# Supplementary material for: Gene Expression Profile and Co-Expression Network of Pearl Gentian Grouper under Cold Stress by Integrating Illumina and PacBio Sequences
Source: Animals (Basel). 2021 Jun 11;11(6):1745. doi: 10.3390/ani11061745 (PMC8230743; doi:10.3390/ani11061745)
Supplement: Supplementary file 1 [file animals-11-01745-s001.zip]

Archive with 6 entries (4 files):
- supplementary/
- supplementary/Tables/
- supplementary/Tables/Table S1.xlsx
- supplementary/Tables/Table S2.xlsx
- supplementary/Tables/Table S3.xlsx
- supplementary/Tables/Table S4.xlsx
