# Supplementary material for: Gene Expression Profile and Co-Expression Network of Pearl Gentian Grouper under Cold Stress by Integrating Illumina and PacBio Sequences
Source: Animals (Basel). 2021 Jun 11;11(6):1745. doi: 10.3390/ani11061745 (PMC8230743; doi:10.3390/ani11061745)
Supplement: Supplementary file 1 [file animals-11-01745-s001.zip › supplementary/Tables/Table S1.xlsx]

## Sheet: CT-vs-LT20.total.DEG
Isoform_id	CT-1	CT-2	CT-3	LT20-1	LT20-2	LT20-3	logFC	Pvalue	FDR	NR_Subject_id	NR_Subject_description	GO(biological_process)	GO(cellular_component)	GO(molecular_function)	KO_ID|KO_name|Hyperlink	Pathway_ID(KEGG_pathway)	KOG_num	Functional_description	Functional_class	Swiss_Subject_id	Swiss_Subject_description
shibanyu_transcript_9024	2.2	2.02	2.36	55.07	10.11	3.72	3.50922	0.000500373	0.00598027	ADK73984.1	leukocyte cell-derived chemotaxin-2 [Epinephelus coioides]	*	*	GO:0046872(metal ion binding)	*	*	*	*	*	sp|O88803|LECT2_MOUSE	Leukocyte cell-derived chemotaxin-2 OS=Mus musculus OX=10090 GN=Lect2 PE=1 SV=1
shibanyu_transcript_604	2.59	4.07	2.58	9.32	6.01	7.47	1.36332	3.74e-05	0.00060015	XP_023276230.1	tsukushin [Seriola lalandi dorsalis]	*	*	*	K08130|TSK, LRRC54|http://www.genome.jp/dbget-bin/www_bget?ko:K08130	*	KOG0619	FOG: Leucine rich repeat	R	sp|Q58A48|TSK_DANRE	Tsukushin OS=Danio rerio OX=7955 GN=tsku PE=2 SV=2
shibanyu_transcript_3912	0.21	0.08	15.31	7.44	0.1	3187.32	7.90503	0.00229537	0.0207423	XP_023279912.1	fibrinogen beta chain [Seriola lalandi dorsalis]	GO:0030168(platelet activation);GO:0051258(protein polymerization);GO:0072378(blood coagulation, fibrin clot formation)	GO:0005577(fibrinogen complex)	GO:0005102(signaling receptor binding)	K03904|FGB|http://www.genome.jp/dbget-bin/www_bget?ko:K03904	ko04610(Complement and coagulation cascades);ko04611(Platelet activation)	KOG2579	Ficolin and related extracellular proteins	R	sp|P02675|FIBB_HUMAN	Fibrinogen beta chain OS=Homo sapiens OX=9606 GN=FGB PE=1 SV=2
shibanyu_transcript_8676	0.75	0.41	1.07	7.95	9.14	0.83	3.14526	0.00186411	0.0175361	XP_020452625.1	uncharacterized protein LOC109958385 [Monopterus albus]	*	*	*	*	*	*	*	*	*	*
shibanyu_transcript_8832	2.27	18.14	10.41	78.48	56.88	144.4	3.28554	2.03e-05	0.000343417	*	*	*	*	*	*	*	*	*	*	*	*
shibanyu_transcript_74	8.73	12.18	3.93	53.5	27.4	38.85	2.30515	4.02e-05	0.000641507	XP_018544431.1	PREDICTED: ERBB receptor feedback inhibitor 1-like [Lates calcarifer]	*	*	*	*	*	*	*	*	sp|Q99JZ7|ERRFI_MOUSE	ERBB receptor feedback inhibitor 1 OS=Mus musculus OX=10090 GN=Errfi1 PE=1 SV=1
shibanyu_transcript_6152	15.93	14.81	22.8	34.66	61.74	51.95	1.53517	1.04e-08	2.93e-07	*	*	*	*	*	*	*	*	*	*	*	*
shibanyu_transcript_6258	0	0	0	15.37	8.88	0	9.33687	0.00177923	0.0169193	XP_028285006.1	perilipin-2 [Parambassis ranga]	*	*	*	K17284|PLIN2, ADRP|http://www.genome.jp/dbget-bin/www_bget?ko:K17284	ko03320(PPAR signaling pathway)	*	*	*	sp|Q99541|PLIN2_HUMAN	Perilipin-2 OS=Homo sapiens OX=9606 GN=PLIN2 PE=1 SV=2
shibanyu_transcript_2528	12.41	7.91	6.73	31.83	37.61	34.4	1.96984	8.16e-09	2.38e-07	XP_026179102.1	protein phosphatase 1K, mitochondrial-like [Mastacembelus armatus]	*	*	GO:0046872(metal ion binding);GO:0004722(protein serine/threonine phosphatase activity)	K17505|PPM1K, PP2CM|http://www.genome.jp/dbget-bin/www_bget?ko:K17505	*	KOG0698	Serine/threonine protein phosphatase	T	sp|Q8BXN7|PPM1K_MOUSE	Protein phosphatase 1K, mitochondrial OS=Mus musculus OX=10090 GN=Ppm1k PE=1 SV=1
shibanyu_transcript_4215	25.57	21.45	35.45	47.23	58.3	81.17	1.25047	1.9e-05	0.000325185	XP_023272927.1	LOW QUALITY PROTEIN: X-box-binding protein 1 [Seriola lalandi dorsalis]	*	*	*	K09027|XBP1|http://www.genome.jp/dbget-bin/www_bget?ko:K09027	ko04141(Protein processing in endoplasmic reticulum)	KOG4005	Transcription factor XBP-1	K	sp|P17861|XBP1_HUMAN	X-box-binding protein 1 OS=Homo sapiens OX=9606 GN=XBP1 PE=1 SV=2
shibanyu_transcript_1860	0	0	51.65	0	0	0	-24.8355	2.06e-10	8.48e-09	ANF04049.4	3-hydroxy-3-methylglutaryl-CoA reductase [Epinephelus lanceolatus]	GO:0015936(coenzyme A metabolic process);GO:0008299(isoprenoid biosynthetic process);GO:0007519(skeletal muscle tissue development)	GO:0005789(endoplasmic reticulum membrane);GO:0016021(integral component of membrane)	GO:0004420(hydroxymethylglutaryl-CoA reductase (NADPH) activity);GO:0050661(NADP binding)	K00021|HMGCR|http://www.genome.jp/dbget-bin/www_bget?ko:K00021	ko04152(AMPK signaling pathway);ko00900(Terpenoid backbone biosynthesis);ko04976(Bile secretion)	KOG2480	3-hydroxy-3-methylglutaryl-CoA (HMG-CoA) reductase	I	sp|A7Z064|HMDH_BOVIN	3-hydroxy-3-methylglutaryl-coenzyme A reductase OS=Bos taurus OX=9913 GN=HMGCR PE=2 SV=2
shibanyu_transcript_4671	4.44	27.37	12.94	134.65	71.14	131.84	3.00209	1.74e-05	0.000299618	*	*	*	*	*	*	*	*	*	*	*	*
shibanyu_transcript_1066	31.11	28.89	27.51	73.8	62.87	75.88	1.33283	7.43e-12	4.24e-10	XP_028268380.1	collagen alpha-1(X) chain-like [Parambassis ranga]	*	*	*	*	*	*	*	*	sp|Q86Z23|C1QL4_HUMAN	Complement C1q-like protein 4 OS=Homo sapiens OX=9606 GN=C1QL4 PE=2 SV=1
shibanyu_transcript_3069	0	0.07	0	0.56	21.54	0	9.03974	0.00114163	0.011841	XP_028268380.1	collagen alpha-1(X) chain-like [Parambassis ranga]	*	*	*	*	*	*	*	*	sp|Q86Z23|C1QL4_HUMAN	Complement C1q-like protein 4 OS=Homo sapiens OX=9606 GN=C1QL4 PE=2 SV=1
shibanyu_transcript_2621	10.7	25.13	20.2	7.03	11.31	7.96	-1.02732	0.0049005	0.0379779	XP_027131051.1	cyclin-G2 [Larimichthys crocea]	GO:0051726(regulation of cell cycle)	*	*	K10146|CCNG2|http://www.genome.jp/dbget-bin/www_bget?ko:K10146	ko04115(p53 signaling pathway);ko04068(FoxO signaling pathway)	KOG0653	Cyclin B and related kinase-activating proteins	D	sp|O08918|CCNG2_MOUSE	Cyclin-G2 OS=Mus musculus OX=10090 GN=Ccng2 PE=2 SV=3
shibanyu_transcript_1112	0	0	0.07	307.83	0	0	12.7662	0.000991402	0.0106349	XP_018518673.1	PREDICTED: fibrinogen alpha chain-like [Lates calcarifer]	GO:0030168(platelet activation);GO:0051258(protein polymerization)	GO:0005577(fibrinogen complex)	GO:0005102(signaling receptor binding)	K03903|FGA|http://www.genome.jp/dbget-bin/www_bget?ko:K03903	ko04610(Complement and coagulation cascades);ko04611(Platelet activation)	KOG2579	Ficolin and related extracellular proteins	R	sp|P14448|FIBA_CHICK	Fibrinogen alpha chain OS=Gallus gallus OX=9031 GN=FGA PE=1 SV=4
shibanyu_transcript_2640	2.8	2.35	6.1	9.79	17	9.61	1.77919	3.56e-05	0.000575158	ALJ92403.1	complement component C9 [Epinephelus coioides]	GO:0001906(cell killing);GO:0006957(complement activation, alternative pathway);GO:0006958(complement activation, classical pathway);GO:0019835(cytolysis);GO:0051260(protein homooligomerization)	GO:0005615(extracellular space);GO:0005579(membrane attack complex);GO:0044218(other organism cell membrane);GO:0005886(plasma membrane)	*	K04000|C9|http://www.genome.jp/dbget-bin/www_bget?ko:K04000	ko04610(Complement and coagulation cascades)	*	*	*	sp|P79755|CO9_TAKRU	Complement component C9 OS=Takifugu rubripes OX=31033 GN=c9 PE=3 SV=1
shibanyu_transcript_1138	0	0	22.5	0	0	0	-24.2717	5.23e-10	2.01e-08	XP_018539234.1	PREDICTED: fibronectin-like isoform X1 [Lates calcarifer]	GO:0003181(atrioventricular valve morphogenesis);GO:0003128(heart field specification);GO:0001756(somitogenesis)	GO:0005576(extracellular region)	*	K05717|FN1|http://www.genome.jp/dbget-bin/www_bget?ko:K05717	ko04810(Regulation of actin cytoskeleton);ko04510(Focal adhesion);ko04151(PI3K-Akt signaling pathway);ko04512(ECM-receptor interaction)	*	*	*	sp|P04937|FINC_RAT	Fibronectin OS=Rattus norvegicus OX=10116 GN=Fn1 PE=1 SV=2
shibanyu_transcript_7011	5.79	5.62	8.18	3.44	3.16	2.3	-1.06861	6.88e-05	0.0010224	AEB31298.1	hypothetical protein, partial [Epinephelus bruneus]	*	*	GO:0046983(protein dimerization activity)	*	*	KOG4029	Transcription factor HAND2/Transcription factor TAL1/TAL2/LYL1	K	sp|Q32PV5|TCF21_DANRE	Transcription factor 21 OS=Danio rerio OX=7955 GN=tcf21 PE=2 SV=1
shibanyu_transcript_1304	21.71	33.45	18.27	71.64	52.82	69.26	1.44989	3.1e-05	0.000504804	XP_023266694.1	acetyl-coenzyme A synthetase, cytoplasmic-like [Seriola lalandi dorsalis]	GO:0019427(acetyl-CoA biosynthetic process from acetate)	*	GO:0003987(acetate-CoA ligase activity);GO:0016208(AMP binding);GO:0005524(ATP binding)	K01895|ACSS, acs|http://www.genome.jp/dbget-bin/www_bget?ko:K01895	ko00010(Glycolysis / Gluconeogenesis);ko00640(Propanoate metabolism);ko00620(Pyruvate metabolism);ko00720(Carbon fixation pathways in prokaryotes);ko00680(Methane metabolism);ko01200(Carbon metabolism)	KOG1175	Acyl-CoA synthetase	I	sp|Q9NR19|ACSA_HUMAN	Acetyl-coenzyme A synthetase, cytoplasmic OS=Homo sapiens OX=9606 GN=ACSS2 PE=1 SV=1
shibanyu_transcript_2624	3.42	6.2	3.46	22.83	35.82	41.08	2.98106	6.38e-15	6.61e-13	XP_018517332.1	PREDICTED: 1,25-dihydroxyvitamin D(3) 24-hydroxylase, mitochondrial [Lates calcarifer]	*	*	GO:0020037(heme binding);GO:0005506(iron ion binding);GO:0004497(monooxygenase activity);GO:0016705(oxidoreductase activity, acting on paired donors, with incorporation or reduction of molecular oxygen)	K07436|CYP24A1|http://www.genome.jp/dbget-bin/www_bget?ko:K07436	ko00100(Steroid biosynthesis)	KOG0159	Cytochrome P450 CYP11/CYP12/CYP24/CYP27 subfamilies	Q	sp|Q07973|CP24A_HUMAN	1,25-dihydroxyvitamin D(3) 24-hydroxylase, mitochondrial OS=Homo sapiens OX=9606 GN=CYP24A1 PE=1 SV=2
shibanyu_transcript_2637	7.29	6.16	9.75	68.55	67.02	57.18	3.1274	1.07e-63	1.15e-60	XP_018553249.1	PREDICTED: alcohol dehydrogenase 1 [Lates calcarifer]	*	*	GO:0016491(oxidoreductase activity);GO:0008270(zinc ion binding)	K00121|frmA, ADH5, adhC|http://www.genome.jp/dbget-bin/www_bget?ko:K00121	ko00350(Tyrosine metabolism);ko00010(Glycolysis / Gluconeogenesis);ko00680(Methane metabolism);ko00071(Fatty acid degradation);ko00830(Retinol metabolism);ko01200(Carbon metabolism);ko01220(Degradation of aromatic compounds);ko00625(Chloroalkane and chloroalkene degradation);ko00982(Drug metabolism - cytochrome P450);ko00980(Metabolism of xenobiotics by cytochrome P450);ko00626(Naphthalene degrad…	KOG0022	Alcohol dehydrogenase, class III	Q	sp|P26325|ADH1_GADMC	Alcohol dehydrogenase 1 OS=Gadus morhua subsp. callarias OX=8053 PE=1 SV=1
shibanyu_transcript_7420	4.04	5.01	4.22	10.83	11.02	14.01	1.4987	3.11e-10	1.24e-08	XP_028287616.1	cyclin-dependent kinase inhibitor 1B [Parambassis ranga]	GO:0007050(cell cycle arrest);GO:0042127(regulation of cell population proliferation)	GO:0005737(cytoplasm);GO:0005634(nucleus)	GO:0004861(cyclin-dependent protein serine/threonine kinase inhibitor activity)	K06624|CDKN1B, P27, KIP1|http://www.genome.jp/dbget-bin/www_bget?ko:K06624	ko04110(Cell cycle);ko04012(ErbB signaling pathway);ko04068(FoxO signaling pathway);ko04066(HIF-1 signaling pathway);ko04151(PI3K-Akt signaling pathway)	KOG4743	Cyclin-dependent kinase inhibitor	T	sp|P46527|CDN1B_HUMAN	Cyclin-dependent kinase inhibitor 1B OS=Homo sapiens OX=9606 GN=CDKN1B PE=1 SV=1
shibanyu_transcript_7129	11.56	12.57	8.49	33.31	14.73	36.37	1.42749	0.00213824	0.0195609	XP_010793386.1	PREDICTED: diamine acetyltransferase 1-like [Notothenia coriiceps]	*	*	GO:0004145(diamine N-acetyltransferase activity);GO:0008080(N-acetyltransferase activity)	K00657|speG|http://www.genome.jp/dbget-bin/www_bget?ko:K00657	ko04216(Ferroptosis);ko00330(Arginine and proline metabolism)	KOG3216	Diamine acetyltransferase	E	sp|Q8AXL1|SAT1_CHICK	Diamine acetyltransferase 1 OS=Gallus gallus OX=9031 GN=SAT1 PE=2 SV=1
shibanyu_transcript_652	3.49	1.27	4.49	6.68	30.43	11.01	2.42916	0.000635064	0.00730021	XP_026153799.1	hydroxymethylglutaryl-CoA synthase, cytoplasmic isoform X1 [Mastacembelus armatus]	GO:0048703(embryonic viscerocranium morphogenesis);GO:0008299(isoprenoid biosynthetic process);GO:0014033(neural crest cell differentiation);GO:0014003(oligodendrocyte development);GO:0016126(sterol biosynthetic process)	*	GO:0004421(hydroxymethylglutaryl-CoA synthase activity)	K01641|E2.3.3.10|http://www.genome.jp/dbget-bin/www_bget?ko:K01641	ko00280(Valine, leucine and isoleucine degradation);ko00650(Butanoate metabolism);ko00072(Synthesis and degradation of ketone bodies);ko00900(Terpenoid backbone biosynthesis)	KOG1393	Hydroxymethylglutaryl-CoA synthase	I	sp|P23228|HMCS1_CHICK	Hydroxymethylglutaryl-CoA synthase, cytoplasmic OS=Gallus gallus OX=9031 GN=HMGCS1 PE=1 SV=1
shibanyu_transcript_8202	158.22	8.54	0.28	0.87	0.42	0	-7.20646	0.000255495	0.00329476	XP_027138255.1	basement membrane-specific heparan sulfate proteoglycan core protein-like [Larimichthys crocea]	*	*	*	*	*	KOG3509	Basement membrane-specific heparan sulfate proteoglycan (HSPG) core protein	O	sp|P98160|PGBM_HUMAN	Basement membrane-specific heparan sulfate proteoglycan core protein OS=Homo sapiens OX=9606 GN=HSPG2 PE=1 SV=4
shibanyu_transcript_3616	5.87	5.25	5.75	16.67	11.19	20.47	1.58341	2.92e-07	6.44e-06	XP_022609904.1	RNA polymerase II elongation factor ELL-like [Seriola dumerili]	GO:0006368(transcription elongation from RNA polymerase II promoter)	GO:0008023(transcription elongation factor complex)	GO:0003746(translation elongation factor activity)	K15183|ELL|http://www.genome.jp/dbget-bin/www_bget?ko:K15183	*	KOG4796	RNA polymerase II elongation factor	K	sp|O08856|ELL_MOUSE	RNA polymerase II elongation factor ELL OS=Mus musculus OX=10090 GN=Ell PE=2 SV=2
shibanyu_transcript_8283	11.46	0	0	0	0	0	-21.7659	2.58e-08	6.54e-07	XP_022062918.1	eukaryotic translation initiation factor 3 subunit L isoform X1 [Acanthochromis polyacanthus]	GO:0001732(formation of cytoplasmic translation initiation complex)	GO:0016282(eukaryotic 43S preinitiation complex);GO:0033290(eukaryotic 48S preinitiation complex);GO:0005852(eukaryotic translation initiation factor 3 complex)	GO:0003743(translation initiation factor activity)	K15029|EIF3L|http://www.genome.jp/dbget-bin/www_bget?ko:K15029	*	KOG3677	RNA polymerase I-associated factor - PAF67	JK	sp|Q7T2A5|EIF3L_DANRE	Eukaryotic translation initiation factor 3 subunit L OS=Danio rerio OX=7955 GN=eif3l PE=2 SV=1
shibanyu_transcript_3876	0	0	0	240.7	0	281.19	27.5611	1.73e-12	1.17e-10	ANF04049.4	3-hydroxy-3-methylglutaryl-CoA reductase [Epinephelus lanceolatus]	GO:0015936(coenzyme A metabolic process);GO:0008299(isoprenoid biosynthetic process);GO:0007519(skeletal muscle tissue development)	GO:0005789(endoplasmic reticulum membrane);GO:0016021(integral component of membrane)	GO:0004420(hydroxymethylglutaryl-CoA reductase (NADPH) activity);GO:0050661(NADP binding)	K00021|HMGCR|http://www.genome.jp/dbget-bin/www_bget?ko:K00021	ko04152(AMPK signaling pathway);ko00900(Terpenoid backbone biosynthesis);ko04976(Bile secretion)	KOG2480	3-hydroxy-3-methylglutaryl-CoA (HMG-CoA) reductase	I	sp|A7Z064|HMDH_BOVIN	3-hydroxy-3-methylglutaryl-coenzyme A reductase OS=Bos taurus OX=9913 GN=HMGCR PE=2 SV=2
shibanyu_transcript_7337	10.31	10.44	13.23	5.61	4.27	4.8	-1.14945	1.57e-08	4.14e-07	XP_022604050.1	uncharacterized protein LOC111223990 [Seriola dumerili]	*	*	*	*	*	*	*	*	*	*
shibanyu_transcript_9571	221.49	185.02	0	0	0	0	-11.978	0.00217043	0.0198178	ACO82023.1	apolipoprotein B, partial [Perca flavescens]	*	*	*	K14462|APOB|http://www.genome.jp/dbget-bin/www_bget?ko:K14462	ko04975(Fat digestion and absorption);ko04977(Vitamin digestion and absorption)	*	*	*	*	*
shibanyu_transcript_811	22.96	26.98	38.65	7.92	9.59	3.1	-2.0344	8.35e-06	0.00015006	XP_010750052.1	arrestin domain-containing protein 2 isoform X1 [Larimichthys crocea]	*	*	*	*	*	KOG3780	Thioredoxin binding protein TBP-2/VDUP1	R	sp|Q8TBH0|ARRD2_HUMAN	Arrestin domain-containing protein 2 OS=Homo sapiens OX=9606 GN=ARRDC2 PE=1 SV=2
shibanyu_transcript_2424	10.44	18.01	11.77	20.24	33.22	31.71	1.13238	0.000496532	0.00596395	XP_023270284.1	complement factor I-like [Seriola lalandi dorsalis]	*	GO:0016020(membrane)	GO:0005044(scavenger receptor activity);GO:0004252(serine-type endopeptidase activity)	K01333|CFI|http://www.genome.jp/dbget-bin/www_bget?ko:K01333	ko04610(Complement and coagulation cascades)	KOG3627	Trypsin	E	sp|Q61129|CFAI_MOUSE	Complement factor I OS=Mus musculus OX=10090 GN=Cfi PE=1 SV=3
shibanyu_transcript_5602	0	0	0	0	1410.22	0	28.3679	3.84e-13	3.11e-11	XP_018557257.1	PREDICTED: hemopexin isoform X1 [Lates calcarifer]	GO:0006879(cellular iron ion homeostasis)	GO:0005623(cell);GO:0005576(extracellular region)	GO:0015232(heme transporter activity);GO:0046872(metal ion binding)	K18977|HPX|http://www.genome.jp/dbget-bin/www_bget?ko:K18977	*	KOG1565	Gelatinase A and related matrix metalloproteases	OW	sp|Q6PHG2|HEMO_DANRE	Hemopexin OS=Danio rerio OX=7955 GN=hpx PE=2 SV=2
shibanyu_transcript_5060	1.57	56.94	0.39	0	0	0	-10.9151	4.86e-06	8.97e-05	XP_027138255.1	basement membrane-specific heparan sulfate proteoglycan core protein-like [Larimichthys crocea]	GO:0007155(cell adhesion)	GO:0016020(membrane)	*	*	*	KOG3509	Basement membrane-specific heparan sulfate proteoglycan (HSPG) core protein	O	sp|Q05793|PGBM_MOUSE	Basement membrane-specific heparan sulfate proteoglycan core protein OS=Mus musculus OX=10090 GN=Hspg2 PE=1 SV=1
shibanyu_transcript_7299	40.93	60.26	0	0	0	0	-10.9069	0.00524431	0.039904	AEJ91608.1	angiotensinogen [Oplegnathus fasciatus]	GO:0003081(regulation of systemic arterial blood pressure by renin-angiotensin)	GO:0005615(extracellular space)	*	K09821|AGT|http://www.genome.jp/dbget-bin/www_bget?ko:K09821	ko04270(Vascular smooth muscle contraction);ko04924(Renin secretion);ko04614(Renin-angiotensin system)	KOG2392	Serpin	V	sp|Q9TT35|THBG_PIG	Thyroxine-binding globulin OS=Sus scrofa OX=9823 GN=SERPINA7 PE=2 SV=2
shibanyu_transcript_10017	0	0	46.47	0	0	0	-22.4989	8.56e-09	2.48e-07	XP_026214940.1	UTP--glucose-1-phosphate uridylyltransferase-like isoform X1 [Anabas testudineus]	GO:0006011(UDP-glucose metabolic process)	*	GO:0003983(UTP:glucose-1-phosphate uridylyltransferase activity)	K00963|UGP2, galU, galF|http://www.genome.jp/dbget-bin/www_bget?ko:K00963	ko00520(Amino sugar and nucleotide sugar metabolism);ko00052(Galactose metabolism);ko00040(Pentose and glucuronate interconversions);ko00500(Starch and sucrose metabolism)	KOG2638	UDP-glucose pyrophosphorylase	G	sp|Q07130|UGPA_BOVIN	UTP--glucose-1-phosphate uridylyltransferase OS=Bos taurus OX=9913 GN=UGP2 PE=1 SV=2
shibanyu_transcript_3931	2.75	3.41	3.55	7.5	7.96	12.3	1.57837	3.75e-08	9.24e-07	XP_023146110.1	rho GTPase-activating protein 7-like isoform X3 [Amphiprion ocellaris]	GO:0035023(regulation of Rho protein signal transduction);GO:0007165(signal transduction)	*	GO:0005096(GTPase activator activity);GO:0008289(lipid binding)	*	*	KOG2200	Tumour suppressor protein p122-RhoGAP/DLC1	T	sp|B9VTT2|RHG07_CANLF	Rho GTPase-activating protein 7 OS=Canis lupus familiaris OX=9615 GN=DLC1 PE=2 SV=1
shibanyu_transcript_2934	32.09	76.58	80.42	24.3	29.14	27.45	-1.14172	0.0013936	0.0139693	*	*	*	*	*	*	*	*	*	*	*	*
shibanyu_transcript_9294	0	0	0	73.72	0	0	23.2362	2.73e-09	8.66e-08	XP_010739531.1	endonuclease domain-containing 1 protein [Larimichthys crocea]	*	*	*	*	*	*	*	*	*	*
shibanyu_transcript_1878	9.51	7.95	7.68	34.49	25.8	46.91	2.14577	4.34e-11	2.14e-09	XP_022603452.1	mitogen-activated protein kinase 6 [Seriola dumerili]	*	*	GO:0005524(ATP binding);GO:0004707(MAP kinase activity)	K06855|MAPK4_6|http://www.genome.jp/dbget-bin/www_bget?ko:K06855	ko04657(IL-17 signaling pathway)	KOG0660	Mitogen-activated protein kinase	T	sp|Q5F3W3|MK06_CHICK	Mitogen-activated protein kinase 6 OS=Gallus gallus OX=9031 GN=MAPK6 PE=2 SV=1
shibanyu_transcript_7870	0	0	38.57	0	0	0	-23.3	2.48e-09	8.04e-08	*	*	*	*	*	*	*	*	*	*	*	*
shibanyu_transcript_10468	0	0	0	0	724.03	0	25.5068	6.63e-11	3.15e-09	XP_023121287.1	plasminogen [Amphiprion ocellaris]	GO:0007596(blood coagulation);GO:0042730(fibrinolysis);GO:0048771(tissue remodeling)	GO:0005576(extracellular region)	GO:0004252(serine-type endopeptidase activity)	K01315|PLG|http://www.genome.jp/dbget-bin/www_bget?ko:K01315	ko04080(Neuroactive ligand-receptor interaction);ko04610(Complement and coagulation cascades)	*	*	*	sp|P80009|PLMN_CANLF	Plasminogen (Fragment) OS=Canis lupus familiaris OX=9615 GN=PLG PE=1 SV=1
shibanyu_transcript_9355	25.15	32.01	39.23	6.2	17.52	3.52	-1.78693	0.00385922	0.0315853	*	*	*	*	*	*	*	*	*	*	*	*
shibanyu_transcript_6880	13.61	22.66	10.05	6.1	6.18	7.73	-1.17855	0.00432712	0.0344544	XP_010751127.3	immediate early response gene 2 protein [Larimichthys crocea]	*	*	*	*	*	*	*	*	sp|B7SXM5|IER2_DANRE	Immediate early response gene 2 protein OS=Danio rerio OX=7955 GN=ier2 PE=1 SV=1
shibanyu_transcript_7800	0	0	0	21.83	0	0	22.1591	1.42e-08	3.83e-07	XP_026225021.1	complement factor I isoform X1 [Anabas testudineus]	*	GO:0016020(membrane)	GO:0005044(scavenger receptor activity);GO:0004252(serine-type endopeptidase activity)	K01333|CFI|http://www.genome.jp/dbget-bin/www_bget?ko:K01333	ko04610(Complement and coagulation cascades)	KOG3627	Trypsin	E	sp|Q9WUW3|CFAI_RAT	Complement factor I OS=Rattus norvegicus OX=10116 GN=Cfi PE=2 SV=1
shibanyu_transcript_330	34.32	64.52	18.3	184.01	136.24	175.78	2.11813	0.000125817	0.00175144	XP_026209485.1	protein phosphatase 1 regulatory subunit 3B [Anabas testudineus]	*	*	*	K07189|PPP1R3|http://www.genome.jp/dbget-bin/www_bget?ko:K07189	ko04910(Insulin signaling pathway)	KOG3986	Protein phosphatase, regulatory subunit PPP1R3C/D	OT	sp|Q803M0|PPR3B_DANRE	Protein phosphatase 1 regulatory subunit 3B OS=Danio rerio OX=7955 GN=ppp1r3b PE=2 SV=1
shibanyu_transcript_5268	2.61	0	105.76	0	0	0	-25.3663	8.43e-11	3.78e-09	YP_007317669.1	cytochrome c oxidase subunit I (mitochondrion) [Epinephelus fuscoguttatus]	GO:0009060(aerobic respiration);GO:0006119(oxidative phosphorylation)	GO:0016021(integral component of membrane);GO:0005743(mitochondrial inner membrane);GO:0045277(respiratory chain complex IV)	GO:0004129(cytochrome-c oxidase activity);GO:0020037(heme binding);GO:0046872(metal ion binding)	K02256|COX1|http://www.genome.jp/dbget-bin/www_bget?ko:K02256	ko00190(Oxidative phosphorylation);ko04260(Cardiac muscle contraction)	KOG4769	Cytochrome c oxidase, subunit I	C	sp|Q36775|COX1_GADMO	Cytochrome c oxidase subunit 1 OS=Gadus morhua OX=8049 GN=mt-co1 PE=3 SV=1
shibanyu_transcript_426	16.13	16.36	19.47	6.45	10.89	4.49	-1.20103	0.000503565	0.00600352	XP_028251858.1	60 kDa lysophospholipase isoform X3 [Parambassis ranga]	GO:0006520(cellular amino acid metabolic process)	*	GO:0004067(asparaginase activity)	K13278|ASPG|http://www.genome.jp/dbget-bin/www_bget?ko:K13278	*	KOG0503	Asparaginase	E	sp|Q9U518|ASPG_DIRIM	L-asparaginase OS=Dirofilaria immitis OX=6287 PE=1 SV=1
shibanyu_transcript_5509	0	0	0	0	0	51.15	23.8851	9.76e-10	3.56e-08	XP_020497128.1	apolipoprotein B-100-like [Labrus bergylta]	*	*	*	K14462|APOB|http://www.genome.jp/dbget-bin/www_bget?ko:K14462	ko04975(Fat digestion and absorption);ko04977(Vitamin digestion and absorption)	*	*	*	*	*
shibanyu_transcript_11100	170.01	32.03	28.4	12.28	17.09	13.13	-2.5064	0.00544424	0.0409126	*	*	*	*	*	*	*	*	*	*	*	*
shibanyu_transcript_9538	4025.14	0	5098.75	0	0	0	-29.6123	2.48e-17	3.19e-15	AAN02166.1	gastrula specific embryonic protein 1 [Epinephelus coioides]	GO:0042157(lipoprotein metabolic process)	GO:0005576(extracellular region);GO:0016021(integral component of membrane)	*	*	*	*	*	*	*	*
shibanyu_transcript_8305	0	0	11.64	0	0	0	-21.5183	3.71e-08	9.16e-07	XP_010773041.1	PREDICTED: hyaluronan-binding protein 2 [Notothenia coriiceps]	*	GO:0005576(extracellular region)	GO:0005509(calcium ion binding);GO:0004252(serine-type endopeptidase activity)	K08648|HABP2|http://www.genome.jp/dbget-bin/www_bget?ko:K08648	*	KOG3627	Trypsin	E	sp|Q5E9Z2|HABP2_BOVIN	Hyaluronan-binding protein 2 OS=Bos taurus OX=9913 GN=HABP2 PE=2 SV=1
shibanyu_transcript_8061	0	0	0	0.44	0.52	0.98	5.03892	0.00278865	0.0244432	XP_007541888.1	PREDICTED: endoplasmin [Poecilia formosa]	GO:0050830(defense response to Gram-positive bacterium);GO:0035889(otolith tethering);GO:0006457(protein folding);GO:0001666(response to hypoxia)	*	GO:0005524(ATP binding);GO:0051082(unfolded protein binding)	K09487|HSP90B, TRA1|http://www.genome.jp/dbget-bin/www_bget?ko:K09487	ko04151(PI3K-Akt signaling pathway);ko04141(Protein processing in endoplasmic reticulum);ko04915(Estrogen signaling pathway);ko04918(Thyroid hormone synthesis);ko04626(Plant-pathogen interaction);ko04657(IL-17 signaling pathway)	KOG0020	Endoplasmic reticulum glucose-regulated protein (GRP94/endoplasmin), HSP90 family	O	sp|P41148|ENPL_CANLF	Endoplasmin OS=Canis lupus familiaris OX=9615 GN=HSP90B1 PE=1 SV=1
shibanyu_transcript_906	0.67	2.22	0.86	6.76	3.71	9.69	2.49821	8.28e-05	0.00120536	XP_018518912.1	PREDICTED: fibrinogen beta chain [Lates calcarifer]	GO:0030168(platelet activation);GO:0051258(protein polymerization);GO:0072378(blood coagulation, fibrin clot formation)	GO:0005577(fibrinogen complex)	GO:0005102(signaling receptor binding)	K03904|FGB|http://www.genome.jp/dbget-bin/www_bget?ko:K03904	ko04610(Complement and coagulation cascades);ko04611(Platelet activation)	*	*	*	*	*
shibanyu_transcript_1464	12.56	9.96	14.83	40.98	22.96	34.59	1.47297	2.54e-06	4.93e-05	XP_019950963.1	PREDICTED: uncharacterized protein LOC109634713 [Paralichthys olivaceus]	*	*	*	*	*	*	*	*	*	*
shibanyu_transcript_8321	0	0	0	60.61	0	0	23.3439	2.31e-09	7.62e-08	XP_008293673.1	PREDICTED: histidine-rich glycoprotein-like [Stegastes partitus]	*	*	GO:0004869(cysteine-type endopeptidase inhibitor activity)	*	*	*	*	*	*	*
shibanyu_transcript_7964	0.22	0.22	0	1723.64	0	2108.28	13.2866	1.73e-07	3.9e-06	AER42679.1	fructose-bisphosphate aldolase B [Epinephelus coioides]	GO:0006096(glycolytic process)	*	GO:0004332(fructose-bisphosphate aldolase activity)	K01623|ALDO|http://www.genome.jp/dbget-bin/www_bget?ko:K01623	ko00051(Fructose and mannose metabolism);ko00010(Glycolysis / Gluconeogenesis);ko00030(Pentose phosphate pathway);ko00710(Carbon fixation in photosynthetic organisms);ko00680(Methane metabolism);ko01230(Biosynthesis of amino acids);ko01200(Carbon metabolism)	KOG1557	Fructose-biphosphate aldolase	G	sp|P53447|ALDOB_SPAAU	Fructose-bisphosphate aldolase B OS=Sparus aurata OX=8175 GN=aldob PE=2 SV=2
shibanyu_transcript_7271	0	23.69	0	0	0	0	-22.973	4.13e-09	1.26e-07	XP_022602555.1	inter-alpha-trypsin inhibitor heavy chain H3-like isoform X3 [Seriola dumerili]	*	*	*	*	*	*	*	*	*	*
shibanyu_transcript_6060	0.68	1.73	62.58	0	0	0	-10.6178	3.48e-06	6.59e-05	XP_028283188.1	vitamin K-dependent protein C-like [Parambassis ranga]	GO:0007596(blood coagulation)	GO:0005576(extracellular region)	GO:0005509(calcium ion binding);GO:0004252(serine-type endopeptidase activity)	K01344|PROC|http://www.genome.jp/dbget-bin/www_bget?ko:K01344	ko04610(Complement and coagulation cascades)	*	*	*	sp|Q28278|PROC_CANLF	Vitamin K-dependent protein C OS=Canis lupus familiaris OX=9615 GN=PROC PE=2 SV=2
shibanyu_transcript_9476	0	573.34	0	0	0	0	-26.4155	1.37e-11	7.48e-10	XP_023269849.1	inter-alpha-trypsin inhibitor heavy chain H3-like isoform X1 [Seriola lalandi dorsalis]	*	*	*	*	*	*	*	*	*	*
shibanyu_transcript_5008	0	0	0	2252.09	0	1005.29	29.8902	7.11e-17	8.67e-15	AEW43726.1	transferrin [Epinephelus coioides]	*	*	*	K14736|TF|http://www.genome.jp/dbget-bin/www_bget?ko:K14736	ko04216(Ferroptosis);ko04066(HIF-1 signaling pathway);ko04978(Mineral absorption)	*	*	*	sp|P79819|TRFE_ORYLA	Serotransferrin OS=Oryzias latipes OX=8090 GN=tf PE=3 SV=1
shibanyu_transcript_7678	10.06	11.78	11.6	3.77	4.09	5.99	-1.22239	2.09e-06	4.12e-05	AAS55942.1	immunoglobulin light chain variable region [Epinephelus coioides]	*	*	*	*	*	*	*	*	sp|P0DOX7|IGK_HUMAN	Immunoglobulin kappa light chain OS=Homo sapiens OX=9606 PE=1 SV=1
shibanyu_transcript_584	9.44	3.48	2.4	24.12	13.83	29.63	2.14962	0.00153055	0.0150447	XP_022612849.1	nocturnin isoform X1 [Seriola dumerili]	GO:0032922(circadian regulation of gene expression)	*	GO:0004535(poly(A)-specific ribonuclease activity)	K18764|CCRN4L|http://www.genome.jp/dbget-bin/www_bget?ko:K18764	*	KOG0620	Glucose-repressible alcohol dehydrogenase transcriptional effector CCR4 and related proteins	K	sp|Q9ET55|NOCT_RAT	Nocturnin OS=Rattus norvegicus OX=10116 GN=Noct PE=2 SV=2
shibanyu_transcript_3468	2.35	3.5	4.64	6.69	10.93	4.76	1.16818	0.00299307	0.0259854	XP_023120303.1	dolichyl-diphosphooligosaccharide--protein glycosyltransferase 48 kDa subunit [Amphiprion ocellaris]	GO:0018279(protein N-linked glycosylation via asparagine)	GO:0005789(endoplasmic reticulum membrane);GO:0016021(integral component of membrane)	*	K12670|WBP1|http://www.genome.jp/dbget-bin/www_bget?ko:K12670	ko04141(Protein processing in endoplasmic reticulum);ko00510(N-Glycan biosynthesis);ko00513(Various types of N-glycan biosynthesis)	KOG2754	Oligosaccharyltransferase, beta subunit	O	sp|Q6NYS8|OST48_DANRE	Dolichyl-diphosphooligosaccharide--protein glycosyltransferase 48 kDa subunit OS=Danio rerio OX=7955 GN=ddost PE=2 SV=2
shibanyu_transcript_10302	0	0	71.83	0	0	0	-22.6582	6.71e-09	1.98e-07	*	*	*	*	*	*	*	*	*	*	*	*
shibanyu_transcript_3634	0.48	0.24	0.12	3.59	3.74	8.09	4.2189	1.29e-09	4.56e-08	XP_022620754.1	GTP-binding protein Rhes-like [Seriola dumerili]	GO:0007165(signal transduction)	GO:0016020(membrane)	GO:0005525(GTP binding);GO:0003924(GTPase activity)	*	*	KOG0395	Ras-related GTPase	R	sp|Q96D21|RHES_HUMAN	GTP-binding protein Rhes OS=Homo sapiens OX=9606 GN=RASD2 PE=1 SV=1
shibanyu_transcript_2614	16.95	8.49	23.18	7.74	6.16	6.19	-1.19888	0.00261469	0.0230442	AXC07420.1	ripartite motif-containing protein 16-like protein [Epinephelus coioides]	*	*	*	*	*	*	*	*	sp|O95361|TRI16_HUMAN	Tripartite motif-containing protein 16 OS=Homo sapiens OX=9606 GN=TRIM16 PE=1 SV=3
shibanyu_transcript_627	3.02	2.65	0.47	3.39	10.31	383.55	6.0352	0.000141562	0.00194255	AFZ93893.1	complement component 7 [Oplegnathus fasciatus]	GO:0006956(complement activation)	GO:0005579(membrane attack complex)	*	K03996|C7|http://www.genome.jp/dbget-bin/www_bget?ko:K03996	ko04610(Complement and coagulation cascades)	*	*	*	sp|Q9TUQ3|CO7_PIG	Complement component C7 OS=Sus scrofa OX=9823 GN=C7 PE=1 SV=1
shibanyu_transcript_4246	37.41	26.05	21.49	14.52	12.2	13.38	-1.0506	0.00169212	0.0163821	XP_022058349.1	annexin A1 [Acanthochromis polyacanthus]	GO:0031532(actin cytoskeleton reorganization);GO:0046632(alpha-beta T cell differentiation);GO:0050482(arachidonic acid secretion);GO:0007166(cell surface receptor signaling pathway);GO:0071385(cellular response to glucocorticoid stimulus);GO:0070301(cellular response to hydrogen peroxide);GO:0035924(cellular response to vascular endothelial growth factor stimulus);GO:0032508(DNA duplex unwinding…	GO:0005615(extracellular space);GO:0005886(plasma membrane)	GO:0005509(calcium ion binding);GO:0005544(calcium-dependent phospholipid binding);GO:0019834(phospholipase A2 inhibitor activity);GO:0004859(phospholipase inhibitor activity)	K17091|ANXA1|http://www.genome.jp/dbget-bin/www_bget?ko:K17091	*	KOG0819	Annexin	U	sp|P04083|ANXA1_HUMAN	Annexin A1 OS=Homo sapiens OX=9606 GN=ANXA1 PE=1 SV=2
shibanyu_transcript_9884	4.95	21.04	9.03	0	0	0	-8.40327	1.72e-08	4.53e-07	*	*	*	*	*	*	*	*	*	*	*	*
shibanyu_transcript_7817	1.94	21.49	6.35	0	0	0	-9.08309	1.34e-07	3.07e-06	XP_023270284.1	complement factor I-like [Seriola lalandi dorsalis]	*	GO:0016020(membrane)	GO:0005044(scavenger receptor activity);GO:0004252(serine-type endopeptidase activity)	K01333|CFI|http://www.genome.jp/dbget-bin/www_bget?ko:K01333	ko04610(Complement and coagulation cascades)	KOG3627	Trypsin	E	sp|Q9WUW3|CFAI_RAT	Complement factor I OS=Rattus norvegicus OX=10116 GN=Cfi PE=2 SV=1
shibanyu_transcript_9281	0	0	0	0	89.77	0	22.9613	4.19e-09	1.28e-07	AMM45488.1	cystatin C [Epinephelus coioides]	*	*	GO:0004869(cysteine-type endopeptidase inhibitor activity)	K13899|CST3|http://www.genome.jp/dbget-bin/www_bget?ko:K13899	ko04970(Salivary secretion)	*	*	*	sp|B2Z450|CYTC_PAROL	Cystatin-C OS=Paralichthys olivaceus OX=8255 PE=1 SV=1
shibanyu_transcript_10893	27.5	16.47	48.84	12.32	3.07	4.98	-2.13103	0.00307103	0.0264846	*	*	*	*	*	*	*	*	*	*	*	*
shibanyu_transcript_1966	52.41	53.39	69.68	4303.35	92.58	3825.27	5.64712	8.11e-07	1.69e-05	PWA20527.1	hypothetical protein CCH79_00003568 [Gambusia affinis]	GO:0006869(lipid transport);GO:0042157(lipoprotein metabolic process)	GO:0005576(extracellular region)	GO:0008289(lipid binding)	K08757|APOA1|http://www.genome.jp/dbget-bin/www_bget?ko:K08757	ko04975(Fat digestion and absorption);ko04977(Vitamin digestion and absorption);ko03320(PPAR signaling pathway)	*	*	*	sp|O42175|APOA1_SPAAU	Apolipoprotein A-I OS=Sparus aurata OX=8175 GN=apoa1 PE=2 SV=1
shibanyu_transcript_7075	51.62	42.6	2.01	1.35	1.01	0.42	-5.15861	4.36e-06	8.12e-05	ACJ26846.1	tributyltin binding protein type 2-like protein [Epinephelus coioides]	*	*	*	*	*	*	*	*	sp|Q90WJ7|SXT1_TAKPA	Saxitoxin and tetrodotoxin-binding protein 1 OS=Takifugu pardalis OX=98921 GN=psbp1 PE=1 SV=2
shibanyu_transcript_10464	13.6	7.22	11.15	49.73	42.06	37.75	2.08226	3.12e-10	1.24e-08	*	*	*	*	*	*	*	*	*	*	*	*
shibanyu_transcript_4380	0.94	2.07	0.89	3.31	3.41	3.68	1.46797	0.000957825	0.0103555	*	*	*	*	*	*	*	*	*	*	*	*
shibanyu_transcript_4541	148.18	187.74	103	61.88	88.36	49.38	-1.108	0.00343365	0.0288122	XP_028277898.1	uncharacterized protein LOC114446455 [Parambassis ranga]	*	*	*	*	*	*	*	*	*	*
shibanyu_transcript_9328	0	0.1	0	0	173.1	0	23.5221	1.74e-09	6e-08	*	*	*	*	*	*	*	*	*	*	*	*
shibanyu_transcript_4848	6.14	4.62	6.06	9.21	34.69	11.46	1.74797	0.0019961	0.0185962	XP_018553742.1	PREDICTED: isopentenyl-diphosphate Delta-isomerase 1 [Lates calcarifer]	GO:0008299(isoprenoid biosynthetic process)	*	GO:0016787(hydrolase activity);GO:0004452(isopentenyl-diphosphate delta-isomerase activity)	K01823|idi, IDI|http://www.genome.jp/dbget-bin/www_bget?ko:K01823	ko00900(Terpenoid backbone biosynthesis)	KOG0142	Isopentenyl pyrophosphate:dimethylallyl pyrophosphate isomerase	Q	sp|Q4R4W5|IDI1_MACFA	Isopentenyl-diphosphate Delta-isomerase 1 OS=Macaca fascicularis OX=9541 GN=IDI1 PE=2 SV=2
shibanyu_transcript_774	42.4	59.92	0.28	0	0	0.04	-11.9169	4.23e-09	1.29e-07	XP_022623168.1	FAD-dependent oxidoreductase domain-containing protein 2 [Seriola dumerili]	*	*	*	*	*	KOG1399	Flavin-containing monooxygenase	Q	sp|B0UXS1|FXRD2_DANRE	FAD-dependent oxidoreductase domain-containing protein 2 OS=Danio rerio OX=7955 GN=foxred2 PE=2 SV=1
shibanyu_transcript_3241	31.36	37.16	46.4	83.45	82.6	116.26	1.3712	3.45e-10	1.36e-08	XP_018527930.1	PREDICTED: C-type lectin domain family 4 member E-like isoform X2 [Lates calcarifer]	*	GO:0016021(integral component of membrane)	GO:0030246(carbohydrate binding)	*	*	KOG4297	C-type lectin	TV	sp|Q67EQ1|CLC4E_RAT	C-type lectin domain family 4 member E OS=Rattus norvegicus OX=10116 GN=Clec4e PE=1 SV=1
shibanyu_transcript_3083	7.44	7.33	7.86	24.54	15.72	20.16	1.4805	1.21e-09	4.35e-08	XP_018535942.1	PREDICTED: ceramide synthase 2-like [Lates calcarifer]	GO:0106097(cellular response to ceramide)	GO:0016021(integral component of membrane);GO:0005634(nucleus)	GO:0003677(DNA binding)	K04710|CERS|http://www.genome.jp/dbget-bin/www_bget?ko:K04710	ko04071(Sphingolipid signaling pathway);ko00600(Sphingolipid metabolism)	KOG1607	Protein transporter of the TRAM (translocating chain-associating membrane) superfamily	U	sp|Q3ZBF8|CERS2_BOVIN	Ceramide synthase 2 OS=Bos taurus OX=9913 GN=CERS2 PE=2 SV=1
shibanyu_transcript_1945	0	0	0	0	0	67.17	25.1961	1.12e-10	4.92e-09	XP_023284453.1	ceruloplasmin [Seriola lalandi dorsalis]	GO:0006879(cellular iron ion homeostasis);GO:0006826(iron ion transport)	GO:0005623(cell);GO:0005615(extracellular space)	GO:0005507(copper ion binding);GO:0004322(ferroxidase activity)	K13624|CP|http://www.genome.jp/dbget-bin/www_bget?ko:K13624	ko04216(Ferroptosis);ko00860(Porphyrin and chlorophyll metabolism)	KOG1263	Multicopper oxidases	Q	sp|P00450|CERU_HUMAN	Ceruloplasmin OS=Homo sapiens OX=9606 GN=CP PE=1 SV=1
shibanyu_transcript_7392	1414.95	0	0	0	0	0	-28.6044	2.45e-13	2.02e-11	XP_018518673.1	PREDICTED: fibrinogen alpha chain-like [Lates calcarifer]	GO:0030168(platelet activation);GO:0051258(protein polymerization)	GO:0005577(fibrinogen complex)	GO:0005102(signaling receptor binding)	K03903|FGA|http://www.genome.jp/dbget-bin/www_bget?ko:K03903	ko04610(Complement and coagulation cascades);ko04611(Platelet activation)	KOG2579	Ficolin and related extracellular proteins	R	sp|P14448|FIBA_CHICK	Fibrinogen alpha chain OS=Gallus gallus OX=9031 GN=FGA PE=1 SV=4
shibanyu_transcript_1568	0	0	0	940.07	0	0	28.9839	1.18e-13	1.02e-11	BAN66753.1	hyaluronan binding protein 2 precursor [Pagrus major]	*	GO:0005576(extracellular region)	GO:0005509(calcium ion binding);GO:0004252(serine-type endopeptidase activity)	K08648|HABP2|http://www.genome.jp/dbget-bin/www_bget?ko:K08648	*	KOG3627	Trypsin	E	sp|Q6L711|HABP2_RAT	Hyaluronan-binding protein 2 OS=Rattus norvegicus OX=10116 GN=Habp2 PE=2 SV=1
shibanyu_transcript_3953	0.71	1.26	0.12	1.55	28.54	6.63	4.15396	0.000700971	0.0079628	XP_023276705.1	L-2-hydroxyglutarate dehydrogenase, mitochondrial [Seriola lalandi dorsalis]	*	*	GO:0016491(oxidoreductase activity)	K00109|E1.1.99.2|http://www.genome.jp/dbget-bin/www_bget?ko:K00109	ko00650(Butanoate metabolism)	KOG2665	Predicted FAD-dependent oxidoreductase	S	sp|A7MBI3|L2HDH_BOVIN	L-2-hydroxyglutarate dehydrogenase, mitochondrial OS=Bos taurus OX=9913 GN=L2HGDH PE=2 SV=1
shibanyu_transcript_6074	2.34	1.56	2.66	3.56	5.81	3.91	1.07692	0.00167775	0.0162593	XP_018536730.1	PREDICTED: LOW QUALITY PROTEIN: phosphoserine phosphatase [Lates calcarifer]	GO:0006564(L-serine biosynthetic process)	*	GO:0004647(phosphoserine phosphatase activity)	K01079|serB, PSPH|http://www.genome.jp/dbget-bin/www_bget?ko:K01079	ko00260(Glycine, serine and threonine metabolism);ko00680(Methane metabolism);ko01230(Biosynthesis of amino acids);ko01200(Carbon metabolism)	KOG1615	Phosphoserine phosphatase	E	sp|P78330|SERB_HUMAN	Phosphoserine phosphatase OS=Homo sapiens OX=9606 GN=PSPH PE=1 SV=2
shibanyu_transcript_10715	206.91	498.74	154.47	82.48	92.74	73.22	-1.76053	0.000709118	0.00802695	XP_020565950.1	uncharacterized protein LOC101162473 isoform X1 [Oryzias latipes]	*	*	*	*	*	*	*	*	*	*
shibanyu_transcript_889	4.86	5.1	6.65	14.92	8.54	15.87	1.32393	3.04e-05	0.000495889	XP_018560250.1	PREDICTED: heparan sulfate glucosamine 3-O-sulfotransferase 3B1-like [Lates calcarifer]	*	GO:0016021(integral component of membrane)	GO:0008146(sulfotransferase activity)	K07809|HS3ST3|http://www.genome.jp/dbget-bin/www_bget?ko:K07809	ko00534(Glycosaminoglycan biosynthesis - heparan sulfate / heparin)	KOG3704	Heparan sulfate D-glucosaminyl 3-O-sulfotransferase	O	sp|Q9Y662|HS3SB_HUMAN	Heparan sulfate glucosamine 3-O-sulfotransferase 3B1 OS=Homo sapiens OX=9606 GN=HS3ST3B1 PE=1 SV=1
shibanyu_transcript_10747	32.49	57.64	0	0	0	0	-9.05014	0.00288956	0.025213	*	*	*	*	*	*	*	*	*	*	*	*
shibanyu_transcript_5375	7.68	8.98	7.87	29.97	23.54	19.79	1.64116	6.99e-12	4.03e-10	ADK73984.1	leukocyte cell-derived chemotaxin-2 [Epinephelus coioides]	*	*	GO:0046872(metal ion binding)	*	*	*	*	*	sp|O88803|LECT2_MOUSE	Leukocyte cell-derived chemotaxin-2 OS=Mus musculus OX=10090 GN=Lect2 PE=1 SV=1
shibanyu_transcript_5878	3.04	3.45	5.43	2.49	46.13	49.13	3.10903	0.00116669	0.0120329	ACI01805.1	alpha-class glutathione S-transferase [Epinephelus coioides]	*	*	GO:0004364(glutathione transferase activity)	K00799|GST, gst|http://www.genome.jp/dbget-bin/www_bget?ko:K00799	ko00480(Glutathione metabolism);ko00982(Drug metabolism - cytochrome P450);ko00980(Metabolism of xenobiotics by cytochrome P450)	KOG1695	Glutathione S-transferase	O	sp|P80894|GSTA1_ANTST	Glutathione S-transferase OS=Antechinus stuartii OX=9283 PE=1 SV=1
shibanyu_transcript_382	0	0	0.65	121.94	96.91	141.66	9.34042	1.23e-07	2.82e-06	XP_026225430.1	fibrinogen alpha chain [Anabas testudineus]	GO:0072378(blood coagulation, fibrin clot formation);GO:0030168(platelet activation);GO:0051258(protein polymerization)	GO:0005577(fibrinogen complex)	GO:0005102(signaling receptor binding)	K03903|FGA|http://www.genome.jp/dbget-bin/www_bget?ko:K03903	ko04610(Complement and coagulation cascades);ko04611(Platelet activation)	KOG2579	Ficolin and related extracellular proteins	R	sp|P14448|FIBA_CHICK	Fibrinogen alpha chain OS=Gallus gallus OX=9031 GN=FGA PE=1 SV=4
shibanyu_transcript_2776	0	0.46	0.32	4.04	2.07	5.51	4.04946	6.2e-05	0.000933598	XP_018541261.1	PREDICTED: peptidyl-prolyl cis-trans isomerase FKBP5-like [Lates calcarifer]	*	*	GO:0005528(FK506 binding);GO:0031072(heat shock protein binding);GO:0003755(peptidyl-prolyl cis-trans isomerase activity)	K09571|FKBP4_5|http://www.genome.jp/dbget-bin/www_bget?ko:K09571	ko04915(Estrogen signaling pathway)	KOG0543	FKBP-type peptidyl-prolyl cis-trans isomerase	O	sp|Q64378|FKBP5_MOUSE	Peptidyl-prolyl cis-trans isomerase FKBP5 OS=Mus musculus OX=10090 GN=Fkbp5 PE=1 SV=1
shibanyu_transcript_1818	59.44	57.83	53.24	182.18	113.42	320.41	1.9128	3.3e-05	0.000535731	XP_018559537.1	PREDICTED: tyrosine aminotransferase [Lates calcarifer]	GO:0009058(biosynthetic process);GO:0006559(L-phenylalanine catabolic process)	*	GO:0004838(L-tyrosine:2-oxoglutarate aminotransferase activity);GO:0030170(pyridoxal phosphate binding)	K00815|TAT|http://www.genome.jp/dbget-bin/www_bget?ko:K00815	ko00270(Cysteine and methionine metabolism);ko00360(Phenylalanine metabolism);ko00400(Phenylalanine, tyrosine and tryptophan biosynthesis);ko00350(Tyrosine metabolism);ko00950(Isoquinoline alkaloid biosynthesis);ko00401(Novobiocin biosynthesis);ko00960(Tropane, piperidine and pyridine alkaloid biosynthesis);ko00130(Ubiquinone and other terpenoid-quinone biosynthesis);ko01230(Biosynthesis of amino…	KOG0259	Tyrosine aminotransferase	E	sp|P17735|ATTY_HUMAN	Tyrosine aminotransferase OS=Homo sapiens OX=9606 GN=TAT PE=1 SV=1
shibanyu_transcript_4604	2.97	3.72	2.48	79.43	46.24	116.75	4.79558	4.07e-26	1e-23	*	*	*	*	*	*	*	*	*	*	*	*
shibanyu_transcript_4962	56.61	107.61	109.28	261.61	270.46	246.67	1.58735	1.99e-09	6.67e-08	XP_010733619.1	G0/G1 switch protein 2 [Larimichthys crocea]	*	GO:0016021(integral component of membrane)	*	*	*	*	*	*	sp|Q61585|G0S2_MOUSE	G0/G1 switch protein 2 OS=Mus musculus OX=10090 GN=G0s2 PE=1 SV=1
shibanyu_transcript_4857	0.34	0	0	139.68	0.19	34.56	9.07618	4.52e-05	0.000705416	XP_020508371.1	60S ribosomal protein L3 [Labrus bergylta]	*	*	*	K02925|RP-L3e, RPL3|http://www.genome.jp/dbget-bin/www_bget?ko:K02925	ko03010(Ribosome)	KOG0746	60S ribosomal protein L3 and related proteins	J	sp|P39023|RL3_HUMAN	60S ribosomal protein L3 OS=Homo sapiens OX=9606 GN=RPL3 PE=1 SV=2
shibanyu_transcript_5061	1.52	1.34	3.25	6.41	3.85	3.58	1.27826	0.00673979	0.0485235	XP_007231555.1	tubulin beta-1 chain [Astyanax mexicanus]	GO:0007017(microtubule-based process)	GO:0005737(cytoplasm);GO:0005874(microtubule)	GO:0005525(GTP binding);GO:0003924(GTPase activity);GO:0005200(structural constituent of cytoskeleton)	K07375|TUBB|http://www.genome.jp/dbget-bin/www_bget?ko:K07375	ko04540(Gap junction);ko04145(Phagosome)	KOG1375	Beta tubulin	Z	sp|Q9YHC3|TBB1_GADMO	Tubulin beta-1 chain OS=Gadus morhua OX=8049 PE=2 SV=1
shibanyu_transcript_8378	0	957.48	0	0	0	0	-27.5384	1.8e-12	1.22e-10	XP_028283701.1	alpha-2-HS-glycoprotein-like [Parambassis ranga]	*	GO:0005615(extracellular space)	GO:0004869(cysteine-type endopeptidase inhibitor activity)	*	*	*	*	*	*	*
shibanyu_transcript_4394	643.43	0	44.17	0	0	0	-28.3291	4.13e-13	3.29e-11	APW83405.1	NADH dehydrogenase subunit 4 (mitochondrion) [Epinephelus fuscoguttatus x Epinephelus lanceolatus]	GO:0006120(mitochondrial electron transport, NADH to ubiquinone)	GO:0016021(integral component of membrane);GO:0031966(mitochondrial membrane);GO:0070469(respirasome)	GO:0008137(NADH dehydrogenase (ubiquinone) activity)	K03881|ND4|http://www.genome.jp/dbget-bin/www_bget?ko:K03881	ko00190(Oxidative phosphorylation);ko04723(Retrograde endocannabinoid signaling)	KOG4845	NADH dehydrogenase, subunit 4	C	sp|Q9ZZM4|NU4M_SALSA	NADH-ubiquinone oxidoreductase chain 4 OS=Salmo salar OX=8030 GN=MT-ND4 PE=3 SV=1
shibanyu_transcript_5443	0	24.71	0	0	0	0	-23.5131	1.77e-09	6.05e-08	XP_023272927.1	LOW QUALITY PROTEIN: X-box-binding protein 1 [Seriola lalandi dorsalis]	*	*	*	K09027|XBP1|http://www.genome.jp/dbget-bin/www_bget?ko:K09027	ko04141(Protein processing in endoplasmic reticulum)	KOG4005	Transcription factor XBP-1	K	sp|P17861|XBP1_HUMAN	X-box-binding protein 1 OS=Homo sapiens OX=9606 GN=XBP1 PE=1 SV=2
shibanyu_transcript_3024	62.69	68.95	66.19	28.47	35.41	21.17	-1.16903	1.47e-07	3.34e-06	XP_020449352.1	selenoprotein P [Monopterus albus]	*	*	*	*	*	*	*	*	sp|Q98SV1|SELPA_DANRE	Selenoprotein Pa OS=Danio rerio OX=7955 GN=sepp1a PE=1 SV=3
shibanyu_transcript_630	0.03	80.37	113.39	0.08	0	0	-11.2527	1.35e-06	2.72e-05	XP_018518673.1	PREDICTED: fibrinogen alpha chain-like [Lates calcarifer]	GO:0030168(platelet activation);GO:0051258(protein polymerization)	GO:0005577(fibrinogen complex)	GO:0005102(signaling receptor binding)	K03903|FGA|http://www.genome.jp/dbget-bin/www_bget?ko:K03903	ko04610(Complement and coagulation cascades);ko04611(Platelet activation)	KOG2579	Ficolin and related extracellular proteins	R	sp|P14448|FIBA_CHICK	Fibrinogen alpha chain OS=Gallus gallus OX=9031 GN=FGA PE=1 SV=4
shibanyu_transcript_10069	27.21	31.86	35.85	47.28	54.16	109.35	1.22109	0.00225551	0.0205363	AEB31289.1	chemotaxin, partial [Epinephelus bruneus]	*	*	*	*	*	KOG4297	C-type lectin	TV	sp|Q8HY10|CLC4M_NOMCO	C-type lectin domain family 4 member M OS=Nomascus concolor OX=29089 GN=CLEC4M PE=3 SV=1
shibanyu_transcript_3260	0	0	0	238.91	0	0	26.6654	8.77e-12	4.91e-10	XP_018549132.1	PREDICTED: complement C5 [Lates calcarifer]	*	GO:0005615(extracellular space)	GO:0004866(endopeptidase inhibitor activity)	K03994|C5|http://www.genome.jp/dbget-bin/www_bget?ko:K03994	ko04610(Complement and coagulation cascades)	KOG1366	Alpha-macroglobulin	O	sp|P01031|CO5_HUMAN	Complement C5 OS=Homo sapiens OX=9606 GN=C5 PE=1 SV=4
shibanyu_transcript_2301	5.1	32.09	7.12	145.45	161.85	311.2	3.85871	2.33e-06	4.54e-05	XP_023276705.1	L-2-hydroxyglutarate dehydrogenase, mitochondrial [Seriola lalandi dorsalis]	*	*	GO:0016491(oxidoreductase activity)	K00109|E1.1.99.2|http://www.genome.jp/dbget-bin/www_bget?ko:K00109	ko00650(Butanoate metabolism)	KOG2665	Predicted FAD-dependent oxidoreductase	S	sp|A7MBI3|L2HDH_BOVIN	L-2-hydroxyglutarate dehydrogenase, mitochondrial OS=Bos taurus OX=9913 GN=L2HGDH PE=2 SV=1
shibanyu_transcript_1776	3.99	3.81	4.42	2.24	1.04	0.49	-1.64653	0.00559151	0.0417867	XP_022607015.1	leucine-rich repeat protein 1 [Seriola dumerili]	*	*	*	K10348|LRR1, PPIL5|http://www.genome.jp/dbget-bin/www_bget?ko:K10348	*	KOG0619	FOG: Leucine rich repeat	R	sp|Q96L50|LLR1_HUMAN	Leucine-rich repeat protein 1 OS=Homo sapiens OX=9606 GN=LRR1 PE=1 SV=2
shibanyu_transcript_2121	0.29	0.77	0.66	13.32	2.96	40.66	5.18134	5.01e-08	1.21e-06	XP_023270284.1	complement factor I-like [Seriola lalandi dorsalis]	*	GO:0016020(membrane)	GO:0005044(scavenger receptor activity);GO:0004252(serine-type endopeptidase activity)	K01333|CFI|http://www.genome.jp/dbget-bin/www_bget?ko:K01333	ko04610(Complement and coagulation cascades)	KOG3627	Trypsin	E	sp|Q61129|CFAI_MOUSE	Complement factor I OS=Mus musculus OX=10090 GN=Cfi PE=1 SV=3
shibanyu_transcript_3612	5.68	18.29	9.32	1.12	2.25	1.32	-2.79536	3.81e-07	8.28e-06	XP_020502161.1	putative monooxygenase p33MONOX [Labrus bergylta]	*	*	*	*	*	*	*	*	sp|A4QNZ7|P33MX_DANRE	Putative monooxygenase p33MONOX OS=Danio rerio OX=7955 GN=p33monox PE=1 SV=1
shibanyu_transcript_6036	22.9	52.76	40.36	0	0	0	-11.5233	4.62e-20	7.66e-18	XP_018545237.1	PREDICTED: complement factor I-like [Lates calcarifer]	*	GO:0016020(membrane)	GO:0005044(scavenger receptor activity);GO:0004252(serine-type endopeptidase activity)	K01333|CFI|http://www.genome.jp/dbget-bin/www_bget?ko:K01333	ko04610(Complement and coagulation cascades)	KOG3627	Trypsin	E	sp|Q9WUW3|CFAI_RAT	Complement factor I OS=Rattus norvegicus OX=10116 GN=Cfi PE=2 SV=1
shibanyu_transcript_7442	1476.56	0	0	0	0	0	-28.6604	2.2e-13	1.86e-11	*	*	*	*	*	*	*	*	*	*	*	*
shibanyu_transcript_9282	0.66	0.93	103.54	1.06	0.99	0.59	-5.22211	0.00203773	0.0188813	AAH65943.1	Dlst protein [Danio rerio]	GO:0006099(tricarboxylic acid cycle);GO:0006754(ATP biosynthetic process);GO:0060047(heart contraction);GO:0030097(hemopoiesis);GO:0070584(mitochondrion morphogenesis)	GO:0045252(oxoglutarate dehydrogenase complex)	GO:0004149(dihydrolipoyllysine-residue succinyltransferase activity)	K00658|DLST, sucB|http://www.genome.jp/dbget-bin/www_bget?ko:K00658	ko00310(Lysine degradation);ko00020(Citrate cycle (TCA cycle));ko01200(Carbon metabolism)	KOG0559	Dihydrolipoamide succinyltransferase (2-oxoglutarate dehydrogenase, E2 subunit)	C	sp|P11179|ODO2_BOVIN	Dihydrolipoyllysine-residue succinyltransferase component of 2-oxoglutarate dehydrogenase complex, mitochondrial OS=Bos taurus OX=9913 GN=DLST PE=1 SV=2
shibanyu_transcript_231	0	0	0	0	0	134.67	26.7708	7.26e-12	4.16e-10	XP_020497128.1	apolipoprotein B-100-like [Labrus bergylta]	*	*	*	K14462|APOB|http://www.genome.jp/dbget-bin/www_bget?ko:K14462	ko04975(Fat digestion and absorption);ko04977(Vitamin digestion and absorption)	KOG4338	Predicted lipoprotein	I	sp|P04114|APOB_HUMAN	Apolipoprotein B-100 OS=Homo sapiens OX=9606 GN=APOB PE=1 SV=2
shibanyu_transcript_9478	19.97	0	25.29	0	0	0	-8.89784	0.00321458	0.0275009	*	*	*	*	*	*	*	*	*	*	*	*
shibanyu_transcript_8655	0	0	0	20.82	27.41	23.24	10.1596	1.83e-17	2.5e-15	*	*	*	*	*	*	*	*	*	*	*	*
shibanyu_transcript_50	0	3.04	53.05	0	0	0	-26.3796	1.46e-11	7.88e-10	ADU33222.1	complement component c3 [Epinephelus coioides]	*	*	*	K03990|C3|http://www.genome.jp/dbget-bin/www_bget?ko:K03990	ko04145(Phagosome);ko04610(Complement and coagulation cascades)	KOG1366	Alpha-macroglobulin	O	sp|P98093|CO3_ONCMY	Complement C3 (Fragment) OS=Oncorhynchus mykiss OX=8022 GN=c3 PE=1 SV=1
shibanyu_transcript_1603	11.91	10.62	12.54	25.88	28.23	28.37	1.29185	2.9e-31	9.97e-29	XP_018554206.1	PREDICTED: nuclear factor interleukin-3-regulated protein-like [Lates calcarifer]	GO:0032922(circadian regulation of gene expression)	*	GO:0003700(DNA-binding transcription factor activity)	*	*	KOG3119	Basic region leucine zipper transcription factor	K	sp|Q68EL6|NFIL3_DANRE	Nuclear factor interleukin-3-regulated protein OS=Danio rerio OX=7955 GN=nfil3 PE=2 SV=1
shibanyu_transcript_9525	0	0	26.93	0	0	0	-21.8882	2.14e-08	5.54e-07	XP_023269849.1	inter-alpha-trypsin inhibitor heavy chain H3-like isoform X1 [Seriola lalandi dorsalis]	*	*	*	*	*	*	*	*	*	*
shibanyu_transcript_7736	15.72	0	29.65	0	0	0	-9.67956	0.00113618	0.0118195	XP_022602555.1	inter-alpha-trypsin inhibitor heavy chain H3-like isoform X3 [Seriola dumerili]	*	*	*	*	*	*	*	*	*	*
shibanyu_transcript_3240	13.64	14.73	13.16	5.21	6.14	7	-1.1269	1.76e-09	6.05e-08	XP_019133976.1	RNA-binding motif protein, X chromosome isoform X2 [Larimichthys crocea]	*	*	GO:0003723(RNA binding)	K12885|RBMX, HNRNPG|http://www.genome.jp/dbget-bin/www_bget?ko:K12885	ko03040(Spliceosome)	*	*	*	sp|Q7ZWA3|RBMX_DANRE	RNA-binding motif protein, X chromosome OS=Danio rerio OX=7955 GN=rbmx PE=2 SV=1
shibanyu_transcript_6646	31.68	16.1	44.05	71.61	128.1	46.85	1.48662	0.00395808	0.0321215	XP_026167306.1	very long-chain acyl-CoA synthetase-like [Mastacembelus armatus]	*	*	*	K08746|SLC27A2, FACVL1, FATP2|http://www.genome.jp/dbget-bin/www_bget?ko:K08746	ko04146(Peroxisome);ko03320(PPAR signaling pathway)	KOG1179	Very long-chain acyl-CoA synthetase/fatty acid transporter	I	sp|O14975|S27A2_HUMAN	Very long-chain acyl-CoA synthetase OS=Homo sapiens OX=9606 GN=SLC27A2 PE=1 SV=2
shibanyu_transcript_1368	78.09	63.88	84.91	39.19	37.86	28.15	-1.05073	4.31e-07	9.29e-06	XP_020780290.1	phosphoglucomutase-1 [Boleophthalmus pectinirostris]	GO:0005975(carbohydrate metabolic process)	*	GO:0016868(intramolecular transferase activity, phosphotransferases);GO:0000287(magnesium ion binding)	K01835|pgm|http://www.genome.jp/dbget-bin/www_bget?ko:K01835	ko00521(Streptomycin biosynthesis);ko00520(Amino sugar and nucleotide sugar metabolism);ko00052(Galactose metabolism);ko00010(Glycolysis / Gluconeogenesis);ko00030(Pentose phosphate pathway);ko00500(Starch and sucrose metabolism);ko00230(Purine metabolism)	KOG0625	Phosphoglucomutase	G	sp|P36871|PGM1_HUMAN	Phosphoglucomutase-1 OS=Homo sapiens OX=9606 GN=PGM1 PE=1 SV=3
shibanyu_transcript_649	0	0	0	285.35	0	604.36	29.25	7.66e-17	9.11e-15	XP_022602557.1	inter-alpha-trypsin inhibitor heavy chain H3-like isoform X5 [Seriola dumerili]	*	*	*	*	*	*	*	*	sp|Q9GLY5|ITIH3_RABIT	Inter-alpha-trypsin inhibitor heavy chain H3 OS=Oryctolagus cuniculus OX=9986 GN=ITIH3 PE=2 SV=1
shibanyu_transcript_3991	28.76	71.37	87.65	356.77	311.54	222.78	2.34312	1.22e-07	2.81e-06	XP_026159857.1	alcohol dehydrogenase 1 [Mastacembelus armatus]	*	*	GO:0016491(oxidoreductase activity);GO:0008270(zinc ion binding)	K00121|frmA, ADH5, adhC|http://www.genome.jp/dbget-bin/www_bget?ko:K00121	ko00350(Tyrosine metabolism);ko00010(Glycolysis / Gluconeogenesis);ko00680(Methane metabolism);ko00071(Fatty acid degradation);ko00830(Retinol metabolism);ko01200(Carbon metabolism);ko01220(Degradation of aromatic compounds);ko00625(Chloroalkane and chloroalkene degradation);ko00982(Drug metabolism - cytochrome P450);ko00980(Metabolism of xenobiotics by cytochrome P450);ko00626(Naphthalene degrad…	KOG0022	Alcohol dehydrogenase, class III	Q	sp|P26325|ADH1_GADMC	Alcohol dehydrogenase 1 OS=Gadus morhua subsp. callarias OX=8053 PE=1 SV=1
shibanyu_transcript_5928	23.93	119.03	7.93	4.07	3.83	7.82	-3.23608	0.00101509	0.0108048	ABU63972.1	biotinidase precursor [Perca flavescens]	GO:0006807(nitrogen compound metabolic process)	*	GO:0016811(hydrolase activity, acting on carbon-nitrogen (but not peptide) bonds, in linear amides)	K01435|BTD|http://www.genome.jp/dbget-bin/www_bget?ko:K01435	ko00780(Biotin metabolism);ko04977(Vitamin digestion and absorption)	KOG0806	Carbon-nitrogen hydrolase	E	sp|Q8AV84|BTD_TAKRU	Biotinidase OS=Takifugu rubripes OX=31033 GN=btd PE=3 SV=1
shibanyu_transcript_4896	0.55	47.26	132.08	0.67	0.13	0.08	-7.63505	9.98e-07	2.05e-05	XP_020508371.1	60S ribosomal protein L3 [Labrus bergylta]	*	*	*	K02925|RP-L3e, RPL3|http://www.genome.jp/dbget-bin/www_bget?ko:K02925	ko03010(Ribosome)	KOG0746	60S ribosomal protein L3 and related proteins	J	sp|P39023|RL3_HUMAN	60S ribosomal protein L3 OS=Homo sapiens OX=9606 GN=RPL3 PE=1 SV=2
shibanyu_transcript_10953	197.86	140.92	229.57	89.1	12.15	30.34	-2.03316	0.00623383	0.0457113	XP_023273569.1	trypsin inhibitor ClTI-1-like [Seriola lalandi dorsalis]	*	*	*	*	*	KOG3649	FOG: Kazal-type serine protease inhibitor domain	R	sp|P85000|ISK1L_CHICK	Trypsin inhibitor ClTI-1 OS=Gallus gallus OX=9031 PE=1 SV=1
shibanyu_transcript_6278	0.75	1.29	1.15	4.13	94.47	80.17	5.88045	4.67e-09	1.41e-07	AEB31299.1	hypothetical protein, partial [Epinephelus bruneus]	*	*	*	K03997|C8A|http://www.genome.jp/dbget-bin/www_bget?ko:K03997	ko04610(Complement and coagulation cascades)	*	*	*	sp|P98136|CO8A_RABIT	Complement component C8 alpha chain OS=Oryctolagus cuniculus OX=9986 GN=C8A PE=1 SV=1
shibanyu_transcript_6929	0	0	0	25.49	0	34.04	10.5468	0.000347835	0.00432347	*	*	*	*	*	*	*	*	*	*	*	*
shibanyu_transcript_7014	0	0	0	18.54	0	0	22.1534	1.44e-08	3.86e-07	XP_018545237.1	PREDICTED: complement factor I-like [Lates calcarifer]	*	GO:0016020(membrane)	GO:0005044(scavenger receptor activity);GO:0004252(serine-type endopeptidase activity)	K01333|CFI|http://www.genome.jp/dbget-bin/www_bget?ko:K01333	ko04610(Complement and coagulation cascades)	KOG3627	Trypsin	E	sp|Q9WUW3|CFAI_RAT	Complement factor I OS=Rattus norvegicus OX=10116 GN=Cfi PE=2 SV=1
shibanyu_transcript_4824	89.29	173.06	78.02	9.28	7.55	2.71	-4.0863	5.51e-12	3.3e-10	ADJ80991.1	CR1-3 [Lycodichthys dearborni]	*	*	*	*	*	*	*	*	*	*
shibanyu_transcript_4885	0	0	0	0	8.24	20.28	10.0242	0.000738363	0.0082898	AKA66306.1	complement factor B-like protein, partial [Siniperca chuatsi]	GO:0006956(complement activation)	GO:0005576(extracellular region)	GO:0004252(serine-type endopeptidase activity)	K01335|CFB|http://www.genome.jp/dbget-bin/www_bget?ko:K01335	ko04610(Complement and coagulation cascades)	KOG3627	Trypsin	E	sp|Q864V9|CFAB_GORGO	Complement factor B OS=Gorilla gorilla gorilla OX=9595 GN=CFB PE=3 SV=1
shibanyu_transcript_2552	39.52	63.84	0	0	0	0	-12.3547	0.00156524	0.015331	XP_010783711.1	PREDICTED: FAD-dependent oxidoreductase domain-containing protein 2 [Notothenia coriiceps]	*	*	*	*	*	KOG1399	Flavin-containing monooxygenase	Q	sp|B0UXS1|FXRD2_DANRE	FAD-dependent oxidoreductase domain-containing protein 2 OS=Danio rerio OX=7955 GN=foxred2 PE=2 SV=1
shibanyu_transcript_24	0.26	417.85	385.62	0.19	0	0.47	-10.138	8.14e-07	1.7e-05	ADU33222.1	complement component c3 [Epinephelus coioides]	*	*	*	K03990|C3|http://www.genome.jp/dbget-bin/www_bget?ko:K03990	ko04145(Phagosome);ko04610(Complement and coagulation cascades)	KOG1366	Alpha-macroglobulin	O	sp|P98093|CO3_ONCMY	Complement C3 (Fragment) OS=Oncorhynchus mykiss OX=8022 GN=c3 PE=1 SV=1
shibanyu_transcript_9057	59.41	97.34	14.54	12.66	13.39	14.6	-2.07077	0.00360689	0.0299786	AUI80561.1	complement protein C1r [Sebastes schlegelii]	*	*	*	K01330|C1R|http://www.genome.jp/dbget-bin/www_bget?ko:K01330	ko04145(Phagosome);ko04610(Complement and coagulation cascades)	KOG3627	Trypsin	E	sp|P00736|C1R_HUMAN	Complement C1r subcomponent OS=Homo sapiens OX=9606 GN=C1R PE=1 SV=2
shibanyu_transcript_9264	0	103.88	0	0	0	0	-24.1469	6.4e-10	2.41e-08	XP_026177274.1	complement C5 [Mastacembelus armatus]	*	GO:0005615(extracellular space)	GO:0004866(endopeptidase inhibitor activity)	K03994|C5|http://www.genome.jp/dbget-bin/www_bget?ko:K03994	ko04610(Complement and coagulation cascades)	KOG1366	Alpha-macroglobulin	O	sp|P06684|CO5_MOUSE	Complement C5 OS=Mus musculus OX=10090 GN=C5 PE=1 SV=2
shibanyu_transcript_5995	254.11	219.3	351.34	717.91	1514.94	657.32	1.86369	3.02e-06	5.8e-05	ALJ92403.1	complement component C9 [Epinephelus coioides]	GO:0071391(cellular response to estrogen stimulus);GO:0006955(immune response)	GO:0005579(membrane attack complex)	*	K04000|C9|http://www.genome.jp/dbget-bin/www_bget?ko:K04000	ko04610(Complement and coagulation cascades)	*	*	*	sp|P79755|CO9_TAKRU	Complement component C9 OS=Takifugu rubripes OX=31033 GN=c9 PE=3 SV=1
shibanyu_transcript_6737	1.43	2.32	6.3	14.82	16.68	44.68	3.06418	1.3e-05	0.000227725	ALJ92403.1	complement component C9 [Epinephelus coioides]	*	*	*	K04000|C9|http://www.genome.jp/dbget-bin/www_bget?ko:K04000	ko04610(Complement and coagulation cascades)	*	*	*	sp|P79755|CO9_TAKRU	Complement component C9 OS=Takifugu rubripes OX=31033 GN=c9 PE=3 SV=1
shibanyu_transcript_6976	0	0.06	0	133.86	0	0	24.7361	2.43e-10	9.92e-09	XP_008293673.1	PREDICTED: histidine-rich glycoprotein-like [Stegastes partitus]	*	*	GO:0004869(cysteine-type endopeptidase inhibitor activity)	*	*	*	*	*	*	*
shibanyu_transcript_8073	91.28	178.72	141.97	216.52	401.23	354.01	1.29743	0.000259209	0.00333818	XP_026003868.1	complement factor H-related protein 2-like isoform X2 [Astatotilapia calliptera]	*	*	*	K04004|CFH, HF1|http://www.genome.jp/dbget-bin/www_bget?ko:K04004	ko04610(Complement and coagulation cascades)	*	*	*	sp|P36980|FHR2_HUMAN	Complement factor H-related protein 2 OS=Homo sapiens OX=9606 GN=CFHR2 PE=1 SV=1
shibanyu_transcript_9047	3.24	12.31	7.53	2.38	2.08	2.29	-1.72842	0.00378051	0.0310201	*	*	*	*	*	*	*	*	*	*	*	*
shibanyu_transcript_8509	0.06	0	0	0	0.02	3043.88	28.6111	2.42e-13	2.02e-11	ACM41862.1	fibrinogen beta chain precursor, partial [Epinephelus coioides]	*	*	*	K03904|FGB|http://www.genome.jp/dbget-bin/www_bget?ko:K03904	ko04610(Complement and coagulation cascades);ko04611(Platelet activation)	KOG2579	Ficolin and related extracellular proteins	R	sp|P02675|FIBB_HUMAN	Fibrinogen beta chain OS=Homo sapiens OX=9606 GN=FGB PE=1 SV=2
shibanyu_transcript_6206	0.81	0.36	0.46	2.24	5.25	0.88	2.44767	0.00435193	0.0345323	XP_008287032.1	PREDICTED: hydroxymethylglutaryl-CoA synthase, cytoplasmic [Stegastes partitus]	GO:0048703(embryonic viscerocranium morphogenesis);GO:0008299(isoprenoid biosynthetic process);GO:0014033(neural crest cell differentiation);GO:0014003(oligodendrocyte development);GO:0016126(sterol biosynthetic process)	*	GO:0004421(hydroxymethylglutaryl-CoA synthase activity)	K01641|E2.3.3.10|http://www.genome.jp/dbget-bin/www_bget?ko:K01641	ko00280(Valine, leucine and isoleucine degradation);ko00650(Butanoate metabolism);ko00072(Synthesis and degradation of ketone bodies);ko00900(Terpenoid backbone biosynthesis)	KOG1393	Hydroxymethylglutaryl-CoA synthase	I	sp|Q01581|HMCS1_HUMAN	Hydroxymethylglutaryl-CoA synthase, cytoplasmic OS=Homo sapiens OX=9606 GN=HMGCS1 PE=1 SV=2
shibanyu_transcript_7367	64.64	57.69	52.4	141.41	115.13	92.4	1.04372	7.79e-05	0.00114322	AER42703.1	pancreatic progenitor cell differentiation and proliferation factor [Epinephelus coioides]	GO:0030154(cell differentiation);GO:0007275(multicellular organism development);GO:0001708(cell fate specification);GO:0008283(cell population proliferation);GO:0031017(exocrine pancreas development)	*	*	*	*	*	*	*	sp|Q6PFP3|PDPFA_DANRE	Pancreatic progenitor cell differentiation and proliferation factor A OS=Danio rerio OX=7955 GN=ppdpfa PE=2 SV=1
shibanyu_transcript_1918	11.35	8.61	10.89	15.14	225.35	12.11	3.03889	0.00630007	0.046116	XP_022595227.1	uncharacterized protein LOC111217569 [Seriola dumerili]	GO:0015721(bile acid and bile salt transport)	GO:0016021(integral component of membrane);GO:0005886(plasma membrane)	GO:0046982(protein heterodimerization activity);GO:0022857(transmembrane transporter activity)	K14361|OSTBETA, OSTB, SLC51A2|http://www.genome.jp/dbget-bin/www_bget?ko:K14361	ko04976(Bile secretion)	*	*	*	*	*
shibanyu_transcript_7293	137.99	228.25	250.3	45.06	49.45	21.94	-2.33415	2.22e-09	7.4e-08	XP_008296713.1	PREDICTED: toxin 3FTx-Oxy5-like [Stegastes partitus]	*	*	*	*	*	*	*	*	*	*
shibanyu_transcript_9039	2749.78	3361.41	1239.76	5785.79	5462.86	6612.9	1.30357	0.00692821	0.0495842	ADK73984.1	leukocyte cell-derived chemotaxin-2 [Epinephelus coioides]	*	*	GO:0046872(metal ion binding)	*	*	*	*	*	sp|O88803|LECT2_MOUSE	Leukocyte cell-derived chemotaxin-2 OS=Mus musculus OX=10090 GN=Lect2 PE=1 SV=1
shibanyu_transcript_7891	5.82	4.27	30.95	66.9	69.52	46.19	2.29657	0.00228665	0.020706	AEK87108.1	HAMP1 [Epinephelus coioides]	*	*	*	*	*	*	*	*	sp|P82951|HEPC_MORCS	Hepcidin OS=Morone chrysops x Morone saxatilis OX=45352 GN=hamp PE=1 SV=1
shibanyu_transcript_1209	19.6	23.54	29.71	52.08	60.1	36.77	1.10043	2.21e-06	4.33e-05	XP_023283957.1	cytochrome P450 2U1 [Seriola lalandi dorsalis]	*	GO:0016021(integral component of membrane)	GO:0020037(heme binding);GO:0005506(iron ion binding);GO:0016712(oxidoreductase activity, acting on paired donors, with incorporation or reduction of molecular oxygen, reduced flavin or flavoprotein as one donor, and incorporation of one atom of oxygen)	K07422|CYP2U1|http://www.genome.jp/dbget-bin/www_bget?ko:K07422	ko00590(Arachidonic acid metabolism)	KOG0156	Cytochrome P450 CYP2 subfamily	Q	sp|Q7Z449|CP2U1_HUMAN	Cytochrome P450 2U1 OS=Homo sapiens OX=9606 GN=CYP2U1 PE=1 SV=1
shibanyu_transcript_993	1.36	1.21	1.41	78.31	42.17	108.63	5.92842	1.85e-41	1.05e-38	*	*	*	*	*	*	*	*	*	*	*	*
shibanyu_transcript_5727	0	0	0	1071.38	0.08	0	28.0922	6.45e-13	4.89e-11	XP_018518673.1	PREDICTED: fibrinogen alpha chain-like [Lates calcarifer]	GO:0030168(platelet activation);GO:0051258(protein polymerization)	GO:0005577(fibrinogen complex)	GO:0005102(signaling receptor binding)	K03903|FGA|http://www.genome.jp/dbget-bin/www_bget?ko:K03903	ko04610(Complement and coagulation cascades);ko04611(Platelet activation)	KOG2579	Ficolin and related extracellular proteins	R	sp|P14448|FIBA_CHICK	Fibrinogen alpha chain OS=Gallus gallus OX=9031 GN=FGA PE=1 SV=4
shibanyu_transcript_11195	0	0	68.66	0	0	0	-21.5308	3.64e-08	9.04e-07	*	*	*	*	*	*	*	*	*	*	*	*
shibanyu_transcript_9982	350.76	458.17	392.1	672.44	1346.11	548.52	1.13469	0.00386726	0.0315974	XP_028280357.1	apolipoprotein C-II-like [Parambassis ranga]	GO:0006629(lipid metabolic process);GO:0006869(lipid transport);GO:0060216(definitive hemopoiesis);GO:0042159(lipoprotein catabolic process)	GO:0042627(chylomicron)	GO:0008047(enzyme activator activity)	*	*	*	*	*	*	*
shibanyu_transcript_9045	0	0	0	227.26	0.32	64.6	11.9256	4.6e-07	9.88e-06	XP_018548630.1	PREDICTED: complement C1q-like protein 2 isoform X1 [Lates calcarifer]	*	*	*	*	*	*	*	*	sp|Q7Z5L3|C1QL2_HUMAN	Complement C1q-like protein 2 OS=Homo sapiens OX=9606 GN=C1QL2 PE=2 SV=2
shibanyu_transcript_9664	0	0	0	0	0	127.43	23.672	1.37e-09	4.81e-08	XP_022608855.1	complement factor H-like isoform X2 [Seriola dumerili]	*	*	*	K04004|CFH, HF1|http://www.genome.jp/dbget-bin/www_bget?ko:K04004	ko04610(Complement and coagulation cascades)	*	*	*	*	*
shibanyu_transcript_4593	68.23	54.8	68.51	55.74	89.96	2686.26	3.95827	0.00371983	0.0306005	XP_018557383.1	PREDICTED: alpha-2-HS-glycoprotein-like [Lates calcarifer]	*	*	*	*	*	*	*	*	sp|Q5KQS2|FETCB_GLOBR	Antihemorrhagic factor cHLP-B OS=Gloydius brevicaudus OX=259325 PE=2 SV=1
shibanyu_transcript_4012	19.4	15.81	20.74	32.25	36.44	53.85	1.19173	1.29e-05	0.000227379	XP_023272927.1	LOW QUALITY PROTEIN: X-box-binding protein 1 [Seriola lalandi dorsalis]	*	*	*	K09027|XBP1|http://www.genome.jp/dbget-bin/www_bget?ko:K09027	ko04141(Protein processing in endoplasmic reticulum)	KOG4005	Transcription factor XBP-1	K	sp|Q9R1S4|XBP1_RAT	X-box-binding protein 1 OS=Rattus norvegicus OX=10116 GN=Xbp1 PE=2 SV=1
shibanyu_transcript_10622	0	0	0	3493.92	0	0	27.2559	3.02e-12	1.96e-10	CAG05132.1	unnamed protein product [Tetraodon nigroviridis]	*	*	*	*	*	*	*	*	*	*
shibanyu_transcript_9301	5.37	4.86	3.75	28.38	17.24	36.32	2.61328	1.77e-09	6.05e-08	*	*	*	*	*	*	*	*	*	*	*	*
shibanyu_transcript_8471	2.63	1.35	9.32	10.21	126.43	72.57	4.09614	4.37e-05	0.000687008	ABU63972.1	biotinidase precursor [Perca flavescens]	GO:0006807(nitrogen compound metabolic process)	*	GO:0016811(hydrolase activity, acting on carbon-nitrogen (but not peptide) bonds, in linear amides)	K01435|BTD|http://www.genome.jp/dbget-bin/www_bget?ko:K01435	ko00780(Biotin metabolism);ko04977(Vitamin digestion and absorption)	KOG0806	Carbon-nitrogen hydrolase	E	sp|Q8AV84|BTD_TAKRU	Biotinidase OS=Takifugu rubripes OX=31033 GN=btd PE=3 SV=1
shibanyu_transcript_8186	6.3	6.76	6.27	15.57	16.98	24.95	1.6289	1.18e-08	3.26e-07	*	*	*	*	*	*	*	*	*	*	*	*
shibanyu_transcript_6170	0	0	429.06	0	0	0	-27.0775	4.18e-12	2.58e-10	AJW65884.1	Hyaluronic acid binding protein 2 [Sparus aurata]	*	GO:0005576(extracellular region)	GO:0004252(serine-type endopeptidase activity)	K08648|HABP2|http://www.genome.jp/dbget-bin/www_bget?ko:K08648	*	KOG3627	Trypsin	E	sp|Q8K0D2|HABP2_MOUSE	Hyaluronan-binding protein 2 OS=Mus musculus OX=10090 GN=Habp2 PE=1 SV=2
shibanyu_transcript_2859	8.53	8.83	10.08	18.91	29.46	34.4	1.65329	2.46e-10	9.98e-09	XP_022621402.1	protein lifeguard 1-like [Seriola dumerili]	GO:0043066(negative regulation of apoptotic process);GO:1901215(negative regulation of neuron death)	GO:0016021(integral component of membrane)	*	K06890|K06890|http://www.genome.jp/dbget-bin/www_bget?ko:K06890	*	KOG2322	N-methyl-D-aspartate receptor glutamate-binding subunit	T	sp|Q32L53|LFG1_BOVIN	Protein lifeguard 1 OS=Bos taurus OX=9913 GN=GRINA PE=2 SV=1
shibanyu_transcript_4010	7.74	12.63	12.18	2.42	5.56	4.62	-1.30791	0.00034716	0.00432066	XP_010790157.1	PREDICTED: PDZ and LIM domain protein 2-like, partial [Notothenia coriiceps]	*	*	GO:0046872(metal ion binding)	*	*	KOG1703	Adaptor protein Enigma and related PDZ-LIM proteins	TZ	sp|Q9GKU1|PDLI2_MACFA	PDZ and LIM domain protein 2 OS=Macaca fascicularis OX=9541 GN=PDLIM2 PE=2 SV=1
shibanyu_transcript_3118	2.23	11.21	4.45	54.25	94.33	97.33	3.84171	2.54e-09	8.2e-08	XP_018517332.1	PREDICTED: 1,25-dihydroxyvitamin D(3) 24-hydroxylase, mitochondrial [Lates calcarifer]	*	*	GO:0020037(heme binding);GO:0005506(iron ion binding);GO:0004497(monooxygenase activity);GO:0016705(oxidoreductase activity, acting on paired donors, with incorporation or reduction of molecular oxygen)	K07436|CYP24A1|http://www.genome.jp/dbget-bin/www_bget?ko:K07436	ko00100(Steroid biosynthesis)	KOG0159	Cytochrome P450 CYP11/CYP12/CYP24/CYP27 subfamilies	Q	sp|Q07973|CP24A_HUMAN	1,25-dihydroxyvitamin D(3) 24-hydroxylase, mitochondrial OS=Homo sapiens OX=9606 GN=CYP24A1 PE=1 SV=2
shibanyu_transcript_3408	0	0	62.81	0	0	0	-25.1239	1.27e-10	5.47e-09	*	*	*	*	*	*	*	*	*	*	*	*
shibanyu_transcript_3228	0.12	0	0.03	0.03	4277.82	0	15.5637	5.24e-05	0.000807385	XP_023279912.1	fibrinogen beta chain [Seriola lalandi dorsalis]	GO:0030168(platelet activation);GO:0051258(protein polymerization);GO:0072378(blood coagulation, fibrin clot formation)	GO:0005577(fibrinogen complex)	GO:0005102(signaling receptor binding)	K03904|FGB|http://www.genome.jp/dbget-bin/www_bget?ko:K03904	ko04610(Complement and coagulation cascades);ko04611(Platelet activation)	KOG2579	Ficolin and related extracellular proteins	R	sp|P02675|FIBB_HUMAN	Fibrinogen beta chain OS=Homo sapiens OX=9606 GN=FGB PE=1 SV=2
shibanyu_transcript_8877	0.82	21.06	0.64	0.14	0.51	0	-5.17091	0.00417849	0.0335428	*	*	*	*	*	*	*	*	*	*	*	*
shibanyu_transcript_1766	7.39	4.1	6.52	13.68	9.85	15.75	1.18499	0.000745831	0.00835418	XP_019950963.1	PREDICTED: uncharacterized protein LOC109634713 [Paralichthys olivaceus]	*	*	*	*	*	*	*	*	*	*
shibanyu_transcript_5529	1.26	2.19	1.82	0.79	0.78	0.67	-1.17927	0.00392209	0.0319101	XP_010782340.1	PREDICTED: peroxisomal coenzyme A diphosphatase NUDT7 [Notothenia coriiceps]	GO:0009132(nucleoside diphosphate metabolic process)	GO:0016021(integral component of membrane)	GO:0016787(hydrolase activity);GO:0016818(hydrolase activity, acting on acid anhydrides, in phosphorus-containing anhydrides);GO:0000287(magnesium ion binding);GO:0030145(manganese ion binding)	K17879|NUDT7|http://www.genome.jp/dbget-bin/www_bget?ko:K17879	ko04146(Peroxisome)	KOG3069	Peroxisomal NUDIX hydrolase	L	sp|P0C024|NUDT7_HUMAN	Peroxisomal coenzyme A diphosphatase NUDT7 OS=Homo sapiens OX=9606 GN=NUDT7 PE=1 SV=1
shibanyu_transcript_6328	61.05	51.95	67.06	20.14	3.9	4.12	-2.60274	0.000412879	0.00500914	AEB31291.1	hypothetical protein, partial [Epinephelus bruneus]	*	*	*	*	*	*	*	*	sp|Q8AWD1|M1I1L_DANRE	Mid1-interacting protein 1-like OS=Danio rerio OX=7955 GN=mid1ip1l PE=2 SV=1
shibanyu_transcript_4552	5.91	4.05	4.48	2.35	1.57	1.65	-1.33133	0.000200271	0.00265002	XP_018557257.1	PREDICTED: hemopexin isoform X1 [Lates calcarifer]	GO:0006879(cellular iron ion homeostasis)	GO:0005623(cell);GO:0005576(extracellular region)	GO:0015232(heme transporter activity);GO:0046872(metal ion binding)	K18977|HPX|http://www.genome.jp/dbget-bin/www_bget?ko:K18977	*	KOG1565	Gelatinase A and related matrix metalloproteases	OW	sp|Q6PHG2|HEMO_DANRE	Hemopexin OS=Danio rerio OX=7955 GN=hpx PE=2 SV=2
shibanyu_transcript_10196	2125.6	0.22	1.59	3.16	0	1.94	-8.79311	0.00258632	0.0228359	ADZ76523.1	trypsinogen 1a [Epinephelus coioides]	*	*	GO:0004252(serine-type endopeptidase activity)	K01312|PRSS1_2_3|http://www.genome.jp/dbget-bin/www_bget?ko:K01312	ko04080(Neuroactive ligand-receptor interaction);ko04972(Pancreatic secretion);ko04974(Protein digestion and absorption)	KOG3627	Trypsin	E	sp|P35032|TRY2_SALSA	Trypsin-2 (Fragment) OS=Salmo salar OX=8030 PE=2 SV=1
shibanyu_transcript_9955	0	239.98	0	0	0	0	-25.0175	1.52e-10	6.48e-09	ACV04938.1	heat shock protein 90 [Epinephelus coioides]	*	*	*	K04079|htpG, HSP90A|http://www.genome.jp/dbget-bin/www_bget?ko:K04079	ko04217(Necroptosis);ko04151(PI3K-Akt signaling pathway);ko04141(Protein processing in endoplasmic reticulum);ko04915(Estrogen signaling pathway);ko04914(Progesterone-mediated oocyte maturation);ko04626(Plant-pathogen interaction);ko04612(Antigen processing and presentation);ko04657(IL-17 signaling pathway);ko04621(NOD-like receptor signaling pathway);ko04659(Th17 cell differentiation)	KOG0019	Molecular chaperone (HSP90 family)	O	sp|P46633|HS90A_CRIGR	Heat shock protein HSP 90-alpha OS=Cricetulus griseus OX=10029 GN=HSP90AA1 PE=2 SV=2
shibanyu_transcript_8610	1.46	0.28	0.84	1.84	140.79	118.57	6.72639	4.1e-07	8.88e-06	*	*	*	*	*	*	*	*	*	*	*	*
shibanyu_transcript_5585	29.67	16.13	10.09	69.83	35.16	161.31	2.27595	0.00211526	0.0193875	AEM37687.1	cysteine dioxygenase, partial [Epinephelus bruneus]	GO:0042412(taurine biosynthetic process)	*	GO:0017172(cysteine dioxygenase activity);GO:0005506(iron ion binding)	K00456|CDO1|http://www.genome.jp/dbget-bin/www_bget?ko:K00456	ko00270(Cysteine and methionine metabolism);ko00430(Taurine and hypotaurine metabolism)	KOG4064	Cysteine dioxygenase CDO1	E	sp|Q6NWZ9|CDO1_DANRE	Cysteine dioxygenase type 1 OS=Danio rerio OX=7955 GN=cdo1 PE=2 SV=1
shibanyu_transcript_3242	32	52.86	40.24	10.58	12.11	7.22	-2.008	8.52e-12	4.83e-10	XP_023146325.1	sestrin-1 [Amphiprion ocellaris]	GO:1901031(regulation of response to reactive oxygen species)	GO:0005634(nucleus)	*	K10141|SESN1_3|http://www.genome.jp/dbget-bin/www_bget?ko:K10141	ko04115(p53 signaling pathway);ko04211(Longevity regulating pathway - mammal)	KOG3746	Uncharacterized conserved protein	S	sp|P58003|SESN1_XENLA	Sestrin-1 OS=Xenopus laevis OX=8355 GN=sesn1 PE=2 SV=1
shibanyu_transcript_10115	3.95	2.42	0.35	20.42	28.55	39.24	3.76057	2.69e-05	0.000444113	*	*	*	*	*	*	*	*	*	*	*	*
shibanyu_transcript_6184	0.33	1.7	0.19	23.53	9.17	88.99	5.89515	1.74e-07	3.9e-06	*	*	*	*	*	*	*	*	*	*	*	*
shibanyu_transcript_2158	1.36	2.42	3	3.34	5.62	18.17	2.10691	0.0032446	0.027684	AXB74599.1	complement component 7 [Liza haematocheila]	GO:0006956(complement activation)	GO:0005579(membrane attack complex)	*	K03996|C7|http://www.genome.jp/dbget-bin/www_bget?ko:K03996	ko04610(Complement and coagulation cascades)	*	*	*	sp|Q5RAD0|CO7_PONAB	Complement component C7 OS=Pongo abelii OX=9601 GN=C7 PE=2 SV=1
shibanyu_transcript_4334	2.81	2.34	1.09	6.93	4.56	9.45	1.79056	0.00109581	0.0114738	XP_010743416.2	nucleoside diphosphate kinase, mitochondrial isoform X1 [Larimichthys crocea]	GO:0006241(CTP biosynthetic process);GO:0006183(GTP biosynthetic process);GO:0006228(UTP biosynthetic process)	*	GO:0005524(ATP binding);GO:0004550(nucleoside diphosphate kinase activity)	K00940|ndk, NME|http://www.genome.jp/dbget-bin/www_bget?ko:K00940	ko04016(MAPK signaling pathway - plant);ko00230(Purine metabolism);ko00240(Pyrimidine metabolism)	KOG0888	Nucleoside diphosphate kinase	F	sp|P87355|NDKM_COLLI	Nucleoside diphosphate kinase, mitochondrial OS=Columba livia OX=8932 GN=NME4 PE=1 SV=3
shibanyu_transcript_3808	1.47	1.98	0.88	3.6	7.25	5.12	1.93613	4.61e-05	0.000718982	XP_022068712.1	3-keto-steroid reductase-like isoform X2 [Acanthochromis polyacanthus]	GO:0006695(cholesterol biosynthetic process)	GO:0016021(integral component of membrane)	GO:0000253(3-keto sterol reductase activity)	K13373|HSD17B7|http://www.genome.jp/dbget-bin/www_bget?ko:K13373	ko00100(Steroid biosynthesis);ko00140(Steroid hormone biosynthesis);ko04913(Ovarian Steroidogenesis)	KOG1478	3-keto sterol reductase	I	sp|Q62904|DHB7_RAT	3-keto-steroid reductase OS=Rattus norvegicus OX=10116 GN=Hsd17b7 PE=1 SV=1
shibanyu_transcript_10266	0	14.16	0.69	341.6	656.76	421.02	6.61862	1.51e-05	0.000262407	*	*	*	*	*	*	*	*	*	*	*	*
shibanyu_transcript_5962	7.44	8.77	9.05	68.88	103.36	7.54	2.881	0.000603437	0.00698667	*	*	*	*	*	*	*	*	*	*	*	*
shibanyu_transcript_1955	0.72	0	0.79	13.6	6.43	15.05	4.66623	4.86e-05	0.000752105	*	*	*	*	*	*	*	*	*	*	*	*
shibanyu_transcript_3592	1.52	3.69	2.33	5.34	40.75	6.48	2.83225	0.00113137	0.0117822	XP_028254954.1	apolipoprotein Eb-like [Parambassis ranga]	GO:0006869(lipid transport);GO:0042157(lipoprotein metabolic process)	GO:0005576(extracellular region)	GO:0008289(lipid binding)	K04524|APOE|http://www.genome.jp/dbget-bin/www_bget?ko:K04524	*	*	*	*	*	*
shibanyu_transcript_5854	65.45	134.66	57.8	6.71	10.43	8.59	-3.28929	5.1e-14	4.55e-12	*	*	*	*	*	*	*	*	*	*	*	*
shibanyu_transcript_3066	43.66	27.43	37.62	13	11.92	9.17	-1.62459	1.33e-08	3.59e-07	XP_023263771.1	retinoic acid receptor RXR-gamma-B isoform X1 [Seriola lalandi dorsalis]	*	GO:0005634(nucleus)	GO:0003700(DNA-binding transcription factor activity);GO:0043565(sequence-specific DNA binding);GO:0003707(steroid hormone receptor activity);GO:0008270(zinc ion binding)	K08526|NR2B3, RXRG|http://www.genome.jp/dbget-bin/www_bget?ko:K08526	ko04920(Adipocytokine signaling pathway);ko03320(PPAR signaling pathway);ko04919(Thyroid hormone signaling pathway);ko04659(Th17 cell differentiation)	KOG3575	FOG: Hormone receptors	T	sp|Q6DHP9|RXRGB_DANRE	Retinoic acid receptor RXR-gamma-B OS=Danio rerio OX=7955 GN=rxrgb PE=2 SV=1
shibanyu_transcript_1827	0	0	0	13.69	0	0	23.0234	3.81e-09	1.17e-07	AWP10563.1	putative complement factor H-like isoform 2 [Scophthalmus maximus]	*	*	*	K04004|CFH, HF1|http://www.genome.jp/dbget-bin/www_bget?ko:K04004	ko04610(Complement and coagulation cascades)	*	*	*	sp|P06909|CFAH_MOUSE	Complement factor H OS=Mus musculus OX=10090 GN=Cfh PE=1 SV=2
shibanyu_transcript_4855	0	9.66	4.2	0	0	0	-8.82105	0.0036982	0.030498	AIN76766.1	complement component 4 [Oplegnathus fasciatus]	*	GO:0005615(extracellular space)	GO:0004866(endopeptidase inhibitor activity)	K03989|C4|http://www.genome.jp/dbget-bin/www_bget?ko:K03989	ko04610(Complement and coagulation cascades)	KOG1366	Alpha-macroglobulin	O	sp|P0C0L4|CO4A_HUMAN	Complement C4-A OS=Homo sapiens OX=9606 GN=C4A PE=1 SV=2
shibanyu_transcript_9465	0	0	461.93	0	0	0	-25.8652	3.58e-11	1.8e-09	XP_022599441.1	hyaluronan-binding protein 2-like [Seriola dumerili]	*	GO:0005576(extracellular region)	GO:0005509(calcium ion binding);GO:0004252(serine-type endopeptidase activity)	K08648|HABP2|http://www.genome.jp/dbget-bin/www_bget?ko:K08648	*	KOG3627	Trypsin	E	sp|Q9R098|HGFA_MOUSE	Hepatocyte growth factor activator OS=Mus musculus OX=10090 GN=Hgfac PE=1 SV=1
shibanyu_transcript_8236	27.36	5.81	37.32	0	0	0	-10.1764	1.12e-11	6.2e-10	XP_020565950.1	uncharacterized protein LOC101162473 isoform X1 [Oryzias latipes]	*	*	*	*	*	*	*	*	*	*
shibanyu_transcript_2669	2.12	2.77	1.49	15.53	3.84	7.47	2.13977	0.000769752	0.0085822	XP_018542808.1	PREDICTED: protein BTG4-like [Lates calcarifer]	*	*	*	K14443|TOB|http://www.genome.jp/dbget-bin/www_bget?ko:K14443	ko03018(RNA degradation)	KOG4006	Anti-proliferation factor BTG1/TOB	TR	sp|A4UTQ2|BTG3_PIG	Protein BTG3 OS=Sus scrofa OX=9823 GN=BTG3 PE=2 SV=1
shibanyu_transcript_6395	19.74	14.71	22.69	29.19	59.89	48.73	1.3242	4.63e-05	0.00072027	XP_008277413.1	PREDICTED: 7-dehydrocholesterol reductase [Stegastes partitus]	GO:0016126(sterol biosynthetic process)	GO:0016021(integral component of membrane)	GO:0016628(oxidoreductase activity, acting on the CH-CH group of donors, NAD or NADP as acceptor)	K00213|DHCR7|http://www.genome.jp/dbget-bin/www_bget?ko:K00213	ko00100(Steroid biosynthesis)	KOG1435	Sterol reductase/lamin B receptor	IT	sp|Q7SXF1|DHCR7_DANRE	7-dehydrocholesterol reductase OS=Danio rerio OX=7955 GN=dhcr7 PE=2 SV=1
shibanyu_transcript_986	79.28	61.75	120.94	113.45	270.76	280	1.41099	0.00156377	0.015331	XP_023153233.1	eukaryotic initiation factor 4A-I [Amphiprion ocellaris]	*	*	GO:0005524(ATP binding);GO:0004386(helicase activity);GO:0003676(nucleic acid binding)	K03257|EIF4A|http://www.genome.jp/dbget-bin/www_bget?ko:K03257	ko03013(RNA transport)	KOG0327	Translation initiation factor 4F, helicase subunit (eIF-4A) and related helicases	J	sp|Q3SZ54|IF4A1_BOVIN	Eukaryotic initiation factor 4A-I OS=Bos taurus OX=9913 GN=EIF4A1 PE=2 SV=1
shibanyu_transcript_9524	0	3246.53	0	0	0	0	-28.3072	4.3e-13	3.4e-11	ADN88153.1	cytochrome oxidase subunit 1 (mitochondrion) [Epinephelus fuscoguttatus]	GO:0009060(aerobic respiration);GO:0006119(oxidative phosphorylation)	GO:0016021(integral component of membrane);GO:0005743(mitochondrial inner membrane);GO:0045277(respiratory chain complex IV)	GO:0004129(cytochrome-c oxidase activity);GO:0020037(heme binding);GO:0046872(metal ion binding)	K02256|COX1|http://www.genome.jp/dbget-bin/www_bget?ko:K02256	ko00190(Oxidative phosphorylation);ko04260(Cardiac muscle contraction)	KOG4769	Cytochrome c oxidase, subunit I	C	sp|Q36775|COX1_GADMO	Cytochrome c oxidase subunit 1 OS=Gadus morhua OX=8049 GN=mt-co1 PE=3 SV=1
shibanyu_transcript_149	9.86	13.3	8.43	44.2	53.31	159.52	3.07686	4.52e-07	9.72e-06	XP_019124382.2	uncharacterized protein LOC109140830 [Larimichthys crocea]	*	*	*	*	*	*	*	*	*	*
shibanyu_transcript_6595	0	16663.8	0	0	0	0	-30	1.6e-14	1.58e-12	*	*	*	*	*	*	*	*	*	*	*	*
shibanyu_transcript_9857	18.73	17.64	11.07	5.76	2.67	5.18	-1.78635	0.000368041	0.00453368	AWP19515.1	putative nuclear protein 1-like [Scophthalmus maximus]	GO:0071391(cellular response to estrogen stimulus);GO:0071470(cellular response to osmotic stress);GO:0071467(cellular response to pH);GO:0009267(cellular response to starvation);GO:0071502(cellular response to temperature stimulus)	*	*	K15626|NUPR1, COM1|http://www.genome.jp/dbget-bin/www_bget?ko:K15626	*	KOG4319	DNA-binding nuclear protein p8	K	sp|O54842|NUPR1_RAT	Nuclear protein 1 OS=Rattus norvegicus OX=10116 GN=Nupr1 PE=2 SV=1
shibanyu_transcript_7554	291.76	0	271.24	0	0	0	-13.359	0.000627587	0.00722288	XP_018559276.1	PREDICTED: organic solute transporter subunit alpha-like [Lates calcarifer]	*	GO:0016021(integral component of membrane)	*	K14360|OSTALPHA, OSTA, SLC51A1|http://www.genome.jp/dbget-bin/www_bget?ko:K14360	ko04976(Bile secretion)	*	*	*	sp|Q66I08|OSTA_DANRE	Organic solute transporter subunit alpha OS=Danio rerio OX=7955 GN=slc51a PE=2 SV=1
shibanyu_transcript_8619	55.39	0	0	0	0	0	-23.5644	1.63e-09	5.67e-08	ADP76803.1	plasminogen [Epinephelus coioides]	GO:0007596(blood coagulation);GO:0042730(fibrinolysis);GO:0048771(tissue remodeling)	GO:0005576(extracellular region)	GO:0004252(serine-type endopeptidase activity)	K01315|PLG|http://www.genome.jp/dbget-bin/www_bget?ko:K01315	ko04080(Neuroactive ligand-receptor interaction);ko04610(Complement and coagulation cascades)	*	*	*	sp|P06867|PLMN_PIG	Plasminogen OS=Sus scrofa OX=9823 GN=PLG PE=1 SV=3
shibanyu_transcript_6598	37.4	22.85	1717.12	10.23	33.36	15.06	-4.74896	0.00112959	0.0117763	ACM41842.1	14 kDa apolipoprotein, partial [Epinephelus coioides]	*	*	*	*	*	*	*	*	*	*
shibanyu_transcript_10416	0	0	0	0	0	269.42	24.1585	6.28e-10	2.38e-08	*	*	*	*	*	*	*	*	*	*	*	*
shibanyu_transcript_9509	0	1.8	6.32	20.88	58.99	39.83	4.05171	0.000998479	0.0106713	ADC93804.1	hepcidin 1 [Epinephelus coioides]	*	*	*	*	*	*	*	*	sp|P82951|HEPC_MORCS	Hepcidin OS=Morone chrysops x Morone saxatilis OX=45352 GN=hamp PE=1 SV=1
shibanyu_transcript_6275	3.56	3.1	3.83	1.22	1.07	2.06	-1.24405	0.00116033	0.0119801	*	*	*	*	*	*	*	*	*	*	*	*
shibanyu_transcript_7325	0	0	0	48.83	0	171.46	12.3144	0.00162157	0.0157943	XP_022606299.1	L-2-hydroxyglutarate dehydrogenase, mitochondrial [Seriola dumerili]	*	*	GO:0016491(oxidoreductase activity)	K00109|E1.1.99.2|http://www.genome.jp/dbget-bin/www_bget?ko:K00109	ko00650(Butanoate metabolism)	KOG2665	Predicted FAD-dependent oxidoreductase	S	sp|A7SMW7|L2HDH_NEMVE	L-2-hydroxyglutarate dehydrogenase, mitochondrial OS=Nematostella vectensis OX=45351 GN=v1g172254 PE=3 SV=1
shibanyu_transcript_9113	61.2	0	0	0	0	0	-23.7134	1.29e-09	4.56e-08	XP_010793026.1	PREDICTED: pyruvate dehydrogenase (acetyl-transferring) kinase isozyme 2, mitochondrial-like isoform X1 [Notothenia coriiceps]	*	GO:0005759(mitochondrial matrix)	GO:0005524(ATP binding);GO:0004672(protein kinase activity)	K00898|PDK2_3_4|http://www.genome.jp/dbget-bin/www_bget?ko:K00898	*	KOG0787	Dehydrogenase kinase	T	sp|Q15118|PDK1_HUMAN	[Pyruvate dehydrogenase (acetyl-transferring)] kinase isozyme 1, mitochondrial OS=Homo sapiens OX=9606 GN=PDK1 PE=1 SV=1
shibanyu_transcript_11392	0	0	0	322.01	0	323.85	9.87529	0.000866404	0.00946329	*	*	*	*	*	*	*	*	*	*	*	*
shibanyu_transcript_5924	88.77	0	0	0	0	0	-25.2575	1.01e-10	4.48e-09	XP_022620747.1	beta-2-glycoprotein 1-like [Seriola dumerili]	*	*	*	K17305|APOH, B2G1|http://www.genome.jp/dbget-bin/www_bget?ko:K17305	*	KOG4297	C-type lectin	TV	sp|P33703|APOH_CANLF	Beta-2-glycoprotein 1 OS=Canis lupus familiaris OX=9615 GN=APOH PE=2 SV=1
shibanyu_transcript_7347	53.54	6.29	19.89	5.64	0.81	4.28	-2.88405	0.004706	0.0367962	XP_022603157.1	saxitoxin and tetrodotoxin-binding protein 1-like [Seriola dumerili]	*	*	*	*	*	*	*	*	sp|Q90WJ7|SXT1_TAKPA	Saxitoxin and tetrodotoxin-binding protein 1 OS=Takifugu pardalis OX=98921 GN=psbp1 PE=1 SV=2
shibanyu_transcript_4775	211.2	124.32	98.67	574.13	545.06	452.53	1.87527	8.18e-06	0.000147526	XP_020507215.1	uridine phosphorylase 2 [Labrus bergylta]	GO:0009116(nucleoside metabolic process);GO:0009166(nucleotide catabolic process);GO:0044206(UMP salvage)	GO:0005737(cytoplasm)	GO:0004850(uridine phosphorylase activity)	K00757|udp, UPP|http://www.genome.jp/dbget-bin/www_bget?ko:K00757	ko00240(Pyrimidine metabolism);ko00983(Drug metabolism - other enzymes)	KOG3728	Uridine phosphorylase	F	sp|Q8CGR7|UPP2_MOUSE	Uridine phosphorylase 2 OS=Mus musculus OX=10090 GN=Upp2 PE=2 SV=1
shibanyu_transcript_10439	18531.5	1.11	22213.4	2.11	0.28	0	-13.9746	6.53e-10	2.45e-08	AAN02166.1	gastrula specific embryonic protein 1 [Epinephelus coioides]	GO:0042157(lipoprotein metabolic process)	GO:0005576(extracellular region);GO:0016021(integral component of membrane)	*	*	*	*	*	*	*	*
shibanyu_transcript_10166	218.61	36.83	214.57	7.07	12.5	10.22	-3.94775	2.31e-08	5.96e-07	XP_022074993.1	lactose-binding lectin l-2-like [Acanthochromis polyacanthus]	*	*	*	*	*	KOG4297	C-type lectin	TV	sp|Q02988|LECA_PLEWA	Lectin OS=Pleurodeles waltl OX=8319 GN=LEC PE=1 SV=1
shibanyu_transcript_9043	0	0	0	26.1	22.33	21.26	9.98975	8.14e-17	9.56e-15	XP_020502940.1	UPF0764 protein C16orf89 homolog [Labrus bergylta]	*	*	*	*	*	*	*	*	sp|A7MCS3|CP089_DANRE	UPF0764 protein C16orf89 homolog OS=Danio rerio OX=7955 PE=2 SV=2
shibanyu_transcript_1288	0.61	2	0.24	9.24	8.43	49.29	4.61218	8.3e-06	0.000149482	XP_006797767.1	PREDICTED: calcium-binding mitochondrial carrier protein SCaMC-2-A-like [Neolamprologus brichardi]	*	GO:0016021(integral component of membrane);GO:0005743(mitochondrial inner membrane)	GO:0005509(calcium ion binding);GO:0022857(transmembrane transporter activity)	K14684|SLC25A23S|http://www.genome.jp/dbget-bin/www_bget?ko:K14684	*	KOG0036	Predicted mitochondrial carrier protein	F	sp|Q6NYZ6|SCM2A_DANRE	Calcium-binding mitochondrial carrier protein SCaMC-2-A OS=Danio rerio OX=7955 GN=slc25a25a PE=2 SV=1
shibanyu_transcript_6050	0	0.2	0	0.21	1357.82	0	12.7515	0.000338589	0.00421943	XP_010731348.1	elongation factor 2 [Larimichthys crocea]	*	*	GO:0005525(GTP binding);GO:0003924(GTPase activity);GO:0003746(translation elongation factor activity)	K03234|EEF2|http://www.genome.jp/dbget-bin/www_bget?ko:K03234	ko04152(AMPK signaling pathway);ko04921(Oxytocin signaling pathway)	KOG0469	Elongation factor 2	J	sp|Q90705|EF2_CHICK	Elongation factor 2 OS=Gallus gallus OX=9031 GN=EEF2 PE=1 SV=3
shibanyu_transcript_4093	0.74	4.66	1.63	26.6	43.61	14.11	3.64846	2.12e-06	4.17e-05	XP_022609945.1	uncharacterized protein LOC111228388 [Seriola dumerili]	*	*	*	*	*	*	*	*	*	*
shibanyu_transcript_1039	0.76	0.5	0.47	2.66	5.77	11.38	3.59855	2.33e-08	6e-07	XP_022611629.1	tyrosine aminotransferase [Seriola dumerili]	GO:0009058(biosynthetic process);GO:0006559(L-phenylalanine catabolic process)	*	GO:0004838(L-tyrosine:2-oxoglutarate aminotransferase activity);GO:0030170(pyridoxal phosphate binding)	K00815|TAT|http://www.genome.jp/dbget-bin/www_bget?ko:K00815	ko00270(Cysteine and methionine metabolism);ko00360(Phenylalanine metabolism);ko00400(Phenylalanine, tyrosine and tryptophan biosynthesis);ko00350(Tyrosine metabolism);ko00950(Isoquinoline alkaloid biosynthesis);ko00401(Novobiocin biosynthesis);ko00960(Tropane, piperidine and pyridine alkaloid biosynthesis);ko00130(Ubiquinone and other terpenoid-quinone biosynthesis);ko01230(Biosynthesis of amino…	KOG0259	Tyrosine aminotransferase	E	sp|P17735|ATTY_HUMAN	Tyrosine aminotransferase OS=Homo sapiens OX=9606 GN=TAT PE=1 SV=1
shibanyu_transcript_1906	1.42	2.29	1.28	4.41	4.06	3.92	1.35956	1.73e-05	0.000299567	XP_018560228.1	PREDICTED: suppressor of cytokine signaling 3 [Lates calcarifer]	GO:0035556(intracellular signal transduction);GO:0043066(negative regulation of apoptotic process);GO:0016567(protein ubiquitination);GO:0007259(receptor signaling pathway via JAK-STAT)	*	*	K04696|SOCS3, CIS3|http://www.genome.jp/dbget-bin/www_bget?ko:K04696	ko04630(Jak-STAT signaling pathway);ko04668(TNF signaling pathway);ko04120(Ubiquitin mediated proteolysis);ko04380(Osteoclast differentiation);ko04920(Adipocytokine signaling pathway);ko04910(Insulin signaling pathway);ko04917(Prolactin signaling pathway)	KOG4566	Cytokine-inducible SH2 protein	T	sp|Q90X67|SOCS3_CHICK	Suppressor of cytokine signaling 3 OS=Gallus gallus OX=9031 GN=SOCS3 PE=2 SV=1
shibanyu_transcript_1329	2.1	1.33	1.56	2.81	4.3	7.07	1.55723	0.000855799	0.00938942	XP_020507733.1	insulin-induced gene 1 protein [Labrus bergylta]	GO:0008203(cholesterol metabolic process)	GO:0016021(integral component of membrane);GO:0005789(endoplasmic reticulum membrane)	*	*	*	KOG4363	Putative growth response protein	T	sp|Q8AV61|INSI1_DANRE	Insulin-induced gene 1 protein OS=Danio rerio OX=7955 GN=insig1 PE=2 SV=1
shibanyu_transcript_7914	1.63	4.43	2.13	21.32	13.88	30.89	3.10632	1.14e-08	3.16e-07	*	*	*	*	*	*	*	*	*	*	*	*
shibanyu_transcript_3772	6.1	7.79	7.95	12.24	13.35	17.1	1.03031	1.93e-07	4.31e-06	XP_022596574.1	dehydrogenase/reductase SDR family member 12 [Seriola dumerili]	*	*	*	K11168|DHRS12|http://www.genome.jp/dbget-bin/www_bget?ko:K11168	*	KOG1208	Dehydrogenases with different specificities (related to short-chain alcohol dehydrogenases)	Q	sp|A6QP05|DHR12_BOVIN	Dehydrogenase/reductase SDR family member 12 OS=Bos taurus OX=9913 GN=DHRS12 PE=2 SV=1
shibanyu_transcript_11468	19.83	15.39	17.83	111.95	79.35	62.93	2.286	6.86e-07	1.45e-05	*	*	*	*	*	*	*	*	*	*	*	*
shibanyu_transcript_553	0.05	0	548.04	0.2	0.09	0.08	-10.4428	9.42e-05	0.00134823	XP_018546237.1	PREDICTED: alpha-2-macroglobulin-like, partial [Lates calcarifer]	*	*	*	K03910|A2M|http://www.genome.jp/dbget-bin/www_bget?ko:K03910	ko04610(Complement and coagulation cascades)	KOG1366	Alpha-macroglobulin	O	sp|P01023|A2MG_HUMAN	Alpha-2-macroglobulin OS=Homo sapiens OX=9606 GN=A2M PE=1 SV=3
shibanyu_transcript_3313	0	0	0	0	41.12	12.84	11.1873	0.00419106	0.0336158	XP_018550398.1	PREDICTED: inter-alpha-trypsin inhibitor heavy chain H2 [Lates calcarifer]	*	*	*	K19015|ITIH2, SHAP|http://www.genome.jp/dbget-bin/www_bget?ko:K19015	*	*	*	*	sp|P19823|ITIH2_HUMAN	Inter-alpha-trypsin inhibitor heavy chain H2 OS=Homo sapiens OX=9606 GN=ITIH2 PE=1 SV=2
shibanyu_transcript_512	7.54	332.5	8.37	4.12	4.49	5.47	-4.59209	0.000886027	0.00965509	XP_022602558.1	inter-alpha-trypsin inhibitor heavy chain H3-like isoform X6 [Seriola dumerili]	*	*	*	*	*	*	*	*	sp|Q9GLY5|ITIH3_RABIT	Inter-alpha-trypsin inhibitor heavy chain H3 OS=Oryctolagus cuniculus OX=9986 GN=ITIH3 PE=2 SV=1
shibanyu_transcript_4748	3.21	3.23	2.33	9.65	4.99	17.9	1.94574	0.000585287	0.00680105	XP_028282541.1	HIG1 domain family member 1A, mitochondrial [Parambassis ranga]	*	*	*	*	*	KOG4431	Uncharacterized protein, induced by hypoxia	R	sp|Q9Y241|HIG1A_HUMAN	HIG1 domain family member 1A, mitochondrial OS=Homo sapiens OX=9606 GN=HIGD1A PE=1 SV=1
shibanyu_transcript_6609	344.22	0	0	0	0	0	-26.8643	6.14e-12	3.61e-10	YP_007317676.1	NADH dehydrogenase subunit 4 (mitochondrion) [Epinephelus fuscoguttatus]	GO:0006120(mitochondrial electron transport, NADH to ubiquinone)	GO:0016021(integral component of membrane);GO:0031966(mitochondrial membrane);GO:0070469(respirasome)	GO:0008137(NADH dehydrogenase (ubiquinone) activity)	K03881|ND4|http://www.genome.jp/dbget-bin/www_bget?ko:K03881	ko00190(Oxidative phosphorylation);ko04723(Retrograde endocannabinoid signaling)	KOG4845	NADH dehydrogenase, subunit 4	C	sp|P11631|NU4M_ONCMY	NADH-ubiquinone oxidoreductase chain 4 OS=Oncorhynchus mykiss OX=8022 GN=MT-ND4 PE=3 SV=2
shibanyu_transcript_9674	2.67	5.03	0.6	0	0	0	-6.42321	0.000984635	0.0105859	*	*	*	*	*	*	*	*	*	*	*	*
shibanyu_transcript_1982	8.68	8.46	13.69	12.44	27.17	21.9	1.06365	0.00188512	0.017682	XP_018556681.1	PREDICTED: glycerol-3-phosphate dehydrogenase [NAD(+)], cytoplasmic [Lates calcarifer]	*	*	*	K00006|GPD1|http://www.genome.jp/dbget-bin/www_bget?ko:K00006	ko04011(MAPK signaling pathway - yeast);ko00564(Glycerophospholipid metabolism)	KOG2711	Glycerol-3-phosphate dehydrogenase/dihydroxyacetone 3-phosphate reductase	C	sp|O57656|GPDA_TAKRU	Glycerol-3-phosphate dehydrogenase [NAD(+)], cytoplasmic OS=Takifugu rubripes OX=31033 GN=gpd1 PE=3 SV=1
shibanyu_transcript_8169	7.78	7.46	12.48	3.32	4.32	5.51	-1.01573	0.00176785	0.0168444	AMT85041.1	retinol binding protein 4 [Epinephelus coioides]	*	*	*	*	*	*	*	*	*	*
shibanyu_transcript_3962	4.43	2.94	0.84	44.69	68.77	50.22	4.32471	6.81e-11	3.19e-09	XP_010751394.2	non-specific lipid-transfer protein [Larimichthys crocea]	*	*	GO:0016747(transferase activity, transferring acyl groups other than amino-acyl groups)	K08764|SCP2, SCPX|http://www.genome.jp/dbget-bin/www_bget?ko:K08764	ko04146(Peroxisome);ko00120(Primary bile acid biosynthesis);ko03320(PPAR signaling pathway)	KOG1406	Peroxisomal 3-ketoacyl-CoA-thiolase P-44/SCP2	I	sp|P11915|NLTP_RAT	Non-specific lipid-transfer protein OS=Rattus norvegicus OX=10116 GN=Scp2 PE=1 SV=3
shibanyu_transcript_8990	44.73	60.23	31.48	81.31	117.3	367.65	2.09877	0.00200348	0.0186469	AEB31318.1	hypothetical protein, partial [Epinephelus bruneus]	*	*	*	*	*	*	*	*	*	*
shibanyu_transcript_1316	0	0	0	0	0	5.44	21.0894	6.8e-08	1.61e-06	XP_027136611.1	alpha-2-macroglobulin [Larimichthys crocea]	*	*	*	K03910|A2M|http://www.genome.jp/dbget-bin/www_bget?ko:K03910	ko04610(Complement and coagulation cascades)	KOG1366	Alpha-macroglobulin	O	sp|P01023|A2MG_HUMAN	Alpha-2-macroglobulin OS=Homo sapiens OX=9606 GN=A2M PE=1 SV=3
shibanyu_transcript_8490	0.59	0.48	1.1	0	0	0	-4.98861	0.00310275	0.0266864	XP_008293673.1	PREDICTED: histidine-rich glycoprotein-like [Stegastes partitus]	*	*	GO:0004869(cysteine-type endopeptidase inhibitor activity)	*	*	*	*	*	*	*
shibanyu_transcript_7474	0	0	0	7.36	15.37	0	8.92731	0.00314337	0.0269395	ACM41874.1	tyrosine aminotransferase, partial [Epinephelus coioides]	GO:0009058(biosynthetic process);GO:0006559(L-phenylalanine catabolic process)	*	GO:0004838(L-tyrosine:2-oxoglutarate aminotransferase activity);GO:0030170(pyridoxal phosphate binding)	K00815|TAT|http://www.genome.jp/dbget-bin/www_bget?ko:K00815	ko00270(Cysteine and methionine metabolism);ko00360(Phenylalanine metabolism);ko00400(Phenylalanine, tyrosine and tryptophan biosynthesis);ko00350(Tyrosine metabolism);ko00950(Isoquinoline alkaloid biosynthesis);ko00401(Novobiocin biosynthesis);ko00960(Tropane, piperidine and pyridine alkaloid biosynthesis);ko00130(Ubiquinone and other terpenoid-quinone biosynthesis);ko01230(Biosynthesis of amino…	KOG0259	Tyrosine aminotransferase	E	sp|Q8QZR1|ATTY_MOUSE	Tyrosine aminotransferase OS=Mus musculus OX=10090 GN=Tat PE=1 SV=1
shibanyu_transcript_7080	0	0	301.41	0	0	0	-26.1666	2.12e-11	1.12e-09	AEB31279.1	alpha-2-macroglobulin, partial [Epinephelus bruneus]	*	*	*	K03910|A2M|http://www.genome.jp/dbget-bin/www_bget?ko:K03910	ko04610(Complement and coagulation cascades)	KOG1366	Alpha-macroglobulin	O	sp|Q6IE52|MUG2_RAT	Murinoglobulin-2 OS=Rattus norvegicus OX=10116 GN=Mug2 PE=1 SV=1
shibanyu_transcript_1889	0.64	1.09	1.71	4.57	6.08	7.79	2.5276	1.86e-10	7.73e-09	XP_018517332.1	PREDICTED: 1,25-dihydroxyvitamin D(3) 24-hydroxylase, mitochondrial [Lates calcarifer]	*	*	GO:0020037(heme binding);GO:0005506(iron ion binding);GO:0004497(monooxygenase activity);GO:0016705(oxidoreductase activity, acting on paired donors, with incorporation or reduction of molecular oxygen)	K07436|CYP24A1|http://www.genome.jp/dbget-bin/www_bget?ko:K07436	ko00100(Steroid biosynthesis)	KOG0159	Cytochrome P450 CYP11/CYP12/CYP24/CYP27 subfamilies	Q	sp|Q07973|CP24A_HUMAN	1,25-dihydroxyvitamin D(3) 24-hydroxylase, mitochondrial OS=Homo sapiens OX=9606 GN=CYP24A1 PE=1 SV=2
shibanyu_transcript_3611	5.75	8.37	7.84	3.74	3.57	2.92	-1.03957	8.74e-07	1.81e-05	XP_008299706.1	PREDICTED: four and a half LIM domains protein 1-like [Stegastes partitus]	GO:0055074(calcium ion homeostasis);GO:0031018(endocrine pancreas development);GO:0001889(liver development);GO:0007626(locomotory behavior);GO:1990798(pancreas regeneration)	*	GO:0046872(metal ion binding)	K14365|FHL1, SLIM1|http://www.genome.jp/dbget-bin/www_bget?ko:K14365	ko04630(Jak-STAT signaling pathway)	KOG1704	FOG: LIM domain	TZR	sp|Q9WUH4|FHL1_RAT	Four and a half LIM domains protein 1 OS=Rattus norvegicus OX=10116 GN=Fhl1 PE=2 SV=1
shibanyu_transcript_10432	1.33	1773.51	3.77	0.81	4.18	1.88	-8.06036	5.69e-05	0.000864565	AEM37752.1	type IV antifreeze protein, partial [Epinephelus bruneus]	*	*	*	*	*	*	*	*	*	*
shibanyu_transcript_7997	0	14.28	101.71	0	0	0.01	-10.7182	0.00608257	0.0446936	ADX97061.1	histamine n-methyltransferase, partial [Perca flavescens]	*	*	*	K00546|HNMT|http://www.genome.jp/dbget-bin/www_bget?ko:K00546	ko00340(Histidine metabolism)	*	*	*	sp|Q5U4V2|HNMTA_XENLA	Histamine N-methyltransferase A OS=Xenopus laevis OX=8355 GN=hnmt-a PE=2 SV=1
shibanyu_transcript_280	0	0	0	110.06	0	0	26.3087	1.65e-11	8.83e-10	XP_018549132.1	PREDICTED: complement C5 [Lates calcarifer]	*	GO:0005615(extracellular space)	GO:0004866(endopeptidase inhibitor activity)	K03994|C5|http://www.genome.jp/dbget-bin/www_bget?ko:K03994	ko04610(Complement and coagulation cascades)	KOG1366	Alpha-macroglobulin	O	sp|P01031|CO5_HUMAN	Complement C5 OS=Homo sapiens OX=9606 GN=C5 PE=1 SV=4
shibanyu_transcript_515	7.37	7.34	12.42	3.11	4.42	2.99	-1.29567	5.21e-07	1.11e-05	XP_028287946.1	dihydrolipoyl dehydrogenase, mitochondrial [Parambassis ranga]	GO:0045454(cell redox homeostasis);GO:0060047(heart contraction)	GO:0005623(cell)	GO:0004148(dihydrolipoyl dehydrogenase activity);GO:0009055(electron transfer activity);GO:0050660(flavin adenine dinucleotide binding)	K00382|DLD, lpd, pdhD|http://www.genome.jp/dbget-bin/www_bget?ko:K00382	ko00260(Glycine, serine and threonine metabolism);ko00280(Valine, leucine and isoleucine degradation);ko00020(Citrate cycle (TCA cycle));ko00010(Glycolysis / Gluconeogenesis);ko00630(Glyoxylate and dicarboxylate metabolism);ko00640(Propanoate metabolism);ko00620(Pyruvate metabolism);ko01200(Carbon metabolism)	KOG1335	Dihydrolipoamide dehydrogenase	C	sp|Q8CIZ7|DLDH_CRIGR	Dihydrolipoyl dehydrogenase, mitochondrial OS=Cricetulus griseus OX=10029 GN=DLD PE=2 SV=1
shibanyu_transcript_3729	6.87	22.02	0	0	0	0	-10.2069	0.000694286	0.00789618	XP_018545237.1	PREDICTED: complement factor I-like [Lates calcarifer]	*	GO:0016020(membrane)	GO:0005044(scavenger receptor activity);GO:0004252(serine-type endopeptidase activity)	K01333|CFI|http://www.genome.jp/dbget-bin/www_bget?ko:K01333	ko04610(Complement and coagulation cascades)	KOG3627	Trypsin	E	sp|Q9WUW3|CFAI_RAT	Complement factor I OS=Rattus norvegicus OX=10116 GN=Cfi PE=2 SV=1
shibanyu_transcript_1814	8.69	6.55	9.56	56.62	54.49	49.69	2.76117	3.31e-53	2.66e-50	AEB31277.1	alcohol dehydrogenase Class vi, partial [Epinephelus bruneus]	*	*	GO:0016491(oxidoreductase activity);GO:0008270(zinc ion binding)	K00121|frmA, ADH5, adhC|http://www.genome.jp/dbget-bin/www_bget?ko:K00121	ko00350(Tyrosine metabolism);ko00010(Glycolysis / Gluconeogenesis);ko00680(Methane metabolism);ko00071(Fatty acid degradation);ko00830(Retinol metabolism);ko01200(Carbon metabolism);ko01220(Degradation of aromatic compounds);ko00625(Chloroalkane and chloroalkene degradation);ko00982(Drug metabolism - cytochrome P450);ko00980(Metabolism of xenobiotics by cytochrome P450);ko00626(Naphthalene degrad…	KOG0022	Alcohol dehydrogenase, class III	Q	sp|P26325|ADH1_GADMC	Alcohol dehydrogenase 1 OS=Gadus morhua subsp. callarias OX=8053 PE=1 SV=1
shibanyu_transcript_4347	6.41	0	0	0	0	0	-22.0294	1.74e-08	4.57e-07	*	*	*	*	*	*	*	*	*	*	*	*
shibanyu_transcript_8000	0	17.76	0	0	0	0	-22.358	1.06e-08	2.96e-07	*	*	*	*	*	*	*	*	*	*	*	*
shibanyu_transcript_118	0	510.83	505.21	0	0	0	-30	1.84e-17	2.5e-15	ADU33222.1	complement component c3 [Epinephelus coioides]	*	*	*	K03990|C3|http://www.genome.jp/dbget-bin/www_bget?ko:K03990	ko04145(Phagosome);ko04610(Complement and coagulation cascades)	KOG1366	Alpha-macroglobulin	O	sp|P98093|CO3_ONCMY	Complement C3 (Fragment) OS=Oncorhynchus mykiss OX=8022 GN=c3 PE=1 SV=1
shibanyu_transcript_10677	769.86	957.93	790.8	0	0	0	-13.8751	6.14e-31	2.04e-28	*	*	*	*	*	*	*	*	*	*	*	*
shibanyu_transcript_7913	0	9.47	0	0	0	0	-21.4369	4.18e-08	1.02e-06	XP_022609579.1	uncharacterized protein LOC111228071 isoform X2 [Seriola dumerili]	*	*	*	*	*	*	*	*	*	*
shibanyu_transcript_2978	1.93	1238.66	0	0	0	0	-29.4642	4.63e-14	4.17e-12	ADG29179.1	fetuin B, partial [Epinephelus coioides]	*	*	GO:0004869(cysteine-type endopeptidase inhibitor activity)	*	*	*	*	*	sp|Q9UGM5|FETUB_HUMAN	Fetuin-B OS=Homo sapiens OX=9606 GN=FETUB PE=1 SV=2
shibanyu_transcript_10576	0	0	0	0	0	694.24	25.4254	7.62e-11	3.5e-09	AEW43726.1	transferrin [Epinephelus coioides]	GO:0006811(ion transport);GO:0055072(iron ion homeostasis)	GO:0005615(extracellular space)	GO:0046872(metal ion binding)	K14736|TF|http://www.genome.jp/dbget-bin/www_bget?ko:K14736	ko04216(Ferroptosis);ko04066(HIF-1 signaling pathway);ko04978(Mineral absorption)	*	*	*	sp|P80426|TRFE1_SALSA	Serotransferrin-1 OS=Salmo salar OX=8030 GN=tf1 PE=1 SV=1
shibanyu_transcript_3600	0.52	0.99	0.24	1.98	6.73	7.48	3.27787	3.53e-05	0.000571461	XP_018517332.1	PREDICTED: 1,25-dihydroxyvitamin D(3) 24-hydroxylase, mitochondrial [Lates calcarifer]	*	*	GO:0020037(heme binding);GO:0005506(iron ion binding);GO:0004497(monooxygenase activity);GO:0016705(oxidoreductase activity, acting on paired donors, with incorporation or reduction of molecular oxygen)	K07436|CYP24A1|http://www.genome.jp/dbget-bin/www_bget?ko:K07436	ko00100(Steroid biosynthesis)	KOG0159	Cytochrome P450 CYP11/CYP12/CYP24/CYP27 subfamilies	Q	sp|Q07973|CP24A_HUMAN	1,25-dihydroxyvitamin D(3) 24-hydroxylase, mitochondrial OS=Homo sapiens OX=9606 GN=CYP24A1 PE=1 SV=2
shibanyu_transcript_741	15.26	16.76	20.95	37.52	30.27	50.57	1.23437	1.98e-06	3.91e-05	XP_020504824.1	interleukin-1 receptor type 1-like [Labrus bergylta]	*	GO:0016021(integral component of membrane)	GO:0004908(interleukin-1 receptor activity)	*	*	*	*	*	sp|P14778|IL1R1_HUMAN	Interleukin-1 receptor type 1 OS=Homo sapiens OX=9606 GN=IL1R1 PE=1 SV=1
shibanyu_transcript_1822	0	0	0	404.34	0	429.02	28.7045	7.44e-17	8.96e-15	ACH53600.1	hepatic lipase [Epinephelus coioides]	*	*	*	K01046|E3.1.1.3|http://www.genome.jp/dbget-bin/www_bget?ko:K01046	ko00561(Glycerolipid metabolism)	*	*	*	sp|P27656|LIPC_MOUSE	Hepatic triacylglycerol lipase OS=Mus musculus OX=10090 GN=Lipc PE=2 SV=2
shibanyu_transcript_4111	57.53	0	0	0	0	0	-24.413	4.14e-10	1.6e-08	XP_010734140.2	atrial natriuretic peptide receptor 2 isoform X2 [Larimichthys crocea]	GO:0060038(cardiac muscle cell proliferation);GO:0035556(intracellular signal transduction)	GO:0016021(integral component of membrane)	GO:0005524(ATP binding);GO:0004383(guanylate cyclase activity);GO:0004672(protein kinase activity)	K12324|ANPRB, NPR2|http://www.genome.jp/dbget-bin/www_bget?ko:K12324	ko04022(cGMP - PKG signaling pathway);ko00230(Purine metabolism);ko04270(Vascular smooth muscle contraction);ko04921(Oxytocin signaling pathway)	KOG1023	Natriuretic peptide receptor, guanylate cyclase	T	sp|P55202|ANPRB_ANGJA	Atrial natriuretic peptide receptor 2 OS=Anguilla japonica OX=7937 GN=npr2 PE=2 SV=1
shibanyu_transcript_1675	1922.01	1899.75	2030.1	110.44	111.55	114.01	-4.06606	0	0	XP_023279912.1	fibrinogen beta chain [Seriola lalandi dorsalis]	GO:0030168(platelet activation);GO:0051258(protein polymerization);GO:0072378(blood coagulation, fibrin clot formation)	GO:0005577(fibrinogen complex)	GO:0005102(signaling receptor binding)	K03904|FGB|http://www.genome.jp/dbget-bin/www_bget?ko:K03904	ko04610(Complement and coagulation cascades);ko04611(Platelet activation)	KOG2579	Ficolin and related extracellular proteins	R	sp|P02675|FIBB_HUMAN	Fibrinogen beta chain OS=Homo sapiens OX=9606 GN=FGB PE=1 SV=2
shibanyu_transcript_371	12.37	15.43	19.51	79.14	46.7	80.64	2.2105	1.54e-12	1.05e-10	XP_018534447.1	PREDICTED: LOW QUALITY PROTEIN: sterol O-acyltransferase 2-like [Lates calcarifer]	*	*	*	K00637|E2.3.1.26, SOAT|http://www.genome.jp/dbget-bin/www_bget?ko:K00637	ko00100(Steroid biosynthesis)	KOG0380	Sterol O-acyltransferase/Diacylglycerol O-acyltransferase	I	sp|P35610|SOAT1_HUMAN	Sterol O-acyltransferase 1 OS=Homo sapiens OX=9606 GN=SOAT1 PE=1 SV=3
shibanyu_transcript_10258	8.43	8.95	7.15	39.23	41.28	20.42	2.0827	4.92e-08	1.19e-06	*	*	*	*	*	*	*	*	*	*	*	*
shibanyu_transcript_5293	8.28	9.64	10.37	3.07	4.25	5.89	-1.04337	0.000190638	0.00253298	XP_010752204.1	cystathionine beta-synthase isoform X2 [Larimichthys crocea]	GO:0006535(cysteine biosynthetic process from serine);GO:0019343(cysteine biosynthetic process via cystathionine)	GO:0005737(cytoplasm)	GO:0004122(cystathionine beta-synthase activity)	K01697|E4.2.1.22, CBS|http://www.genome.jp/dbget-bin/www_bget?ko:K01697	ko00270(Cysteine and methionine metabolism);ko00260(Glycine, serine and threonine metabolism);ko01230(Biosynthesis of amino acids)	KOG1252	Cystathionine beta-synthase and related enzymes	E	sp|Q58H57|CBS_MACFA	Cystathionine beta-synthase OS=Macaca fascicularis OX=9541 GN=CBS PE=2 SV=3
shibanyu_transcript_233	1.53	1.16	0.81	9.29	6.01	17.51	3.27458	1.88e-09	6.34e-08	XP_022058527.1	PRELI domain containing protein 3B-like [Acanthochromis polyacanthus]	*	GO:0005758(mitochondrial intermembrane space)	*	*	*	KOG3336	Predicted member of the intramitochondrial sorting protein family	U	sp|Q4R5S9|PLD3B_MACFA	PRELI domain containing protein 3B OS=Macaca fascicularis OX=9541 GN=PRELID3B PE=2 SV=1
shibanyu_transcript_10192	7845.06	0	0	0	0	0	-29.6704	3.09e-14	2.86e-12	ADZ76526.1	14 kDa apolipoprotein [Epinephelus coioides]	GO:0043009(chordate embryonic development);GO:0055113(epiboly involved in gastrulation with mouth forming second);GO:0000280(nuclear division)	*	*	*	*	*	*	*	*	*
shibanyu_transcript_8469	11.78	6.32	23.88	3.83	4.58	3.82	-1.69296	0.00117134	0.0120679	ACQ58463.1	Transmembrane 4 L6 family member 4 [Anoplopoma fimbria]	*	GO:0016021(integral component of membrane)	*	*	*	*	*	*	sp|Q5RE43|T4S1_PONAB	Transmembrane 4 L6 family member 1 OS=Pongo abelii OX=9601 GN=TM4SF1 PE=2 SV=1
shibanyu_transcript_2350	0.67	0.77	0.52	1.53	9.1	2.94	2.85345	0.00012652	0.00175615	XP_023279912.1	fibrinogen beta chain [Seriola lalandi dorsalis]	GO:0030168(platelet activation);GO:0051258(protein polymerization);GO:0072378(blood coagulation, fibrin clot formation)	GO:0005577(fibrinogen complex)	GO:0005102(signaling receptor binding)	K03904|FGB|http://www.genome.jp/dbget-bin/www_bget?ko:K03904	ko04610(Complement and coagulation cascades);ko04611(Platelet activation)	KOG2579	Ficolin and related extracellular proteins	R	sp|Q02020|FIBB_CHICK	Fibrinogen beta chain (Fragment) OS=Gallus gallus OX=9031 GN=FGB PE=1 SV=1
shibanyu_transcript_6277	0.19	0.36	38.23	0	0.32	0	-6.75084	0.00446632	0.035153	XP_010729233.2	phosphoglucomutase-1 [Larimichthys crocea]	GO:0005975(carbohydrate metabolic process)	*	GO:0016868(intramolecular transferase activity, phosphotransferases);GO:0000287(magnesium ion binding)	K01835|pgm|http://www.genome.jp/dbget-bin/www_bget?ko:K01835	ko00521(Streptomycin biosynthesis);ko00520(Amino sugar and nucleotide sugar metabolism);ko00052(Galactose metabolism);ko00010(Glycolysis / Gluconeogenesis);ko00030(Pentose phosphate pathway);ko00500(Starch and sucrose metabolism);ko00230(Purine metabolism)	KOG0625	Phosphoglucomutase	G	sp|Q9D0F9|PGM1_MOUSE	Phosphoglucomutase-1 OS=Mus musculus OX=10090 GN=Pgm1 PE=1 SV=4
shibanyu_transcript_6754	94.7	0	137.57	0.74	0.7	0	-7.36231	0.00102618	0.0108966	*	*	*	*	*	*	*	*	*	*	*	*
shibanyu_transcript_3590	0	0	0.19	2308.77	1926.98	2169.32	15.3141	1.06e-90	2.55e-87	XP_018518912.1	PREDICTED: fibrinogen beta chain [Lates calcarifer]	GO:0030168(platelet activation);GO:0051258(protein polymerization);GO:0072378(blood coagulation, fibrin clot formation)	GO:0005577(fibrinogen complex)	GO:0005102(signaling receptor binding)	K03904|FGB|http://www.genome.jp/dbget-bin/www_bget?ko:K03904	ko04610(Complement and coagulation cascades);ko04611(Platelet activation)	KOG2579	Ficolin and related extracellular proteins	R	sp|P02675|FIBB_HUMAN	Fibrinogen beta chain OS=Homo sapiens OX=9606 GN=FGB PE=1 SV=2
shibanyu_transcript_3215	8.18	6.48	7.73	8.22	19.17	17.46	1.04693	0.0051314	0.0392932	XP_010784968.1	PREDICTED: farnesyl pyrophosphate synthase isoform X1 [Notothenia coriiceps]	GO:0008299(isoprenoid biosynthetic process)	*	GO:0016765(transferase activity, transferring alkyl or aryl (other than methyl) groups)	K00787|FDPS|http://www.genome.jp/dbget-bin/www_bget?ko:K00787	ko00900(Terpenoid backbone biosynthesis)	KOG0711	Polyprenyl synthetase	H	sp|P08836|FPPS_CHICK	Farnesyl pyrophosphate synthase OS=Gallus gallus OX=9031 GN=FDPS PE=1 SV=2
shibanyu_transcript_4303	0.52	0.82	0.26	2.53	1.95	4.86	2.63879	0.000135345	0.00186521	*	*	*	*	*	*	*	*	*	*	*	*
shibanyu_transcript_3942	0	0	0	37.08	43.12	19.22	12.0599	1.12e-21	2.04e-19	XP_023270284.1	complement factor I-like [Seriola lalandi dorsalis]	*	GO:0016020(membrane)	GO:0005044(scavenger receptor activity);GO:0004252(serine-type endopeptidase activity)	K01333|CFI|http://www.genome.jp/dbget-bin/www_bget?ko:K01333	ko04610(Complement and coagulation cascades)	KOG3627	Trypsin	E	sp|Q61129|CFAI_MOUSE	Complement factor I OS=Mus musculus OX=10090 GN=Cfi PE=1 SV=3
shibanyu_transcript_9393	88.8	61.88	48.96	168.77	146.22	131.51	1.18897	0.000653666	0.00747834	XP_024918366.1	fructose-1,6-bisphosphatase 1-like isoform X1 [Cynoglossus semilaevis]	GO:0005975(carbohydrate metabolic process)	*	GO:0042132(fructose 1,6-bisphosphate 1-phosphatase activity)	K03841|FBP, fbp|http://www.genome.jp/dbget-bin/www_bget?ko:K03841	ko04152(AMPK signaling pathway);ko00051(Fructose and mannose metabolism);ko00010(Glycolysis / Gluconeogenesis);ko00030(Pentose phosphate pathway);ko00710(Carbon fixation in photosynthetic organisms);ko00680(Methane metabolism);ko01200(Carbon metabolism);ko04910(Insulin signaling pathway)	KOG1458	Fructose-1,6-bisphosphatase	G	sp|P00636|F16P1_PIG	Fructose-1,6-bisphosphatase 1 OS=Sus scrofa OX=9823 GN=FBP1 PE=1 SV=4
shibanyu_transcript_8535	9.65	17.34	4.07	1.26	1.74	2.36	-2.55935	0.00026412	0.00338334	*	*	*	*	*	*	*	*	*	*	*	*
shibanyu_transcript_9537	3.02	7.38	1.48	0	0.62	0	-4.24632	0.00544483	0.0409126	*	*	*	*	*	*	*	*	*	*	*	*
shibanyu_transcript_3727	0	0	16.63	0	0	0	-23.2158	2.83e-09	8.9e-08	AEB31279.1	alpha-2-macroglobulin, partial [Epinephelus bruneus]	*	*	*	K03910|A2M|http://www.genome.jp/dbget-bin/www_bget?ko:K03910	ko04610(Complement and coagulation cascades)	KOG1366	Alpha-macroglobulin	O	sp|Q6IE52|MUG2_RAT	Murinoglobulin-2 OS=Rattus norvegicus OX=10116 GN=Mug2 PE=1 SV=1
shibanyu_transcript_3396	74.75	1.52	0	0	0	0	-25.565	6.01e-11	2.91e-09	ADP76803.1	plasminogen [Epinephelus coioides]	GO:0007596(blood coagulation);GO:0042730(fibrinolysis);GO:0048771(tissue remodeling)	GO:0005576(extracellular region)	GO:0004252(serine-type endopeptidase activity)	K01315|PLG|http://www.genome.jp/dbget-bin/www_bget?ko:K01315	ko04080(Neuroactive ligand-receptor interaction);ko04610(Complement and coagulation cascades)	*	*	*	sp|Q5R8X6|PLMN_PONAB	Plasminogen OS=Pongo abelii OX=9601 GN=PLG PE=2 SV=1
shibanyu_transcript_10418	14849.8	0	0	0	0	0	-29.9692	1.71e-14	1.66e-12	*	*	*	*	*	*	*	*	*	*	*	*
shibanyu_transcript_6081	0	0	0	0	0	8.33	21.2765	5.23e-08	1.26e-06	XP_023127214.1	polyadenylate-binding protein 1 [Amphiprion ocellaris]	GO:0007507(heart development)	GO:0005737(cytoplasm)	GO:0003723(RNA binding)	K13126|PABPC|http://www.genome.jp/dbget-bin/www_bget?ko:K13126	ko03018(RNA degradation);ko03013(RNA transport);ko03015(mRNA surveillance pathway)	KOG0123	Polyadenylate-binding protein (RRM superfamily)	AJ	sp|Q9EPH8|PABP1_RAT	Polyadenylate-binding protein 1 OS=Rattus norvegicus OX=10116 GN=Pabpc1 PE=1 SV=1
shibanyu_transcript_2319	8.69	6.52	12.4	3.04	0.86	0.54	-2.55542	0.000396655	0.00484281	XP_022073151.1	glycogen [starch] synthase, liver [Acanthochromis polyacanthus]	GO:0005978(glycogen biosynthetic process)	*	GO:0004373(glycogen (starch) synthase activity)	K00693|GYS|http://www.genome.jp/dbget-bin/www_bget?ko:K00693	ko04152(AMPK signaling pathway);ko04151(PI3K-Akt signaling pathway);ko00500(Starch and sucrose metabolism);ko04922(Glucagon signaling pathway);ko04910(Insulin signaling pathway)	KOG3742	Glycogen synthase	G	sp|P17625|GYS2_RAT	Glycogen [starch] synthase, liver OS=Rattus norvegicus OX=10116 GN=Gys2 PE=1 SV=2
shibanyu_transcript_5943	1.92	1.42	2.13	132.04	2.1	99.09	5.52388	2.52e-06	4.89e-05	XP_004571846.1	4-hydroxy-2-oxoglutarate aldolase, mitochondrial [Maylandia zebra]	*	*	GO:0016829(lyase activity)	K18123|HOGA1|http://www.genome.jp/dbget-bin/www_bget?ko:K18123	ko00330(Arginine and proline metabolism);ko00630(Glyoxylate and dicarboxylate metabolism)	*	*	*	sp|Q6NY77|HOGA1_DANRE	4-hydroxy-2-oxoglutarate aldolase, mitochondrial OS=Danio rerio OX=7955 GN=zgc:77082 PE=2 SV=1
shibanyu_transcript_10703	164.08	206.85	259.16	322.67	644.46	367.24	1.13944	0.000220689	0.00290423	*	*	*	*	*	*	*	*	*	*	*	*
shibanyu_transcript_6714	34.18	35.53	24.31	16.82	12.22	15.41	-1.03749	0.000587065	0.0068135	XP_018551470.1	PREDICTED: proenkephalin-A [Lates calcarifer]	GO:0007218(neuropeptide signaling pathway)	*	*	K18832|PENK|http://www.genome.jp/dbget-bin/www_bget?ko:K18832	*	*	*	*	sp|P0DP56|PENKV_MEIAT	Proenkephalin-A OS=Meiacanthus atrodorsalis OX=1405650 PE=2 SV=1
shibanyu_transcript_10689	425.21	38.05	130.23	10.04	42	12.84	-3.24898	0.00110096	0.0115028	*	*	*	*	*	*	*	*	*	*	*	*
shibanyu_transcript_1510	21.06	34.78	29.42	14.86	13.07	10.81	-1.07215	1.23e-05	0.000217629	XP_026215345.1	solute carrier family 25 member 39-like [Anabas testudineus]	*	GO:0016021(integral component of membrane)	GO:0022857(transmembrane transporter activity)	K15119|SLC25A39_40|http://www.genome.jp/dbget-bin/www_bget?ko:K15119	*	KOG0761	Mitochondrial carrier protein CGI-69	C	sp|Q7SXW0|S2539_DANRE	Solute carrier family 25 member 39 OS=Danio rerio OX=7955 GN=slc25a39 PE=2 SV=1
shibanyu_transcript_10685	417.59	0	0	0	0	0	-25.278	9.8e-11	4.35e-09	*	*	*	*	*	*	*	*	*	*	*	*
shibanyu_transcript_10676	0	0.92	0	0	72.88	234.98	8.5628	0.000858881	0.00941252	ACV04938.1	heat shock protein 90 [Epinephelus coioides]	GO:0001568(blood vessel development);GO:0050900(leukocyte migration);GO:0006457(protein folding)	*	GO:0005524(ATP binding);GO:0051082(unfolded protein binding)	K04079|htpG, HSP90A|http://www.genome.jp/dbget-bin/www_bget?ko:K04079	ko04217(Necroptosis);ko04151(PI3K-Akt signaling pathway);ko04141(Protein processing in endoplasmic reticulum);ko04915(Estrogen signaling pathway);ko04914(Progesterone-mediated oocyte maturation);ko04626(Plant-pathogen interaction);ko04612(Antigen processing and presentation);ko04657(IL-17 signaling pathway);ko04621(NOD-like receptor signaling pathway);ko04659(Th17 cell differentiation)	KOG0019	Molecular chaperone (HSP90 family)	O	sp|P46633|HS90A_CRIGR	Heat shock protein HSP 90-alpha OS=Cricetulus griseus OX=10029 GN=HSP90AA1 PE=2 SV=2
shibanyu_transcript_163	0.15	0.17	0.2	0.96	0.58	5.18	3.82616	5.68e-05	0.000864188	XP_010736313.2	proline dehydrogenase 1, mitochondrial isoform X1 [Larimichthys crocea]	GO:0006562(proline catabolic process)	*	GO:0004657(proline dehydrogenase activity)	K00318|PRODH|http://www.genome.jp/dbget-bin/www_bget?ko:K00318	ko00330(Arginine and proline metabolism)	KOG0186	Proline oxidase	E	sp|Q9WU79|PROD_MOUSE	Proline dehydrogenase 1, mitochondrial OS=Mus musculus OX=10090 GN=Prodh PE=1 SV=2
shibanyu_transcript_4607	4.32	0	0	0	0	0	-21.476	3.95e-08	9.67e-07	XP_023145728.1	Golgi SNAP receptor complex member 2 [Amphiprion ocellaris]	GO:0015031(protein transport);GO:0016192(vesicle-mediated transport)	GO:0005794(Golgi apparatus);GO:0016021(integral component of membrane)	GO:0005484(SNAP receptor activity)	K08496|GOSR2, BOS1|http://www.genome.jp/dbget-bin/www_bget?ko:K08496	ko04130(SNARE interactions in vesicular transport)	KOG3251	Golgi SNAP receptor complex member	U	sp|O35166|GOSR2_MOUSE	Golgi SNAP receptor complex member 2 OS=Mus musculus OX=10090 GN=Gosr2 PE=1 SV=2
shibanyu_transcript_5892	226.67	204.06	166.6	108.74	48.59	97.45	-1.17732	0.00557732	0.0417493	AJP74818.1	heme oxygenase-1a [Siniperca chuatsi]	GO:0006788(heme oxidation)	GO:0016021(integral component of membrane)	GO:0004392(heme oxygenase (decyclizing) activity);GO:0046872(metal ion binding)	K00510|HMOX, hmuO, ho|http://www.genome.jp/dbget-bin/www_bget?ko:K00510	ko04216(Ferroptosis);ko04066(HIF-1 signaling pathway);ko00860(Porphyrin and chlorophyll metabolism);ko04978(Mineral absorption)	KOG4480	Heme oxygenase	P	sp|O73688|HMOX_TAKRU	Heme oxygenase OS=Takifugu rubripes OX=31033 GN=hmox PE=3 SV=1
shibanyu_transcript_4030	85.7	91.05	42.92	202.07	193.91	601.36	2.21667	0.000576971	0.00671252	XP_008295712.1	PREDICTED: purine nucleoside phosphorylase-like [Stegastes partitus]	GO:0009116(nucleoside metabolic process)	*	GO:0004731(purine-nucleoside phosphorylase activity)	K03783|punA|http://www.genome.jp/dbget-bin/www_bget?ko:K03783	ko00760(Nicotinate and nicotinamide metabolism);ko00230(Purine metabolism);ko00240(Pyrimidine metabolism)	KOG3984	Purine nucleoside phosphorylase	F	sp|P55859|PNPH_BOVIN	Purine nucleoside phosphorylase OS=Bos taurus OX=9913 GN=PNP PE=1 SV=3
shibanyu_transcript_8431	22.01	16.58	17.29	48.65	51.5	25.71	1.21283	0.00070541	0.00799838	*	*	*	*	*	*	*	*	*	*	*	*
shibanyu_transcript_1432	0.15	0.24	0.52	0.64	3.67	5.81	3.56157	7.97e-05	0.00116499	AME21336.1	TLR5S [Epinephelus coioides]	*	*	*	K10168|TLR5|http://www.genome.jp/dbget-bin/www_bget?ko:K10168	ko04620(Toll-like receptor signaling pathway)	KOG4641	FOG: Toll/interleukin receptor and related proteins containing LRR and TIR repeats	T	sp|O60602|TLR5_HUMAN	Toll-like receptor 5 OS=Homo sapiens OX=9606 GN=TLR5 PE=1 SV=4
shibanyu_transcript_8920	131.08	271.02	117.22	58.45	16.65	13.92	-2.48541	0.000538906	0.00632311	XP_010782327.1	PREDICTED: mid1-interacting protein 1-B-like [Notothenia coriiceps]	*	*	*	*	*	*	*	*	sp|Q1LUV9|M1I1B_DANRE	Mid1-interacting protein 1-B OS=Danio rerio OX=7955 GN=mid1ip1b PE=2 SV=1
shibanyu_transcript_5744	27.81	25.53	32.6	15.53	11.04	10.91	-1.13219	1.83e-07	4.09e-06	XP_023264175.1	NAD(P)H dehydrogenase [quinone] 1 [Seriola lalandi dorsalis]	*	*	*	K00355|NQO1|http://www.genome.jp/dbget-bin/www_bget?ko:K00355	ko00130(Ubiquinone and other terpenoid-quinone biosynthesis)	*	*	*	sp|Q8CHK7|NQO1_CAVPO	NAD(P)H dehydrogenase [quinone] 1 OS=Cavia porcellus OX=10141 GN=NQO1 PE=2 SV=1
shibanyu_transcript_4443	0.03	0	0	0.09	80.58	63.09	12.4415	3.51e-07	7.68e-06	XP_008423487.1	PREDICTED: ATP synthase subunit beta, mitochondrial [Poecilia reticulata]	GO:0015986(ATP synthesis coupled proton transport);GO:0042776(mitochondrial ATP synthesis coupled proton transport)	GO:0045261(proton-transporting ATP synthase complex, catalytic core F(1));GO:0005753(mitochondrial proton-transporting ATP synthase complex)	GO:0005524(ATP binding);GO:0046933(proton-transporting ATP synthase activity, rotational mechanism)	K02133|ATPeF1B, ATP5B, ATP2|http://www.genome.jp/dbget-bin/www_bget?ko:K02133	ko00190(Oxidative phosphorylation)	KOG1350	F0F1-type ATP synthase, beta subunit	C	sp|Q9PTY0|ATPB_CYPCA	ATP synthase subunit beta, mitochondrial OS=Cyprinus carpio OX=7962 GN=ATP5F1B PE=2 SV=1
shibanyu_transcript_7533	0	0	0	23.29	0	0	22.1894	1.36e-08	3.67e-07	AEB31328.1	complement component C3, partial [Epinephelus bruneus]	GO:0006956(complement activation)	GO:0005615(extracellular space)	GO:0004866(endopeptidase inhibitor activity)	K03990|C3|http://www.genome.jp/dbget-bin/www_bget?ko:K03990	ko04145(Phagosome);ko04610(Complement and coagulation cascades)	KOG1366	Alpha-macroglobulin	O	sp|P98093|CO3_ONCMY	Complement C3 (Fragment) OS=Oncorhynchus mykiss OX=8022 GN=c3 PE=1 SV=1
shibanyu_transcript_10440	0	24.12	89.59	0	0	0.18	-9.50376	0.00158756	0.0155101	AEM37664.1	phospholipid hydroperoxide glutathione peroxidase, partial [Epinephelus bruneus]	*	*	*	K05361|GPX4|http://www.genome.jp/dbget-bin/www_bget?ko:K05361	ko04216(Ferroptosis);ko00480(Glutathione metabolism)	KOG1651	Glutathione peroxidase	O	sp|O70325|GPX4_MOUSE	Phospholipid hydroperoxide glutathione peroxidase OS=Mus musculus OX=10090 GN=Gpx4 PE=1 SV=4
shibanyu_transcript_9811	20.8	8.1	9.27	0.53	0.38	0.33	-5.41829	2.57e-09	8.25e-08	XP_008276755.1	PREDICTED: nucleosome assembly protein 1-like 1 isoform X1 [Stegastes partitus]	*	*	*	K11279|NAP1L1, NRP|http://www.genome.jp/dbget-bin/www_bget?ko:K11279	*	KOG1507	Nucleosome assembly protein NAP-1	BD	sp|Q28EB4|NP1L1_XENTR	Nucleosome assembly protein 1-like 1 OS=Xenopus tropicalis OX=8364 GN=nap1l1 PE=2 SV=1
shibanyu_transcript_11169	0	0.79	1.64	418.22	3.14	0	7.64751	0.00232831	0.0209222	ACH73063.1	ribosomal protein LP0-like protein, partial [Epinephelus coioides]	GO:0002181(cytoplasmic translation);GO:0000027(ribosomal large subunit assembly);GO:0007155(cell adhesion);GO:0042254(ribosome biogenesis)	GO:0022625(cytosolic large ribosomal subunit);GO:0016021(integral component of membrane);GO:0005840(ribosome)	GO:0070180(large ribosomal subunit rRNA binding);GO:0003735(structural constituent of ribosome)	K02941|RP-LP0, RPLP0|http://www.genome.jp/dbget-bin/www_bget?ko:K02941	ko03010(Ribosome)	KOG0815	60S acidic ribosomal protein P0	J	sp|Q9DG68|RLA0_RANSY	60S acidic ribosomal protein P0 OS=Rana sylvatica OX=45438 GN=RPLP0 PE=2 SV=1
shibanyu_transcript_2589	4.64	5.41	5.84	7.41	17.42	8.03	1.09647	0.00408084	0.0329044	ANF04049.4	3-hydroxy-3-methylglutaryl-CoA reductase [Epinephelus lanceolatus]	GO:0015936(coenzyme A metabolic process);GO:0008299(isoprenoid biosynthetic process);GO:0007519(skeletal muscle tissue development)	GO:0005789(endoplasmic reticulum membrane);GO:0016021(integral component of membrane)	GO:0004420(hydroxymethylglutaryl-CoA reductase (NADPH) activity);GO:0050661(NADP binding)	K00021|HMGCR|http://www.genome.jp/dbget-bin/www_bget?ko:K00021	ko04152(AMPK signaling pathway);ko00900(Terpenoid backbone biosynthesis);ko04976(Bile secretion)	KOG2480	3-hydroxy-3-methylglutaryl-CoA (HMG-CoA) reductase	I	sp|A7Z064|HMDH_BOVIN	3-hydroxy-3-methylglutaryl-coenzyme A reductase OS=Bos taurus OX=9913 GN=HMGCR PE=2 SV=2
shibanyu_transcript_4623	23.48	28.8	33.29	52.82	106.98	53.03	1.36975	3.72e-05	0.000599885	XP_022624135.1	phosphatidylserine decarboxylase proenzyme, mitochondrial isoform X2 [Seriola dumerili]	*	*	*	K01613|psd, PISD|http://www.genome.jp/dbget-bin/www_bget?ko:K01613	ko00564(Glycerophospholipid metabolism)	KOG2420	Phosphatidylserine decarboxylase	I	sp|Q58DH2|PISD_BOVIN	Phosphatidylserine decarboxylase proenzyme, mitochondrial OS=Bos taurus OX=9913 GN=PISD PE=2 SV=1
shibanyu_transcript_10029	0	0	0	0	13795.1	0	29.8198	2.3e-14	2.17e-12	ADZ76526.1	14 kDa apolipoprotein [Epinephelus coioides]	GO:0043009(chordate embryonic development);GO:0055113(epiboly involved in gastrulation with mouth forming second);GO:0000280(nuclear division)	*	*	*	*	*	*	*	*	*
shibanyu_transcript_4238	21.98	22.24	31.89	48.5	72.31	80.16	1.46967	2.93e-09	9.19e-08	XP_018527930.1	PREDICTED: C-type lectin domain family 4 member E-like isoform X2 [Lates calcarifer]	*	GO:0016021(integral component of membrane)	GO:0030246(carbohydrate binding)	*	*	KOG4297	C-type lectin	TV	sp|Q9ULY5|CLC4E_HUMAN	C-type lectin domain family 4 member E OS=Homo sapiens OX=9606 GN=CLEC4E PE=1 SV=1
shibanyu_transcript_3728	14	0.07	51.84	0.08	0	0.08	-9.37141	2.68e-06	5.17e-05	XP_022074044.1	LOW QUALITY PROTEIN: sequestosome-1 [Acanthochromis polyacanthus]	*	*	*	K14381|SQSTM1|http://www.genome.jp/dbget-bin/www_bget?ko:K14381	ko04217(Necroptosis);ko04137(Mitophagy - animal);ko04380(Osteoclast differentiation)	*	*	*	sp|O08623|SQSTM_RAT	Sequestosome-1 OS=Rattus norvegicus OX=10116 GN=Sqstm1 PE=1 SV=1
shibanyu_transcript_1677	77.84	98.15	138.36	24.68	61.17	45.59	-1.19087	0.00205164	0.0189486	XP_018516326.1	PREDICTED: protein phosphatase 1 regulatory subunit 3C [Lates calcarifer]	GO:0005977(glycogen metabolic process)	*	*	K07189|PPP1R3|http://www.genome.jp/dbget-bin/www_bget?ko:K07189	ko04910(Insulin signaling pathway)	KOG3986	Protein phosphatase, regulatory subunit PPP1R3C/D	OT	sp|Q6P950|PR3CB_DANRE	Protein phosphatase 1 regulatory subunit 3C-B OS=Danio rerio OX=7955 GN=ppp1r3cb PE=2 SV=1
shibanyu_transcript_11105	0	0	0	0	64.41	93.71	9.20454	0.00206851	0.0190679	*	*	*	*	*	*	*	*	*	*	*	*
shibanyu_transcript_5127	0.56	11477.3	0	0	1.28	0.66	-12.5798	0.000167175	0.00225231	YP_008082497.1	cytochrome c oxidase subunit I (mitochondrion) [Sander canadensis]	GO:0009060(aerobic respiration);GO:0006119(oxidative phosphorylation)	GO:0016021(integral component of membrane);GO:0005743(mitochondrial inner membrane);GO:0045277(respiratory chain complex IV)	GO:0004129(cytochrome-c oxidase activity);GO:0020037(heme binding);GO:0046872(metal ion binding)	K02256|COX1|http://www.genome.jp/dbget-bin/www_bget?ko:K02256	ko00190(Oxidative phosphorylation);ko04260(Cardiac muscle contraction)	KOG4769	Cytochrome c oxidase, subunit I	C	sp|Q36775|COX1_GADMO	Cytochrome c oxidase subunit 1 OS=Gadus morhua OX=8049 GN=mt-co1 PE=3 SV=1
shibanyu_transcript_263	3.7	6.37	17.59	8.8	835.36	8.59	5.01688	0.00174522	0.0167114	XP_026225430.1	fibrinogen alpha chain [Anabas testudineus]	GO:0030168(platelet activation);GO:0051258(protein polymerization);GO:0072378(blood coagulation, fibrin clot formation)	GO:0005577(fibrinogen complex)	GO:0005102(signaling receptor binding)	K03903|FGA|http://www.genome.jp/dbget-bin/www_bget?ko:K03903	ko04610(Complement and coagulation cascades);ko04611(Platelet activation)	KOG2579	Ficolin and related extracellular proteins	R	sp|P02671|FIBA_HUMAN	Fibrinogen alpha chain OS=Homo sapiens OX=9606 GN=FGA PE=1 SV=2
shibanyu_transcript_1769	64.5	38.33	45.89	97.49	87.95	131.96	1.13638	0.00114011	0.011841	ACM48181.1	apolipoprotein AI, partial [Epinephelus coioides]	GO:0006869(lipid transport);GO:0042157(lipoprotein metabolic process)	GO:0005576(extracellular region)	GO:0008289(lipid binding)	K08757|APOA1|http://www.genome.jp/dbget-bin/www_bget?ko:K08757	ko04975(Fat digestion and absorption);ko04977(Vitamin digestion and absorption);ko03320(PPAR signaling pathway)	*	*	*	sp|O42175|APOA1_SPAAU	Apolipoprotein A-I OS=Sparus aurata OX=8175 GN=apoa1 PE=2 SV=1
shibanyu_transcript_9442	0	4.94	0.7	493.32	0.45	164.14	7.01666	0.000544812	0.00637688	AWP07859.1	putative carboxypeptidase A1-like [Scophthalmus maximus]	*	*	GO:0004181(metallocarboxypeptidase activity);GO:0008270(zinc ion binding)	K08779|CPA1|http://www.genome.jp/dbget-bin/www_bget?ko:K08779	ko04972(Pancreatic secretion);ko04974(Protein digestion and absorption)	KOG2650	Zinc carboxypeptidase	S	sp|P15085|CBPA1_HUMAN	Carboxypeptidase A1 OS=Homo sapiens OX=9606 GN=CPA1 PE=1 SV=2
shibanyu_transcript_8379	0	0.56	0	0	225.26	285.99	9.85895	0.00658315	0.0479727	ACV04938.1	heat shock protein 90 [Epinephelus coioides]	GO:0001568(blood vessel development);GO:0050900(leukocyte migration);GO:0006457(protein folding)	*	GO:0005524(ATP binding);GO:0051082(unfolded protein binding)	K04079|htpG, HSP90A|http://www.genome.jp/dbget-bin/www_bget?ko:K04079	ko04217(Necroptosis);ko04151(PI3K-Akt signaling pathway);ko04141(Protein processing in endoplasmic reticulum);ko04915(Estrogen signaling pathway);ko04914(Progesterone-mediated oocyte maturation);ko04626(Plant-pathogen interaction);ko04612(Antigen processing and presentation);ko04657(IL-17 signaling pathway);ko04621(NOD-like receptor signaling pathway);ko04659(Th17 cell differentiation)	KOG0019	Molecular chaperone (HSP90 family)	O	sp|P46633|HS90A_CRIGR	Heat shock protein HSP 90-alpha OS=Cricetulus griseus OX=10029 GN=HSP90AA1 PE=2 SV=2
shibanyu_transcript_8051	3.83	3.95	2.58	73.51	49.35	101.84	4.50122	3.53e-27	9.18e-25	*	*	*	*	*	*	*	*	*	*	*	*
shibanyu_transcript_250	45.01	53.7	41.93	17.66	21.2	20.3	-1.20277	1.88e-10	7.76e-09	XP_018541585.1	PREDICTED: integrin beta-1-like [Lates calcarifer]	*	*	*	K05719|ITGB1|http://www.genome.jp/dbget-bin/www_bget?ko:K05719	ko04810(Regulation of actin cytoskeleton);ko04510(Focal adhesion);ko04530(Tight junction);ko04145(Phagosome);ko04151(PI3K-Akt signaling pathway);ko04015(Rap1 signaling pathway);ko04514(Cell adhesion molecules (CAMs));ko04512(ECM-receptor interaction);ko04360(Axon guidance);ko04670(Leukocyte transendothelial migration);ko04611(Platelet activation)	KOG1226	Integrin beta subunit (N-terminal portion of extracellular region)	TW	sp|P49134|ITB1_RAT	Integrin beta-1 OS=Rattus norvegicus OX=10116 GN=Itgb1 PE=2 SV=1
shibanyu_transcript_4657	0.32	0.27	0.06	1.45	0.49	1.4	2.46537	0.00692831	0.0495842	XP_019115274.2	UTP--glucose-1-phosphate uridylyltransferase isoform X1 [Larimichthys crocea]	GO:0006011(UDP-glucose metabolic process)	*	GO:0003983(UTP:glucose-1-phosphate uridylyltransferase activity)	K00963|UGP2, galU, galF|http://www.genome.jp/dbget-bin/www_bget?ko:K00963	ko00520(Amino sugar and nucleotide sugar metabolism);ko00052(Galactose metabolism);ko00040(Pentose and glucuronate interconversions);ko00500(Starch and sucrose metabolism)	KOG2638	UDP-glucose pyrophosphorylase	G	sp|Q07130|UGPA_BOVIN	UTP--glucose-1-phosphate uridylyltransferase OS=Bos taurus OX=9913 GN=UGP2 PE=1 SV=2
shibanyu_transcript_6188	0	0	0	117.66	0	0	24.9358	1.74e-10	7.33e-09	XP_008293673.1	PREDICTED: histidine-rich glycoprotein-like [Stegastes partitus]	*	*	GO:0004869(cysteine-type endopeptidase inhibitor activity)	*	*	*	*	*	*	*
shibanyu_transcript_3955	5.46	8.06	12.77	15.83	17.53	17.18	1.03402	0.000221532	0.00291135	NP_001032487.2	tubulin, beta, 2 [Danio rerio]	GO:0007017(microtubule-based process)	GO:0005737(cytoplasm);GO:0005874(microtubule)	GO:0005525(GTP binding);GO:0003924(GTPase activity);GO:0005200(structural constituent of cytoskeleton)	K07375|TUBB|http://www.genome.jp/dbget-bin/www_bget?ko:K07375	ko04540(Gap junction);ko04145(Phagosome)	KOG1375	Beta tubulin	Z	sp|Q9YHC3|TBB1_GADMO	Tubulin beta-1 chain OS=Gadus morhua OX=8049 PE=2 SV=1
shibanyu_transcript_8765	0	0	0	0	190.59	0	24.5994	3.05e-10	1.22e-08	ADP76803.1	plasminogen [Epinephelus coioides]	GO:0007596(blood coagulation);GO:0042730(fibrinolysis);GO:0048771(tissue remodeling)	GO:0005576(extracellular region)	GO:0004252(serine-type endopeptidase activity)	K01315|PLG|http://www.genome.jp/dbget-bin/www_bget?ko:K01315	ko04080(Neuroactive ligand-receptor interaction);ko04610(Complement and coagulation cascades)	*	*	*	sp|P80009|PLMN_CANLF	Plasminogen (Fragment) OS=Canis lupus familiaris OX=9615 GN=PLG PE=1 SV=1
shibanyu_transcript_7995	30.73	40.47	37.45	16.6	12.51	9.6	-1.43492	5.26e-08	1.26e-06	XP_023155206.1	sorting nexin-10 isoform X1 [Amphiprion ocellaris]	*	*	GO:0035091(phosphatidylinositol binding)	K17924|SNX10_11|http://www.genome.jp/dbget-bin/www_bget?ko:K17924	*	KOG2527	Sorting nexin SNX11	U	sp|F1Q506|SNXAA_DANRE	Sorting nexin-10A OS=Danio rerio OX=7955 GN=snx10a PE=1 SV=1
shibanyu_transcript_10289	0	0	0	0	80	0	22.3144	1.13e-08	3.14e-07	AVH76856.1	C1-inhibitor [Sebastes schlegelii]	GO:0045916(negative regulation of complement activation);GO:0030193(regulation of blood coagulation)	GO:0005615(extracellular space)	GO:0004867(serine-type endopeptidase inhibitor activity)	K04001|SERPING1, C1INH|http://www.genome.jp/dbget-bin/www_bget?ko:K04001	ko04610(Complement and coagulation cascades)	KOG2392	Serpin	V	sp|P97290|IC1_MOUSE	Plasma protease C1 inhibitor OS=Mus musculus OX=10090 GN=Serping1 PE=1 SV=3
shibanyu_transcript_606	164.88	67.27	127.87	24.68	9.03	16.24	-2.79095	7e-07	1.47e-05	XP_018522944.1	PREDICTED: fatty-acid amide hydrolase 1 isoform X1 [Lates calcarifer]	*	*	*	K15528|FAAH|http://www.genome.jp/dbget-bin/www_bget?ko:K15528	ko04723(Retrograde endocannabinoid signaling)	KOG1212	Amidases	JIT	sp|O08914|FAAH1_MOUSE	Fatty-acid amide hydrolase 1 OS=Mus musculus OX=10090 GN=Faah PE=1 SV=1
shibanyu_transcript_373	73.69	0.13	14.02	0.92	1.67	0.95	-4.67877	0.00194407	0.0181642	XP_028263181.1	protein disulfide-isomerase [Parambassis ranga]	GO:0045454(cell redox homeostasis)	GO:0005623(cell)	GO:0003756(protein disulfide isomerase activity);GO:0051213(dioxygenase activity)	K09580|PDIA1, P4HB|http://www.genome.jp/dbget-bin/www_bget?ko:K09580	ko04141(Protein processing in endoplasmic reticulum)	KOG0190	Protein disulfide isomerase (prolyl 4-hydroxylase beta subunit)	O	sp|P09103|PDIA1_MOUSE	Protein disulfide-isomerase OS=Mus musculus OX=10090 GN=P4hb PE=1 SV=2
shibanyu_transcript_4724	0	0	0	276.45	0	279.74	27.1047	3.98e-12	2.47e-10	ACH53600.1	hepatic lipase [Epinephelus coioides]	*	*	*	K01046|E3.1.1.3|http://www.genome.jp/dbget-bin/www_bget?ko:K01046	ko00561(Glycerolipid metabolism)	*	*	*	sp|P27656|LIPC_MOUSE	Hepatic triacylglycerol lipase OS=Mus musculus OX=10090 GN=Lipc PE=2 SV=2
shibanyu_transcript_11099	0	0	0	0	0	212.49	22.3836	1.02e-08	2.86e-07	*	*	*	*	*	*	*	*	*	*	*	*
shibanyu_transcript_5417	1.97	0.65	1.96	3.92	3.49	10.6	2.05639	0.00389122	0.0317124	XP_023140057.1	cytochrome c-b [Amphiprion ocellaris]	*	GO:0005739(mitochondrion);GO:0070469(respirasome)	GO:0009055(electron transfer activity);GO:0020037(heme binding);GO:0046872(metal ion binding)	K08738|CYC|http://www.genome.jp/dbget-bin/www_bget?ko:K08738	ko04210(Apoptosis);ko04214(Apoptosis - fly);ko04215(Apoptosis - multiple species);ko04115(p53 signaling pathway);ko02020(Two-component system);ko00920(Sulfur metabolism)	KOG3453	Cytochrome c	C	sp|P00025|CYC_KATPE	Cytochrome c OS=Katsuwonus pelamis OX=8226 GN=cyc PE=1 SV=2
shibanyu_transcript_10280	0	0	40.98	0	0	0	-22.2119	1.32e-08	3.59e-07	*	*	*	*	*	*	*	*	*	*	*	*
shibanyu_transcript_9020	1.95	2.78	1.98	4.65	4.72	10.62	1.66977	0.00234267	0.0209925	*	*	*	*	*	*	*	*	*	*	*	*
shibanyu_transcript_3426	33.11	4.91	5.21	2.84	1.29	1.02	-3.08435	0.00120875	0.0123871	XP_019111233.2	UDP-glucuronosyltransferase 2A1 isoform X2 [Larimichthys crocea]	*	*	*	K00699|UGT|http://www.genome.jp/dbget-bin/www_bget?ko:K00699	ko00053(Ascorbate and aldarate metabolism);ko00040(Pentose and glucuronate interconversions);ko00140(Steroid hormone biosynthesis);ko00860(Porphyrin and chlorophyll metabolism);ko00830(Retinol metabolism);ko00982(Drug metabolism - cytochrome P450);ko00983(Drug metabolism - other enzymes);ko00980(Metabolism of xenobiotics by cytochrome P450)	KOG1192	UDP-glucuronosyl and UDP-glucosyl transferase	GC	sp|Q9Y4X1|UD2A1_HUMAN	UDP-glucuronosyltransferase 2A1 OS=Homo sapiens OX=9606 GN=UGT2A1 PE=1 SV=2
shibanyu_transcript_6784	1.72	1.02	1.77	6.19	3.96	2.75	1.58351	0.0012755	0.0128976	AEG78354.1	prostate stem cell antigen precursor-like protein [Epinephelus coioides]	*	*	*	*	*	*	*	*	sp|P49616|UPAR_RAT	Urokinase plasminogen activator surface receptor OS=Rattus norvegicus OX=10116 GN=Plaur PE=2 SV=2
shibanyu_transcript_4935	12.07	15.51	21.24	6.08	7.44	6.49	-1.2112	2.4e-09	7.86e-08	XP_022598830.1	peroxisomal 2,4-dienoyl-CoA reductase isoform X2 [Seriola dumerili]	*	*	*	K13237|DECR2|http://www.genome.jp/dbget-bin/www_bget?ko:K13237	ko04146(Peroxisome)	KOG0725	Reductases with broad range of substrate specificities	R	sp|Q6NV34|DECR2_DANRE	Peroxisomal 2,4-dienoyl-CoA reductase OS=Danio rerio OX=7955 GN=decr2 PE=2 SV=1
shibanyu_transcript_3281	11	10.99	16.22	26.21	31.78	48.94	1.55884	4.3e-07	9.29e-06	XP_018527929.1	PREDICTED: C-type lectin domain family 4 member E-like isoform X1 [Lates calcarifer]	*	GO:0016021(integral component of membrane)	GO:0030246(carbohydrate binding)	*	*	KOG4297	C-type lectin	TV	sp|Q67EQ1|CLC4E_RAT	C-type lectin domain family 4 member E OS=Rattus norvegicus OX=10116 GN=Clec4e PE=1 SV=1
shibanyu_transcript_9023	26.81	32.92	0	0	0	0	-9.51405	0.00148026	0.0146249	XP_019732963.1	PREDICTED: ATP synthase subunit beta, mitochondrial [Hippocampus comes]	GO:0015986(ATP synthesis coupled proton transport)	GO:0045261(proton-transporting ATP synthase complex, catalytic core F(1))	GO:0005524(ATP binding);GO:0046933(proton-transporting ATP synthase activity, rotational mechanism)	K02133|ATPeF1B, ATP5B, ATP2|http://www.genome.jp/dbget-bin/www_bget?ko:K02133	ko00190(Oxidative phosphorylation)	KOG1350	F0F1-type ATP synthase, beta subunit	C	sp|Q9PTY0|ATPB_CYPCA	ATP synthase subunit beta, mitochondrial OS=Cyprinus carpio OX=7962 GN=ATP5F1B PE=2 SV=1
shibanyu_transcript_8306	0	278.04	273.59	0	0	0	-13.0547	0.000833194	0.00920429	XP_019733477.1	PREDICTED: complement factor H-related protein 1-like isoform X1 [Hippocampus comes]	*	*	*	*	*	*	*	*	*	*
shibanyu_transcript_2532	2.22	0.98	0.65	1.75	16.28	9.13	2.80286	0.00189872	0.0177749	XP_026179102.1	protein phosphatase 1K, mitochondrial-like [Mastacembelus armatus]	*	*	GO:0046872(metal ion binding);GO:0004722(protein serine/threonine phosphatase activity)	K17505|PPM1K, PP2CM|http://www.genome.jp/dbget-bin/www_bget?ko:K17505	*	KOG0698	Serine/threonine protein phosphatase	T	sp|Q2PC20|PPM1K_BOVIN	Protein phosphatase 1K, mitochondrial OS=Bos taurus OX=9913 GN=PPM1K PE=2 SV=1
shibanyu_transcript_2055	0	521.49	238.4	0	0	0	-28.9478	2.11e-17	2.74e-15	XP_023269850.1	inter-alpha-trypsin inhibitor heavy chain H3-like isoform X2 [Seriola lalandi dorsalis]	*	*	*	*	*	*	*	*	sp|Q9GLY5|ITIH3_RABIT	Inter-alpha-trypsin inhibitor heavy chain H3 OS=Oryctolagus cuniculus OX=9986 GN=ITIH3 PE=2 SV=1
shibanyu_transcript_8212	9.47	14.39	16.22	31.52	18.81	27.06	1.03088	0.000827185	0.00914842	*	*	*	*	*	*	*	*	*	*	*	*
shibanyu_transcript_7705	0	0	0	0	0	38.42	22.9364	4.36e-09	1.32e-07	*	*	*	*	*	*	*	*	*	*	*	*
shibanyu_transcript_4991	2.1	9.59	5.36	31.63	38.89	6.26	2.23626	0.00592181	0.043679	AEB31301.1	hypothetical protein, partial [Epinephelus bruneus]	*	*	*	*	*	*	*	*	*	*
shibanyu_transcript_847	2.76	7.41	4.59	8.62	14.07	13.27	1.34422	0.00140147	0.0140054	CBN80799.1	NFX1-type zinc finger-containing protein 1 [Dicentrarchus labrax]	*	GO:0005634(nucleus)	GO:0003700(DNA-binding transcription factor activity);GO:0008270(zinc ion binding)	*	*	KOG1807	Helicases	L	sp|Q9P2E3|ZNFX1_HUMAN	NFX1-type zinc finger-containing protein 1 OS=Homo sapiens OX=9606 GN=ZNFX1 PE=2 SV=2
shibanyu_transcript_7653	1.68	6.6	1.51	27.56	54.58	118.46	4.4038	7.51e-08	1.77e-06	*	*	*	*	*	*	*	*	*	*	*	*
shibanyu_transcript_9768	1687.38	2258.63	2275.83	645.57	731.58	682.29	-1.53343	1.15e-38	5.56e-36	*	*	*	*	*	*	*	*	*	*	*	*
shibanyu_transcript_3509	380.18	519.07	473.95	1630.75	1467.15	1511.55	1.81075	3.52e-30	1.09e-27	XP_023279912.1	fibrinogen beta chain [Seriola lalandi dorsalis]	GO:0072378(blood coagulation, fibrin clot formation);GO:0030168(platelet activation);GO:0051258(protein polymerization)	GO:0005577(fibrinogen complex)	GO:0005102(signaling receptor binding)	K03904|FGB|http://www.genome.jp/dbget-bin/www_bget?ko:K03904	ko04610(Complement and coagulation cascades);ko04611(Platelet activation)	KOG2579	Ficolin and related extracellular proteins	R	sp|P02675|FIBB_HUMAN	Fibrinogen beta chain OS=Homo sapiens OX=9606 GN=FGB PE=1 SV=2
shibanyu_transcript_5173	5.89	6.01	7.72	9.84	13.44	33.19	1.5957	0.00231677	0.0208575	XP_018525920.1	PREDICTED: sodium-dependent phosphate transporter 1-B-like [Lates calcarifer]	GO:0006817(phosphate ion transport)	GO:0016021(integral component of membrane)	GO:0005315(inorganic phosphate transmembrane transporter activity)	K14640|SLC20A, PIT|http://www.genome.jp/dbget-bin/www_bget?ko:K14640	*	KOG2493	Na+/Pi symporter	P	sp|Q6PFM1|S20AB_DANRE	Sodium-dependent phosphate transporter 1-B OS=Danio rerio OX=7955 GN=slc20a1b PE=2 SV=1
shibanyu_transcript_3425	5.07	5.46	21.03	1.68	2.15	3.46	-1.99385	0.00216386	0.0197765	ADZ99146.1	MHC class II antigen [Epinephelus coioides]	*	*	*	K06752|MHC2|http://www.genome.jp/dbget-bin/www_bget?ko:K06752	ko04145(Phagosome);ko04514(Cell adhesion molecules (CAMs));ko04612(Antigen processing and presentation);ko04640(Hematopoietic cell lineage);ko04672(Intestinal immune network for IgA production);ko04658(Th1 and Th2 cell differentiation);ko04659(Th17 cell differentiation)	*	*	*	sp|P01920|DQB1_HUMAN	HLA class II histocompatibility antigen, DQ beta 1 chain OS=Homo sapiens OX=9606 GN=HLA-DQB1 PE=1 SV=2
shibanyu_transcript_1553	9.09	14.86	10.59	18.05	48.64	31.89	1.55504	0.000237302	0.00308077	XP_018525864.1	PREDICTED: delta(24)-sterol reductase [Lates calcarifer]	*	GO:0016021(integral component of membrane)	GO:0071949(FAD binding);GO:0016491(oxidoreductase activity)	K09828|DHCR24, DWF1|http://www.genome.jp/dbget-bin/www_bget?ko:K09828	ko00100(Steroid biosynthesis)	KOG1262	FAD-binding protein DIMINUTO	R	sp|Q15392|DHC24_HUMAN	Delta(24)-sterol reductase OS=Homo sapiens OX=9606 GN=DHCR24 PE=1 SV=2
shibanyu_transcript_166	0	0.44	32.01	0	0	0	-25.3657	8.44e-11	3.78e-09	ADU33222.1	complement component c3 [Epinephelus coioides]	*	*	*	K03990|C3|http://www.genome.jp/dbget-bin/www_bget?ko:K03990	ko04145(Phagosome);ko04610(Complement and coagulation cascades)	KOG1366	Alpha-macroglobulin	O	sp|P98093|CO3_ONCMY	Complement C3 (Fragment) OS=Oncorhynchus mykiss OX=8022 GN=c3 PE=1 SV=1
shibanyu_transcript_5276	47.29	75.29	131.06	207.29	235.28	242.56	1.5323	1.72e-05	0.000297898	XP_026159857.1	alcohol dehydrogenase 1 [Mastacembelus armatus]	*	*	GO:0016491(oxidoreductase activity);GO:0008270(zinc ion binding)	K00121|frmA, ADH5, adhC|http://www.genome.jp/dbget-bin/www_bget?ko:K00121	ko00350(Tyrosine metabolism);ko00010(Glycolysis / Gluconeogenesis);ko00680(Methane metabolism);ko00071(Fatty acid degradation);ko00830(Retinol metabolism);ko01200(Carbon metabolism);ko01220(Degradation of aromatic compounds);ko00625(Chloroalkane and chloroalkene degradation);ko00982(Drug metabolism - cytochrome P450);ko00980(Metabolism of xenobiotics by cytochrome P450);ko00626(Naphthalene degrad…	KOG0022	Alcohol dehydrogenase, class III	Q	sp|P26325|ADH1_GADMC	Alcohol dehydrogenase 1 OS=Gadus morhua subsp. callarias OX=8053 PE=1 SV=1
shibanyu_transcript_2283	14.25	15.15	14.2	37.45	25.96	47.59	1.41	2.34e-06	4.55e-05	XP_020505675.1	cytochrome P450 2J2-like [Labrus bergylta]	*	*	*	*	*	KOG0156	Cytochrome P450 CYP2 subfamily	Q	sp|P51589|CP2J2_HUMAN	Cytochrome P450 2J2 OS=Homo sapiens OX=9606 GN=CYP2J2 PE=1 SV=2
shibanyu_transcript_4815	116.65	0.69	0	0.26	0.34	0.11	-7.65619	0.000544412	0.00637688	XP_022614980.1	aldehyde dehydrogenase family 9 member A1 [Seriola dumerili]	*	*	GO:0016620(oxidoreductase activity, acting on the aldehyde or oxo group of donors, NAD or NADP as acceptor)	K00149|ALDH9A1|http://www.genome.jp/dbget-bin/www_bget?ko:K00149	ko00330(Arginine and proline metabolism);ko00340(Histidine metabolism);ko00310(Lysine degradation);ko00380(Tryptophan metabolism);ko00280(Valine, leucine and isoleucine degradation);ko00053(Ascorbate and aldarate metabolism);ko00010(Glycolysis / Gluconeogenesis);ko00620(Pyruvate metabolism);ko00071(Fatty acid degradation);ko00561(Glycerolipid metabolism);ko00410(beta-Alanine metabolism)	KOG2450	Aldehyde dehydrogenase	C	sp|Q7ZVB2|A9A1A_DANRE	Aldehyde dehydrogenase family 9 member A1-A OS=Danio rerio OX=7955 GN=aldh9a1a PE=2 SV=1
shibanyu_transcript_4559	111.74	156.85	154.85	85.87	50.99	28.5	-1.28438	0.00555566	0.041648	AEB31277.1	alcohol dehydrogenase Class vi, partial [Epinephelus bruneus]	*	*	GO:0016491(oxidoreductase activity);GO:0008270(zinc ion binding)	K00121|frmA, ADH5, adhC|http://www.genome.jp/dbget-bin/www_bget?ko:K00121	ko00350(Tyrosine metabolism);ko00010(Glycolysis / Gluconeogenesis);ko00680(Methane metabolism);ko00071(Fatty acid degradation);ko00830(Retinol metabolism);ko01200(Carbon metabolism);ko01220(Degradation of aromatic compounds);ko00625(Chloroalkane and chloroalkene degradation);ko00982(Drug metabolism - cytochrome P450);ko00980(Metabolism of xenobiotics by cytochrome P450);ko00626(Naphthalene degrad…	KOG0022	Alcohol dehydrogenase, class III	Q	sp|P26325|ADH1_GADMC	Alcohol dehydrogenase 1 OS=Gadus morhua subsp. callarias OX=8053 PE=1 SV=1
shibanyu_transcript_3432	0	0	65.95	0	0	0	-25.1853	1.15e-10	5e-09	ANF04049.4	3-hydroxy-3-methylglutaryl-CoA reductase [Epinephelus lanceolatus]	GO:0015936(coenzyme A metabolic process);GO:0008299(isoprenoid biosynthetic process);GO:0007519(skeletal muscle tissue development)	GO:0005789(endoplasmic reticulum membrane);GO:0016021(integral component of membrane)	GO:0004420(hydroxymethylglutaryl-CoA reductase (NADPH) activity);GO:0050661(NADP binding)	K00021|HMGCR|http://www.genome.jp/dbget-bin/www_bget?ko:K00021	ko04152(AMPK signaling pathway);ko00900(Terpenoid backbone biosynthesis);ko04976(Bile secretion)	KOG2480	3-hydroxy-3-methylglutaryl-CoA (HMG-CoA) reductase	I	sp|A7Z064|HMDH_BOVIN	3-hydroxy-3-methylglutaryl-coenzyme A reductase OS=Bos taurus OX=9913 GN=HMGCR PE=2 SV=2
shibanyu_transcript_5580	0	0	0	0	56.32	0	23.1782	2.99e-09	9.28e-08	XP_022594589.1	vitronectin-like [Seriola dumerili]	GO:0006955(immune response)	*	GO:0030247(polysaccharide binding);GO:0005044(scavenger receptor activity)	K06251|VTN|http://www.genome.jp/dbget-bin/www_bget?ko:K06251	ko04510(Focal adhesion);ko04151(PI3K-Akt signaling pathway);ko04512(ECM-receptor interaction);ko04610(Complement and coagulation cascades)	KOG1565	Gelatinase A and related matrix metalloproteases	OW	sp|P22458|VTNC_RABIT	Vitronectin OS=Oryctolagus cuniculus OX=9986 GN=VTN PE=1 SV=1
shibanyu_transcript_2960	7.62	0	0	0	0	0	-22.6087	7.24e-09	2.12e-07	XP_026155251.1	T-complex protein 1 subunit gamma [Mastacembelus armatus]	GO:0048048(embryonic eye morphogenesis);GO:0046671(negative regulation of retinal cell programmed cell death);GO:0006457(protein folding)	GO:0005737(cytoplasm)	GO:0005524(ATP binding);GO:0051082(unfolded protein binding)	K09495|CCT3, TRIC5|http://www.genome.jp/dbget-bin/www_bget?ko:K09495	*	KOG0364	Chaperonin complex component, TCP-1 gamma subunit (CCT3)	O	sp|P50143|TCPG_XENLA	T-complex protein 1 subunit gamma OS=Xenopus laevis OX=8355 GN=cct3 PE=2 SV=2
shibanyu_transcript_840	1.48	4.73	3.27	22.36	17.64	62.3	3.51962	1.45e-07	3.31e-06	XP_010740927.3	monocarboxylate transporter 1 [Larimichthys crocea]	*	GO:0005887(integral component of plasma membrane)	GO:0015129(lactate transmembrane transporter activity)	K08179|SLC16A1|http://www.genome.jp/dbget-bin/www_bget?ko:K08179	*	KOG2504	Monocarboxylate transporter	G	sp|Q03064|MOT1_CRILO	Monocarboxylate transporter 1 OS=Cricetulus longicaudatus OX=10030 GN=SLC16A1 PE=1 SV=1
shibanyu_transcript_4042	0	0	0	0	0	6.03	21.3387	4.78e-08	1.16e-06	XP_022602105.1	ceruloplasmin-like [Seriola dumerili]	GO:0006879(cellular iron ion homeostasis);GO:0006826(iron ion transport)	GO:0005623(cell);GO:0005615(extracellular space);GO:0005737(cytoplasm);GO:0005634(nucleus)	GO:0005507(copper ion binding);GO:0004322(ferroxidase activity)	K13624|CP|http://www.genome.jp/dbget-bin/www_bget?ko:K13624	ko04216(Ferroptosis);ko00860(Porphyrin and chlorophyll metabolism)	KOG1263	Multicopper oxidases	Q	sp|P00450|CERU_HUMAN	Ceruloplasmin OS=Homo sapiens OX=9606 GN=CP PE=1 SV=1
shibanyu_transcript_1103	0.86	1.07	0.47	10.56	24.52	30.27	4.81571	2.98e-18	4.22e-16	XP_023276705.1	L-2-hydroxyglutarate dehydrogenase, mitochondrial [Seriola lalandi dorsalis]	*	*	GO:0016491(oxidoreductase activity)	K00109|E1.1.99.2|http://www.genome.jp/dbget-bin/www_bget?ko:K00109	ko00650(Butanoate metabolism)	KOG2665	Predicted FAD-dependent oxidoreductase	S	sp|A7MBI3|L2HDH_BOVIN	L-2-hydroxyglutarate dehydrogenase, mitochondrial OS=Bos taurus OX=9913 GN=L2HGDH PE=2 SV=1
shibanyu_transcript_923	25.67	40.41	41.37	7.97	10.41	4.11	-2.1926	1.97e-08	5.14e-07	XP_010750053.1	arrestin domain-containing protein 2 isoform X2 [Larimichthys crocea]	*	*	*	*	*	KOG3780	Thioredoxin binding protein TBP-2/VDUP1	R	sp|Q8TBH0|ARRD2_HUMAN	Arrestin domain-containing protein 2 OS=Homo sapiens OX=9606 GN=ARRDC2 PE=1 SV=2
shibanyu_transcript_11382	0	0	8156.59	3.42	0	0	-25.8008	4e-11	1.99e-09	YP_002907418.1	ATP synthase F0 subunit 6 (mitochondrion) [Anyperodon leucogrammicus]	GO:0015986(ATP synthesis coupled proton transport)	GO:0016021(integral component of membrane);GO:0005743(mitochondrial inner membrane);GO:0045263(proton-transporting ATP synthase complex, coupling factor F(o))	GO:0015078(proton transmembrane transporter activity)	K02126|ATPeF0A, MTATP6, ATP6|http://www.genome.jp/dbget-bin/www_bget?ko:K02126	ko00190(Oxidative phosphorylation)	KOG4665	ATP synthase F0 subunit 6 and related proteins	C	sp|Q36964|ATP6_ONCMA	ATP synthase subunit a (Fragment) OS=Oncorhynchus masou OX=8020 GN=mt-atp6 PE=3 SV=1
shibanyu_transcript_9707	0	68.32	0	0	0	0	-23.2414	2.72e-09	8.64e-08	*	*	*	*	*	*	*	*	*	*	*	*
shibanyu_transcript_4468	452.11	334.5	389.86	2305	1788.8	2254.72	2.4843	1.05e-22	2.15e-20	XP_023279912.1	fibrinogen beta chain [Seriola lalandi dorsalis]	GO:0072378(blood coagulation, fibrin clot formation);GO:0030168(platelet activation);GO:0051258(protein polymerization)	GO:0005577(fibrinogen complex)	GO:0005102(signaling receptor binding)	K03904|FGB|http://www.genome.jp/dbget-bin/www_bget?ko:K03904	ko04610(Complement and coagulation cascades);ko04611(Platelet activation)	KOG2579	Ficolin and related extracellular proteins	R	sp|Q02020|FIBB_CHICK	Fibrinogen beta chain (Fragment) OS=Gallus gallus OX=9031 GN=FGB PE=1 SV=1
shibanyu_transcript_9234	4.54	10.11	7.53	17.07	18.45	13.82	1.21284	0.000319896	0.00401768	AIS23642.1	fructose-1,6-bisphosphate, partial [Lutjanus guttatus]	GO:0005975(carbohydrate metabolic process)	*	GO:0042132(fructose 1,6-bisphosphate 1-phosphatase activity)	K03841|FBP, fbp|http://www.genome.jp/dbget-bin/www_bget?ko:K03841	ko04152(AMPK signaling pathway);ko00051(Fructose and mannose metabolism);ko00010(Glycolysis / Gluconeogenesis);ko00030(Pentose phosphate pathway);ko00710(Carbon fixation in photosynthetic organisms);ko00680(Methane metabolism);ko01200(Carbon metabolism);ko04910(Insulin signaling pathway)	KOG1458	Fructose-1,6-bisphosphatase	G	sp|Q9N0J6|F16P2_RABIT	Fructose-1,6-bisphosphatase isozyme 2 OS=Oryctolagus cuniculus OX=9986 GN=FBP2 PE=1 SV=1
shibanyu_transcript_539	2.36	4.06	2.58	84.22	86.78	118.4	5.06689	4.78e-56	4.19e-53	XP_018541585.1	PREDICTED: integrin beta-1-like [Lates calcarifer]	*	*	*	K05719|ITGB1|http://www.genome.jp/dbget-bin/www_bget?ko:K05719	ko04810(Regulation of actin cytoskeleton);ko04510(Focal adhesion);ko04530(Tight junction);ko04145(Phagosome);ko04151(PI3K-Akt signaling pathway);ko04015(Rap1 signaling pathway);ko04514(Cell adhesion molecules (CAMs));ko04512(ECM-receptor interaction);ko04360(Axon guidance);ko04670(Leukocyte transendothelial migration);ko04611(Platelet activation)	KOG1226	Integrin beta subunit (N-terminal portion of extracellular region)	TW	sp|P49134|ITB1_RAT	Integrin beta-1 OS=Rattus norvegicus OX=10116 GN=Itgb1 PE=2 SV=1
shibanyu_transcript_6103	0	0	74.41	0	0	0	-23.6871	1.34e-09	4.71e-08	*	*	*	*	*	*	*	*	*	*	*	*
shibanyu_transcript_10635	0	0	40.93	0	0	0	-21.5998	3.29e-08	8.23e-07	*	*	*	*	*	*	*	*	*	*	*	*
shibanyu_transcript_2926	0.57	22.68	26.27	0.83	2.06	1.86	-3.27785	0.00353752	0.0295038	XP_023266877.1	very long-chain acyl-CoA synthetase-like [Seriola lalandi dorsalis]	*	*	GO:0003824(catalytic activity)	K08746|SLC27A2, FACVL1, FATP2|http://www.genome.jp/dbget-bin/www_bget?ko:K08746	ko04146(Peroxisome);ko03320(PPAR signaling pathway)	KOG1179	Very long-chain acyl-CoA synthetase/fatty acid transporter	I	sp|O14975|S27A2_HUMAN	Very long-chain acyl-CoA synthetase OS=Homo sapiens OX=9606 GN=SLC27A2 PE=1 SV=2
shibanyu_transcript_7687	105	6.33	26.87	3.7	4.61	4.94	-3.42807	0.000429609	0.00518599	*	*	*	*	*	*	*	*	*	*	*	*
shibanyu_transcript_8427	17.1	0	0	0	0	0	-22.2583	1.23e-08	3.39e-07	XP_023154645.1	kininogen-2-like [Amphiprion ocellaris]	*	*	GO:0004869(cysteine-type endopeptidase inhibitor activity)	K03898|KNG|http://www.genome.jp/dbget-bin/www_bget?ko:K03898	ko04610(Complement and coagulation cascades)	*	*	*	*	*
shibanyu_transcript_5393	0.03	0	0	13.93	0	99.92	11.9147	0.002291	0.0207223	XP_010732573.2	heparin cofactor 2 [Larimichthys crocea]	*	GO:0005615(extracellular space)	*	K03912|SERPIND1, HCF2|http://www.genome.jp/dbget-bin/www_bget?ko:K03912	ko04610(Complement and coagulation cascades)	KOG2392	Serpin	V	sp|P47776|HEP2_RABIT	Heparin cofactor 2 OS=Oryctolagus cuniculus OX=9986 GN=SERPIND1 PE=2 SV=1
shibanyu_transcript_3041	0	0	0	0	0.2	163.59	26.1459	2.2e-11	1.15e-09	ACV04938.1	heat shock protein 90 [Epinephelus coioides]	*	*	*	K04079|htpG, HSP90A|http://www.genome.jp/dbget-bin/www_bget?ko:K04079	ko04217(Necroptosis);ko04151(PI3K-Akt signaling pathway);ko04141(Protein processing in endoplasmic reticulum);ko04915(Estrogen signaling pathway);ko04914(Progesterone-mediated oocyte maturation);ko04626(Plant-pathogen interaction);ko04612(Antigen processing and presentation);ko04657(IL-17 signaling pathway);ko04621(NOD-like receptor signaling pathway);ko04659(Th17 cell differentiation)	KOG0019	Molecular chaperone (HSP90 family)	O	sp|O57521|HS90B_DANRE	Heat shock protein HSP 90-beta OS=Danio rerio OX=7955 GN=hsp90ab1 PE=1 SV=2
shibanyu_transcript_5507	24.99	28.7	30.62	60.93	57.93	47.73	1.04536	3.55e-14	3.25e-12	*	*	*	*	*	*	*	*	*	*	*	*
shibanyu_transcript_10877	164.51	187.19	0	0	0	0	-10.7991	0.00570912	0.0425336	AWP00948.1	putative microsomal glutathione S-transferase 1 [Scophthalmus maximus]	*	GO:0016021(integral component of membrane)	*	K00799|GST, gst|http://www.genome.jp/dbget-bin/www_bget?ko:K00799	ko00480(Glutathione metabolism);ko00982(Drug metabolism - cytochrome P450);ko00980(Metabolism of xenobiotics by cytochrome P450)	*	*	*	sp|Q91VS7|MGST1_MOUSE	Microsomal glutathione S-transferase 1 OS=Mus musculus OX=10090 GN=Mgst1 PE=1 SV=3
shibanyu_transcript_5715	80.43	54.25	47.84	14.5	2.77	22.06	-2.16366	0.00477083	0.0371374	XP_008297934.1	PREDICTED: inositol oxygenase [Stegastes partitus]	GO:0019310(inositol catabolic process)	GO:0005737(cytoplasm)	GO:0050113(inositol oxygenase activity);GO:0005506(iron ion binding)	K00469|MIOX|http://www.genome.jp/dbget-bin/www_bget?ko:K00469	ko00053(Ascorbate and aldarate metabolism);ko00562(Inositol phosphate metabolism)	KOG1573	Aldehyde reductase	R	sp|Q4V8T0|MIOX_DANRE	Inositol oxygenase OS=Danio rerio OX=7955 GN=miox PE=2 SV=1
shibanyu_transcript_6586	13.27	18.26	11.64	88.14	66.45	83.93	2.518	1.92e-18	2.77e-16	*	*	*	*	*	*	*	*	*	*	*	*
shibanyu_transcript_6080	0.82	1.25	0.41	109.56	119.28	81.53	7.06339	5.17e-64	6.23e-61	XP_023276484.1	4-hydroxy-2-oxoglutarate aldolase, mitochondrial [Seriola lalandi dorsalis]	*	*	GO:0016829(lyase activity)	K18123|HOGA1|http://www.genome.jp/dbget-bin/www_bget?ko:K18123	ko00330(Arginine and proline metabolism);ko00630(Glyoxylate and dicarboxylate metabolism)	*	*	*	sp|Q6NY77|HOGA1_DANRE	4-hydroxy-2-oxoglutarate aldolase, mitochondrial OS=Danio rerio OX=7955 GN=zgc:77082 PE=2 SV=1
shibanyu_transcript_4375	1016.73	2441.9	1519.96	595.3	932.28	541.91	-1.21265	0.00399969	0.0324318	ADG29164.1	liver-type fatty acid-binding protein [Epinephelus coioides]	*	*	GO:0032052(bile acid binding);GO:0008289(lipid binding)	*	*	KOG4015	Fatty acid-binding protein FABP	I	sp|Q9I8L5|FA10A_DANRE	Fatty acid-binding protein 10-A, liver basic OS=Danio rerio OX=7955 GN=fabp10a PE=1 SV=1
shibanyu_transcript_295	1.72	1.79	1.11	7.41	3.13	7.26	1.99848	3.89e-05	0.000623606	XP_020514970.1	hepatic leukemia factor-like isoform X2 [Labrus bergylta]	GO:0006357(regulation of transcription by RNA polymerase II)	GO:0005634(nucleus)	GO:0003677(DNA binding);GO:0003700(DNA-binding transcription factor activity)	K09057|HLF|http://www.genome.jp/dbget-bin/www_bget?ko:K09057	ko04711(Circadian rhythm - fly)	KOG3119	Basic region leucine zipper transcription factor	K	sp|Q16534|HLF_HUMAN	Hepatic leukemia factor OS=Homo sapiens OX=9606 GN=HLF PE=2 SV=1
shibanyu_transcript_1351	10.66	11.44	12.25	2.95	6.47	5.74	-1.12874	0.000308087	0.00387442	XP_022626074.1	solute carrier family 2, facilitated glucose transporter member 12 [Seriola dumerili]	*	GO:0016021(integral component of membrane)	GO:0022857(transmembrane transporter activity)	K08149|SLC2A12, GLUT12|http://www.genome.jp/dbget-bin/www_bget?ko:K08149	*	KOG0254	Predicted transporter (major facilitator superfamily)	R	sp|Q6NWF1|GTR12_DANRE	Solute carrier family 2, facilitated glucose transporter member 12 OS=Danio rerio OX=7955 GN=slc2a12 PE=2 SV=2
shibanyu_transcript_7055	0	945.01	0	0	0	0	-27.8513	1.01e-12	7.27e-11	XP_010732059.2	alpha-2-HS-glycoprotein [Larimichthys crocea]	*	GO:0005615(extracellular space)	GO:0004869(cysteine-type endopeptidase inhibitor activity)	*	*	*	*	*	*	*
shibanyu_transcript_6114	40.86	25.89	41.16	0.82	0.55	0.45	-5.94283	1.08e-45	6.94e-43	XP_018545237.1	PREDICTED: complement factor I-like [Lates calcarifer]	*	GO:0016020(membrane)	GO:0005044(scavenger receptor activity);GO:0004252(serine-type endopeptidase activity)	K01333|CFI|http://www.genome.jp/dbget-bin/www_bget?ko:K01333	ko04610(Complement and coagulation cascades)	KOG3627	Trypsin	E	sp|Q9WUW3|CFAI_RAT	Complement factor I OS=Rattus norvegicus OX=10116 GN=Cfi PE=2 SV=1
shibanyu_transcript_9675	41.19	57.02	9.84	7.88	10.03	6.54	-2.14556	0.0027815	0.0244027	ABU63972.1	biotinidase precursor [Perca flavescens]	GO:0006807(nitrogen compound metabolic process)	*	GO:0016811(hydrolase activity, acting on carbon-nitrogen (but not peptide) bonds, in linear amides)	K01435|BTD|http://www.genome.jp/dbget-bin/www_bget?ko:K01435	ko00780(Biotin metabolism);ko04977(Vitamin digestion and absorption)	KOG0806	Carbon-nitrogen hydrolase	E	sp|Q8AV84|BTD_TAKRU	Biotinidase OS=Takifugu rubripes OX=31033 GN=btd PE=3 SV=1
shibanyu_transcript_3744	0	292.07	0	0	0	0	-27.2966	2.81e-12	1.83e-10	XP_023269850.1	inter-alpha-trypsin inhibitor heavy chain H3-like isoform X2 [Seriola lalandi dorsalis]	*	*	*	*	*	*	*	*	sp|Q9GLY5|ITIH3_RABIT	Inter-alpha-trypsin inhibitor heavy chain H3 OS=Oryctolagus cuniculus OX=9986 GN=ITIH3 PE=2 SV=1
shibanyu_transcript_9713	0.78	2.56	2.43	47.26	18.7	42.82	4.36681	9.48e-13	6.92e-11	XP_010738574.3	ERBB receptor feedback inhibitor 1 [Larimichthys crocea]	*	*	*	*	*	*	*	*	*	*
shibanyu_transcript_724	2.22	3.64	2.05	2.4	2.08	236.09	4.99562	0.00170153	0.016447	XP_022602557.1	inter-alpha-trypsin inhibitor heavy chain H3-like isoform X5 [Seriola dumerili]	*	*	*	*	*	*	*	*	sp|Q9GLY5|ITIH3_RABIT	Inter-alpha-trypsin inhibitor heavy chain H3 OS=Oryctolagus cuniculus OX=9986 GN=ITIH3 PE=2 SV=1
shibanyu_transcript_11135	0	111.64	0	0	0.16	0	-22.5749	7.62e-09	2.23e-07	XP_020482119.1	beta-enolase-like, partial [Labrus bergylta]	*	*	*	K01689|ENO, eno|http://www.genome.jp/dbget-bin/www_bget?ko:K01689	ko04066(HIF-1 signaling pathway);ko03018(RNA degradation);ko00010(Glycolysis / Gluconeogenesis);ko00680(Methane metabolism);ko01230(Biosynthesis of amino acids);ko01200(Carbon metabolism)	KOG2670	Enolase	G	sp|B5DGQ7|ENOB_SALSA	Beta-enolase OS=Salmo salar OX=8030 GN=ENO3 PE=1 SV=1
shibanyu_transcript_10836	0	0	869.35	0	0	0	-25.5084	6.62e-11	3.15e-09	*	*	*	*	*	*	*	*	*	*	*	*
shibanyu_transcript_7184	1.93	0.45	0.35	821.12	1.48	0.24	8.29355	0.000109938	0.00154603	ACJ26846.1	tributyltin binding protein type 2-like protein [Epinephelus coioides]	*	*	*	*	*	*	*	*	sp|Q90WJ7|SXT1_TAKPA	Saxitoxin and tetrodotoxin-binding protein 1 OS=Takifugu pardalis OX=98921 GN=psbp1 PE=1 SV=2
shibanyu_transcript_7312	0	0	2.68	27.28	26.02	37.57	5.29086	0.00239234	0.0213581	XP_019124382.2	uncharacterized protein LOC109140830 [Larimichthys crocea]	*	*	*	*	*	*	*	*	*	*
shibanyu_transcript_2800	7.42	7.34	8.71	18.33	18.32	34.33	1.667	5.32e-07	1.13e-05	XP_003448647.1	serine/threonine-protein phosphatase PP1-gamma catalytic subunit [Oreochromis niloticus]	*	GO:0000164(protein phosphatase type 1 complex);GO:0005737(cytoplasm);GO:0005634(nucleus)	GO:0046872(metal ion binding);GO:0004722(protein serine/threonine phosphatase activity)	K06269|PPP1C|http://www.genome.jp/dbget-bin/www_bget?ko:K06269	ko04113(Meiosis - yeast);ko04114(Oocyte meiosis);ko04810(Regulation of actin cytoskeleton);ko04510(Focal adhesion);ko04390(Hippo signaling pathway);ko04024(cAMP signaling pathway);ko04022(cGMP - PKG signaling pathway);ko03015(mRNA surveillance pathway);ko04261(Adrenergic signaling in cardiomyocytes);ko04270(Vascular smooth muscle contraction);ko04910(Insulin signaling pathway);ko04921(Oxytocin si…	KOG0374	Serine/threonine specific protein phosphatase PP1, catalytic subunit	TR	sp|P36874|PP1GA_XENLA	Serine/threonine-protein phosphatase PP1-gamma catalytic subunit A OS=Xenopus laevis OX=8355 GN=ppp1cc-a PE=1 SV=2
shibanyu_transcript_7408	0	0	11.44	0	0	0	-21.7543	2.62e-08	6.62e-07	XP_022603023.1	1-acylglycerol-3-phosphate O-acyltransferase ABHD5-like [Seriola dumerili]	*	*	*	K13699|ABHD5, CGI-58|http://www.genome.jp/dbget-bin/www_bget?ko:K13699	ko04923(Regulation of lipolysis in adipocyte)	KOG4409	Predicted hydrolase/acyltransferase (alpha/beta hydrolase superfamily)	R	sp|Q8WTS1|ABHD5_HUMAN	1-acylglycerol-3-phosphate O-acyltransferase ABHD5 OS=Homo sapiens OX=9606 GN=ABHD5 PE=1 SV=1
shibanyu_transcript_5998	20.29	21.36	24.33	59.1	90.75	81.49	1.86844	1.45e-23	3.25e-21	XP_019944693.1	PREDICTED: nuclease-sensitive element-binding protein 1 isoform X4 [Paralichthys olivaceus]	*	*	*	K09276|YBX1, NSEP1|http://www.genome.jp/dbget-bin/www_bget?ko:K09276	*	KOG3070	Predicted RNA-binding protein containing PIN domain and invovled in translation or RNA processing	J	sp|Q00436|YB3_XENLA	B box-binding protein OS=Xenopus laevis OX=8355 PE=2 SV=1
shibanyu_transcript_281	2.73	3.53	1.97	8.85	9.83	35.76	2.7779	3.55e-05	0.000574298	XP_028269961.1	protein phosphatase PTC7 homolog [Parambassis ranga]	*	*	GO:0046872(metal ion binding);GO:0004721(phosphoprotein phosphatase activity)	K17508|PTC7, PPTC7|http://www.genome.jp/dbget-bin/www_bget?ko:K17508	*	KOG1379	Serine/threonine protein phosphatase	T	sp|Q5U3N5|PPTC7_DANRE	Protein phosphatase PTC7 homolog OS=Danio rerio OX=7955 GN=pptc7 PE=2 SV=1
shibanyu_transcript_10103	15653.4	26868.6	19188.5	7962.9	11060.1	6902.12	-1.20254	8.65e-05	0.00124919	ADG29164.1	liver-type fatty acid-binding protein [Epinephelus coioides]	*	*	GO:0032052(bile acid binding);GO:0008289(lipid binding)	*	*	KOG4015	Fatty acid-binding protein FABP	I	sp|Q9I8L5|FA10A_DANRE	Fatty acid-binding protein 10-A, liver basic OS=Danio rerio OX=7955 GN=fabp10a PE=1 SV=1
shibanyu_transcript_796	24.16	24.72	29.19	12.38	13.04	10.96	-1.03904	8.27e-30	2.49e-27	XP_022621034.1	rho guanine nucleotide exchange factor 28-like isoform X5 [Seriola dumerili]	*	*	*	*	*	KOG3520	Predicted guanine nucleotide exchange factor	T	sp|Q8N1W1|ARG28_HUMAN	Rho guanine nucleotide exchange factor 28 OS=Homo sapiens OX=9606 GN=ARHGEF28 PE=1 SV=3
shibanyu_transcript_3286	12.11	7.57	7.23	10.31	402.76	366.63	4.87016	1.15e-05	0.000203978	XP_018527778.1	PREDICTED: complement C1r-A subcomponent-like [Lates calcarifer]	*	*	*	K03993|MASP2|http://www.genome.jp/dbget-bin/www_bget?ko:K03993	ko04610(Complement and coagulation cascades)	KOG3627	Trypsin	E	sp|Q9NZP8|C1RL_HUMAN	Complement C1r subcomponent-like protein OS=Homo sapiens OX=9606 GN=C1RL PE=1 SV=2
shibanyu_transcript_10288	36.89	35.59	12.5	3.51	3.39	0	-3.66685	0.00136568	0.0137038	ACM41837.1	transthyretin precursor, partial [Epinephelus coioides]	GO:0042572(retinol metabolic process);GO:0070327(thyroid hormone transport)	GO:0005576(extracellular region)	GO:0070324(thyroid hormone binding)	*	*	KOG3006	Transthyretin and related proteins	I	sp|P27731|TTHY_CHICK	Transthyretin OS=Gallus gallus OX=9031 GN=TTR PE=1 SV=1
shibanyu_transcript_1475	2.99	2.43	2.29	6.13	7.32	11.51	1.74648	6.89e-07	1.45e-05	XP_020507733.1	insulin-induced gene 1 protein [Labrus bergylta]	GO:0008203(cholesterol metabolic process)	GO:0016021(integral component of membrane);GO:0005789(endoplasmic reticulum membrane)	*	*	*	KOG4363	Putative growth response protein	T	sp|Q8AV61|INSI1_DANRE	Insulin-induced gene 1 protein OS=Danio rerio OX=7955 GN=insig1 PE=2 SV=1
shibanyu_transcript_3624	14.44	16.04	20.99	1.21	5.28	5.52	-2.04819	0.000386975	0.00474266	ADZ99146.1	MHC class II antigen [Epinephelus coioides]	*	*	*	K06752|MHC2|http://www.genome.jp/dbget-bin/www_bget?ko:K06752	ko04145(Phagosome);ko04514(Cell adhesion molecules (CAMs));ko04612(Antigen processing and presentation);ko04640(Hematopoietic cell lineage);ko04672(Intestinal immune network for IgA production);ko04658(Th1 and Th2 cell differentiation);ko04659(Th17 cell differentiation)	*	*	*	sp|P06342|HB2Q_MOUSE	H-2 class II histocompatibility antigen, A-Q beta chain OS=Mus musculus OX=10090 GN=H2-Ab1 PE=1 SV=1
shibanyu_transcript_6675	51.33	40.69	40.19	18.54	22.84	17.42	-1.12864	1e-06	2.05e-05	AAN02166.1	gastrula specific embryonic protein 1 [Epinephelus coioides]	*	*	*	*	*	*	*	*	*	*
shibanyu_transcript_2043	2.27	7.98	8.74	31.91	33.33	36.08	2.51963	2.28e-07	5.04e-06	BAM36362.1	coagulin factor II [Oplegnathus fasciatus]	GO:0006953(acute-phase response);GO:0007596(blood coagulation)	GO:0005576(extracellular region)	GO:0005509(calcium ion binding);GO:0004252(serine-type endopeptidase activity)	K01313|F2|http://www.genome.jp/dbget-bin/www_bget?ko:K01313	ko04810(Regulation of actin cytoskeleton);ko04080(Neuroactive ligand-receptor interaction);ko04610(Complement and coagulation cascades)	*	*	*	sp|P00734|THRB_HUMAN	Prothrombin OS=Homo sapiens OX=9606 GN=F2 PE=1 SV=2
shibanyu_transcript_5258	0	0.01	0	33.05	33.89	44.07	11.8941	4.26e-23	9.11e-21	XP_022625054.1	mitochondrial 2-oxoglutarate/malate carrier protein [Seriola dumerili]	GO:0006839(mitochondrial transport)	GO:0016021(integral component of membrane);GO:0031966(mitochondrial membrane)	*	K15104|SLC25A11, OGC|http://www.genome.jp/dbget-bin/www_bget?ko:K15104	*	KOG0759	Mitochondrial oxoglutarate/malate carrier proteins	C	sp|Q9CR62|M2OM_MOUSE	Mitochondrial 2-oxoglutarate/malate carrier protein OS=Mus musculus OX=10090 GN=Slc25a11 PE=1 SV=3
shibanyu_transcript_1591	0	0	182.09	0	0	0	-26.9868	4.93e-12	2.99e-10	XP_018539234.1	PREDICTED: fibronectin-like isoform X1 [Lates calcarifer]	GO:0003181(atrioventricular valve morphogenesis);GO:0003128(heart field specification);GO:0001756(somitogenesis)	GO:0005576(extracellular region)	*	K05717|FN1|http://www.genome.jp/dbget-bin/www_bget?ko:K05717	ko04810(Regulation of actin cytoskeleton);ko04510(Focal adhesion);ko04151(PI3K-Akt signaling pathway);ko04512(ECM-receptor interaction)	*	*	*	sp|P04937|FINC_RAT	Fibronectin OS=Rattus norvegicus OX=10116 GN=Fn1 PE=1 SV=2
shibanyu_transcript_9582	0	45.4	11.95	0	0	0	-9.12166	0.00291466	0.025386	AEB31299.1	hypothetical protein, partial [Epinephelus bruneus]	*	*	*	K03997|C8A|http://www.genome.jp/dbget-bin/www_bget?ko:K03997	ko04610(Complement and coagulation cascades)	*	*	*	sp|P98136|CO8A_RABIT	Complement component C8 alpha chain OS=Oryctolagus cuniculus OX=9986 GN=C8A PE=1 SV=1
shibanyu_transcript_5783	38.22	1.37	69.86	1.7	1.73	1.64	-4.36455	6.92e-05	0.00102783	*	*	*	*	*	*	*	*	*	*	*	*
shibanyu_transcript_8228	0	0	0	24.3	0	0	22.1287	1.49e-08	3.97e-07	XP_022605481.1	T-complex protein 1 subunit beta [Seriola dumerili]	GO:0006457(protein folding)	GO:0005832(chaperonin-containing T-complex)	GO:0005524(ATP binding);GO:0051082(unfolded protein binding)	K09494|CCT2|http://www.genome.jp/dbget-bin/www_bget?ko:K09494	*	KOG0363	Chaperonin complex component, TCP-1 beta subunit (CCT2)	O	sp|P80314|TCPB_MOUSE	T-complex protein 1 subunit beta OS=Mus musculus OX=10090 GN=Cct2 PE=1 SV=4
shibanyu_transcript_9974	1934.25	2271.74	2199.92	0	0	0	-15.8073	1.89e-40	1.01e-37	XP_028280357.1	apolipoprotein C-II-like [Parambassis ranga]	GO:0006629(lipid metabolic process);GO:0006869(lipid transport)	GO:0042627(chylomicron)	GO:0008047(enzyme activator activity)	*	*	*	*	*	*	*
shibanyu_transcript_2117	0	0	244.25	0	0	0	-27.2467	3.08e-12	1.98e-10	XP_013872201.1	PREDICTED: adenosylhomocysteinase [Austrofundulus limnaeus]	GO:0006730(one-carbon metabolic process);GO:0033353(S-adenosylmethionine cycle)	*	GO:0004013(adenosylhomocysteinase activity)	K01251|E3.3.1.1, ahcY|http://www.genome.jp/dbget-bin/www_bget?ko:K01251	ko00270(Cysteine and methionine metabolism)	KOG1370	S-adenosylhomocysteine hydrolase	H	sp|P51893|SAHHA_XENLA	Adenosylhomocysteinase A OS=Xenopus laevis OX=8355 GN=ahcy-a PE=2 SV=1
shibanyu_transcript_6936	0	27.7	0	0	0	0	-23.2287	2.77e-09	8.75e-08	XP_023252631.1	purine nucleoside phosphorylase-like [Seriola lalandi dorsalis]	GO:0009116(nucleoside metabolic process)	*	GO:0004731(purine-nucleoside phosphorylase activity)	K03783|punA|http://www.genome.jp/dbget-bin/www_bget?ko:K03783	ko00760(Nicotinate and nicotinamide metabolism);ko00230(Purine metabolism);ko00240(Pyrimidine metabolism)	KOG3984	Purine nucleoside phosphorylase	F	sp|P55859|PNPH_BOVIN	Purine nucleoside phosphorylase OS=Bos taurus OX=9913 GN=PNP PE=1 SV=3
shibanyu_transcript_9966	289.52	305.73	249.8	660.83	827.74	781.78	1.46765	1.22e-13	1.05e-11	AEM37752.1	type IV antifreeze protein, partial [Epinephelus bruneus]	*	*	*	*	*	*	*	*	*	*
shibanyu_transcript_7044	0.14	0.7	34.31	0.21	0	0	-7.51358	0.00146495	0.0144886	XP_010732150.2	dihydrolipoyllysine-residue succinyltransferase component of 2-oxoglutarate dehydrogenase complex, mitochondrial [Larimichthys crocea]	GO:0006754(ATP biosynthetic process);GO:0060047(heart contraction);GO:0030097(hemopoiesis);GO:0070584(mitochondrion morphogenesis);GO:0006099(tricarboxylic acid cycle)	GO:0045252(oxoglutarate dehydrogenase complex)	GO:0004149(dihydrolipoyllysine-residue succinyltransferase activity)	K00658|DLST, sucB|http://www.genome.jp/dbget-bin/www_bget?ko:K00658	ko00310(Lysine degradation);ko00020(Citrate cycle (TCA cycle));ko01200(Carbon metabolism)	KOG0559	Dihydrolipoamide succinyltransferase (2-oxoglutarate dehydrogenase, E2 subunit)	C	sp|P36957|ODO2_HUMAN	Dihydrolipoyllysine-residue succinyltransferase component of 2-oxoglutarate dehydrogenase complex, mitochondrial OS=Homo sapiens OX=9606 GN=DLST PE=1 SV=4
shibanyu_transcript_8573	0	0	78.87	0	0	0	-24.0211	7.85e-10	2.9e-08	XP_010751103.2	ubiquitin-fold modifier-conjugating enzyme 1 [Larimichthys crocea]	*	*	*	K12165|UFC1|http://www.genome.jp/dbget-bin/www_bget?ko:K12165	*	KOG3357	Uncharacterized conserved protein	S	sp|B9EM04|UFC1_SALSA	Ubiquitin-fold modifier-conjugating enzyme 1 OS=Salmo salar OX=8030 GN=ufc1 PE=2 SV=1
shibanyu_transcript_9912	0	43.26	0	0	0	0	-22.4722	8.92e-09	2.58e-07	AEB31345.1	glyceraldehyde 3-phosphate dehydrogenase isoform 1, partial [Epinephelus bruneus]	GO:0006006(glucose metabolic process);GO:0006096(glycolytic process)	*	GO:0004365(glyceraldehyde-3-phosphate dehydrogenase (NAD+) (phosphorylating) activity);GO:0051287(NAD binding);GO:0050661(NADP binding)	K00134|GAPDH, gapA|http://www.genome.jp/dbget-bin/www_bget?ko:K00134	ko04066(HIF-1 signaling pathway);ko00010(Glycolysis / Gluconeogenesis);ko00710(Carbon fixation in photosynthetic organisms);ko01230(Biosynthesis of amino acids);ko01200(Carbon metabolism)	KOG0657	Glyceraldehyde 3-phosphate dehydrogenase	G	sp|Q5XJ10|G3P_DANRE	Glyceraldehyde-3-phosphate dehydrogenase OS=Danio rerio OX=7955 GN=gapdh PE=2 SV=2
shibanyu_transcript_9275	0	464.71	0	0	0	0	-26.3003	1.68e-11	8.91e-10	AFZ93913.1	NADH dehydrogenase subunit 3, partial (mitochondrion) [Amblyglyphidodon ternatensis]	*	*	*	K02262|COX3|http://www.genome.jp/dbget-bin/www_bget?ko:K02262	ko00190(Oxidative phosphorylation);ko04260(Cardiac muscle contraction)	KOG4664	Cytochrome oxidase subunit III and related proteins	C	sp|Q4JQI1|COX3_TETNG	Cytochrome c oxidase subunit 3 OS=Tetraodon nigroviridis OX=99883 GN=mt-co3 PE=3 SV=1
shibanyu_transcript_4497	7.95	21.53	10.41	91.18	75.55	169.69	3.14388	9.2e-09	2.65e-07	*	*	*	*	*	*	*	*	*	*	*	*
shibanyu_transcript_538	4.22	5.58	4.46	12.75	13.91	16.59	1.66001	5.06e-16	5.67e-14	XP_022605489.1	serine/threonine-protein kinase pim-3 [Seriola dumerili]	GO:0043066(negative regulation of apoptotic process)	GO:0005737(cytoplasm)	GO:0005524(ATP binding);GO:0004674(protein serine/threonine kinase activity)	K08807|PIM3|http://www.genome.jp/dbget-bin/www_bget?ko:K08807	*	KOG0583	Serine/threonine protein kinase	T	sp|Q9PU85|PIM3_COTJA	Serine/threonine-protein kinase pim-3 OS=Coturnix japonica OX=93934 GN=PIM3 PE=2 SV=1
shibanyu_transcript_9210	9.62	26.88	17.69	0	0.02	0	-9.30178	2.29e-12	1.51e-10	XP_022069225.1	retinol dehydrogenase 7-like [Acanthochromis polyacanthus]	GO:0035050(embryonic heart tube development);GO:0035118(embryonic pectoral fin morphogenesis);GO:0031018(endocrine pancreas development);GO:0030855(epithelial cell differentiation);GO:0031017(exocrine pancreas development);GO:0042574(retinal metabolic process);GO:0042572(retinol metabolic process);GO:0001501(skeletal system development)	GO:0016021(integral component of membrane)	GO:0004745(retinol dehydrogenase activity)	*	*	KOG1610	Corticosteroid 11-beta-dehydrogenase and related short chain-type dehydrogenases	QR	sp|P55006|RDH7_RAT	Retinol dehydrogenase 7 OS=Rattus norvegicus OX=10116 GN=Rdh7 PE=1 SV=1
shibanyu_transcript_3407	0	0	219.51	0	0	0	-26.7976	6.93e-12	4.02e-10	XP_022621491.1	apolipoprotein B-100-like [Seriola dumerili]	*	*	*	K14462|APOB|http://www.genome.jp/dbget-bin/www_bget?ko:K14462	ko04975(Fat digestion and absorption);ko04977(Vitamin digestion and absorption)	KOG4338	Predicted lipoprotein	I	sp|P04114|APOB_HUMAN	Apolipoprotein B-100 OS=Homo sapiens OX=9606 GN=APOB PE=1 SV=2
shibanyu_transcript_10382	0	0	0	145.22	139.68	0	11.1282	0.00439566	0.0347362	XP_018550314.1	PREDICTED: alpha-1-antitrypsin homolog [Lates calcarifer]	*	GO:0005615(extracellular space)	*	K04525|SERPINA|http://www.genome.jp/dbget-bin/www_bget?ko:K04525	*	KOG2392	Serpin	V	sp|P32759|A1AT_CYPCA	Alpha-1-antitrypsin homolog OS=Cyprinus carpio OX=7962 PE=2 SV=1
shibanyu_transcript_1526	10.16	18.9	16.35	28.08	23.56	54.78	1.30665	0.00304746	0.0263284	ARQ82850.1	interleukin 6 receptor [Epinephelus coioides]	*	*	*	K05055|IL6R|http://www.genome.jp/dbget-bin/www_bget?ko:K05055	ko04066(HIF-1 signaling pathway);ko04630(Jak-STAT signaling pathway);ko04151(PI3K-Akt signaling pathway);ko04060(Cytokine-cytokine receptor interaction);ko04640(Hematopoietic cell lineage);ko04659(Th17 cell differentiation)	*	*	*	sp|O18796|IL6RA_PIG	Interleukin-6 receptor subunit alpha OS=Sus scrofa OX=9823 GN=IL6R PE=2 SV=2
shibanyu_transcript_988	9.93	12.22	15.37	30.28	29.81	21.69	1.19731	2.62e-09	8.36e-08	XP_022061446.1	polyadenylate-binding protein-interacting protein 2B [Acanthochromis polyacanthus]	GO:0045947(negative regulation of translational initiation)	*	GO:0000900(translation repressor activity, mRNA regulatory element binding)	*	*	*	*	*	sp|Q9ULR5|PAI2B_HUMAN	Polyadenylate-binding protein-interacting protein 2B OS=Homo sapiens OX=9606 GN=PAIP2B PE=1 SV=2
shibanyu_transcript_26	0	0	0	0	129.11	127.14	28.2316	5.11e-17	6.4e-15	XP_018549132.1	PREDICTED: complement C5 [Lates calcarifer]	*	GO:0005615(extracellular space)	GO:0004866(endopeptidase inhibitor activity)	K03994|C5|http://www.genome.jp/dbget-bin/www_bget?ko:K03994	ko04610(Complement and coagulation cascades)	KOG1366	Alpha-macroglobulin	O	sp|P01031|CO5_HUMAN	Complement C5 OS=Homo sapiens OX=9606 GN=C5 PE=1 SV=4
shibanyu_transcript_6954	0.32	0.32	0.57	210.23	3.95	438.06	9.2486	3.16e-12	2.02e-10	AEB31353.1	keratin-associated protein 12-2, partial [Epinephelus bruneus]	*	*	*	*	*	*	*	*	*	*
shibanyu_transcript_743	118.34	182.98	105.88	9.67	49.07	13.15	-2.48638	0.000360207	0.00446132	XP_020505675.1	cytochrome P450 2J2-like [Labrus bergylta]	*	*	*	*	*	KOG0156	Cytochrome P450 CYP2 subfamily	Q	sp|P51589|CP2J2_HUMAN	Cytochrome P450 2J2 OS=Homo sapiens OX=9606 GN=CYP2J2 PE=1 SV=2
shibanyu_transcript_7675	17.29	49.55	14.44	8.9	2.29	4.19	-2.35531	0.00178531	0.0169605	XP_010782327.1	PREDICTED: mid1-interacting protein 1-B-like [Notothenia coriiceps]	*	*	*	*	*	*	*	*	sp|Q1LUV9|M1I1B_DANRE	Mid1-interacting protein 1-B OS=Danio rerio OX=7955 GN=mid1ip1b PE=2 SV=1
shibanyu_transcript_2879	3.5	3.27	1.84	0.89	1.46	0.94	-1.39098	0.00291299	0.025386	XP_018545237.1	PREDICTED: complement factor I-like [Lates calcarifer]	*	GO:0016020(membrane)	GO:0005044(scavenger receptor activity);GO:0004252(serine-type endopeptidase activity)	K01333|CFI|http://www.genome.jp/dbget-bin/www_bget?ko:K01333	ko04610(Complement and coagulation cascades)	KOG3627	Trypsin	E	sp|Q9WUW3|CFAI_RAT	Complement factor I OS=Rattus norvegicus OX=10116 GN=Cfi PE=2 SV=1
shibanyu_transcript_9052	0	85.49	0	0	0	0	-24.0618	7.35e-10	2.74e-08	XP_018536973.1	PREDICTED: inter-alpha-trypsin inhibitor heavy chain H3-like isoform X1 [Lates calcarifer]	*	*	*	*	*	*	*	*	*	*
shibanyu_transcript_605	28.49	25.25	31.22	66.54	49.73	59.45	1.11264	1.13e-08	3.15e-07	XP_008304947.1	PREDICTED: antizyme inhibitor 1-like [Stegastes partitus]	GO:0006596(polyamine biosynthetic process)	*	GO:0003824(catalytic activity);GO:0042978(ornithine decarboxylase activator activity)	*	*	KOG0622	Ornithine decarboxylase	E	sp|O14977|AZIN1_HUMAN	Antizyme inhibitor 1 OS=Homo sapiens OX=9606 GN=AZIN1 PE=1 SV=2
shibanyu_transcript_9902	7.78	13.47	82.53	190.21	393.82	297.98	3.23662	0.000175065	0.00234875	ADC93804.1	hepcidin 1 [Epinephelus coioides]	*	*	*	*	*	*	*	*	sp|P82951|HEPC_MORCS	Hepcidin OS=Morone chrysops x Morone saxatilis OX=45352 GN=hamp PE=1 SV=1
shibanyu_transcript_8993	1.75	2.01	2.69	99.24	55.33	123.01	5.50624	7.95e-36	3.33e-33	*	*	*	*	*	*	*	*	*	*	*	*
shibanyu_transcript_4887	655.78	0.1	0	0	0	0	-28.1861	5.41e-13	4.13e-11	XP_023154645.1	kininogen-2-like [Amphiprion ocellaris]	*	*	GO:0004869(cysteine-type endopeptidase inhibitor activity)	K03898|KNG|http://www.genome.jp/dbget-bin/www_bget?ko:K03898	ko04610(Complement and coagulation cascades)	*	*	*	sp|P01044|KNG1_BOVIN	Kininogen-1 OS=Bos taurus OX=9913 GN=KNG1 PE=1 SV=1
shibanyu_transcript_2118	13.07	14.47	9.06	32.95	28.5	35.01	1.44104	1.01e-06	2.08e-05	XP_018542808.1	PREDICTED: protein BTG4-like [Lates calcarifer]	*	*	*	K14443|TOB|http://www.genome.jp/dbget-bin/www_bget?ko:K14443	ko03018(RNA degradation)	KOG4006	Anti-proliferation factor BTG1/TOB	TR	sp|A4UTQ2|BTG3_PIG	Protein BTG3 OS=Sus scrofa OX=9823 GN=BTG3 PE=2 SV=1
shibanyu_transcript_2826	2.07	2.86	2.54	0.85	0.49	0.47	-2.02706	5.42e-08	1.3e-06	XP_022606682.1	aldehyde dehydrogenase, mitochondrial [Seriola dumerili]	*	*	GO:0016620(oxidoreductase activity, acting on the aldehyde or oxo group of donors, NAD or NADP as acceptor)	K00128|E1.2.1.3|http://www.genome.jp/dbget-bin/www_bget?ko:K00128	ko00330(Arginine and proline metabolism);ko00340(Histidine metabolism);ko00310(Lysine degradation);ko00380(Tryptophan metabolism);ko00280(Valine, leucine and isoleucine degradation);ko00053(Ascorbate and aldarate metabolism);ko00010(Glycolysis / Gluconeogenesis);ko00620(Pyruvate metabolism);ko00071(Fatty acid degradation);ko00561(Glycerolipid metabolism);ko00410(beta-Alanine metabolism);ko00981(I…	KOG2450	Aldehyde dehydrogenase	C	sp|P05091|ALDH2_HUMAN	Aldehyde dehydrogenase, mitochondrial OS=Homo sapiens OX=9606 GN=ALDH2 PE=1 SV=2
shibanyu_transcript_4357	11.97	0	6.59	0	0	0	-9.42163	0.00172875	0.0166088	XP_018545237.1	PREDICTED: complement factor I-like [Lates calcarifer]	*	GO:0016020(membrane)	GO:0005044(scavenger receptor activity);GO:0004252(serine-type endopeptidase activity)	K01333|CFI|http://www.genome.jp/dbget-bin/www_bget?ko:K01333	ko04610(Complement and coagulation cascades)	KOG3627	Trypsin	E	sp|Q9WUW3|CFAI_RAT	Complement factor I OS=Rattus norvegicus OX=10116 GN=Cfi PE=2 SV=1
shibanyu_transcript_9512	0	0	15.37	0	0.07	0	-21.3224	4.94e-08	1.19e-06	XP_008279889.1	PREDICTED: collagenase 3-like [Stegastes partitus]	GO:0030574(collagen catabolic process)	GO:0031012(extracellular matrix)	GO:0004222(metalloendopeptidase activity);GO:0008270(zinc ion binding)	K01394|MMP3|http://www.genome.jp/dbget-bin/www_bget?ko:K01394	ko04668(TNF signaling pathway);ko04657(IL-17 signaling pathway)	KOG1565	Gelatinase A and related matrix metalloproteases	OW	sp|P28862|MMP3_MOUSE	Stromelysin-1 OS=Mus musculus OX=10090 GN=Mmp3 PE=2 SV=2
shibanyu_transcript_211	3.59	2.25	2.48	16.53	19.39	35.82	3.15462	4.63e-13	3.63e-11	XP_022058527.1	PRELI domain containing protein 3B-like [Acanthochromis polyacanthus]	*	GO:0005758(mitochondrial intermembrane space)	*	*	*	KOG3336	Predicted member of the intramitochondrial sorting protein family	U	sp|Q4R5S9|PLD3B_MACFA	PRELI domain containing protein 3B OS=Macaca fascicularis OX=9541 GN=PRELID3B PE=2 SV=1
shibanyu_transcript_752	5.86	13.05	7.27	13.51	24.82	26.92	1.37003	0.0018176	0.0172332	XP_018538732.1	PREDICTED: aquaporin-9 [Lates calcarifer]	*	GO:0016021(integral component of membrane)	GO:0015267(channel activity)	K09877|AQP9|http://www.genome.jp/dbget-bin/www_bget?ko:K09877	ko04976(Bile secretion)	KOG0224	Aquaporin (major intrinsic protein family)	G	sp|O43315|AQP9_HUMAN	Aquaporin-9 OS=Homo sapiens OX=9606 GN=AQP9 PE=2 SV=2
shibanyu_transcript_5163	0	0	0	0	32.17	0	23.3287	2.36e-09	7.77e-08	XP_018554149.1	PREDICTED: FAD-dependent oxidoreductase domain-containing protein 2 [Lates calcarifer]	*	*	*	*	*	KOG1399	Flavin-containing monooxygenase	Q	sp|B0UXS1|FXRD2_DANRE	FAD-dependent oxidoreductase domain-containing protein 2 OS=Danio rerio OX=7955 GN=foxred2 PE=2 SV=1
shibanyu_transcript_1305	3.24	1.22	2.18	12.06	2.35	22.16	2.52709	0.00299427	0.0259854	XP_022621984.1	homogentisate 1,2-dioxygenase [Seriola dumerili]	GO:0006559(L-phenylalanine catabolic process);GO:0006570(tyrosine metabolic process)	*	GO:0004411(homogentisate 1,2-dioxygenase activity)	K00451|HGD, hmgA|http://www.genome.jp/dbget-bin/www_bget?ko:K00451	ko00350(Tyrosine metabolism);ko00643(Styrene degradation)	KOG1417	Homogentisate 1,2-dioxygenase	E	sp|O09173|HGD_MOUSE	Homogentisate 1,2-dioxygenase OS=Mus musculus OX=10090 GN=Hgd PE=1 SV=2
shibanyu_transcript_852	4.16	9.54	4.34	15.16	29.2	113.2	3.18673	0.000146715	0.00200753	PWA17025.1	hypothetical protein CCH79_00013265 [Gambusia affinis]	*	GO:0016021(integral component of membrane);GO:0005743(mitochondrial inner membrane)	GO:0005509(calcium ion binding);GO:0022857(transmembrane transporter activity)	K14684|SLC25A23S|http://www.genome.jp/dbget-bin/www_bget?ko:K14684	*	KOG0036	Predicted mitochondrial carrier protein	F	sp|Q6NYZ6|SCM2A_DANRE	Calcium-binding mitochondrial carrier protein SCaMC-2-A OS=Danio rerio OX=7955 GN=slc25a25a PE=2 SV=1
shibanyu_transcript_7926	2.62	3.95	6.04	1479.08	2025.74	1924.97	8.8493	2.76e-201	1.33e-197	XP_028280357.1	apolipoprotein C-II-like [Parambassis ranga]	GO:0006629(lipid metabolic process);GO:0006869(lipid transport)	GO:0042627(chylomicron)	GO:0008047(enzyme activator activity)	*	*	*	*	*	sp|P0DMN9|APOC2_OTOGA	Apolipoprotein C-II OS=Otolemur garnettii OX=30611 GN=APOC2 PE=3 SV=1
shibanyu_transcript_6116	17.89	12.13	20.11	32.06	40.95	24.15	1.01031	0.000500122	0.00598027	*	*	*	*	*	*	*	*	*	*	*	*
shibanyu_transcript_2449	23.48	12.68	21.64	9.47	3.3	4.83	-1.64822	0.00142881	0.0142482	XP_010747033.2	cytokine-inducible SH2-containing protein-like [Larimichthys crocea]	GO:0035556(intracellular signal transduction);GO:0016567(protein ubiquitination)	*	*	K04701|CISH|http://www.genome.jp/dbget-bin/www_bget?ko:K04701	ko04630(Jak-STAT signaling pathway);ko04917(Prolactin signaling pathway)	KOG4566	Cytokine-inducible SH2 protein	T	sp|Q9PW70|CISH_CHICK	Cytokine-inducible SH2-containing protein OS=Gallus gallus OX=9031 GN=CISH PE=2 SV=1
shibanyu_transcript_2066	0.48	1.7	0.74	17.61	6.39	12.85	3.74741	4.65e-09	1.4e-07	XP_023279912.1	fibrinogen beta chain [Seriola lalandi dorsalis]	GO:0030168(platelet activation);GO:0051258(protein polymerization);GO:0072378(blood coagulation, fibrin clot formation)	GO:0005577(fibrinogen complex)	GO:0005102(signaling receptor binding)	K03904|FGB|http://www.genome.jp/dbget-bin/www_bget?ko:K03904	ko04610(Complement and coagulation cascades);ko04611(Platelet activation)	KOG2579	Ficolin and related extracellular proteins	R	sp|P02675|FIBB_HUMAN	Fibrinogen beta chain OS=Homo sapiens OX=9606 GN=FGB PE=1 SV=2
shibanyu_transcript_1162	56.43	52.68	68.44	173.6	131.41	153.44	1.43731	9.53e-15	9.66e-13	XP_018545007.1	PREDICTED: pyruvate dehydrogenase (acetyl-transferring) kinase isozyme 2, mitochondrial-like [Lates calcarifer]	*	GO:0005759(mitochondrial matrix)	GO:0005524(ATP binding);GO:0004672(protein kinase activity)	K00898|PDK2_3_4|http://www.genome.jp/dbget-bin/www_bget?ko:K00898	*	KOG0787	Dehydrogenase kinase	T	sp|Q9JK42|PDK2_MOUSE	[Pyruvate dehydrogenase (acetyl-transferring)] kinase isozyme 2, mitochondrial OS=Mus musculus OX=10090 GN=Pdk2 PE=1 SV=2
shibanyu_transcript_2510	106.4	171.75	139.63	253.17	325.94	280.2	1.09903	5.68e-07	1.21e-05	AKA66305.1	complement component 8 alpha [Siniperca chuatsi]	*	*	*	K03997|C8A|http://www.genome.jp/dbget-bin/www_bget?ko:K03997	ko04610(Complement and coagulation cascades)	*	*	*	sp|P07357|CO8A_HUMAN	Complement component C8 alpha chain OS=Homo sapiens OX=9606 GN=C8A PE=1 SV=2
shibanyu_transcript_2773	6.07	5.86	6.2	2.55	1.82	0.61	-1.80748	0.00072231	0.00814356	XP_019217589.1	uncharacterized protein LOC109203016 [Oreochromis niloticus]	*	*	*	*	*	*	*	*	*	*
shibanyu_transcript_1993	3.14	3.59	3.87	7.93	6.87	8.03	1.16698	5.16e-13	4.01e-11	AKI29975.1	solute carrier family 3 member 2 [Siniperca chuatsi]	GO:0006865(amino acid transport);GO:0005975(carbohydrate metabolic process)	GO:0016021(integral component of membrane)	GO:0003824(catalytic activity)	K06519|SLC3A2, MDU1|http://www.genome.jp/dbget-bin/www_bget?ko:K06519	ko04216(Ferroptosis);ko04150(mTOR signaling pathway);ko04974(Protein digestion and absorption)	KOG0471	Alpha-amylase	G	sp|Q7YQK3|4F2_RABIT	4F2 cell-surface antigen heavy chain OS=Oryctolagus cuniculus OX=9986 GN=SLC3A2 PE=1 SV=2
shibanyu_transcript_3227	0	0.05	0	69.26	0	60.95	11.6906	0.000565923	0.00659992	XP_018523565.1	PREDICTED: uncharacterized protein LOC108877839 [Lates calcarifer]	GO:0015721(bile acid and bile salt transport)	GO:0016021(integral component of membrane);GO:0005886(plasma membrane)	GO:0046982(protein heterodimerization activity);GO:0022857(transmembrane transporter activity)	K14361|OSTBETA, OSTB, SLC51A2|http://www.genome.jp/dbget-bin/www_bget?ko:K14361	ko04976(Bile secretion)	*	*	*	sp|Q90YM4|OSTB_LEUER	Organic solute transporter subunit beta OS=Leucoraja erinacea OX=7782 GN=slc51b PE=1 SV=1
shibanyu_transcript_8749	0.72	0.52	0.92	32.9	1.54	2.25	4.34385	0.000758787	0.00847958	XP_014056380.1	PREDICTED: uncharacterized protein LOC106605369 isoform X1 [Salmo salar]	*	*	*	*	*	*	*	*	*	*
shibanyu_transcript_11388	3.82	6.66	28.5	0	0	0	-5.79827	0.00325921	0.0277443	*	*	*	*	*	*	*	*	*	*	*	*
shibanyu_transcript_6333	9.27	9.61	13.26	1.7	1.23	1.12	-2.95995	2.54e-25	5.96e-23	XP_025760213.1	programmed cell death 1 ligand 1-like [Oreochromis niloticus]	*	*	*	*	*	*	*	*	sp|Q6UX41|BTNL8_HUMAN	Butyrophilin-like protein 8 OS=Homo sapiens OX=9606 GN=BTNL8 PE=1 SV=1
shibanyu_transcript_11167	36.91	59.44	38.44	21.07	16.37	23.17	-1.10992	0.00186804	0.0175559	*	*	*	*	*	*	*	*	*	*	*	*
shibanyu_transcript_5664	0	143.01	0	0	0	0	-25.8765	3.51e-11	1.77e-09	XP_022602555.1	inter-alpha-trypsin inhibitor heavy chain H3-like isoform X3 [Seriola dumerili]	*	*	*	*	*	*	*	*	sp|Q61704|ITIH3_MOUSE	Inter-alpha-trypsin inhibitor heavy chain H3 OS=Mus musculus OX=10090 GN=Itih3 PE=1 SV=3
shibanyu_transcript_9714	52.09	84.72	93.63	15.55	20.46	5.68	-2.40644	1.48e-06	2.96e-05	*	*	*	*	*	*	*	*	*	*	*	*
shibanyu_transcript_1358	288.35	0	34.28	0	0	0	-28.0764	6.64e-13	5e-11	XP_018518673.1	PREDICTED: fibrinogen alpha chain-like [Lates calcarifer]	GO:0030168(platelet activation);GO:0051258(protein polymerization)	GO:0005577(fibrinogen complex)	GO:0005102(signaling receptor binding)	K03903|FGA|http://www.genome.jp/dbget-bin/www_bget?ko:K03903	ko04610(Complement and coagulation cascades);ko04611(Platelet activation)	KOG2579	Ficolin and related extracellular proteins	R	sp|P14448|FIBA_CHICK	Fibrinogen alpha chain OS=Gallus gallus OX=9031 GN=FGA PE=1 SV=4
shibanyu_transcript_736	28.03	37.35	43.75	11.05	23.41	15.41	-1.06952	0.000623162	0.00718913	XP_019131664.1	GRAM domain-containing protein 2B isoform X2 [Larimichthys crocea]	*	GO:0016021(integral component of membrane)	*	*	*	KOG1032	Uncharacterized conserved protein, contains GRAM domain	S	sp|Q6PEM6|GRM2B_MOUSE	GRAM domain-containing protein 2B OS=Mus musculus OX=10090 GN=Gramd2b PE=1 SV=2
shibanyu_transcript_4911	0	0	0	0	0	99.11	24.9786	1.62e-10	6.85e-09	ACO82023.1	apolipoprotein B, partial [Perca flavescens]	*	*	*	K14462|APOB|http://www.genome.jp/dbget-bin/www_bget?ko:K14462	ko04975(Fat digestion and absorption);ko04977(Vitamin digestion and absorption)	*	*	*	*	*
shibanyu_transcript_9454	7.53	9.13	21.56	4.14	5.04	5.36	-1.3167	0.00495047	0.0383035	XP_023254440.1	saxitoxin and tetrodotoxin-binding protein 1-like, partial [Seriola lalandi dorsalis]	*	*	*	*	*	*	*	*	sp|Q90WJ9|SXT2_TAKPA	Saxitoxin and tetrodotoxin-binding protein 2 OS=Takifugu pardalis OX=98921 GN=psbp2 PE=1 SV=1
shibanyu_transcript_8255	407.76	421.24	450.66	448.96	6082.18	5523.55	3.27474	0.000205072	0.00270982	XP_022603157.1	saxitoxin and tetrodotoxin-binding protein 1-like [Seriola dumerili]	*	*	*	*	*	*	*	*	sp|Q90WJ7|SXT1_TAKPA	Saxitoxin and tetrodotoxin-binding protein 1 OS=Takifugu pardalis OX=98921 GN=psbp1 PE=1 SV=2
shibanyu_transcript_594	5.11	0	0	0	0	0	-22.7601	5.74e-09	1.71e-07	XP_018539234.1	PREDICTED: fibronectin-like isoform X1 [Lates calcarifer]	GO:0003181(atrioventricular valve morphogenesis);GO:0003128(heart field specification);GO:0001756(somitogenesis)	GO:0005576(extracellular region)	*	K05717|FN1|http://www.genome.jp/dbget-bin/www_bget?ko:K05717	ko04810(Regulation of actin cytoskeleton);ko04510(Focal adhesion);ko04151(PI3K-Akt signaling pathway);ko04512(ECM-receptor interaction)	*	*	*	sp|P04937|FINC_RAT	Fibronectin OS=Rattus norvegicus OX=10116 GN=Fn1 PE=1 SV=2
shibanyu_transcript_1959	16.09	0	37.11	0	0	0	-11.4196	0.00346772	0.0290474	XP_023269850.1	inter-alpha-trypsin inhibitor heavy chain H3-like isoform X2 [Seriola lalandi dorsalis]	*	*	*	*	*	*	*	*	sp|Q9GLY5|ITIH3_RABIT	Inter-alpha-trypsin inhibitor heavy chain H3 OS=Oryctolagus cuniculus OX=9986 GN=ITIH3 PE=2 SV=1
shibanyu_transcript_6656	81.91	1.65	0.87	0.39	0.13	0	-7.59918	7.26e-05	0.00107299	XP_008292716.1	PREDICTED: glutamine synthetase [Stegastes partitus]	GO:0006542(glutamine biosynthetic process)	*	GO:0005524(ATP binding);GO:0004356(glutamate-ammonia ligase activity)	K01915|glnA, GLUL|http://www.genome.jp/dbget-bin/www_bget?ko:K01915	ko04217(Necroptosis);ko02020(Two-component system);ko00250(Alanine, aspartate and glutamate metabolism);ko00220(Arginine biosynthesis);ko00630(Glyoxylate and dicarboxylate metabolism);ko00910(Nitrogen metabolism);ko01230(Biosynthesis of amino acids);ko04727(GABAergic synapse);ko04724(Glutamatergic synapse)	KOG0683	Glutamine synthetase	E	sp|P41320|GLNA_SQUAC	Glutamine synthetase, mitochondrial OS=Squalus acanthias OX=7797 PE=2 SV=1
shibanyu_transcript_2290	0	0	0	0.54	2.91	0.25	7.65533	5.98e-05	0.000902201	XP_018537876.1	PREDICTED: squalene monooxygenase [Lates calcarifer]	GO:0016126(sterol biosynthetic process)	GO:0016021(integral component of membrane)	GO:0050660(flavin adenine dinucleotide binding);GO:0004506(squalene monooxygenase activity)	K00511|SQLE, ERG1|http://www.genome.jp/dbget-bin/www_bget?ko:K00511	ko00100(Steroid biosynthesis);ko00909(Sesquiterpenoid and triterpenoid biosynthesis)	KOG1298	Squalene monooxygenase	I	sp|Q14534|ERG1_HUMAN	Squalene monooxygenase OS=Homo sapiens OX=9606 GN=SQLE PE=1 SV=3
shibanyu_transcript_9543	0	30.6	0	0	0	0	-22.2439	1.26e-08	3.46e-07	*	*	*	*	*	*	*	*	*	*	*	*
shibanyu_transcript_8136	12.69	19	12.9	1.57	2.63	0.46	-3.2807	6.84e-08	1.62e-06	XP_010854616.1	PREDICTED: LOW QUALITY PROTEIN: actin, cytoplasmic 2 [Bison bison bison]	*	GO:0005737(cytoplasm);GO:0005856(cytoskeleton)	GO:0005524(ATP binding)	K05692|ACTB_G1|http://www.genome.jp/dbget-bin/www_bget?ko:K05692	ko04210(Apoptosis);ko04810(Regulation of actin cytoskeleton);ko04520(Adherens junction);ko04510(Focal adhesion);ko04530(Tight junction);ko04145(Phagosome);ko04390(Hippo signaling pathway);ko04391(Hippo signaling pathway -fly);ko04015(Rap1 signaling pathway);ko04921(Oxytocin signaling pathway);ko04919(Thyroid hormone signaling pathway);ko04670(Leukocyte transendothelial migration);ko04611(Platelet…	KOG0676	Actin and related proteins	Z	sp|P53485|ACTB2_TAKRU	Actin, cytoplasmic 2 OS=Takifugu rubripes OX=31033 GN=actbb PE=3 SV=1
shibanyu_transcript_2534	31.04	55.17	31.62	15.12	17.46	17.73	-1.17845	0.000155353	0.00210777	*	*	*	*	*	*	*	*	*	*	*	*
shibanyu_transcript_2795	11.54	17.52	23.33	6.22	8.44	3.87	-1.42685	9.67e-05	0.0013793	AHF27212.1	cathepsin B [Epinephelus coioides]	GO:0060026(convergent extension);GO:0009953(dorsal/ventral pattern formation);GO:0090504(epiboly);GO:0031101(fin regeneration);GO:0050790(regulation of catalytic activity)	*	GO:0004197(cysteine-type endopeptidase activity)	K01363|CTSB|http://www.genome.jp/dbget-bin/www_bget?ko:K01363	ko04210(Apoptosis);ko04140(Autophagy - animal);ko04142(Lysosome);ko04924(Renin secretion);ko04612(Antigen processing and presentation);ko04621(NOD-like receptor signaling pathway)	KOG1543	Cysteine proteinase Cathepsin L	O	sp|P43233|CATB_CHICK	Cathepsin B OS=Gallus gallus OX=9031 GN=CTSB PE=2 SV=1
shibanyu_transcript_436	1.81	0.2	49.49	0.52	0.13	0.08	-6.00293	0.000235109	0.00305641	XP_023280161.1	vitamin K-dependent protein S isoform X1 [Seriola lalandi dorsalis]	GO:0030195(negative regulation of blood coagulation)	GO:0005576(extracellular region)	GO:0005509(calcium ion binding)	K03908|PROS1|http://www.genome.jp/dbget-bin/www_bget?ko:K03908	ko04610(Complement and coagulation cascades)	*	*	*	sp|P07224|PROS_BOVIN	Vitamin K-dependent protein S OS=Bos taurus OX=9913 GN=PROS1 PE=1 SV=1
shibanyu_transcript_3038	0	0	0	0.95	1.07	3.55	8.10883	1.49e-07	3.36e-06	XP_023276705.1	L-2-hydroxyglutarate dehydrogenase, mitochondrial [Seriola lalandi dorsalis]	*	*	GO:0016491(oxidoreductase activity)	K00109|E1.1.99.2|http://www.genome.jp/dbget-bin/www_bget?ko:K00109	ko00650(Butanoate metabolism)	KOG2665	Predicted FAD-dependent oxidoreductase	S	sp|A7MBI3|L2HDH_BOVIN	L-2-hydroxyglutarate dehydrogenase, mitochondrial OS=Bos taurus OX=9913 GN=L2HGDH PE=2 SV=1
shibanyu_transcript_10210	19756.1	0	0	1.01	0	0	-14.4826	0.00013327	0.00184188	ACM41842.1	14 kDa apolipoprotein, partial [Epinephelus coioides]	GO:0043009(chordate embryonic development);GO:0055113(epiboly involved in gastrulation with mouth forming second);GO:0000280(nuclear division)	*	*	*	*	*	*	*	*	*
shibanyu_transcript_1453	338.49	9.2	12.75	8.2	1.93	6.58	-4.47185	0.00145645	0.014421	XP_018554234.1	PREDICTED: hyaluronan-binding protein 2 [Lates calcarifer]	*	*	*	K08648|HABP2|http://www.genome.jp/dbget-bin/www_bget?ko:K08648	*	*	*	*	sp|Q14520|HABP2_HUMAN	Hyaluronan-binding protein 2 OS=Homo sapiens OX=9606 GN=HABP2 PE=1 SV=1
shibanyu_transcript_511	2.82	7.03	6.06	43.17	3.5	53.56	2.76146	0.00326031	0.0277443	XP_020505675.1	cytochrome P450 2J2-like [Labrus bergylta]	*	*	*	*	*	KOG0156	Cytochrome P450 CYP2 subfamily	Q	sp|P51589|CP2J2_HUMAN	Cytochrome P450 2J2 OS=Homo sapiens OX=9606 GN=CYP2J2 PE=1 SV=2
shibanyu_transcript_7237	3.15	5.99	6.02	41.58	7.96	10.66	2.09868	0.00500261	0.0386448	*	*	*	*	*	*	*	*	*	*	*	*
shibanyu_transcript_2723	0.08	0.28	0.21	1.89	4.04	2.93	4.00756	4.96e-12	2.99e-10	XP_018530752.1	PREDICTED: RING finger protein 223-like [Lates calcarifer]	*	*	*	*	*	KOG2177	Predicted E3 ubiquitin ligase	O	sp|Q3UV31|RN223_MOUSE	RING finger protein 223 OS=Mus musculus OX=10090 GN=Rnf223 PE=2 SV=2
shibanyu_transcript_5099	162.54	79.65	0	0	0	0	-13.0098	0.000868378	0.00947348	ACJ26844.1	pancreatic alpha-amylase [Epinephelus coioides]	GO:0005975(carbohydrate metabolic process)	*	GO:0004556(alpha-amylase activity);GO:0103025(alpha-amylase activity (releasing maltohexaose));GO:0043169(cation binding)	K01176|E3.2.1.1, amyA, malS|http://www.genome.jp/dbget-bin/www_bget?ko:K01176	ko00500(Starch and sucrose metabolism);ko04973(Carbohydrate digestion and absorption)	KOG2212	Alpha-amylase	G	sp|P83053|AMYP_STRCA	Pancreatic alpha-amylase OS=Struthio camelus OX=8801 PE=1 SV=1
shibanyu_transcript_2125	15.1	17.51	7.1	88.83	47.27	61.34	2.34915	3.3e-06	6.29e-05	XP_023149259.1	fibrinogen gamma chain [Amphiprion ocellaris]	GO:0072378(blood coagulation, fibrin clot formation);GO:0030168(platelet activation);GO:0051258(protein polymerization)	GO:0005577(fibrinogen complex)	GO:0005102(signaling receptor binding)	K03905|FGG|http://www.genome.jp/dbget-bin/www_bget?ko:K03905	ko04610(Complement and coagulation cascades);ko04611(Platelet activation)	*	*	*	*	*
shibanyu_transcript_5470	0	206.58	0	0	0	0	-26.2927	1.7e-11	8.99e-10	YP_007317676.1	NADH dehydrogenase subunit 4 (mitochondrion) [Epinephelus fuscoguttatus]	GO:0006120(mitochondrial electron transport, NADH to ubiquinone)	GO:0016021(integral component of membrane);GO:0031966(mitochondrial membrane);GO:0070469(respirasome)	GO:0008137(NADH dehydrogenase (ubiquinone) activity)	K03881|ND4|http://www.genome.jp/dbget-bin/www_bget?ko:K03881	ko00190(Oxidative phosphorylation);ko04723(Retrograde endocannabinoid signaling)	KOG4845	NADH dehydrogenase, subunit 4	C	sp|Q9ZZM4|NU4M_SALSA	NADH-ubiquinone oxidoreductase chain 4 OS=Salmo salar OX=8030 GN=MT-ND4 PE=3 SV=1
shibanyu_transcript_6101	0	0	0	89.08	0	85.01	12.0445	0.00204997	0.0189486	XP_010753395.2	antithrombin-III [Larimichthys crocea]	GO:0071391(cellular response to estrogen stimulus);GO:2000266(regulation of blood coagulation, intrinsic pathway)	GO:0005615(extracellular space)	GO:0008201(heparin binding);GO:0004867(serine-type endopeptidase inhibitor activity)	K03911|SERPINC1, AT3|http://www.genome.jp/dbget-bin/www_bget?ko:K03911	ko04610(Complement and coagulation cascades)	KOG2392	Serpin	V	sp|P41361|ANT3_BOVIN	Antithrombin-III OS=Bos taurus OX=9913 GN=SERPINC1 PE=1 SV=2
shibanyu_transcript_2295	0.49	0.42	0.5	3.19	1.42	2.4	2.38402	8.98e-07	1.85e-05	XP_020491427.1	fos-related antigen 1 isoform X1 [Labrus bergylta]	GO:0006357(regulation of transcription by RNA polymerase II)	GO:0005634(nucleus)	GO:0003677(DNA binding);GO:0003700(DNA-binding transcription factor activity)	K04502|FOSL1|http://www.genome.jp/dbget-bin/www_bget?ko:K04502	ko04310(Wnt signaling pathway);ko04380(Osteoclast differentiation);ko04657(IL-17 signaling pathway)	KOG1414	Transcriptional activator FOSB/c-Fos and related bZIP transcription factors	K	sp|P47930|FOSL2_MOUSE	Fos-related antigen 2 OS=Mus musculus OX=10090 GN=Fosl2 PE=1 SV=2
shibanyu_transcript_980	0	0	0	0	144.43	146.86	27.4017	2.32e-12	1.52e-10	XP_018549132.1	PREDICTED: complement C5 [Lates calcarifer]	*	GO:0005615(extracellular space)	GO:0004866(endopeptidase inhibitor activity)	K03994|C5|http://www.genome.jp/dbget-bin/www_bget?ko:K03994	ko04610(Complement and coagulation cascades)	KOG1366	Alpha-macroglobulin	O	sp|P01031|CO5_HUMAN	Complement C5 OS=Homo sapiens OX=9606 GN=C5 PE=1 SV=4
shibanyu_transcript_425	0.14	0.2	0.71	11.03	1.01	501.27	9.1135	1.48e-07	3.34e-06	XP_026225430.1	fibrinogen alpha chain [Anabas testudineus]	GO:0030168(platelet activation);GO:0051258(protein polymerization);GO:0072378(blood coagulation, fibrin clot formation)	GO:0005577(fibrinogen complex)	GO:0005102(signaling receptor binding)	K03903|FGA|http://www.genome.jp/dbget-bin/www_bget?ko:K03903	ko04610(Complement and coagulation cascades);ko04611(Platelet activation)	KOG2579	Ficolin and related extracellular proteins	R	sp|P14448|FIBA_CHICK	Fibrinogen alpha chain OS=Gallus gallus OX=9031 GN=FGA PE=1 SV=4
shibanyu_transcript_1338	55.29	36.3	41.93	119.65	101.94	136.18	1.46826	5.63e-07	1.2e-05	XP_023266877.1	very long-chain acyl-CoA synthetase-like [Seriola lalandi dorsalis]	GO:0006699(bile acid biosynthetic process)	GO:0016021(integral component of membrane)	GO:0003824(catalytic activity);GO:0015245(fatty acid transmembrane transporter activity);GO:0004467(long-chain fatty acid-CoA ligase activity);GO:0031957(very long-chain fatty acid-CoA ligase activity)	K08746|SLC27A2, FACVL1, FATP2|http://www.genome.jp/dbget-bin/www_bget?ko:K08746	ko04146(Peroxisome);ko03320(PPAR signaling pathway)	KOG1179	Very long-chain acyl-CoA synthetase/fatty acid transporter	I	sp|O14975|S27A2_HUMAN	Very long-chain acyl-CoA synthetase OS=Homo sapiens OX=9606 GN=SLC27A2 PE=1 SV=2
shibanyu_transcript_6406	69.86	85.93	0.28	0	0.09	0.1	-10.0861	1.19e-07	2.75e-06	ADP76803.1	plasminogen [Epinephelus coioides]	GO:0007596(blood coagulation);GO:0042730(fibrinolysis);GO:0048771(tissue remodeling)	GO:0005576(extracellular region)	GO:0004252(serine-type endopeptidase activity)	K01315|PLG|http://www.genome.jp/dbget-bin/www_bget?ko:K01315	ko04080(Neuroactive ligand-receptor interaction);ko04610(Complement and coagulation cascades)	*	*	*	sp|P80009|PLMN_CANLF	Plasminogen (Fragment) OS=Canis lupus familiaris OX=9615 GN=PLG PE=1 SV=1
shibanyu_transcript_9012	0	559.97	155.75	0	0	0	-13.0122	0.000866461	0.00946329	XP_008293673.1	PREDICTED: histidine-rich glycoprotein-like [Stegastes partitus]	*	*	GO:0004869(cysteine-type endopeptidase inhibitor activity)	*	*	*	*	*	*	*
shibanyu_transcript_8792	154.23	769.64	386.09	2283.94	3474.11	978.85	2.41923	0.000892369	0.00971321	AEB31301.1	hypothetical protein, partial [Epinephelus bruneus]	*	*	*	*	*	*	*	*	*	*
shibanyu_transcript_61	32.77	53.48	82.81	102.14	176.5	127.69	1.3511	0.000283218	0.00360879	AXB74599.1	complement component 7 [Liza haematocheila]	GO:0006956(complement activation)	GO:0005579(membrane attack complex)	*	K03996|C7|http://www.genome.jp/dbget-bin/www_bget?ko:K03996	ko04610(Complement and coagulation cascades)	*	*	*	sp|Q5RAD0|CO7_PONAB	Complement component C7 OS=Pongo abelii OX=9601 GN=C7 PE=2 SV=1
shibanyu_transcript_4804	40.62	36.49	17.29	71.99	93.49	84.79	1.42286	0.0010487	0.0111013	XP_023147530.1	S-methyl-5'-thioadenosine phosphorylase [Amphiprion ocellaris]	GO:0019509(L-methionine salvage from methylthioadenosine);GO:0006166(purine ribonucleoside salvage)	GO:0005737(cytoplasm);GO:0005634(nucleus)	GO:0017061(S-methyl-5-thioadenosine phosphorylase activity)	K00772|mtaP, MTAP|http://www.genome.jp/dbget-bin/www_bget?ko:K00772	ko00270(Cysteine and methionine metabolism)	KOG3985	Methylthioadenosine phosphorylase MTAP	F	sp|Q7ZV22|MTAP_DANRE	S-methyl-5'-thioadenosine phosphorylase OS=Danio rerio OX=7955 GN=mtap PE=2 SV=2
shibanyu_transcript_7525	4.2	5.11	12.27	26.77	46.63	8.09	2.01174	0.00469661	0.036767	ADG29192.1	putative malate dehydrogenase, partial [Epinephelus coioides]	*	*	GO:0016491(oxidoreductase activity)	*	*	*	*	*	*	*
shibanyu_transcript_9343	74.12	68.63	54.52	12.91	14.81	12.64	-2.25945	3.86e-19	6.31e-17	ACJ26846.1	tributyltin binding protein type 2-like protein [Epinephelus coioides]	*	*	*	*	*	*	*	*	sp|Q90WJ7|SXT1_TAKPA	Saxitoxin and tetrodotoxin-binding protein 1 OS=Takifugu pardalis OX=98921 GN=psbp1 PE=1 SV=2
shibanyu_transcript_5778	0	86.58	0	0	0	0	-25.1726	1.17e-10	5.08e-09	CDW61002.1	Cell wall-associated hydrolase [Trichuris trichiura]	*	*	*	*	*	*	*	*	*	*
shibanyu_transcript_8110	1.34	0.68	4.43	40.07	85.59	75.91	5.10159	7.92e-14	6.94e-12	XP_028262051.1	1,25-dihydroxyvitamin D(3) 24-hydroxylase, mitochondrial [Parambassis ranga]	*	*	GO:0020037(heme binding);GO:0005506(iron ion binding);GO:0004497(monooxygenase activity);GO:0016705(oxidoreductase activity, acting on paired donors, with incorporation or reduction of molecular oxygen)	K07436|CYP24A1|http://www.genome.jp/dbget-bin/www_bget?ko:K07436	ko00100(Steroid biosynthesis)	KOG0159	Cytochrome P450 CYP11/CYP12/CYP24/CYP27 subfamilies	Q	sp|Q07973|CP24A_HUMAN	1,25-dihydroxyvitamin D(3) 24-hydroxylase, mitochondrial OS=Homo sapiens OX=9606 GN=CYP24A1 PE=1 SV=2
shibanyu_transcript_7934	0	0.14	0.26	0	0	1779.02	12.6596	0.000500256	0.00598027	ACM41862.1	fibrinogen beta chain precursor, partial [Epinephelus coioides]	GO:0072378(blood coagulation, fibrin clot formation);GO:0030168(platelet activation);GO:0051258(protein polymerization)	GO:0005577(fibrinogen complex)	GO:0005102(signaling receptor binding)	K03904|FGB|http://www.genome.jp/dbget-bin/www_bget?ko:K03904	ko04610(Complement and coagulation cascades);ko04611(Platelet activation)	KOG2579	Ficolin and related extracellular proteins	R	sp|P02675|FIBB_HUMAN	Fibrinogen beta chain OS=Homo sapiens OX=9606 GN=FGB PE=1 SV=2
shibanyu_transcript_2592	0	0	0	0	0	124.21	25.8107	3.93e-11	1.96e-09	XP_020505675.1	cytochrome P450 2J2-like [Labrus bergylta]	*	*	*	*	*	KOG0156	Cytochrome P450 CYP2 subfamily	Q	sp|P51589|CP2J2_HUMAN	Cytochrome P450 2J2 OS=Homo sapiens OX=9606 GN=CYP2J2 PE=1 SV=2
shibanyu_transcript_5877	13.67	4.57	7.45	571.33	4.75	12.9	4.58584	0.00302729	0.0261776	ADP76803.1	plasminogen [Epinephelus coioides]	GO:0007596(blood coagulation);GO:0042730(fibrinolysis);GO:0048771(tissue remodeling)	GO:0005576(extracellular region)	GO:0004252(serine-type endopeptidase activity)	K01315|PLG|http://www.genome.jp/dbget-bin/www_bget?ko:K01315	ko04080(Neuroactive ligand-receptor interaction);ko04610(Complement and coagulation cascades)	*	*	*	sp|P06867|PLMN_PIG	Plasminogen OS=Sus scrofa OX=9823 GN=PLG PE=1 SV=3
shibanyu_transcript_6502	8.08	15.48	18.39	2.6	5.38	1.29	-2.12187	0.000301617	0.00380299	*	*	*	*	*	*	*	*	*	*	*	*
shibanyu_transcript_10059	31.56	20.33	66.07	214.84	201	166.62	2.40264	2.59e-08	6.57e-07	AEK87108.1	HAMP1 [Epinephelus coioides]	*	*	*	*	*	*	*	*	sp|P82951|HEPC_MORCS	Hepcidin OS=Morone chrysops x Morone saxatilis OX=45352 GN=hamp PE=1 SV=1
shibanyu_transcript_2376	7.1	8.83	2.56	15.74	23.63	17.98	1.64758	0.00220645	0.0201276	XP_023279912.1	fibrinogen beta chain [Seriola lalandi dorsalis]	GO:0030168(platelet activation);GO:0051258(protein polymerization);GO:0072378(blood coagulation, fibrin clot formation)	GO:0005577(fibrinogen complex)	GO:0005102(signaling receptor binding)	K03904|FGB|http://www.genome.jp/dbget-bin/www_bget?ko:K03904	ko04610(Complement and coagulation cascades);ko04611(Platelet activation)	KOG2579	Ficolin and related extracellular proteins	R	sp|Q8K0E8|FIBB_MOUSE	Fibrinogen beta chain OS=Mus musculus OX=10090 GN=Fgb PE=1 SV=1
shibanyu_transcript_3023	67.53	40.89	80.11	112.77	149.74	204.12	1.3727	0.000182844	0.00244291	XP_023146039.1	X-box-binding protein 1 [Amphiprion ocellaris]	GO:0035188(hatching);GO:0048785(hatching gland development);GO:0001889(liver development);GO:0006366(transcription by RNA polymerase II)	*	GO:0000981(DNA-binding transcription factor activity, RNA polymerase II-specific)	K09027|XBP1|http://www.genome.jp/dbget-bin/www_bget?ko:K09027	ko04141(Protein processing in endoplasmic reticulum)	KOG4005	Transcription factor XBP-1	K	sp|P17861|XBP1_HUMAN	X-box-binding protein 1 OS=Homo sapiens OX=9606 GN=XBP1 PE=1 SV=2
shibanyu_transcript_2957	11.85	11.79	10.32	40.92	31.72	33.45	1.69865	3.5e-15	3.7e-13	ACJ26846.1	tributyltin binding protein type 2-like protein [Epinephelus coioides]	*	*	*	*	*	*	*	*	sp|Q90WJ7|SXT1_TAKPA	Saxitoxin and tetrodotoxin-binding protein 1 OS=Takifugu pardalis OX=98921 GN=psbp1 PE=1 SV=2
shibanyu_transcript_3250	2.17	1.19	3.29	13.34	5.29	10.84	2.24196	2.85e-05	0.000468503	XP_023119650.1	eukaryotic translation initiation factor 4E-like [Amphiprion ocellaris]	*	GO:0005737(cytoplasm)	GO:0003743(translation initiation factor activity)	K03259|EIF4E|http://www.genome.jp/dbget-bin/www_bget?ko:K03259	ko04066(HIF-1 signaling pathway);ko04151(PI3K-Akt signaling pathway);ko04150(mTOR signaling pathway);ko03013(RNA transport);ko04211(Longevity regulating pathway - mammal);ko04910(Insulin signaling pathway)	KOG1670	Translation initiation factor 4F, cap-binding subunit (eIF-4E) and related cap-binding proteins	J	sp|P06730|IF4E_HUMAN	Eukaryotic translation initiation factor 4E OS=Homo sapiens OX=9606 GN=EIF4E PE=1 SV=2
shibanyu_transcript_8103	71.74	23.13	32.91	345.5	442.7	159.47	2.89712	4.41e-06	8.2e-05	XP_027864225.1	saxitoxin and tetrodotoxin-binding protein 1-like [Xiphophorus couchianus]	*	*	*	*	*	*	*	*	*	*
shibanyu_transcript_5808	0	0	0	0	0.01	50.7	23.4853	1.84e-09	6.26e-08	AEB31328.1	complement component C3, partial [Epinephelus bruneus]	GO:0006956(complement activation)	GO:0005615(extracellular space)	GO:0004866(endopeptidase inhibitor activity)	K03990|C3|http://www.genome.jp/dbget-bin/www_bget?ko:K03990	ko04145(Phagosome);ko04610(Complement and coagulation cascades)	KOG1366	Alpha-macroglobulin	O	sp|P98093|CO3_ONCMY	Complement C3 (Fragment) OS=Oncorhynchus mykiss OX=8022 GN=c3 PE=1 SV=1
shibanyu_transcript_2894	0	93.94	0	0	0	0	-25.9163	3.28e-11	1.66e-09	XP_023269850.1	inter-alpha-trypsin inhibitor heavy chain H3-like isoform X2 [Seriola lalandi dorsalis]	*	*	*	*	*	*	*	*	sp|Q9GLY5|ITIH3_RABIT	Inter-alpha-trypsin inhibitor heavy chain H3 OS=Oryctolagus cuniculus OX=9986 GN=ITIH3 PE=2 SV=1
shibanyu_transcript_1312	0	0	0	194.86	0	0	26.8541	6.26e-12	3.65e-10	XP_018518673.1	PREDICTED: fibrinogen alpha chain-like [Lates calcarifer]	GO:0030168(platelet activation);GO:0051258(protein polymerization)	GO:0005577(fibrinogen complex)	GO:0005102(signaling receptor binding)	K03903|FGA|http://www.genome.jp/dbget-bin/www_bget?ko:K03903	ko04610(Complement and coagulation cascades);ko04611(Platelet activation)	KOG2579	Ficolin and related extracellular proteins	R	sp|P14448|FIBA_CHICK	Fibrinogen alpha chain OS=Gallus gallus OX=9031 GN=FGA PE=1 SV=4
shibanyu_transcript_434	0.39	1.94	485.94	1	1.6	0.8	-6.98117	0.000188877	0.00251305	XP_025998835.1	plasminogen-like isoform X2 [Astatotilapia calliptera]	*	*	*	K09644|LPA|http://www.genome.jp/dbget-bin/www_bget?ko:K09644	*	*	*	*	sp|P08519|APOA_HUMAN	Apolipoprotein(a) OS=Homo sapiens OX=9606 GN=LPA PE=1 SV=1
shibanyu_transcript_4073	61.11	108.21	80.09	160.36	233	247.12	1.41855	2.82e-06	5.43e-05	XP_019121332.1	uncharacterized protein LOC104921026 [Larimichthys crocea]	*	*	GO:0016491(oxidoreductase activity)	*	*	*	*	*	sp|Q9V0D5|MDH_PYRAB	Malate dehydrogenase OS=Pyrococcus abyssi (strain GE5 / Orsay) OX=272844 GN=mdh PE=3 SV=1
shibanyu_transcript_4199	0	0	0	0	0	8.28	21.6539	3.02e-08	7.59e-07	AEB31279.1	alpha-2-macroglobulin, partial [Epinephelus bruneus]	*	*	*	K03910|A2M|http://www.genome.jp/dbget-bin/www_bget?ko:K03910	ko04610(Complement and coagulation cascades)	KOG1366	Alpha-macroglobulin	O	sp|A8K2U0|A2ML1_HUMAN	Alpha-2-macroglobulin-like protein 1 OS=Homo sapiens OX=9606 GN=A2ML1 PE=1 SV=3
shibanyu_transcript_10729	0	0	0	0	63.57	0	21.5845	3.33e-08	8.29e-07	*	*	*	*	*	*	*	*	*	*	*	*
shibanyu_transcript_6359	0	708.18	0	0	0	0	-27.7907	1.13e-12	7.9e-11	AEB31292.1	hypothetical protein, partial [Epinephelus bruneus]	*	*	*	*	*	*	*	*	sp|Q9GLY5|ITIH3_RABIT	Inter-alpha-trypsin inhibitor heavy chain H3 OS=Oryctolagus cuniculus OX=9986 GN=ITIH3 PE=2 SV=1
shibanyu_transcript_11521	193.92	285.05	226	882.25	597.9	300.94	1.33923	0.00529918	0.0402262	*	*	*	*	*	*	*	*	*	*	*	*
shibanyu_transcript_37	6.62	5.33	6.33	13.34	12.37	11.36	1.07725	3.33e-10	1.32e-08	XP_010732769.1	MAP kinase-interacting serine/threonine-protein kinase 2 [Larimichthys crocea]	*	*	GO:0005524(ATP binding);GO:0004674(protein serine/threonine kinase activity)	K04372|MKNK, MNK|http://www.genome.jp/dbget-bin/www_bget?ko:K04372	ko04066(HIF-1 signaling pathway);ko04010(MAPK signaling pathway);ko04910(Insulin signaling pathway)	KOG0607	MAP kinase-interacting kinase and related serine/threonine protein kinases	T	sp|Q6P431|MKNK2_XENLA	MAP kinase-interacting serine/threonine-protein kinase 2 OS=Xenopus laevis OX=8355 GN=mknk2 PE=2 SV=1
shibanyu_transcript_699	5.87	5.5	9.76	9.31	23.49	14.6	1.23518	0.00190962	0.0178596	XP_026153799.1	hydroxymethylglutaryl-CoA synthase, cytoplasmic isoform X1 [Mastacembelus armatus]	GO:0048703(embryonic viscerocranium morphogenesis);GO:0008299(isoprenoid biosynthetic process);GO:0014033(neural crest cell differentiation);GO:0014003(oligodendrocyte development);GO:0016126(sterol biosynthetic process)	*	GO:0004421(hydroxymethylglutaryl-CoA synthase activity)	K01641|E2.3.3.10|http://www.genome.jp/dbget-bin/www_bget?ko:K01641	ko00280(Valine, leucine and isoleucine degradation);ko00650(Butanoate metabolism);ko00072(Synthesis and degradation of ketone bodies);ko00900(Terpenoid backbone biosynthesis)	KOG1393	Hydroxymethylglutaryl-CoA synthase	I	sp|P23228|HMCS1_CHICK	Hydroxymethylglutaryl-CoA synthase, cytoplasmic OS=Gallus gallus OX=9031 GN=HMGCS1 PE=1 SV=1
shibanyu_transcript_1983	6.03	11.91	10.81	14.73	44.9	15.73	1.44414	0.00667081	0.048219	AGI60170.1	ER protein precursor [Dicentrarchus labrax]	GO:0045454(cell redox homeostasis)	GO:0005623(cell)	GO:0003756(protein disulfide isomerase activity)	K08056|PDIA3, GRP58|http://www.genome.jp/dbget-bin/www_bget?ko:K08056	ko04141(Protein processing in endoplasmic reticulum);ko04612(Antigen processing and presentation)	KOG0190	Protein disulfide isomerase (prolyl 4-hydroxylase beta subunit)	O	sp|Q8JG64|PDIA3_CHICK	Protein disulfide-isomerase A3 OS=Gallus gallus OX=9031 GN=PDIA3 PE=2 SV=1
shibanyu_transcript_5402	6.62	14.59	9.3	24.9	33.94	23.19	1.48141	2.08e-05	0.000350603	XP_028282550.1	AP-1 complex subunit sigma-3-like isoform X2 [Parambassis ranga]	GO:0006886(intracellular protein transport);GO:0016192(vesicle-mediated transport)	GO:0030117(membrane coat)	*	K12394|AP1S1_2|http://www.genome.jp/dbget-bin/www_bget?ko:K12394	ko04142(Lysosome)	KOG0934	Clathrin adaptor complex, small subunit	U	sp|Q7TN05|AP1S3_MOUSE	AP-1 complex subunit sigma-3 OS=Mus musculus OX=10090 GN=Ap1s3 PE=1 SV=1
shibanyu_transcript_2815	24.18	41.71	29.31	0	0	0	-12.1057	5.2e-23	1.09e-20	XP_023270284.1	complement factor I-like [Seriola lalandi dorsalis]	*	GO:0016020(membrane)	GO:0005044(scavenger receptor activity);GO:0004252(serine-type endopeptidase activity)	K01333|CFI|http://www.genome.jp/dbget-bin/www_bget?ko:K01333	ko04610(Complement and coagulation cascades)	KOG3627	Trypsin	E	sp|Q61129|CFAI_MOUSE	Complement factor I OS=Mus musculus OX=10090 GN=Cfi PE=1 SV=3
shibanyu_transcript_6061	12.7	10.26	17.75	90.39	42.26	69.39	2.39681	4.75e-10	1.83e-08	*	*	*	*	*	*	*	*	*	*	*	*
shibanyu_transcript_1752	1.2	1.35	0.77	2.59	6.68	15.6	2.94191	4.48e-05	0.000700464	XP_018528851.1	PREDICTED: torsin-3A [Lates calcarifer]	*	*	GO:0005524(ATP binding)	*	*	KOG2170	ATPase of the AAA+ superfamily	R	sp|Q9H497|TOR3A_HUMAN	Torsin-3A OS=Homo sapiens OX=9606 GN=TOR3A PE=1 SV=1
shibanyu_transcript_6812	5.82	24.02	0	0	0	0	-9.44884	0.00207732	0.0191126	XP_010747704.2	methylsterol monooxygenase 1 [Larimichthys crocea]	GO:0008610(lipid biosynthetic process)	GO:0016021(integral component of membrane)	GO:0005506(iron ion binding);GO:0016491(oxidoreductase activity)	K07750|E1.14.13.72, SC4MOL, ERG25|http://www.genome.jp/dbget-bin/www_bget?ko:K07750	ko00100(Steroid biosynthesis)	KOG0873	C-4 sterol methyl oxidase	I	sp|Q7ZW77|MSMO1_DANRE	Methylsterol monooxygenase 1 OS=Danio rerio OX=7955 GN=msmo1 PE=2 SV=1
shibanyu_transcript_3647	3.4	3.72	3.73	11.18	6.54	11.38	1.49119	2.28e-06	4.46e-05	XP_020472319.1	rho-related GTP-binding protein RhoA-D [Monopterus albus]	GO:0007264(small GTPase mediated signal transduction)	*	GO:0005525(GTP binding);GO:0003924(GTPase activity)	*	*	KOG0393	Ras-related small GTPase, Rho type	R	sp|Q6DHE8|RHOAD_DANRE	Rho-related GTP-binding protein RhoA-D OS=Danio rerio OX=7955 GN=rhoad PE=1 SV=1
shibanyu_transcript_11153	0	0	1766.51	0	0	0	-26.0103	2.78e-11	1.44e-09	YP_007317676.1	NADH dehydrogenase subunit 4 (mitochondrion) [Epinephelus fuscoguttatus]	GO:0006120(mitochondrial electron transport, NADH to ubiquinone)	GO:0016021(integral component of membrane);GO:0031966(mitochondrial membrane);GO:0070469(respirasome)	GO:0008137(NADH dehydrogenase (ubiquinone) activity)	K03881|ND4|http://www.genome.jp/dbget-bin/www_bget?ko:K03881	ko00190(Oxidative phosphorylation);ko04723(Retrograde endocannabinoid signaling)	KOG4845	NADH dehydrogenase, subunit 4	C	sp|Q4JQH8|NU4M_TETNG	NADH-ubiquinone oxidoreductase chain 4 OS=Tetraodon nigroviridis OX=99883 GN=MT-ND4 PE=3 SV=1
shibanyu_transcript_11051	0	0.68	0	0	694.23	536.88	11.5948	0.000556101	0.00650112	XP_010796061.1	PREDICTED: protein AMBP-like [Notothenia coriiceps]	*	*	GO:0004867(serine-type endopeptidase inhibitor activity)	*	*	KOG4295	Serine proteinase inhibitor (KU family)	O	sp|P36992|AMBP_PLEPL	Protein AMBP (Fragment) OS=Pleuronectes platessa OX=8262 PE=2 SV=1
shibanyu_transcript_7315	0	0	0	29.31	0	44.7	10.4351	0.000412269	0.00500806	AEW43726.1	transferrin [Epinephelus coioides]	GO:0006811(ion transport);GO:0055072(iron ion homeostasis)	GO:0005615(extracellular space)	GO:0046872(metal ion binding)	K14736|TF|http://www.genome.jp/dbget-bin/www_bget?ko:K14736	ko04216(Ferroptosis);ko04066(HIF-1 signaling pathway);ko04978(Mineral absorption)	*	*	*	sp|P79819|TRFE_ORYLA	Serotransferrin OS=Oryzias latipes OX=8090 GN=tf PE=3 SV=1
shibanyu_transcript_8874	159.89	8.67	0	0	0	0	-11.1608	0.00428163	0.0341998	XP_022078255.1	alpha-1-antitrypsin homolog [Acanthochromis polyacanthus]	*	GO:0005615(extracellular space)	*	K04525|SERPINA|http://www.genome.jp/dbget-bin/www_bget?ko:K04525	*	KOG2392	Serpin	V	sp|P32759|A1AT_CYPCA	Alpha-1-antitrypsin homolog OS=Cyprinus carpio OX=7962 PE=2 SV=1
shibanyu_transcript_3325	106.1	99.82	143.39	212.7	240.49	224.02	1.02257	3.43e-15	3.67e-13	XP_022602802.1	biotinidase-like isoform X1 [Seriola dumerili]	GO:0006807(nitrogen compound metabolic process)	*	GO:0016811(hydrolase activity, acting on carbon-nitrogen (but not peptide) bonds, in linear amides)	K01435|BTD|http://www.genome.jp/dbget-bin/www_bget?ko:K01435	ko00780(Biotin metabolism);ko04977(Vitamin digestion and absorption)	KOG0806	Carbon-nitrogen hydrolase	E	sp|Q8AV84|BTD_TAKRU	Biotinidase OS=Takifugu rubripes OX=31033 GN=btd PE=3 SV=1
shibanyu_transcript_5262	20.84	31.7	12.02	108.62	57	226.21	2.64868	7.9e-05	0.0011565	AEM37687.1	cysteine dioxygenase, partial [Epinephelus bruneus]	GO:0042412(taurine biosynthetic process)	*	GO:0017172(cysteine dioxygenase activity);GO:0005506(iron ion binding)	K00456|CDO1|http://www.genome.jp/dbget-bin/www_bget?ko:K00456	ko00270(Cysteine and methionine metabolism);ko00430(Taurine and hypotaurine metabolism)	KOG4064	Cysteine dioxygenase CDO1	E	sp|Q6NWZ9|CDO1_DANRE	Cysteine dioxygenase type 1 OS=Danio rerio OX=7955 GN=cdo1 PE=2 SV=1
shibanyu_transcript_2479	53.18	80.2	65.1	145.18	200.3	220.68	1.5696	6.37e-10	2.4e-08	XP_019121332.1	uncharacterized protein LOC104921026 [Larimichthys crocea]	*	*	GO:0016491(oxidoreductase activity)	*	*	*	*	*	sp|Q9V0D5|MDH_PYRAB	Malate dehydrogenase OS=Pyrococcus abyssi (strain GE5 / Orsay) OX=272844 GN=mdh PE=3 SV=1
shibanyu_transcript_10555	124.72	0	0	0	0	0	-23.7711	1.17e-09	4.22e-08	*	*	*	*	*	*	*	*	*	*	*	*
shibanyu_transcript_5736	6.6	16.73	10.4	20.38	31.33	21.22	1.16856	0.0032515	0.0277183	XP_018541889.1	PREDICTED: nuclear receptor subfamily 0 group B member 2 [Lates calcarifer]	GO:0006355(regulation of transcription, DNA-templated)	GO:0005634(nucleus)	GO:0003677(DNA binding);GO:0003707(steroid hormone receptor activity)	K08563|NR0B2, SHP|http://www.genome.jp/dbget-bin/www_bget?ko:K08563	ko04976(Bile secretion)	KOG3575	FOG: Hormone receptors	T	sp|Q62227|NR0B2_MOUSE	Nuclear receptor subfamily 0 group B member 2 OS=Mus musculus OX=10090 GN=Nr0b2 PE=1 SV=1
shibanyu_transcript_1415	107.53	51.82	59.53	147.08	219.48	147.02	1.24895	0.0034193	0.0287167	XP_010786346.1	PREDICTED: very long-chain acyl-CoA synthetase-like [Notothenia coriiceps]	*	*	*	K08746|SLC27A2, FACVL1, FATP2|http://www.genome.jp/dbget-bin/www_bget?ko:K08746	ko04146(Peroxisome);ko03320(PPAR signaling pathway)	KOG1179	Very long-chain acyl-CoA synthetase/fatty acid transporter	I	sp|P97524|S27A2_RAT	Very long-chain acyl-CoA synthetase OS=Rattus norvegicus OX=10116 GN=Slc27a2 PE=1 SV=1
shibanyu_transcript_6752	0	0	0	7.49	0	17.7	9.35149	0.00200779	0.018669	XP_022598715.1	phenazine biosynthesis-like domain-containing protein isoform X2 [Seriola dumerili]	GO:0009058(biosynthetic process)	*	GO:0003824(catalytic activity)	*	*	KOG3033	Predicted PhzC/PhzF-type epimerase	R	sp|Q9DCG6|PBLD1_MOUSE	Phenazine biosynthesis-like domain-containing protein 1 OS=Mus musculus OX=10090 GN=Pbld1 PE=1 SV=2
shibanyu_transcript_2208	0.83	0.05	1.13	29.68	0.77	30.86	5.07519	0.00029923	0.00378775	XP_022595227.1	uncharacterized protein LOC111217569 [Seriola dumerili]	GO:0015721(bile acid and bile salt transport)	GO:0016021(integral component of membrane);GO:0005886(plasma membrane)	GO:0046982(protein heterodimerization activity);GO:0022857(transmembrane transporter activity)	K14361|OSTBETA, OSTB, SLC51A2|http://www.genome.jp/dbget-bin/www_bget?ko:K14361	ko04976(Bile secretion)	*	*	*	sp|Q90YM4|OSTB_LEUER	Organic solute transporter subunit beta OS=Leucoraja erinacea OX=7782 GN=slc51b PE=1 SV=1
shibanyu_transcript_3628	0	0	0	0	9651.15	0	30	1.6e-14	1.58e-12	XP_018557257.1	PREDICTED: hemopexin isoform X1 [Lates calcarifer]	GO:0006879(cellular iron ion homeostasis)	GO:0005623(cell);GO:0005576(extracellular region)	GO:0015232(heme transporter activity);GO:0046872(metal ion binding)	K18977|HPX|http://www.genome.jp/dbget-bin/www_bget?ko:K18977	*	KOG1565	Gelatinase A and related matrix metalloproteases	OW	sp|Q6PHG2|HEMO_DANRE	Hemopexin OS=Danio rerio OX=7955 GN=hpx PE=2 SV=2
shibanyu_transcript_6839	0.94	0	0.82	3.16	17.73	11.1	4.21618	0.000364288	0.0045037	XP_027131630.1	midkine [Larimichthys crocea]	GO:0007420(brain development);GO:0014029(neural crest formation);GO:0045666(positive regulation of neuron differentiation)	GO:0005576(extracellular region)	GO:0008083(growth factor activity)	K06828|MDK|http://www.genome.jp/dbget-bin/www_bget?ko:K06828	*	*	*	*	sp|P21741|MK_HUMAN	Midkine OS=Homo sapiens OX=9606 GN=MDK PE=1 SV=1
shibanyu_transcript_10100	0	0	0	500.09	0	1323.39	27.0742	4.21e-12	2.58e-10	*	*	*	*	*	*	*	*	*	*	*	*
shibanyu_transcript_4697	1.88	3.89	2.82	0.37	0.14	0.16	-3.6207	5.34e-09	1.6e-07	XP_008287599.1	PREDICTED: cytokine-inducible SH2-containing protein [Stegastes partitus]	GO:0035556(intracellular signal transduction);GO:0016567(protein ubiquitination)	*	*	K04701|CISH|http://www.genome.jp/dbget-bin/www_bget?ko:K04701	ko04630(Jak-STAT signaling pathway);ko04917(Prolactin signaling pathway)	KOG4566	Cytokine-inducible SH2 protein	T	sp|Q9PW70|CISH_CHICK	Cytokine-inducible SH2-containing protein OS=Gallus gallus OX=9031 GN=CISH PE=2 SV=1
shibanyu_transcript_6360	0	346.71	0	0	0	0	-26.9066	5.69e-12	3.37e-10	AEB31292.1	hypothetical protein, partial [Epinephelus bruneus]	*	*	*	*	*	*	*	*	sp|Q9GLY5|ITIH3_RABIT	Inter-alpha-trypsin inhibitor heavy chain H3 OS=Oryctolagus cuniculus OX=9986 GN=ITIH3 PE=2 SV=1
shibanyu_transcript_10454	0	254.77	0	0	0	0	-23.6424	1.44e-09	5.02e-08	XP_008293673.1	PREDICTED: histidine-rich glycoprotein-like [Stegastes partitus]	*	*	GO:0004869(cysteine-type endopeptidase inhibitor activity)	*	*	*	*	*	*	*
shibanyu_transcript_4532	9.82	5.98	11.16	16.06	23.56	19.48	1.19182	3.9e-05	0.000623606	XP_023257835.1	3-oxo-5-beta-steroid 4-dehydrogenase-like [Seriola lalandi dorsalis]	*	*	GO:0016491(oxidoreductase activity)	K00251|AKR1D1|http://www.genome.jp/dbget-bin/www_bget?ko:K00251	ko00120(Primary bile acid biosynthesis);ko00140(Steroid hormone biosynthesis)	KOG1577	Aldo/keto reductase family proteins	R	sp|P51857|AK1D1_HUMAN	3-oxo-5-beta-steroid 4-dehydrogenase OS=Homo sapiens OX=9606 GN=AKR1D1 PE=1 SV=1
shibanyu_transcript_8635	0	1.68	0	13.68	2.65	53.51	5.47771	0.00454432	0.0357059	*	*	*	*	*	*	*	*	*	*	*	*
shibanyu_transcript_9425	8.19	13.24	41.58	59.3	112.87	111.43	2.29184	0.000217149	0.00286155	ADC93805.1	hepcidin 2 [Epinephelus coioides]	*	*	*	*	*	*	*	*	sp|P82951|HEPC_MORCS	Hepcidin OS=Morone chrysops x Morone saxatilis OX=45352 GN=hamp PE=1 SV=1
shibanyu_transcript_3049	0.13	0.33	0.21	15.96	15.86	9.31	6.13781	3.65e-35	1.41e-32	XP_023279912.1	fibrinogen beta chain [Seriola lalandi dorsalis]	GO:0030168(platelet activation);GO:0051258(protein polymerization);GO:0072378(blood coagulation, fibrin clot formation)	GO:0005577(fibrinogen complex)	GO:0005102(signaling receptor binding)	K03904|FGB|http://www.genome.jp/dbget-bin/www_bget?ko:K03904	ko04610(Complement and coagulation cascades);ko04611(Platelet activation)	KOG2579	Ficolin and related extracellular proteins	R	sp|P02675|FIBB_HUMAN	Fibrinogen beta chain OS=Homo sapiens OX=9606 GN=FGB PE=1 SV=2
shibanyu_transcript_5838	0	0	0	0	57.39	0	23.1784	2.98e-09	9.28e-08	AEB31292.1	hypothetical protein, partial [Epinephelus bruneus]	*	*	*	*	*	*	*	*	sp|Q9GLY5|ITIH3_RABIT	Inter-alpha-trypsin inhibitor heavy chain H3 OS=Oryctolagus cuniculus OX=9986 GN=ITIH3 PE=2 SV=1
shibanyu_transcript_5033	0	0	0	22.82	0	21.54	10.6163	0.00658361	0.0479727	XP_020515945.1	organic solute transporter subunit beta-like [Labrus bergylta]	GO:0015721(bile acid and bile salt transport)	GO:0016021(integral component of membrane);GO:0005886(plasma membrane)	GO:0046982(protein heterodimerization activity);GO:0022857(transmembrane transporter activity)	K14361|OSTBETA, OSTB, SLC51A2|http://www.genome.jp/dbget-bin/www_bget?ko:K14361	ko04976(Bile secretion)	*	*	*	*	*
shibanyu_transcript_310	20.46	22.44	21.45	174.59	26.06	152.27	2.53505	0.000463145	0.00557685	XP_010753395.2	antithrombin-III [Larimichthys crocea]	GO:0071391(cellular response to estrogen stimulus);GO:2000266(regulation of blood coagulation, intrinsic pathway)	GO:0005615(extracellular space)	GO:0008201(heparin binding);GO:0004867(serine-type endopeptidase inhibitor activity)	K03911|SERPINC1, AT3|http://www.genome.jp/dbget-bin/www_bget?ko:K03911	ko04610(Complement and coagulation cascades)	KOG2392	Serpin	V	sp|P32261|ANT3_MOUSE	Antithrombin-III OS=Mus musculus OX=10090 GN=Serpinc1 PE=1 SV=1
shibanyu_transcript_8201	9.03	12.44	0	0	0	0	-8.53938	0.00538831	0.0406784	*	*	*	*	*	*	*	*	*	*	*	*
shibanyu_transcript_5229	0	89.88	0.1	0	0	0	-25.3041	9.37e-11	4.18e-09	XP_023279912.1	fibrinogen beta chain [Seriola lalandi dorsalis]	GO:0072378(blood coagulation, fibrin clot formation);GO:0030168(platelet activation);GO:0051258(protein polymerization)	GO:0005577(fibrinogen complex)	GO:0005102(signaling receptor binding)	K03904|FGB|http://www.genome.jp/dbget-bin/www_bget?ko:K03904	ko04610(Complement and coagulation cascades);ko04611(Platelet activation)	KOG2579	Ficolin and related extracellular proteins	R	sp|Q02020|FIBB_CHICK	Fibrinogen beta chain (Fragment) OS=Gallus gallus OX=9031 GN=FGB PE=1 SV=1
shibanyu_transcript_8418	46.41	95.05	130.53	181.46	207.09	281.67	1.39816	0.000458056	0.00552247	ALJ92403.1	complement component C9 [Epinephelus coioides]	GO:0071391(cellular response to estrogen stimulus);GO:0006955(immune response)	GO:0005579(membrane attack complex)	*	K04000|C9|http://www.genome.jp/dbget-bin/www_bget?ko:K04000	ko04610(Complement and coagulation cascades)	*	*	*	sp|P79755|CO9_TAKRU	Complement component C9 OS=Takifugu rubripes OX=31033 GN=c9 PE=3 SV=1
shibanyu_transcript_4150	0	0	512.28	0	0	0	-27.8171	1.08e-12	7.63e-11	XP_022613554.1	selenoprotein P [Seriola dumerili]	*	*	*	*	*	*	*	*	sp|Q98SV1|SELPA_DANRE	Selenoprotein Pa OS=Danio rerio OX=7955 GN=sepp1a PE=1 SV=3
shibanyu_transcript_8159	1.02	1.86	27.93	0	0	0	-8.85003	2.65e-05	0.000438154	ACJ26846.1	tributyltin binding protein type 2-like protein [Epinephelus coioides]	*	*	*	*	*	*	*	*	sp|Q90WJ7|SXT1_TAKPA	Saxitoxin and tetrodotoxin-binding protein 1 OS=Takifugu pardalis OX=98921 GN=psbp1 PE=1 SV=2
shibanyu_transcript_6043	0	0	0	76.1	0	77.3	12.1767	0.00182861	0.0173206	XP_023152961.1	prothrombin [Amphiprion ocellaris]	GO:0006953(acute-phase response);GO:0007596(blood coagulation)	GO:0005576(extracellular region)	GO:0005509(calcium ion binding);GO:0004252(serine-type endopeptidase activity)	K01313|F2|http://www.genome.jp/dbget-bin/www_bget?ko:K01313	ko04810(Regulation of actin cytoskeleton);ko04080(Neuroactive ligand-receptor interaction);ko04610(Complement and coagulation cascades)	*	*	*	sp|Q19AZ8|THRB_PIG	Prothrombin OS=Sus scrofa OX=9823 GN=F2 PE=2 SV=1
shibanyu_transcript_3267	28.24	24.63	36.01	15.3	12.55	9.97	-1.16374	5.76e-07	1.22e-05	XP_022604050.1	uncharacterized protein LOC111223990 [Seriola dumerili]	*	*	*	*	*	*	*	*	*	*
shibanyu_transcript_8442	0.49	0.34	2054.63	0.37	0.34	0.25	-10.8589	1.52e-06	3.04e-05	YP_009171436.1	NADH dehydrogenase subunit 2 (mitochondrion) [Epinephelus fuscoguttatus x Epinephelus lanceolatus]	GO:0006120(mitochondrial electron transport, NADH to ubiquinone)	GO:0016021(integral component of membrane);GO:0005743(mitochondrial inner membrane);GO:0070469(respirasome)	GO:0008137(NADH dehydrogenase (ubiquinone) activity)	*	*	KOG4668	NADH dehydrogenase subunits 2, 5, and related proteins	C	sp|Q4JQI6|NU2M_TETNG	NADH-ubiquinone oxidoreductase chain 2 OS=Tetraodon nigroviridis OX=99883 GN=MT-ND2 PE=3 SV=1
shibanyu_transcript_1145	32.02	25.67	0	0	0	0	-11.9382	0.00224547	0.0204641	XP_018525430.1	PREDICTED: vigilin isoform X2 [Lates calcarifer]	*	*	GO:0003723(RNA binding)	*	*	KOG2208	Vigilin	I	sp|Q8VDJ3|VIGLN_MOUSE	Vigilin OS=Mus musculus OX=10090 GN=Hdlbp PE=1 SV=1
shibanyu_transcript_517	23.72	24.66	15.89	42.9	76.22	162.9	2.17113	0.000195204	0.00258652	XP_019124382.2	uncharacterized protein LOC109140830 [Larimichthys crocea]	*	*	*	*	*	*	*	*	*	*
shibanyu_transcript_4852	0	0	0	24.38	68.12	41.6	12.2195	2.5e-21	4.37e-19	XP_018545237.1	PREDICTED: complement factor I-like [Lates calcarifer]	*	GO:0016020(membrane)	GO:0005044(scavenger receptor activity);GO:0004252(serine-type endopeptidase activity)	K01333|CFI|http://www.genome.jp/dbget-bin/www_bget?ko:K01333	ko04610(Complement and coagulation cascades)	KOG3627	Trypsin	E	sp|Q9WUW3|CFAI_RAT	Complement factor I OS=Rattus norvegicus OX=10116 GN=Cfi PE=2 SV=1
shibanyu_transcript_7682	6.13	8.52	8.65	3.32	2.87	2.47	-1.3645	1.32e-07	3.03e-06	XP_026204552.1	RNA-binding protein 5-like [Anabas testudineus]	GO:0000381(regulation of alternative mRNA splicing, via spliceosome);GO:0042981(regulation of apoptotic process);GO:0008380(RNA splicing)	GO:0005681(spliceosomal complex)	GO:0003723(RNA binding)	K13094|RBM5_10|http://www.genome.jp/dbget-bin/www_bget?ko:K13094	*	KOG0154	RNA-binding protein RBM5 and related proteins, contain G-patch and RRM domains	R	sp|Q1RMU5|RBM5_BOVIN	RNA-binding protein 5 OS=Bos taurus OX=9913 GN=RBM5 PE=2 SV=1
shibanyu_transcript_1511	0	0.34	0.49	57.15	0.61	53.67	7.26324	8e-06	0.000144524	XP_023152463.1	protein disulfide-isomerase [Amphiprion ocellaris]	GO:0045454(cell redox homeostasis)	GO:0005623(cell)	GO:0003756(protein disulfide isomerase activity)	K09580|PDIA1, P4HB|http://www.genome.jp/dbget-bin/www_bget?ko:K09580	ko04141(Protein processing in endoplasmic reticulum)	KOG0190	Protein disulfide isomerase (prolyl 4-hydroxylase beta subunit)	O	sp|P09102|PDIA1_CHICK	Protein disulfide-isomerase OS=Gallus gallus OX=9031 GN=P4HB PE=1 SV=3
shibanyu_transcript_6557	0.14	0.08	89.84	0	0	0	-24.8329	7.07e-11	3.28e-09	CDW61002.1	Cell wall-associated hydrolase [Trichuris trichiura]	*	*	*	*	*	*	*	*	*	*
shibanyu_transcript_3284	10.45	11.31	24.1	26.05	34.02	26.04	1.00143	0.00274587	0.0241341	XP_023144773.1	T-complex protein 1 subunit epsilon [Amphiprion ocellaris]	GO:0006457(protein folding);GO:0030240(skeletal muscle thin filament assembly)	GO:0005737(cytoplasm)	GO:0005524(ATP binding);GO:0051082(unfolded protein binding)	K09497|CCT5|http://www.genome.jp/dbget-bin/www_bget?ko:K09497	*	KOG0357	Chaperonin complex component, TCP-1 epsilon subunit (CCT5)	O	sp|P48643|TCPE_HUMAN	T-complex protein 1 subunit epsilon OS=Homo sapiens OX=9606 GN=CCT5 PE=1 SV=1
shibanyu_transcript_7183	1.18	1.1	1.57	17.52	2.03	14.09	3.25478	0.00011146	0.00156515	*	*	*	*	*	*	*	*	*	*	*	*
shibanyu_transcript_6650	39.2	81.8	81.49	32.58	36.14	19.75	-1.11919	0.00257541	0.0227605	*	*	*	*	*	*	*	*	*	*	*	*
shibanyu_transcript_558	1.78	6.74	7.02	56.54	34.02	77.81	3.54703	4.02e-09	1.23e-07	XP_010738574.3	ERBB receptor feedback inhibitor 1 [Larimichthys crocea]	*	*	*	*	*	*	*	*	sp|Q99JZ7|ERRFI_MOUSE	ERBB receptor feedback inhibitor 1 OS=Mus musculus OX=10090 GN=Errfi1 PE=1 SV=1
shibanyu_transcript_4543	0.26	0.37	0	11.43	9.18	8.16	5.65391	5.4e-19	8.53e-17	ADZ99149.1	MHC class II antigen [Epinephelus coioides]	*	*	*	K06752|MHC2|http://www.genome.jp/dbget-bin/www_bget?ko:K06752	ko04145(Phagosome);ko04514(Cell adhesion molecules (CAMs));ko04612(Antigen processing and presentation);ko04640(Hematopoietic cell lineage);ko04672(Intestinal immune network for IgA production);ko04658(Th1 and Th2 cell differentiation);ko04659(Th17 cell differentiation)	*	*	*	sp|P14483|HB2A_MOUSE	H-2 class II histocompatibility antigen, A beta chain OS=Mus musculus OX=10090 GN=H2-Ab1 PE=1 SV=1
shibanyu_transcript_2284	0	0	0	3.33	100.64	0	25.6059	5.6e-11	2.74e-09	ADU33222.1	complement component c3 [Epinephelus coioides]	*	*	*	K03990|C3|http://www.genome.jp/dbget-bin/www_bget?ko:K03990	ko04145(Phagosome);ko04610(Complement and coagulation cascades)	KOG1366	Alpha-macroglobulin	O	sp|P98093|CO3_ONCMY	Complement C3 (Fragment) OS=Oncorhynchus mykiss OX=8022 GN=c3 PE=1 SV=1
shibanyu_transcript_5132	0	1.16	0.66	277.5	0.69	48.09	7.64025	4.07e-05	0.000645774	XP_008292716.1	PREDICTED: glutamine synthetase [Stegastes partitus]	GO:0006542(glutamine biosynthetic process)	*	GO:0005524(ATP binding);GO:0004356(glutamate-ammonia ligase activity)	K01915|glnA, GLUL|http://www.genome.jp/dbget-bin/www_bget?ko:K01915	ko04217(Necroptosis);ko02020(Two-component system);ko00250(Alanine, aspartate and glutamate metabolism);ko00220(Arginine biosynthesis);ko00630(Glyoxylate and dicarboxylate metabolism);ko00910(Nitrogen metabolism);ko01230(Biosynthesis of amino acids);ko04727(GABAergic synapse);ko04724(Glutamatergic synapse)	KOG0683	Glutamine synthetase	E	sp|P41320|GLNA_SQUAC	Glutamine synthetase, mitochondrial OS=Squalus acanthias OX=7797 PE=2 SV=1
shibanyu_transcript_198	106.84	0	0	0	0	0	-27.2169	3.25e-12	2.06e-10	XP_022621491.1	apolipoprotein B-100-like [Seriola dumerili]	*	*	*	K14462|APOB|http://www.genome.jp/dbget-bin/www_bget?ko:K14462	ko04975(Fat digestion and absorption);ko04977(Vitamin digestion and absorption)	KOG4338	Predicted lipoprotein	I	sp|P04114|APOB_HUMAN	Apolipoprotein B-100 OS=Homo sapiens OX=9606 GN=APOB PE=1 SV=2
shibanyu_transcript_7580	0	0	0.25	1.76	0.63	0.66	4.21601	0.00434493	0.0345051	ACO34811.1	acetyl-Coenzyme A acyltransferase [Perca flavescens]	*	*	GO:0016747(transferase activity, transferring acyl groups other than amino-acyl groups)	K07508|ACAA2|http://www.genome.jp/dbget-bin/www_bget?ko:K07508	ko00280(Valine, leucine and isoleucine degradation);ko00071(Fatty acid degradation);ko00062(Fatty acid elongation);ko01212(Fatty acid metabolism)	KOG1391	Acetyl-CoA acetyltransferase	I	sp|Q3T0R7|THIM_BOVIN	3-ketoacyl-CoA thiolase, mitochondrial OS=Bos taurus OX=9913 GN=ACAA2 PE=2 SV=1
shibanyu_transcript_5946	65.67	3.78	148.02	2.66	4.55	1.44	-4.56566	2.88e-05	0.000471883	*	*	*	*	*	*	*	*	*	*	*	*
shibanyu_transcript_3336	0	0.84	0.57	6.43	3.74	26.14	4.84153	0.000164289	0.00221652	XP_020510552.1	LOW QUALITY PROTEIN: monocarboxylate transporter 1-like [Labrus bergylta]	*	GO:0005887(integral component of plasma membrane)	GO:0015129(lactate transmembrane transporter activity)	K08179|SLC16A1|http://www.genome.jp/dbget-bin/www_bget?ko:K08179	*	KOG2504	Monocarboxylate transporter	G	sp|Q03064|MOT1_CRILO	Monocarboxylate transporter 1 OS=Cricetulus longicaudatus OX=10030 GN=SLC16A1 PE=1 SV=1
shibanyu_transcript_8492	0.23	0	0	195.47	182.1	125.88	12.0569	2.67e-23	5.85e-21	XP_018545237.1	PREDICTED: complement factor I-like [Lates calcarifer]	*	GO:0016020(membrane)	GO:0005044(scavenger receptor activity);GO:0004252(serine-type endopeptidase activity)	K01333|CFI|http://www.genome.jp/dbget-bin/www_bget?ko:K01333	ko04610(Complement and coagulation cascades)	KOG3627	Trypsin	E	sp|Q9WUW3|CFAI_RAT	Complement factor I OS=Rattus norvegicus OX=10116 GN=Cfi PE=2 SV=1
shibanyu_transcript_3719	0	0	0	468.88	338.48	317.14	15.5558	3.16e-37	1.45e-34	XP_018518673.1	PREDICTED: fibrinogen alpha chain-like [Lates calcarifer]	GO:0030168(platelet activation);GO:0051258(protein polymerization)	GO:0005577(fibrinogen complex)	GO:0005102(signaling receptor binding)	K03903|FGA|http://www.genome.jp/dbget-bin/www_bget?ko:K03903	ko04610(Complement and coagulation cascades);ko04611(Platelet activation)	KOG2579	Ficolin and related extracellular proteins	R	sp|P14448|FIBA_CHICK	Fibrinogen alpha chain OS=Gallus gallus OX=9031 GN=FGA PE=1 SV=4
shibanyu_transcript_7400	3.24	4.68	10.39	45.97	25.36	15.23	2.36563	6.34e-05	0.000950977	*	*	*	*	*	*	*	*	*	*	*	*
shibanyu_transcript_5935	1.89	0.32	1.93	1.74	66.11	2.56	4.11873	0.00331166	0.0280327	XP_023259660.1	uncharacterized protein LOC111653342 [Seriola lalandi dorsalis]	*	*	*	*	*	*	*	*	*	*
shibanyu_transcript_10204	0	0	128.44	0	0	0	-23.7327	1.25e-09	4.45e-08	XP_020781350.1	organic solute transporter subunit alpha-like [Boleophthalmus pectinirostris]	*	GO:0016021(integral component of membrane)	*	K14360|OSTALPHA, OSTA, SLC51A1|http://www.genome.jp/dbget-bin/www_bget?ko:K14360	ko04976(Bile secretion)	*	*	*	sp|Q66I08|OSTA_DANRE	Organic solute transporter subunit alpha OS=Danio rerio OX=7955 GN=slc51a PE=2 SV=1
shibanyu_transcript_1881	95.03	0	752.99	0	0	0	-29.0695	1.17e-16	1.35e-14	XP_018518673.1	PREDICTED: fibrinogen alpha chain-like [Lates calcarifer]	GO:0030168(platelet activation);GO:0051258(protein polymerization)	GO:0005577(fibrinogen complex)	GO:0005102(signaling receptor binding)	K03903|FGA|http://www.genome.jp/dbget-bin/www_bget?ko:K03903	ko04610(Complement and coagulation cascades);ko04611(Platelet activation)	KOG2579	Ficolin and related extracellular proteins	R	sp|P14448|FIBA_CHICK	Fibrinogen alpha chain OS=Gallus gallus OX=9031 GN=FGA PE=1 SV=4
shibanyu_transcript_6800	0	0	247.56	0	0	0	-25.9862	2.9e-11	1.5e-09	XP_022599441.1	hyaluronan-binding protein 2-like [Seriola dumerili]	*	GO:0005576(extracellular region)	GO:0004252(serine-type endopeptidase activity);GO:0005509(calcium ion binding)	K08648|HABP2|http://www.genome.jp/dbget-bin/www_bget?ko:K08648	*	KOG3627	Trypsin	E	sp|Q14520|HABP2_HUMAN	Hyaluronan-binding protein 2 OS=Homo sapiens OX=9606 GN=HABP2 PE=1 SV=1
shibanyu_transcript_4208	8.12	15.75	0	0.02	0	0	-9.83858	0.00100004	0.0106713	AWP10563.1	putative complement factor H-like isoform 2 [Scophthalmus maximus]	*	*	*	K04004|CFH, HF1|http://www.genome.jp/dbget-bin/www_bget?ko:K04004	ko04610(Complement and coagulation cascades)	*	*	*	sp|P06909|CFAH_MOUSE	Complement factor H OS=Mus musculus OX=10090 GN=Cfh PE=1 SV=2
shibanyu_transcript_10320	0	0	91.69	0	0	0	-23.855	1.03e-09	3.72e-08	YP_007317678.1	NADH dehydrogenase subunit 6 (mitochondrion) [Epinephelus fuscoguttatus]	*	GO:0016021(integral component of membrane);GO:0031966(mitochondrial membrane);GO:0070469(respirasome)	GO:0008137(NADH dehydrogenase (ubiquinone) activity)	*	*	*	*	*	sp|P48177|NU6M_ONCMY	NADH-ubiquinone oxidoreductase chain 6 OS=Oncorhynchus mykiss OX=8022 GN=MT-ND6 PE=3 SV=2
shibanyu_transcript_7498	55.48	34.04	26.06	6.69	0.93	4.23	-3.26089	2.03e-05	0.000343417	XP_010740221.3	sorting nexin-10 [Larimichthys crocea]	*	*	GO:0035091(phosphatidylinositol binding)	K17924|SNX10_11|http://www.genome.jp/dbget-bin/www_bget?ko:K17924	*	KOG2527	Sorting nexin SNX11	U	sp|F1Q506|SNXAA_DANRE	Sorting nexin-10A OS=Danio rerio OX=7955 GN=snx10a PE=1 SV=1
shibanyu_transcript_3355	17.44	29.03	27.49	6.63	7.95	4.24	-1.90917	5.56e-10	2.12e-08	RVE69323.1	hypothetical protein OJAV_G00076800 [Oryzias javanicus]	GO:0007420(brain development)	*	GO:0046872(metal ion binding)	*	*	KOG3399	Predicted Yippee-type zinc-binding protein	R	sp|Q65Z54|YPEL3_ORYLA	Protein yippee-like 3 OS=Oryzias latipes OX=8090 GN=ypel3 PE=3 SV=1
shibanyu_transcript_11480	2251.91	3633.09	2842.55	1442.11	1033.83	951.43	-1.37004	3.41e-07	7.48e-06	ADG29164.1	liver-type fatty acid-binding protein [Epinephelus coioides]	*	*	GO:0032052(bile acid binding);GO:0008289(lipid binding)	*	*	*	*	*	sp|Q9I8L5|FA10A_DANRE	Fatty acid-binding protein 10-A, liver basic OS=Danio rerio OX=7955 GN=fabp10a PE=1 SV=1
shibanyu_transcript_9119	27.99	16.08	14.51	46.77	76.37	32.03	1.41882	0.00324045	0.0276731	ALJ92403.1	complement component C9 [Epinephelus coioides]	GO:0001906(cell killing);GO:0006957(complement activation, alternative pathway);GO:0006958(complement activation, classical pathway);GO:0019835(cytolysis);GO:0051260(protein homooligomerization);GO:0071391(cellular response to estrogen stimulus);GO:0006955(immune response)	GO:0005615(extracellular space);GO:0005579(membrane attack complex);GO:0044218(other organism cell membrane);GO:0005886(plasma membrane)	*	K04000|C9|http://www.genome.jp/dbget-bin/www_bget?ko:K04000	ko04610(Complement and coagulation cascades)	*	*	*	sp|P79755|CO9_TAKRU	Complement component C9 OS=Takifugu rubripes OX=31033 GN=c9 PE=3 SV=1
shibanyu_transcript_305	0	228.88	382.14	0	0	0	-28.3836	1.28e-16	1.47e-14	ADU33222.1	complement component c3 [Epinephelus coioides]	*	*	*	K03990|C3|http://www.genome.jp/dbget-bin/www_bget?ko:K03990	ko04145(Phagosome);ko04610(Complement and coagulation cascades)	KOG1366	Alpha-macroglobulin	O	sp|P98093|CO3_ONCMY	Complement C3 (Fragment) OS=Oncorhynchus mykiss OX=8022 GN=c3 PE=1 SV=1
shibanyu_transcript_7342	8.33	0	0	0	0	0	-21.476	3.95e-08	9.67e-07	XP_022609579.1	uncharacterized protein LOC111228071 isoform X2 [Seriola dumerili]	*	*	*	*	*	*	*	*	*	*
shibanyu_transcript_348	0.25	0.44	0.16	2.3	3.84	8.92	4.19014	2.61e-09	8.34e-08	XP_023277866.1	uncharacterized protein LOC111666682 [Seriola lalandi dorsalis]	GO:0032922(circadian regulation of gene expression)	*	GO:0003700(DNA-binding transcription factor activity)	*	*	KOG3119	Basic region leucine zipper transcription factor	K	sp|Q5FW38|NFIL3_XENTR	Nuclear factor interleukin-3-regulated protein OS=Xenopus tropicalis OX=8364 GN=nfil3 PE=2 SV=1
shibanyu_transcript_4940	63.75	52.71	37.07	28.51	18.15	16.95	-1.23563	0.00162404	0.0158024	XP_026195350.1	reticulon-1 isoform X3 [Anabas testudineus]	*	GO:0005789(endoplasmic reticulum membrane);GO:0016021(integral component of membrane)	*	*	*	KOG1792	Reticulon	U	sp|Q6IFY7|RTN1A_XENLA	Reticulon-1-A OS=Xenopus laevis OX=8355 GN=rtn1-a PE=2 SV=1
shibanyu_transcript_6883	5.13	3.68	4.84	12.23	33.49	12.21	2.13367	1.99e-05	0.00033901	*	*	*	*	*	*	*	*	*	*	*	*
shibanyu_transcript_7520	61.63	61.5	6.97	8.93	7	5.44	-2.61932	0.0017282	0.0166088	ABU63972.1	biotinidase precursor [Perca flavescens]	*	*	*	K01435|BTD|http://www.genome.jp/dbget-bin/www_bget?ko:K01435	ko00780(Biotin metabolism);ko04977(Vitamin digestion and absorption)	KOG0806	Carbon-nitrogen hydrolase	E	sp|Q8AV84|BTD_TAKRU	Biotinidase OS=Takifugu rubripes OX=31033 GN=btd PE=3 SV=1
shibanyu_transcript_2605	97.46	30.44	3.39	2.85	2.99	4.93	-3.65296	0.000664543	0.00758476	ACJ26844.1	pancreatic alpha-amylase [Epinephelus coioides]	GO:0005975(carbohydrate metabolic process)	*	GO:0004556(alpha-amylase activity);GO:0103025(alpha-amylase activity (releasing maltohexaose));GO:0043169(cation binding)	K01176|E3.2.1.1, amyA, malS|http://www.genome.jp/dbget-bin/www_bget?ko:K01176	ko00500(Starch and sucrose metabolism);ko04973(Carbohydrate digestion and absorption)	KOG2212	Alpha-amylase	G	sp|P83053|AMYP_STRCA	Pancreatic alpha-amylase OS=Struthio camelus OX=8801 PE=1 SV=1
shibanyu_transcript_471	3.72	4.31	3.02	92.6	46.91	130.76	4.67243	1.58e-22	3.11e-20	XP_018541261.1	PREDICTED: peptidyl-prolyl cis-trans isomerase FKBP5-like [Lates calcarifer]	*	*	GO:0005528(FK506 binding);GO:0031072(heat shock protein binding);GO:0003755(peptidyl-prolyl cis-trans isomerase activity)	K09571|FKBP4_5|http://www.genome.jp/dbget-bin/www_bget?ko:K09571	ko04915(Estrogen signaling pathway)	KOG0543	FKBP-type peptidyl-prolyl cis-trans isomerase	O	sp|Q13451|FKBP5_HUMAN	Peptidyl-prolyl cis-trans isomerase FKBP5 OS=Homo sapiens OX=9606 GN=FKBP5 PE=1 SV=2
shibanyu_transcript_5337	307.41	40.85	218.72	41.28	16.8	47.21	-2.3775	0.00388515	0.0316898	ACJ05607.1	alpha-1-antitrypsin [Epinephelus coioides]	*	GO:0005615(extracellular space)	*	K04525|SERPINA|http://www.genome.jp/dbget-bin/www_bget?ko:K04525	*	KOG2392	Serpin	V	sp|P32759|A1AT_CYPCA	Alpha-1-antitrypsin homolog OS=Cyprinus carpio OX=7962 PE=2 SV=1
shibanyu_transcript_4615	0.57	0	0	1.78	18.95	29.04	6.49631	0.000263047	0.00337408	ADG29179.1	fetuin B, partial [Epinephelus coioides]	*	*	GO:0004869(cysteine-type endopeptidase inhibitor activity)	*	*	*	*	*	sp|Q9UGM5|FETUB_HUMAN	Fetuin-B OS=Homo sapiens OX=9606 GN=FETUB PE=1 SV=2
shibanyu_transcript_10849	0	123.93	0	0	0	0	-22.4114	9.74e-09	2.76e-07	CDW61247.1	Cell wall-associated hydrolase [Trichuris trichiura]	*	*	*	*	*	*	*	*	*	*
shibanyu_transcript_3485	28.77	29.6	14.74	9.64	11.11	10.52	-1.20203	0.00156607	0.015331	XP_018523392.1	PREDICTED: LOW QUALITY PROTEIN: biotinidase-like [Lates calcarifer]	GO:0006807(nitrogen compound metabolic process)	*	GO:0016811(hydrolase activity, acting on carbon-nitrogen (but not peptide) bonds, in linear amides)	K01435|BTD|http://www.genome.jp/dbget-bin/www_bget?ko:K01435	ko00780(Biotin metabolism);ko04977(Vitamin digestion and absorption)	KOG0806	Carbon-nitrogen hydrolase	E	sp|Q8AV84|BTD_TAKRU	Biotinidase OS=Takifugu rubripes OX=31033 GN=btd PE=3 SV=1
shibanyu_transcript_8815	11.5	13.82	17.93	19.05	43.28	26.91	1.10455	0.00143657	0.0143107	XP_022048091.1	ribosome-binding protein 1 isoform X1 [Acanthochromis polyacanthus]	GO:0015031(protein transport)	GO:0030176(integral component of endoplasmic reticulum membrane)	*	K14000|RRBP1|http://www.genome.jp/dbget-bin/www_bget?ko:K14000	ko04141(Protein processing in endoplasmic reticulum)	*	*	*	sp|Q99PL5|RRBP1_MOUSE	Ribosome-binding protein 1 OS=Mus musculus OX=10090 GN=Rrbp1 PE=1 SV=2
shibanyu_transcript_9929	198.53	324.56	435.63	1016.55	1650.37	1169.87	2.079	6.16e-11	2.97e-09	AEB31301.1	hypothetical protein, partial [Epinephelus bruneus]	*	*	*	*	*	*	*	*	*	*
shibanyu_transcript_10292	0	0	0	22.69	12.99	7.21	8.17042	9.54e-09	2.71e-07	AFO64912.1	alpha-1-antitrypsin [Oplegnathus fasciatus]	*	GO:0005615(extracellular space)	*	K04525|SERPINA|http://www.genome.jp/dbget-bin/www_bget?ko:K04525	*	KOG2392	Serpin	V	sp|Q3ZEJ6|SPA33_BOVIN	Serpin A3-3 OS=Bos taurus OX=9913 GN=SERPINA3-3 PE=1 SV=2
shibanyu_transcript_8461	12.05	10.23	18.29	1.91	7.5	3.99	-1.56062	0.00452701	0.0355989	XP_026184295.1	polyubiquitin-C [Mastacembelus armatus]	GO:0019941(modification-dependent protein catabolic process);GO:0016567(protein ubiquitination)	GO:0005737(cytoplasm);GO:0005634(nucleus);GO:0005840(ribosome)	GO:0031386(protein tag);GO:0031625(ubiquitin protein ligase binding)	K08770|UBC|http://www.genome.jp/dbget-bin/www_bget?ko:K08770	ko03320(PPAR signaling pathway)	KOG0001	Ubiquitin and ubiquitin-like proteins	OR	sp|P0CG53|UBB_BOVIN	Polyubiquitin-B OS=Bos taurus OX=9913 GN=UBB PE=1 SV=1
shibanyu_transcript_6657	0	0	0	0	40.29	0	23.1874	2.95e-09	9.22e-08	ADP76803.1	plasminogen [Epinephelus coioides]	GO:0007596(blood coagulation);GO:0042730(fibrinolysis);GO:0048771(tissue remodeling)	GO:0005576(extracellular region)	GO:0004252(serine-type endopeptidase activity)	K01315|PLG|http://www.genome.jp/dbget-bin/www_bget?ko:K01315	ko04080(Neuroactive ligand-receptor interaction);ko04610(Complement and coagulation cascades)	*	*	*	sp|P12545|PLMN_MACMU	Plasminogen OS=Macaca mulatta OX=9544 GN=PLG PE=2 SV=1
shibanyu_transcript_521	1.19	2.01	2.49	346.46	0.07	0.48	6.05772	0.00365397	0.0302654	XP_018518673.1	PREDICTED: fibrinogen alpha chain-like [Lates calcarifer]	GO:0030168(platelet activation);GO:0051258(protein polymerization);GO:0072378(blood coagulation, fibrin clot formation)	GO:0005577(fibrinogen complex)	GO:0005102(signaling receptor binding)	K03903|FGA|http://www.genome.jp/dbget-bin/www_bget?ko:K03903	ko04610(Complement and coagulation cascades);ko04611(Platelet activation)	KOG2579	Ficolin and related extracellular proteins	R	sp|P14448|FIBA_CHICK	Fibrinogen alpha chain OS=Gallus gallus OX=9031 GN=FGA PE=1 SV=4
shibanyu_transcript_10474	36.47	0	0	0	0	0	-22.1478	1.46e-08	3.89e-07	AEB31299.1	hypothetical protein, partial [Epinephelus bruneus]	*	*	*	K03997|C8A|http://www.genome.jp/dbget-bin/www_bget?ko:K03997	ko04610(Complement and coagulation cascades)	*	*	*	sp|P55314|CO8B_RAT	Complement component C8 beta chain OS=Rattus norvegicus OX=10116 GN=C8b PE=2 SV=2
shibanyu_transcript_5720	19.65	1.85	10.73	0.65	1.62	1.86	-2.96729	0.00127811	0.0129056	XP_018556886.1	PREDICTED: 1-acylglycerol-3-phosphate O-acyltransferase ABHD5-like [Lates calcarifer]	*	*	*	K13699|ABHD5, CGI-58|http://www.genome.jp/dbget-bin/www_bget?ko:K13699	ko04923(Regulation of lipolysis in adipocyte)	KOG4409	Predicted hydrolase/acyltransferase (alpha/beta hydrolase superfamily)	R	sp|Q6QA69|ABHD5_RAT	1-acylglycerol-3-phosphate O-acyltransferase ABHD5 OS=Rattus norvegicus OX=10116 GN=Abhd5 PE=1 SV=1
shibanyu_transcript_8873	64.07	211.39	494.74	70.39	66.48	58.09	-1.84963	0.00557784	0.0417493	ADX97061.1	histamine n-methyltransferase, partial [Perca flavescens]	*	*	*	K00546|HNMT|http://www.genome.jp/dbget-bin/www_bget?ko:K00546	ko00340(Histidine metabolism)	*	*	*	sp|Q5U4V2|HNMTA_XENLA	Histamine N-methyltransferase A OS=Xenopus laevis OX=8355 GN=hnmt-a PE=2 SV=1
shibanyu_transcript_4705	165.53	0.02	0	0.09	0.08	0	-10.7597	0.0053685	0.0405606	XP_019944878.1	PREDICTED: keratin, type I cytoskeletal 18-like [Paralichthys olivaceus]	*	GO:0005882(intermediate filament)	GO:0005198(structural molecule activity)	K07604|KRT1|http://www.genome.jp/dbget-bin/www_bget?ko:K07604	*	*	*	*	sp|Q7ZTS4|K1C18_DANRE	Keratin, type I cytoskeletal 18 OS=Danio rerio OX=7955 GN=krt18 PE=1 SV=2
shibanyu_transcript_895	0	0	0	52.69	65.14	12.54	13.2523	2.58e-20	4.36e-18	AIN76765.1	complement component 2 [Oplegnathus fasciatus]	*	*	*	*	*	KOG3627	Trypsin	E	sp|Q864W1|CFAB_PONPY	Complement factor B OS=Pongo pygmaeus OX=9600 GN=CFB PE=3 SV=1
shibanyu_transcript_8740	0.88	6.64	2.82	39.9	7.67	10.74	2.60079	0.00681564	0.0489696	*	*	*	*	*	*	*	*	*	*	*	*
shibanyu_transcript_1254	5.38	4	3.08	17.56	14.62	26.98	2.28908	2.06e-08	5.34e-07	XP_022612851.1	nocturnin isoform X3 [Seriola dumerili]	GO:0032922(circadian regulation of gene expression)	*	GO:0004535(poly(A)-specific ribonuclease activity)	K18764|CCRN4L|http://www.genome.jp/dbget-bin/www_bget?ko:K18764	*	KOG0620	Glucose-repressible alcohol dehydrogenase transcriptional effector CCR4 and related proteins	K	sp|O35710|NOCT_MOUSE	Nocturnin OS=Mus musculus OX=10090 GN=Noct PE=1 SV=3
shibanyu_transcript_5001	0	0	0	31.24	0	22.23	10.757	0.00590129	0.0435944	*	*	*	*	*	*	*	*	*	*	*	*
shibanyu_transcript_5270	425.64	1.75	0.8	2.57	1.72	3.09	-5.94519	0.00118907	0.0122376	XP_018554420.1	PREDICTED: collagenase 3-like [Lates calcarifer]	GO:0030574(collagen catabolic process)	GO:0031012(extracellular matrix)	GO:0004222(metalloendopeptidase activity);GO:0008270(zinc ion binding)	K01394|MMP3|http://www.genome.jp/dbget-bin/www_bget?ko:K01394	ko04668(TNF signaling pathway);ko04657(IL-17 signaling pathway)	KOG1565	Gelatinase A and related matrix metalloproteases	OW	sp|O77656|MMP13_BOVIN	Collagenase 3 OS=Bos taurus OX=9913 GN=MMP13 PE=2 SV=1
shibanyu_transcript_9003	26.78	553.8	36.11	0	0	0	-12.8214	5.05e-11	2.48e-09	XP_028280357.1	apolipoprotein C-II-like [Parambassis ranga]	GO:0006629(lipid metabolic process);GO:0006869(lipid transport);GO:0060216(definitive hemopoiesis);GO:0042159(lipoprotein catabolic process)	GO:0042627(chylomicron)	GO:0008047(enzyme activator activity)	*	*	*	*	*	*	*
shibanyu_transcript_3858	0	0	0.14	0	0	234.5	11.0433	0.0039106	0.0318434	XP_018527056.1	PREDICTED: ceruloplasmin-like isoform X1 [Lates calcarifer]	GO:0006879(cellular iron ion homeostasis);GO:0006826(iron ion transport)	GO:0005623(cell);GO:0005615(extracellular space)	GO:0005507(copper ion binding);GO:0004322(ferroxidase activity)	K13624|CP|http://www.genome.jp/dbget-bin/www_bget?ko:K13624	ko04216(Ferroptosis);ko00860(Porphyrin and chlorophyll metabolism)	KOG1263	Multicopper oxidases	Q	sp|Q9BQS7|HEPH_HUMAN	Hephaestin OS=Homo sapiens OX=9606 GN=HEPH PE=1 SV=3
shibanyu_transcript_7948	0	0	0	0	0	11.93	21.1326	6.44e-08	1.53e-06	ACO82023.1	apolipoprotein B, partial [Perca flavescens]	*	*	*	K14462|APOB|http://www.genome.jp/dbget-bin/www_bget?ko:K14462	ko04975(Fat digestion and absorption);ko04977(Vitamin digestion and absorption)	*	*	*	*	*
shibanyu_transcript_10822	25.31	30.96	1899.15	20.95	29.74	21.02	-4.58981	0.00142766	0.0142482	AFG32222.1	cytochrome oxidase subunit 1, partial (mitochondrion) [Sebastes ovalis]	*	*	*	K02256|COX1|http://www.genome.jp/dbget-bin/www_bget?ko:K02256	ko00190(Oxidative phosphorylation);ko04260(Cardiac muscle contraction)	KOG4769	Cytochrome c oxidase, subunit I	C	sp|Q36775|COX1_GADMO	Cytochrome c oxidase subunit 1 OS=Gadus morhua OX=8049 GN=mt-co1 PE=3 SV=1
shibanyu_transcript_4948	15.7	13.61	27.96	7.84	3.27	3.56	-1.87114	0.00010402	0.00147357	AEB31291.1	hypothetical protein, partial [Epinephelus bruneus]	*	*	*	*	*	*	*	*	sp|Q8AWD1|M1I1L_DANRE	Mid1-interacting protein 1-like OS=Danio rerio OX=7955 GN=mid1ip1l PE=2 SV=1
shibanyu_transcript_6371	22.13	19.67	45.93	9.42	12.83	10.01	-1.35757	9.98e-05	0.00141975	XP_026219727.1	T-complex protein 1 subunit epsilon [Anabas testudineus]	GO:0006457(protein folding);GO:0030240(skeletal muscle thin filament assembly)	GO:0005737(cytoplasm)	GO:0005524(ATP binding);GO:0051082(unfolded protein binding)	K09497|CCT5|http://www.genome.jp/dbget-bin/www_bget?ko:K09497	*	KOG0357	Chaperonin complex component, TCP-1 epsilon subunit (CCT5)	O	sp|P48643|TCPE_HUMAN	T-complex protein 1 subunit epsilon OS=Homo sapiens OX=9606 GN=CCT5 PE=1 SV=1
shibanyu_transcript_6677	0	133.17	0	0	0	0	-25.4731	7.03e-11	3.27e-09	XP_023270707.1	leucine-rich alpha-2-glycoprotein-like [Seriola lalandi dorsalis]	*	*	*	*	*	KOG0619	FOG: Leucine rich repeat	R	sp|P02750|A2GL_HUMAN	Leucine-rich alpha-2-glycoprotein OS=Homo sapiens OX=9606 GN=LRG1 PE=1 SV=2
shibanyu_transcript_9729	0	0	0	1.54	0.76	1.74	5.36389	0.00134018	0.0134619	XP_028254778.1	proteasome subunit beta type-6-like [Parambassis ranga]	GO:0051603(proteolysis involved in cellular protein catabolic process)	GO:0005737(cytoplasm);GO:0005634(nucleus);GO:0005839(proteasome core complex)	GO:0004298(threonine-type endopeptidase activity)	K02738|PSMB6|http://www.genome.jp/dbget-bin/www_bget?ko:K02738	ko03050(Proteasome)	KOG0174	20S proteasome, regulatory subunit beta type PSMB6/PSMB9/PRE3	O	sp|Q3MHN0|PSB6_BOVIN	Proteasome subunit beta type-6 OS=Bos taurus OX=9913 GN=PSMB6 PE=1 SV=1
shibanyu_transcript_583	0.43	0.38	0.39	13.43	14.07	23.29	5.52224	1.02e-48	7.55e-46	AFZ93893.1	complement component 7 [Oplegnathus fasciatus]	GO:0006956(complement activation)	GO:0005579(membrane attack complex)	*	K03996|C7|http://www.genome.jp/dbget-bin/www_bget?ko:K03996	ko04610(Complement and coagulation cascades)	*	*	*	sp|Q29RQ1|CO7_BOVIN	Complement component C7 OS=Bos taurus OX=9913 GN=C7 PE=2 SV=1
shibanyu_transcript_3463	0	0	0	0	0	91.85	25.2365	1.05e-10	4.62e-09	ACO82023.1	apolipoprotein B, partial [Perca flavescens]	*	*	*	K14462|APOB|http://www.genome.jp/dbget-bin/www_bget?ko:K14462	ko04975(Fat digestion and absorption);ko04977(Vitamin digestion and absorption)	KOG4338	Predicted lipoprotein	I	sp|P04114|APOB_HUMAN	Apolipoprotein B-100 OS=Homo sapiens OX=9606 GN=APOB PE=1 SV=2
shibanyu_transcript_8138	2.49	5.91	12.33	17.69	13.27	91.48	2.70387	0.00331666	0.0280504	XP_018529572.1	PREDICTED: uncharacterized protein LOC108881857 [Lates calcarifer]	*	*	*	*	*	*	*	*	*	*
shibanyu_transcript_7548	0	0	0	0	7.46	45.7	10.0924	0.000964617	0.0104172	ADX97122.1	ca2+-dependent complex c1r/c1S subunit, partial [Perca flavescens]	*	*	*	K01330|C1R|http://www.genome.jp/dbget-bin/www_bget?ko:K01330	ko04145(Phagosome);ko04610(Complement and coagulation cascades)	KOG3627	Trypsin	E	sp|P00736|C1R_HUMAN	Complement C1r subcomponent OS=Homo sapiens OX=9606 GN=C1R PE=1 SV=2
shibanyu_transcript_10871	0	39.23	35.82	0	0	0	-8.42417	0.00540202	0.0407051	*	*	*	*	*	*	*	*	*	*	*	*
shibanyu_transcript_5135	2.26	1.28	1.89	4.2	3.5	3.29	1.08406	0.00159765	0.0155928	XP_019121332.1	uncharacterized protein LOC104921026 [Larimichthys crocea]	*	*	GO:0016491(oxidoreductase activity)	*	*	*	*	*	sp|Q9V0D5|MDH_PYRAB	Malate dehydrogenase OS=Pyrococcus abyssi (strain GE5 / Orsay) OX=272844 GN=mdh PE=3 SV=1
shibanyu_transcript_4549	9.97	0	0	0	0	0	-22.6224	7.09e-09	2.08e-07	XP_022621011.1	UDP-glucuronosyltransferase 2A2-like [Seriola dumerili]	*	*	*	K00699|UGT|http://www.genome.jp/dbget-bin/www_bget?ko:K00699	ko00053(Ascorbate and aldarate metabolism);ko00040(Pentose and glucuronate interconversions);ko00140(Steroid hormone biosynthesis);ko00860(Porphyrin and chlorophyll metabolism);ko00830(Retinol metabolism);ko00982(Drug metabolism - cytochrome P450);ko00983(Drug metabolism - other enzymes);ko00980(Metabolism of xenobiotics by cytochrome P450)	KOG1192	UDP-glucuronosyl and UDP-glucosyl transferase	GC	sp|Q9Y4X1|UD2A1_HUMAN	UDP-glucuronosyltransferase 2A1 OS=Homo sapiens OX=9606 GN=UGT2A1 PE=1 SV=2
shibanyu_transcript_2304	20.07	0	0	0	0	0	-24.0495	7.5e-10	2.78e-08	ADP76803.1	plasminogen [Epinephelus coioides]	GO:0007596(blood coagulation);GO:0042730(fibrinolysis);GO:0048771(tissue remodeling)	GO:0005576(extracellular region)	GO:0004252(serine-type endopeptidase activity)	K01315|PLG|http://www.genome.jp/dbget-bin/www_bget?ko:K01315	ko04080(Neuroactive ligand-receptor interaction);ko04610(Complement and coagulation cascades)	*	*	*	sp|Q5R8X6|PLMN_PONAB	Plasminogen OS=Pongo abelii OX=9601 GN=PLG PE=2 SV=1
shibanyu_transcript_5781	12.29	9.82	17.01	6.26	5.82	5.54	-1.08537	4.14e-06	7.73e-05	XP_019961379.1	PREDICTED: collagen alpha-1(I) chain-like [Paralichthys olivaceus]	*	GO:0005581(collagen trimer)	GO:0005201(extracellular matrix structural constituent)	K06236|COL1A|http://www.genome.jp/dbget-bin/www_bget?ko:K06236	ko04510(Focal adhesion);ko04151(PI3K-Akt signaling pathway);ko04512(ECM-receptor interaction);ko04974(Protein digestion and absorption);ko04611(Platelet activation)	KOG3544	Collagens (type IV and type XIII), and related proteins	W	sp|Q9YIB4|CO1A1_CYNPY	Collagen alpha-1(I) chain OS=Cynops pyrrhogaster OX=8330 GN=COL1A1 PE=2 SV=1
shibanyu_transcript_5498	16.01	42.64	17.36	2.84	6.67	6.8	-2.18435	0.00013245	0.00183317	XP_018551651.1	PREDICTED: protein LEG1 homolog [Lates calcarifer]	*	*	*	*	*	*	*	*	sp|Q5QT17|LEG1H_ONCMY	Protein LEG1 homolog OS=Oncorhynchus mykiss OX=8022 GN=leg1 PE=2 SV=1
shibanyu_transcript_2489	0.14	0.07	0.5	16.77	0	18.38	5.90565	0.0012671	0.0128484	XP_018545261.1	PREDICTED: glycerol-3-phosphate acyltransferase 3 [Lates calcarifer]	*	GO:0016021(integral component of membrane)	GO:0016746(transferase activity, transferring acyl groups)	K13506|GPAT3_4, AGPAT9, AGPAT6|http://www.genome.jp/dbget-bin/www_bget?ko:K13506	ko00561(Glycerolipid metabolism);ko00564(Glycerophospholipid metabolism)	KOG2898	Predicted phosphate acyltransferase, contains PlsC domain	I	sp|Q6DG38|GPAT3_DANRE	Glycerol-3-phosphate acyltransferase 3 OS=Danio rerio OX=7955 GN=gpat3 PE=2 SV=1
shibanyu_transcript_3775	3.5	3.37	6.6	62.93	80.53	186.81	4.71189	1.09e-18	1.59e-16	XP_022606299.1	L-2-hydroxyglutarate dehydrogenase, mitochondrial [Seriola dumerili]	*	*	GO:0016491(oxidoreductase activity)	K00109|E1.1.99.2|http://www.genome.jp/dbget-bin/www_bget?ko:K00109	ko00650(Butanoate metabolism)	KOG2665	Predicted FAD-dependent oxidoreductase	S	sp|A7MBI3|L2HDH_BOVIN	L-2-hydroxyglutarate dehydrogenase, mitochondrial OS=Bos taurus OX=9913 GN=L2HGDH PE=2 SV=1
shibanyu_transcript_3696	1.54	1.56	2.04	14.95	13.6	15.87	3.17513	6.6e-58	6.35e-55	XP_027130332.1	alcohol dehydrogenase 1-like [Larimichthys crocea]	*	*	GO:0016491(oxidoreductase activity);GO:0008270(zinc ion binding)	K00121|frmA, ADH5, adhC|http://www.genome.jp/dbget-bin/www_bget?ko:K00121	ko00350(Tyrosine metabolism);ko00010(Glycolysis / Gluconeogenesis);ko00680(Methane metabolism);ko00071(Fatty acid degradation);ko00830(Retinol metabolism);ko01200(Carbon metabolism);ko01220(Degradation of aromatic compounds);ko00625(Chloroalkane and chloroalkene degradation);ko00982(Drug metabolism - cytochrome P450);ko00980(Metabolism of xenobiotics by cytochrome P450);ko00626(Naphthalene degrad…	KOG0022	Alcohol dehydrogenase, class III	Q	sp|Q75ZX4|ADH1_ORYSI	Alcohol dehydrogenase 1 OS=Oryza sativa subsp. indica OX=39946 GN=ADH1 PE=2 SV=1
shibanyu_transcript_6201	0	0	191.56	0	0	0	-25.9702	2.98e-11	1.53e-09	*	*	*	*	*	*	*	*	*	*	*	*
shibanyu_transcript_7711	31.93	51.73	40.15	74.19	89.36	93.09	1.11079	8.29e-07	1.73e-05	*	*	*	*	*	*	*	*	*	*	*	*
shibanyu_transcript_9395	0	0	1.38	3.57	112.11	1.81	6.61465	0.00174897	0.0167162	XP_018536784.1	PREDICTED: uncharacterized protein LOC108886407 [Lates calcarifer]	*	*	*	*	*	*	*	*	*	*
shibanyu_transcript_4302	5.4	5.74	7.99	1.9	2.56	1.67	-1.57329	6.4e-11	3.07e-09	XP_018531660.1	PREDICTED: LOW QUALITY PROTEIN: ADP-ribosylation factor-like protein 4A [Lates calcarifer]	*	*	*	K07945|ARL4|http://www.genome.jp/dbget-bin/www_bget?ko:K07945	*	KOG0070	GTP-binding ADP-ribosylation factor Arf1	U	sp|P40617|ARL4A_HUMAN	ADP-ribosylation factor-like protein 4A OS=Homo sapiens OX=9606 GN=ARL4A PE=1 SV=2
shibanyu_transcript_9833	0	0	0	4.37	8.96	5.27	7.5719	1.06e-08	2.96e-07	XP_022622365.1	complement factor I-like [Seriola dumerili]	*	GO:0016020(membrane)	GO:0005044(scavenger receptor activity);GO:0004252(serine-type endopeptidase activity)	K01333|CFI|http://www.genome.jp/dbget-bin/www_bget?ko:K01333	ko04610(Complement and coagulation cascades)	KOG3627	Trypsin	E	sp|P05156|CFAI_HUMAN	Complement factor I OS=Homo sapiens OX=9606 GN=CFI PE=1 SV=2
shibanyu_transcript_1937	0	0	0	182.15	0	200.27	27.6352	1.51e-12	1.04e-10	XP_027147520.1	formimidoyltransferase-cyclodeaminase [Larimichthys crocea]	GO:0044237(cellular metabolic process)	GO:0005794(Golgi apparatus)	GO:0005542(folic acid binding);GO:0016740(transferase activity)	K13990|FTCD|http://www.genome.jp/dbget-bin/www_bget?ko:K13990	ko00340(Histidine metabolism);ko00670(One carbon pool by folate)	*	*	*	sp|Q9YH58|FTCD_CHICK	Formimidoyltransferase-cyclodeaminase OS=Gallus gallus OX=9031 GN=FTCD PE=2 SV=1
shibanyu_transcript_5391	0.9	42.85	1.18	0.46	0	0.97	-4.9513	0.00639709	0.0467551	XP_018557383.1	PREDICTED: alpha-2-HS-glycoprotein-like [Lates calcarifer]	*	*	*	*	*	*	*	*	sp|Q5KQS2|FETCB_GLOBR	Antihemorrhagic factor cHLP-B OS=Gloydius brevicaudus OX=259325 PE=2 SV=1
shibanyu_transcript_11147	8.36	5.26	3.76	40.24	16.8	60.07	2.79159	8.47e-05	0.00122862	*	*	*	*	*	*	*	*	*	*	*	*
shibanyu_transcript_6706	0	3.15	25.07	0	0	0	-9.10497	0.00359209	0.0298813	XP_018522644.1	PREDICTED: LOW QUALITY PROTEIN: uncharacterized protein LOC108877172 [Lates calcarifer]	*	*	*	K01320|F7|http://www.genome.jp/dbget-bin/www_bget?ko:K01320	ko04610(Complement and coagulation cascades)	*	*	*	sp|P08709|FA7_HUMAN	Coagulation factor VII OS=Homo sapiens OX=9606 GN=F7 PE=1 SV=1
shibanyu_transcript_1713	28.92	47.49	46.92	0.38	0.29	0.23	-7.05212	2.76e-81	5.32e-78	XP_018516956.1	PREDICTED: properdin [Lates calcarifer]	*	*	*	K15412|CFP|http://www.genome.jp/dbget-bin/www_bget?ko:K15412	*	KOG4475	FOG: Immunoglobin and related proteins	RP	sp|Q64181|PROP_CAVPO	Properdin OS=Cavia porcellus OX=10141 GN=CFP PE=2 SV=1
shibanyu_transcript_1947	12.73	20.71	13.1	90.35	147.42	129.65	3.02769	5.02e-21	8.63e-19	XP_023270284.1	complement factor I-like [Seriola lalandi dorsalis]	*	GO:0016020(membrane)	GO:0005044(scavenger receptor activity);GO:0004252(serine-type endopeptidase activity)	K01333|CFI|http://www.genome.jp/dbget-bin/www_bget?ko:K01333	ko04610(Complement and coagulation cascades)	KOG3627	Trypsin	E	sp|Q61129|CFAI_MOUSE	Complement factor I OS=Mus musculus OX=10090 GN=Cfi PE=1 SV=3
shibanyu_transcript_1369	1.08	2.4	1.21	5.1	6.3	10.26	2.26085	2.1e-06	4.13e-05	XP_014865792.1	PREDICTED: serine/threonine-protein phosphatase PP1-gamma catalytic subunit B-like, partial [Poecilia mexicana]	*	GO:0000164(protein phosphatase type 1 complex)	GO:0046872(metal ion binding);GO:0004722(protein serine/threonine phosphatase activity)	K06269|PPP1C|http://www.genome.jp/dbget-bin/www_bget?ko:K06269	ko04113(Meiosis - yeast);ko04114(Oocyte meiosis);ko04810(Regulation of actin cytoskeleton);ko04510(Focal adhesion);ko04390(Hippo signaling pathway);ko04024(cAMP signaling pathway);ko04022(cGMP - PKG signaling pathway);ko03015(mRNA surveillance pathway);ko04261(Adrenergic signaling in cardiomyocytes);ko04270(Vascular smooth muscle contraction);ko04910(Insulin signaling pathway);ko04921(Oxytocin si…	KOG0374	Serine/threonine specific protein phosphatase PP1, catalytic subunit	TR	sp|P36874|PP1GA_XENLA	Serine/threonine-protein phosphatase PP1-gamma catalytic subunit A OS=Xenopus laevis OX=8355 GN=ppp1cc-a PE=1 SV=2
shibanyu_transcript_3837	0	0	5.78	0	0	0	-21.7728	2.55e-08	6.5e-07	XP_010732573.2	heparin cofactor 2 [Larimichthys crocea]	*	GO:0005615(extracellular space)	*	K03912|SERPIND1, HCF2|http://www.genome.jp/dbget-bin/www_bget?ko:K03912	ko04610(Complement and coagulation cascades)	KOG2392	Serpin	V	sp|P05546|HEP2_HUMAN	Heparin cofactor 2 OS=Homo sapiens OX=9606 GN=SERPIND1 PE=1 SV=3
shibanyu_transcript_2883	4.51	7.05	6.17	2.77	3.3	2.39	-1.00667	2.6e-05	0.000430528	AWO96284.1	Cbp/p300-interacting transactivator 3a [Scophthalmus maximus]	GO:0006355(regulation of transcription, DNA-templated);GO:0042692(muscle cell differentiation)	GO:0005634(nucleus)	*	*	*	*	*	*	sp|Q9I8K7|CITE3_CHICK	Cbp/p300-interacting transactivator 3 OS=Gallus gallus OX=9031 GN=CITED3 PE=2 SV=1
shibanyu_transcript_8947	1308.04	1473.89	2406.71	4250.21	4403.51	3615.14	1.32311	1.56e-08	4.12e-07	ADK73984.1	leukocyte cell-derived chemotaxin-2 [Epinephelus coioides]	*	*	GO:0046872(metal ion binding)	*	*	*	*	*	sp|O88803|LECT2_MOUSE	Leukocyte cell-derived chemotaxin-2 OS=Mus musculus OX=10090 GN=Lect2 PE=1 SV=1
shibanyu_transcript_7601	14.97	18.71	10.3	71.23	142.67	213.54	3.31796	7.96e-11	3.6e-09	AEB31289.1	chemotaxin, partial [Epinephelus bruneus]	*	*	GO:0030246(carbohydrate binding)	*	*	*	*	*	sp|P07897|PGCA_RAT	Aggrecan core protein OS=Rattus norvegicus OX=10116 GN=Acan PE=1 SV=2
shibanyu_transcript_2389	0	0	0	38.43	0	45.72	12.2104	0.00177583	0.0169037	XP_019128690.2	staphylococcal nuclease domain-containing protein 1 [Larimichthys crocea]	GO:0031047(gene silencing by RNA)	GO:0005737(cytoplasm);GO:0016442(RISC complex)	GO:0004521(endoribonuclease activity)	K15979|SND1|http://www.genome.jp/dbget-bin/www_bget?ko:K15979	*	KOG2039	Transcriptional coactivator p100	K	sp|Q7ZT42|SND1_DANRE	Staphylococcal nuclease domain-containing protein 1 OS=Danio rerio OX=7955 GN=snd1 PE=2 SV=1
shibanyu_transcript_4106	46.71	75.03	91.69	108.97	134.24	166.77	1.02306	0.000399819	0.00487526	AAN15747.1	reverse transcriptase-like protein [Paralichthys olivaceus]	*	*	*	*	*	KOG1075	FOG: Reverse transcriptase	R	sp|Q95SX7|RTBS_DROME	Probable RNA-directed DNA polymerase from transposon BS OS=Drosophila melanogaster OX=7227 GN=RTase PE=2 SV=1
shibanyu_transcript_5003	0.2	0	0	0.74	1.99	1.26	4.49541	0.000538241	0.00632302	XP_022612162.1	endoplasmin [Seriola dumerili]	GO:0050830(defense response to Gram-positive bacterium);GO:0035889(otolith tethering);GO:0006457(protein folding);GO:0001666(response to hypoxia)	*	GO:0005524(ATP binding);GO:0051082(unfolded protein binding)	K09487|HSP90B, TRA1|http://www.genome.jp/dbget-bin/www_bget?ko:K09487	ko04151(PI3K-Akt signaling pathway);ko04141(Protein processing in endoplasmic reticulum);ko04915(Estrogen signaling pathway);ko04918(Thyroid hormone synthesis);ko04626(Plant-pathogen interaction);ko04657(IL-17 signaling pathway)	KOG0020	Endoplasmic reticulum glucose-regulated protein (GRP94/endoplasmin), HSP90 family	O	sp|P08110|ENPL_CHICK	Endoplasmin OS=Gallus gallus OX=9031 GN=HSP90B1 PE=1 SV=1
shibanyu_transcript_5870	0	0	0	0	9.43	0	21.3701	4.57e-08	1.11e-06	XP_022612162.1	endoplasmin [Seriola dumerili]	GO:0050830(defense response to Gram-positive bacterium);GO:0035889(otolith tethering);GO:0006457(protein folding);GO:0001666(response to hypoxia)	*	GO:0005524(ATP binding);GO:0051082(unfolded protein binding)	K09487|HSP90B, TRA1|http://www.genome.jp/dbget-bin/www_bget?ko:K09487	ko04151(PI3K-Akt signaling pathway);ko04141(Protein processing in endoplasmic reticulum);ko04915(Estrogen signaling pathway);ko04918(Thyroid hormone synthesis);ko04626(Plant-pathogen interaction);ko04657(IL-17 signaling pathway)	KOG0020	Endoplasmic reticulum glucose-regulated protein (GRP94/endoplasmin), HSP90 family	O	sp|P08110|ENPL_CHICK	Endoplasmin OS=Gallus gallus OX=9031 GN=HSP90B1 PE=1 SV=1
shibanyu_transcript_1943	5.45	2.77	3.34	1.75	1.76	0.7	-1.43919	0.0069729	0.0498663	XP_022607798.1	arrestin domain-containing protein 3 [Seriola dumerili]	*	*	*	*	*	KOG3780	Thioredoxin binding protein TBP-2/VDUP1	R	sp|Q6TXF1|ARRD3_RAT	Arrestin domain-containing protein 3 OS=Rattus norvegicus OX=10116 GN=Arrdc3 PE=2 SV=1
shibanyu_transcript_2595	391.35	376.91	80.48	0	0.23	0	-12.0283	8.8e-19	1.3e-16	ACH53600.1	hepatic lipase [Epinephelus coioides]	*	*	*	K01046|E3.1.1.3|http://www.genome.jp/dbget-bin/www_bget?ko:K01046	ko00561(Glycerolipid metabolism)	*	*	*	sp|P27656|LIPC_MOUSE	Hepatic triacylglycerol lipase OS=Mus musculus OX=10090 GN=Lipc PE=2 SV=2
shibanyu_transcript_4016	5.41	10	9.13	0	0	0	-9.84501	1.43e-15	1.56e-13	AFZ93893.1	complement component 7 [Oplegnathus fasciatus]	GO:0006956(complement activation)	GO:0005579(membrane attack complex)	*	K03996|C7|http://www.genome.jp/dbget-bin/www_bget?ko:K03996	ko04610(Complement and coagulation cascades)	*	*	*	sp|Q29RQ1|CO7_BOVIN	Complement component C7 OS=Bos taurus OX=9913 GN=C7 PE=2 SV=1
shibanyu_transcript_9164	122.16	411.04	69.22	51.34	28.77	42.35	-2.25722	0.00233437	0.0209376	AEB31349.1	hemoglobin beta chain, partial [Epinephelus bruneus]	*	GO:0005833(hemoglobin complex)	GO:0020037(heme binding);GO:0046872(metal ion binding);GO:0019825(oxygen binding);GO:0005344(oxygen carrier activity)	K13825|HBE|http://www.genome.jp/dbget-bin/www_bget?ko:K13825	*	KOG3378	Globins and related hemoproteins	C	sp|P83273|HBB2_ANAMI	Hemoglobin subunit beta-2 OS=Anarhichas minor OX=65739 GN=hbb2 PE=1 SV=1
shibanyu_transcript_6599	1.14	0.21	1.4	1.97	14.37	13.91	3.53459	0.000262466	0.00337112	XP_028254954.1	apolipoprotein Eb-like [Parambassis ranga]	GO:0006869(lipid transport);GO:0042157(lipoprotein metabolic process)	GO:0005576(extracellular region)	GO:0008289(lipid binding)	K04524|APOE|http://www.genome.jp/dbget-bin/www_bget?ko:K04524	*	*	*	*	sp|O42364|APOEB_DANRE	Apolipoprotein Eb OS=Danio rerio OX=7955 GN=apoeb PE=2 SV=1
shibanyu_transcript_5742	79.09	0	44.67	0	0	0	-11.8093	0.00250542	0.022244	XP_023152463.1	protein disulfide-isomerase [Amphiprion ocellaris]	GO:0045454(cell redox homeostasis)	GO:0005623(cell)	GO:0003756(protein disulfide isomerase activity)	K09580|PDIA1, P4HB|http://www.genome.jp/dbget-bin/www_bget?ko:K09580	ko04141(Protein processing in endoplasmic reticulum)	KOG0190	Protein disulfide isomerase (prolyl 4-hydroxylase beta subunit)	O	sp|P09102|PDIA1_CHICK	Protein disulfide-isomerase OS=Gallus gallus OX=9031 GN=P4HB PE=1 SV=3
shibanyu_transcript_3397	1.39	1.73	1.84	2.46	2.94	4.24	1.02719	0.00122713	0.0125295	XP_026165458.1	CAAX prenyl protease 1 homolog [Mastacembelus armatus]	GO:0071586(CAAX-box protein processing)	GO:0005789(endoplasmic reticulum membrane);GO:0016021(integral component of membrane)	GO:0046872(metal ion binding);GO:0004222(metalloendopeptidase activity)	K06013|STE24|http://www.genome.jp/dbget-bin/www_bget?ko:K06013	ko00900(Terpenoid backbone biosynthesis)	KOG2719	Metalloprotease	R	sp|O75844|FACE1_HUMAN	CAAX prenyl protease 1 homolog OS=Homo sapiens OX=9606 GN=ZMPSTE24 PE=1 SV=2
shibanyu_transcript_3373	23.5	54.64	35.56	61.44	120.5	109.05	1.41231	0.000896385	0.00974591	XP_010742931.3	selenoprotein Pb-like [Larimichthys crocea]	*	*	*	*	*	*	*	*	sp|Q98SV0|SELPB_DANRE	Selenoprotein Pb OS=Danio rerio OX=7955 GN=sepp1b PE=2 SV=3
shibanyu_transcript_3503	9.15	2.21	9.42	21.73	92.27	34.46	2.8768	0.000140404	0.00192941	RXM35660.1	hypothetical protein EOD39_3964 [Acipenser ruthenus]	*	*	*	*	*	*	*	*	*	*
shibanyu_transcript_3736	73.23	0	44.15	0	0	0	-12.2237	0.00175537	0.0167587	XP_028263181.1	protein disulfide-isomerase [Parambassis ranga]	GO:0045454(cell redox homeostasis)	GO:0005623(cell)	GO:0003756(protein disulfide isomerase activity)	K09580|PDIA1, P4HB|http://www.genome.jp/dbget-bin/www_bget?ko:K09580	ko04141(Protein processing in endoplasmic reticulum)	KOG0190	Protein disulfide isomerase (prolyl 4-hydroxylase beta subunit)	O	sp|Q8R4U2|PDIA1_CRIGR	Protein disulfide-isomerase OS=Cricetulus griseus OX=10029 GN=P4HB PE=2 SV=1
shibanyu_transcript_10260	32.55	38.24	5.86	2.02	1.89	6.08	-3.00395	0.00132528	0.0133416	XP_023254440.1	saxitoxin and tetrodotoxin-binding protein 1-like, partial [Seriola lalandi dorsalis]	*	*	*	*	*	*	*	*	sp|Q90WJ7|SXT1_TAKPA	Saxitoxin and tetrodotoxin-binding protein 1 OS=Takifugu pardalis OX=98921 GN=psbp1 PE=1 SV=2
shibanyu_transcript_4263	21.51	16.54	14.57	31.51	57.29	104.49	1.91433	0.00022492	0.00294407	NP_001298269.1	perilipin-2 [Oreochromis niloticus]	*	*	*	K17284|PLIN2, ADRP|http://www.genome.jp/dbget-bin/www_bget?ko:K17284	ko03320(PPAR signaling pathway)	*	*	*	sp|Q99541|PLIN2_HUMAN	Perilipin-2 OS=Homo sapiens OX=9606 GN=PLIN2 PE=1 SV=2
shibanyu_transcript_5345	68.7	74.85	69.02	18.64	43.31	18.47	-1.36762	0.000515531	0.006131	XP_028280357.1	apolipoprotein C-II-like [Parambassis ranga]	GO:0006629(lipid metabolic process);GO:0006869(lipid transport);GO:0060216(definitive hemopoiesis);GO:0042159(lipoprotein catabolic process)	GO:0042627(chylomicron)	GO:0008047(enzyme activator activity)	*	*	*	*	*	*	*
shibanyu_transcript_9598	305.11	0.72	0	0	0	0	-25.3998	7.97e-11	3.6e-09	XP_018524103.1	PREDICTED: uncharacterized protein LOC108878178 [Lates calcarifer]	*	*	*	K17308|ORM1, AGP1|http://www.genome.jp/dbget-bin/www_bget?ko:K17308	*	*	*	*	*	*
shibanyu_transcript_6291	5.52	10.21	7.86	2.1	2.71	3.03	-1.52794	3.82e-06	7.18e-05	XP_022598815.1	uroporphyrinogen-III synthase isoform X1 [Seriola dumerili]	GO:0006780(uroporphyrinogen III biosynthetic process)	*	GO:0004852(uroporphyrinogen-III synthase activity)	K01719|hemD, UROS|http://www.genome.jp/dbget-bin/www_bget?ko:K01719	ko00860(Porphyrin and chlorophyll metabolism)	KOG4132	Uroporphyrinogen III synthase UROS/HEM4	H	sp|P10746|HEM4_HUMAN	Uroporphyrinogen-III synthase OS=Homo sapiens OX=9606 GN=UROS PE=1 SV=1
shibanyu_transcript_4355	4.18	5.86	24.88	0	0	0	-10.2159	1.42e-11	7.75e-10	XP_022620410.1	dehydrogenase/reductase SDR family member 13-like [Seriola dumerili]	*	*	*	*	*	KOG1208	Dehydrogenases with different specificities (related to short-chain alcohol dehydrogenases)	Q	sp|Q17QU7|DHR13_BOVIN	Dehydrogenase/reductase SDR family member 13 OS=Bos taurus OX=9913 GN=DHRS13 PE=2 SV=1
shibanyu_transcript_4399	0	0	0	0	41.01	0	23.853	1.03e-09	3.72e-08	XP_018543186.1	PREDICTED: protein FAM107B-like isoform X6 [Lates calcarifer]	*	*	*	*	*	*	*	*	sp|O95990|F107A_HUMAN	Actin-associated protein FAM107A OS=Homo sapiens OX=9606 GN=FAM107A PE=1 SV=1
shibanyu_transcript_8803	34.6	43.26	43.13	12.89	19.12	16.47	-1.2604	5.2e-13	4.01e-11	*	*	*	*	*	*	*	*	*	*	*	*
shibanyu_transcript_9514	5.17	3.92	4.91	1.3	1.95	2.12	-1.32742	0.00144914	0.0143765	*	*	*	*	*	*	*	*	*	*	*	*
shibanyu_transcript_6565	44.97	122.52	63.67	8.98	13.09	8.23	-2.88108	1.61e-10	6.81e-09	ACR25276.1	metallothionein, partial [Channa punctata]	*	*	*	*	*	*	*	*	*	*
shibanyu_transcript_9315	4.19	2.74	2.18	0	0.6	0	-3.98293	0.00186316	0.0175361	XP_026231808.1	phenylalanine--tRNA ligase beta subunit [Anabas testudineus]	GO:0006432(phenylalanyl-tRNA aminoacylation)	GO:0005853(eukaryotic translation elongation factor 1 complex)	GO:0005524(ATP binding);GO:0000287(magnesium ion binding);GO:0004826(phenylalanine-tRNA ligase activity);GO:0003746(translation elongation factor activity)	K01890|FARSB, pheT|http://www.genome.jp/dbget-bin/www_bget?ko:K01890	ko00970(Aminoacyl-tRNA biosynthesis)	KOG1668	Elongation factor 1 beta/delta chain	K	sp|Q68FR9|EF1D_RAT	Elongation factor 1-delta OS=Rattus norvegicus OX=10116 GN=Eef1d PE=1 SV=2
shibanyu_transcript_7634	32.04	34.2	45.95	5.49	4.12	3.96	-2.98908	8.1e-48	5.57e-45	*	*	*	*	*	*	*	*	*	*	*	*
shibanyu_transcript_6552	0	33.78	0	0	0	0	-23.3088	2.44e-09	7.94e-08	ADF97259.1	apolipoprotein B-like protein, partial [Epinephelus coioides]	*	*	GO:0005319(lipid transporter activity)	K14462|APOB|http://www.genome.jp/dbget-bin/www_bget?ko:K14462	ko04975(Fat digestion and absorption);ko04977(Vitamin digestion and absorption)	*	*	*	*	*
shibanyu_transcript_5705	2.53	0.54	2.29	73.93	6.96	13.27	4.24019	4.16e-05	0.000658709	XP_023272927.1	LOW QUALITY PROTEIN: X-box-binding protein 1 [Seriola lalandi dorsalis]	*	*	*	K09027|XBP1|http://www.genome.jp/dbget-bin/www_bget?ko:K09027	ko04141(Protein processing in endoplasmic reticulum)	KOG4005	Transcription factor XBP-1	K	sp|P17861|XBP1_HUMAN	X-box-binding protein 1 OS=Homo sapiens OX=9606 GN=XBP1 PE=1 SV=2
shibanyu_transcript_1565	1.64	2.59	1.72	13.58	7.21	10.57	2.46153	7.87e-11	3.59e-09	XP_018545776.1	PREDICTED: protein L-Myc-1b-like [Lates calcarifer]	*	GO:0005634(nucleus)	GO:0003677(DNA binding);GO:0003700(DNA-binding transcription factor activity);GO:0046983(protein dimerization activity)	K09110|LMYC, MYCL|http://www.genome.jp/dbget-bin/www_bget?ko:K09110	*	*	*	*	sp|Q1LWL8|MCL1B_DANRE	Protein L-Myc-1b OS=Danio rerio OX=7955 GN=mycl1b PE=2 SV=1
shibanyu_transcript_11144	536.53	405.85	411.11	124.61	104.28	136.83	-1.85193	8.59e-12	4.84e-10	AFM90163.1	hypothetical protein [Callorhinchus milii]	*	*	*	*	*	*	*	*	*	*
shibanyu_transcript_2058	120.33	102.14	130.57	0	0	0	-14.1586	1.8e-32	6.42e-30	XP_018518673.1	PREDICTED: fibrinogen alpha chain-like [Lates calcarifer]	GO:0030168(platelet activation);GO:0051258(protein polymerization)	GO:0005577(fibrinogen complex)	GO:0005102(signaling receptor binding)	K03903|FGA|http://www.genome.jp/dbget-bin/www_bget?ko:K03903	ko04610(Complement and coagulation cascades);ko04611(Platelet activation)	KOG2579	Ficolin and related extracellular proteins	R	sp|P14448|FIBA_CHICK	Fibrinogen alpha chain OS=Gallus gallus OX=9031 GN=FGA PE=1 SV=4
shibanyu_transcript_3987	23.13	62.92	36	133.92	157.69	256.44	2.23285	4.51e-06	8.37e-05	AEM37687.1	cysteine dioxygenase, partial [Epinephelus bruneus]	GO:0042412(taurine biosynthetic process)	*	GO:0017172(cysteine dioxygenase activity);GO:0005506(iron ion binding)	K00456|CDO1|http://www.genome.jp/dbget-bin/www_bget?ko:K00456	ko00270(Cysteine and methionine metabolism);ko00430(Taurine and hypotaurine metabolism)	KOG4064	Cysteine dioxygenase CDO1	E	sp|Q6NWZ9|CDO1_DANRE	Cysteine dioxygenase type 1 OS=Danio rerio OX=7955 GN=cdo1 PE=2 SV=1
shibanyu_transcript_3587	21.17	35.96	35.44	49.12	111.12	49.3	1.23544	0.00286134	0.0250121	XP_022624135.1	phosphatidylserine decarboxylase proenzyme, mitochondrial isoform X2 [Seriola dumerili]	*	*	*	K01613|psd, PISD|http://www.genome.jp/dbget-bin/www_bget?ko:K01613	ko00564(Glycerophospholipid metabolism)	KOG2420	Phosphatidylserine decarboxylase	I	sp|Q58DH2|PISD_BOVIN	Phosphatidylserine decarboxylase proenzyme, mitochondrial OS=Bos taurus OX=9913 GN=PISD PE=2 SV=1
shibanyu_transcript_3414	36.23	73.24	78.43	20.78	28.17	29.87	-1.17347	0.00029002	0.00368085	XP_006796239.1	PREDICTED: LOW QUALITY PROTEIN: actin, cytoplasmic 2-like [Neolamprologus brichardi]	*	GO:0005856(cytoskeleton);GO:0097433(dense body);GO:0005925(focal adhesion);GO:0005634(nucleus);GO:0005886(plasma membrane);GO:0005737(cytoplasm)	GO:0005524(ATP binding)	K05692|ACTB_G1|http://www.genome.jp/dbget-bin/www_bget?ko:K05692	ko04210(Apoptosis);ko04810(Regulation of actin cytoskeleton);ko04520(Adherens junction);ko04510(Focal adhesion);ko04530(Tight junction);ko04145(Phagosome);ko04390(Hippo signaling pathway);ko04391(Hippo signaling pathway -fly);ko04015(Rap1 signaling pathway);ko04921(Oxytocin signaling pathway);ko04919(Thyroid hormone signaling pathway);ko04670(Leukocyte transendothelial migration);ko04611(Platelet…	KOG0676	Actin and related proteins	Z	sp|P53485|ACTB2_TAKRU	Actin, cytoplasmic 2 OS=Takifugu rubripes OX=31033 GN=actbb PE=3 SV=1
shibanyu_transcript_6550	0	0	23.75	0	0	0	-23.0271	3.8e-09	1.17e-07	CDW61002.1	Cell wall-associated hydrolase [Trichuris trichiura]	*	*	*	*	*	*	*	*	*	*
shibanyu_transcript_7269	41.93	47.09	58.87	21.66	30.82	10.48	-1.17512	0.00413091	0.0332163	XP_022602105.1	ceruloplasmin-like [Seriola dumerili]	GO:0006879(cellular iron ion homeostasis);GO:0006826(iron ion transport)	GO:0005623(cell);GO:0005615(extracellular space)	GO:0005507(copper ion binding);GO:0004322(ferroxidase activity)	K13624|CP|http://www.genome.jp/dbget-bin/www_bget?ko:K13624	ko04216(Ferroptosis);ko00860(Porphyrin and chlorophyll metabolism)	KOG1263	Multicopper oxidases	Q	sp|P00450|CERU_HUMAN	Ceruloplasmin OS=Homo sapiens OX=9606 GN=CP PE=1 SV=1
shibanyu_transcript_8217	25.72	29.82	47.98	61.57	61.35	84.34	1.08605	5.6e-05	0.000855077	AEJ91608.1	angiotensinogen [Oplegnathus fasciatus]	GO:0003081(regulation of systemic arterial blood pressure by renin-angiotensin)	GO:0005615(extracellular space)	*	K09821|AGT|http://www.genome.jp/dbget-bin/www_bget?ko:K09821	ko04270(Vascular smooth muscle contraction);ko04924(Renin secretion);ko04614(Renin-angiotensin system)	KOG2392	Serpin	V	sp|A6QPQ2|SPA38_BOVIN	Serpin A3-8 OS=Bos taurus OX=9913 GN=SERPINA3-8 PE=2 SV=1
shibanyu_transcript_5687	29.72	38.85	34.02	0.45	0.65	0.44	-6.08608	1.78e-68	2.86e-65	XP_023270284.1	complement factor I-like [Seriola lalandi dorsalis]	*	GO:0016020(membrane)	GO:0005044(scavenger receptor activity);GO:0004252(serine-type endopeptidase activity)	K01333|CFI|http://www.genome.jp/dbget-bin/www_bget?ko:K01333	ko04610(Complement and coagulation cascades)	KOG3627	Trypsin	E	sp|Q9WUW3|CFAI_RAT	Complement factor I OS=Rattus norvegicus OX=10116 GN=Cfi PE=2 SV=1
shibanyu_transcript_1811	19.69	23.01	0	0	0	0	-11.2831	0.00387742	0.0316536	XP_018525430.1	PREDICTED: vigilin isoform X2 [Lates calcarifer]	*	*	GO:0003723(RNA binding)	*	*	KOG2208	Vigilin	I	sp|Q8VDJ3|VIGLN_MOUSE	Vigilin OS=Mus musculus OX=10090 GN=Hdlbp PE=1 SV=1
shibanyu_transcript_1733	0	0	159.99	0.07	0	0	-11.077	0.0040719	0.032879	XP_022613554.1	selenoprotein P [Seriola dumerili]	*	*	*	*	*	*	*	*	sp|Q98SV1|SELPA_DANRE	Selenoprotein Pa OS=Danio rerio OX=7955 GN=sepp1a PE=1 SV=3
shibanyu_transcript_4578	13.05	7.59	11.61	27.61	25.16	24.28	1.31064	1.48e-06	2.96e-05	XP_018545234.1	PREDICTED: hyaluronan and proteoglycan link protein 1-like [Lates calcarifer]	*	*	*	K06745|PDCD1LG1, CD274|http://www.genome.jp/dbget-bin/www_bget?ko:K06745	ko04514(Cell adhesion molecules (CAMs))	*	*	*	*	*
shibanyu_transcript_1777	41.7	64.03	7.46	1.46	7.16	4.52	-3.12643	0.000593383	0.00687852	XP_026175006.1	proto-oncogene c-Fos-like [Mastacembelus armatus]	GO:0006357(regulation of transcription by RNA polymerase II)	GO:0005667(transcription factor complex)	GO:0003677(DNA binding);GO:0003700(DNA-binding transcription factor activity)	K04379|FOS|http://www.genome.jp/dbget-bin/www_bget?ko:K04379	ko04210(Apoptosis);ko04010(MAPK signaling pathway);ko04668(TNF signaling pathway);ko04024(cAMP signaling pathway);ko04380(Osteoclast differentiation);ko04915(Estrogen signaling pathway);ko04921(Oxytocin signaling pathway);ko04917(Prolactin signaling pathway);ko04713(Circadian entrainment);ko04662(B cell receptor signaling pathway);ko04657(IL-17 signaling pathway);ko04660(T cell receptor signaling…	KOG1414	Transcriptional activator FOSB/c-Fos and related bZIP transcription factors	K	sp|P53450|FOS_TAKRU	Proto-oncogene c-Fos OS=Takifugu rubripes OX=31033 GN=fos PE=3 SV=1
shibanyu_transcript_10184	129.42	136.16	147.93	70.12	72.35	53.49	-1.02345	1.24e-12	8.57e-11	*	*	*	*	*	*	*	*	*	*	*	*
shibanyu_transcript_2738	0	0	0	2.21	3.81	0.84	8.45198	1.53e-08	4.07e-07	XP_019121332.1	uncharacterized protein LOC104921026 [Larimichthys crocea]	*	*	GO:0016491(oxidoreductase activity)	*	*	*	*	*	sp|Q9V0D5|MDH_PYRAB	Malate dehydrogenase OS=Pyrococcus abyssi (strain GE5 / Orsay) OX=272844 GN=mdh PE=3 SV=1
shibanyu_transcript_6770	0	141.27	0	0	0	0	-25.5761	5.89e-11	2.87e-09	XP_028283188.1	vitamin K-dependent protein C-like [Parambassis ranga]	GO:0007596(blood coagulation)	GO:0005576(extracellular region)	GO:0005509(calcium ion binding);GO:0004252(serine-type endopeptidase activity)	K01344|PROC|http://www.genome.jp/dbget-bin/www_bget?ko:K01344	ko04610(Complement and coagulation cascades)	*	*	*	sp|Q28278|PROC_CANLF	Vitamin K-dependent protein C OS=Canis lupus familiaris OX=9615 GN=PROC PE=2 SV=2
shibanyu_transcript_7472	29.85	0	0	0	0	0	-23.3447	2.31e-09	7.62e-08	CBN81453.1	Habp2-prov protein, partial [Dicentrarchus labrax]	*	*	*	K08648|HABP2|http://www.genome.jp/dbget-bin/www_bget?ko:K08648	*	KOG3627	Trypsin	E	sp|Q14520|HABP2_HUMAN	Hyaluronan-binding protein 2 OS=Homo sapiens OX=9606 GN=HABP2 PE=1 SV=1
shibanyu_transcript_703	0	40.17	57.07	0	0	0	-12.6916	0.00115987	0.0119801	AFZ93893.1	complement component 7 [Oplegnathus fasciatus]	GO:0006956(complement activation)	GO:0005579(membrane attack complex)	*	K03996|C7|http://www.genome.jp/dbget-bin/www_bget?ko:K03996	ko04610(Complement and coagulation cascades)	*	*	*	sp|Q29RQ1|CO7_BOVIN	Complement component C7 OS=Bos taurus OX=9913 GN=C7 PE=2 SV=1
shibanyu_transcript_7100	113.43	0.87	0.39	0.58	0.49	0	-6.98495	0.000638274	0.00732836	*	*	*	*	*	*	*	*	*	*	*	*
shibanyu_transcript_456	9.12	8.29	10.7	17.32	15.37	22.24	1.03205	1.12e-06	2.29e-05	XP_019109695.2	ATP-dependent zinc metalloprotease YME1L1 isoform X4 [Larimichthys crocea]	*	*	*	K08955|YME1|http://www.genome.jp/dbget-bin/www_bget?ko:K08955	ko04139(Mitophagy - yeast)	KOG0734	AAA+-type ATPase containing the peptidase M41 domain	O	sp|O88967|YMEL1_MOUSE	ATP-dependent zinc metalloprotease YME1L1 OS=Mus musculus OX=10090 GN=Yme1l1 PE=1 SV=1
shibanyu_transcript_4158	0	0	0	0	0	403.66	27.1648	3.57e-12	2.25e-10	XP_008291235.1	PREDICTED: adenosylhomocysteinase [Stegastes partitus]	GO:0006730(one-carbon metabolic process);GO:0033353(S-adenosylmethionine cycle)	*	GO:0004013(adenosylhomocysteinase activity)	K01251|E3.3.1.1, ahcY|http://www.genome.jp/dbget-bin/www_bget?ko:K01251	ko00270(Cysteine and methionine metabolism)	KOG1370	S-adenosylhomocysteine hydrolase	H	sp|P51893|SAHHA_XENLA	Adenosylhomocysteinase A OS=Xenopus laevis OX=8355 GN=ahcy-a PE=2 SV=1
shibanyu_transcript_6863	7.99	0	10.46	0	0.22	0.08	-5.88947	0.00485317	0.0376414	*	*	*	*	*	*	*	*	*	*	*	*
shibanyu_transcript_2899	19.87	9.06	19.25	1.04	0.58	0.38	-4.56879	1.91e-17	2.56e-15	XP_023279912.1	fibrinogen beta chain [Seriola lalandi dorsalis]	GO:0030168(platelet activation);GO:0051258(protein polymerization);GO:0072378(blood coagulation, fibrin clot formation)	GO:0005577(fibrinogen complex)	GO:0005102(signaling receptor binding)	K03904|FGB|http://www.genome.jp/dbget-bin/www_bget?ko:K03904	ko04610(Complement and coagulation cascades);ko04611(Platelet activation)	KOG2579	Ficolin and related extracellular proteins	R	sp|P02675|FIBB_HUMAN	Fibrinogen beta chain OS=Homo sapiens OX=9606 GN=FGB PE=1 SV=2
shibanyu_transcript_11145	0	0	0	1735.97	0	0	25.4296	7.57e-11	3.49e-09	XP_026225718.1	cell wall integrity and stress response component 1-like [Anabas testudineus]	*	*	*	*	*	*	*	*	*	*
shibanyu_transcript_316	8.24	8.27	9.73	10.99	25.46	26.41	1.31353	0.000428306	0.00517675	XP_003977322.1	PREDICTED: rho-related GTP-binding protein RhoE isoform X1 [Takifugu rubripes]	GO:0007264(small GTPase mediated signal transduction)	*	GO:0005525(GTP binding);GO:0003924(GTPase activity)	K07859|RND3|http://www.genome.jp/dbget-bin/www_bget?ko:K07859	*	KOG0393	Ras-related small GTPase, Rho type	R	sp|P61587|RND3_HUMAN	Rho-related GTP-binding protein RhoE OS=Homo sapiens OX=9606 GN=RND3 PE=1 SV=1
shibanyu_transcript_688	30.01	21.28	31.11	13.1	9.54	8.5	-1.34306	1.62e-06	3.23e-05	XP_019108919.1	kelch-like protein 12 isoform X1 [Larimichthys crocea]	GO:0048208(COPII vesicle coating);GO:0006513(protein monoubiquitination)	GO:0030134(COPII-coated ER to Golgi transport vesicle);GO:0000139(Golgi membrane)	*	K10450|KLHL12, C3IP1|http://www.genome.jp/dbget-bin/www_bget?ko:K10450	*	KOG4441	Proteins containing BTB/POZ and Kelch domains, involved in regulatory/signal transduction processes	TR	sp|Q5U374|KLH12_DANRE	Kelch-like protein 12 OS=Danio rerio OX=7955 GN=klhl12 PE=2 SV=2
shibanyu_transcript_3273	2.43	2.26	4.62	9.38	9.27	8.57	1.63896	4.74e-09	1.42e-07	XP_026159857.1	alcohol dehydrogenase 1 [Mastacembelus armatus]	*	*	GO:0016491(oxidoreductase activity);GO:0008270(zinc ion binding)	K00121|frmA, ADH5, adhC|http://www.genome.jp/dbget-bin/www_bget?ko:K00121	ko00350(Tyrosine metabolism);ko00010(Glycolysis / Gluconeogenesis);ko00680(Methane metabolism);ko00071(Fatty acid degradation);ko00830(Retinol metabolism);ko01200(Carbon metabolism);ko01220(Degradation of aromatic compounds);ko00625(Chloroalkane and chloroalkene degradation);ko00982(Drug metabolism - cytochrome P450);ko00980(Metabolism of xenobiotics by cytochrome P450);ko00626(Naphthalene degrad…	KOG0022	Alcohol dehydrogenase, class III	Q	sp|P26325|ADH1_GADMC	Alcohol dehydrogenase 1 OS=Gadus morhua subsp. callarias OX=8053 PE=1 SV=1
shibanyu_transcript_7418	18.82	36.14	22.52	8.92	7.71	8.32	-1.57659	1.18e-06	2.4e-05	XP_027141703.1	immunoglobulin lambda-1 light chain-like isoform X4 [Larimichthys crocea]	*	*	*	*	*	*	*	*	sp|P0DOX8|IGL1_HUMAN	Immunoglobulin lambda-1 light chain OS=Homo sapiens OX=9606 PE=1 SV=1
shibanyu_transcript_3445	23.12	31.18	15.71	169.62	260.93	343.58	3.50325	9.39e-16	1.04e-13	XP_018517332.1	PREDICTED: 1,25-dihydroxyvitamin D(3) 24-hydroxylase, mitochondrial [Lates calcarifer]	*	*	GO:0020037(heme binding);GO:0005506(iron ion binding);GO:0004497(monooxygenase activity);GO:0016705(oxidoreductase activity, acting on paired donors, with incorporation or reduction of molecular oxygen)	K07436|CYP24A1|http://www.genome.jp/dbget-bin/www_bget?ko:K07436	ko00100(Steroid biosynthesis)	KOG0159	Cytochrome P450 CYP11/CYP12/CYP24/CYP27 subfamilies	Q	sp|Q07973|CP24A_HUMAN	1,25-dihydroxyvitamin D(3) 24-hydroxylase, mitochondrial OS=Homo sapiens OX=9606 GN=CYP24A1 PE=1 SV=2
shibanyu_transcript_4459	5.73	5.85	5.7	9.31	18.11	22	1.56581	2.26e-05	0.000379252	XP_018553009.1	PREDICTED: 7-dehydrocholesterol reductase [Lates calcarifer]	GO:0016126(sterol biosynthetic process)	GO:0016021(integral component of membrane)	GO:0016628(oxidoreductase activity, acting on the CH-CH group of donors, NAD or NADP as acceptor)	K00213|DHCR7|http://www.genome.jp/dbget-bin/www_bget?ko:K00213	ko00100(Steroid biosynthesis)	KOG1435	Sterol reductase/lamin B receptor	IT	sp|Q7SXF1|DHCR7_DANRE	7-dehydrocholesterol reductase OS=Danio rerio OX=7955 GN=dhcr7 PE=2 SV=1
shibanyu_transcript_5126	57.97	21.74	51.13	168.89	115.64	121.29	1.68881	0.000255364	0.00329476	A7YD35.2	RecName: Full=Thyroxine 5-deiodinase; AltName: Full=5DIII; AltName: Full=DIOIII; AltName: Full=Type 3 DI; AltName: Full=Type III iodothyronine deiodinase	*	*	*	K07754|DIO3|http://www.genome.jp/dbget-bin/www_bget?ko:K07754	ko04919(Thyroid hormone signaling pathway)	*	*	*	sp|A7YD35|IOD3_SPAAU	Thyroxine 5-deiodinase OS=Sparus aurata OX=8175 GN=dio3 PE=2 SV=2
shibanyu_transcript_1725	0	0	0	1389.77	803.56	849.71	17.5251	2.23e-44	1.34e-41	XP_018518673.1	PREDICTED: fibrinogen alpha chain-like [Lates calcarifer]	GO:0030168(platelet activation);GO:0051258(protein polymerization)	GO:0005577(fibrinogen complex)	GO:0005102(signaling receptor binding)	K03903|FGA|http://www.genome.jp/dbget-bin/www_bget?ko:K03903	ko04610(Complement and coagulation cascades);ko04611(Platelet activation)	KOG2579	Ficolin and related extracellular proteins	R	sp|P14448|FIBA_CHICK	Fibrinogen alpha chain OS=Gallus gallus OX=9031 GN=FGA PE=1 SV=4
shibanyu_transcript_9143	1.86	95.47	95.33	2.04	2.45	1.11	-5.06561	1.42e-05	0.000247543	NP_001034506.1	polyubiquitin [Tribolium castaneum]	GO:0019941(modification-dependent protein catabolic process);GO:0016567(protein ubiquitination)	GO:0005737(cytoplasm);GO:0005634(nucleus);GO:0005840(ribosome)	GO:0031386(protein tag);GO:0031625(ubiquitin protein ligase binding)	K08770|UBC|http://www.genome.jp/dbget-bin/www_bget?ko:K08770	ko03320(PPAR signaling pathway)	KOG0001	Ubiquitin and ubiquitin-like proteins	OR	sp|P0CG53|UBB_BOVIN	Polyubiquitin-B OS=Bos taurus OX=9913 GN=UBB PE=1 SV=1
shibanyu_transcript_6913	4.31	9.42	9.05	0.11	2.45	0.62	-2.81884	0.00524856	0.0399048	AEG78334.1	betaine homocysteine S-methyltansferase, partial [Epinephelus coioides]	GO:0009086(methionine biosynthetic process);GO:0032259(methylation)	*	GO:0047150(betaine-homocysteine S-methyltransferase activity);GO:0008270(zinc ion binding)	K00544|BHMT|http://www.genome.jp/dbget-bin/www_bget?ko:K00544	ko00270(Cysteine and methionine metabolism);ko00260(Glycine, serine and threonine metabolism)	KOG1579	Homocysteine S-methyltransferase	E	sp|Q32LQ4|BHMT1_DANRE	Betaine--homocysteine S-methyltransferase 1 OS=Danio rerio OX=7955 GN=bhmt PE=2 SV=1
shibanyu_transcript_9407	746.34	0	1048.88	0	0	0	-28.0314	7.23e-13	5.4e-11	AAN02166.1	gastrula specific embryonic protein 1 [Epinephelus coioides]	GO:0042157(lipoprotein metabolic process)	GO:0005576(extracellular region);GO:0016021(integral component of membrane)	*	*	*	*	*	*	*	*
shibanyu_transcript_3692	28.52	24.49	20.03	77.52	68.28	66.37	1.57975	7.88e-10	2.9e-08	AEM37728.1	beta-microseminoprotein, partial [Epinephelus bruneus]	*	*	*	*	*	*	*	*	*	*
shibanyu_transcript_4918	0	0	0	0	26.46	19.42	10.6123	0.00660411	0.0480494	XP_019111791.1	translocon-associated protein subunit alpha [Larimichthys crocea]	*	GO:0005789(endoplasmic reticulum membrane);GO:0016021(integral component of membrane)	*	K13249|SSR1|http://www.genome.jp/dbget-bin/www_bget?ko:K13249	ko04141(Protein processing in endoplasmic reticulum)	KOG1631	Translocon-associated complex TRAP, alpha subunit	U	sp|P45433|SSRA_ONCMY	Translocon-associated protein subunit alpha OS=Oncorhynchus mykiss OX=8022 GN=ssr1 PE=2 SV=1
shibanyu_transcript_1082	16.98	12.85	11.67	4.66	4.99	7.03	-1.27642	5.27e-05	0.000810368	XP_018519419.1	PREDICTED: choline/ethanolamine kinase-like [Lates calcarifer]	*	*	*	K14156|CHK|http://www.genome.jp/dbget-bin/www_bget?ko:K14156	ko00564(Glycerophospholipid metabolism)	KOG2686	Choline kinase	M	sp|Q01134|CHKA_RAT	Choline kinase alpha OS=Rattus norvegicus OX=10116 GN=Chka PE=1 SV=2
shibanyu_transcript_2657	283.18	491.49	0	0	0.1	0	-13.4396	3.87e-06	7.25e-05	ADP76803.1	plasminogen [Epinephelus coioides]	GO:0007596(blood coagulation);GO:0042730(fibrinolysis);GO:0048771(tissue remodeling)	GO:0005576(extracellular region)	GO:0004252(serine-type endopeptidase activity)	K01315|PLG|http://www.genome.jp/dbget-bin/www_bget?ko:K01315	ko04080(Neuroactive ligand-receptor interaction);ko04610(Complement and coagulation cascades)	*	*	*	sp|Q5R8X6|PLMN_PONAB	Plasminogen OS=Pongo abelii OX=9601 GN=PLG PE=2 SV=1
shibanyu_transcript_1344	16.34	13.54	22.15	37.51	31.26	30.94	1.01155	1.92e-06	3.81e-05	XP_010743996.2	splicing factor, proline- and glutamine-rich isoform X1 [Larimichthys crocea]	GO:0021955(central nervous system neuron axonogenesis);GO:0021547(midbrain-hindbrain boundary initiation);GO:0048681(negative regulation of axon regeneration);GO:0021654(rhombomere boundary formation);GO:0021522(spinal cord motor neuron differentiation);GO:0021591(ventricular system development)	GO:0043005(neuron projection);GO:0005634(nucleus)	GO:0003723(RNA binding)	K13219|SFPQ, PSF|http://www.genome.jp/dbget-bin/www_bget?ko:K13219	*	KOG0115	RNA-binding protein p54nrb (RRM superfamily)	A	sp|P23246|SFPQ_HUMAN	Splicing factor, proline- and glutamine-rich OS=Homo sapiens OX=9606 GN=SFPQ PE=1 SV=2
shibanyu_transcript_9351	8.98	2.59	3.35	150.33	155.1	187.86	5.08969	4.85e-19	7.78e-17	XP_018529572.1	PREDICTED: uncharacterized protein LOC108881857 [Lates calcarifer]	*	*	*	*	*	*	*	*	*	*
shibanyu_transcript_1567	2.67	2.59	1.89	7.65	4.61	12.22	1.82632	0.00010711	0.00151289	XP_023286437.1	Krueppel-like factor 12 isoform X2 [Seriola lalandi dorsalis]	*	*	*	K09205|KLF8_12|http://www.genome.jp/dbget-bin/www_bget?ko:K09205	*	KOG1721	FOG: Zn-finger	R	sp|O35738|KLF12_MOUSE	Krueppel-like factor 12 OS=Mus musculus OX=10090 GN=Klf12 PE=1 SV=2
shibanyu_transcript_8582	1.26	11.46	5.97	35.01	23.89	45.1	2.57819	0.000864744	0.00946329	*	*	*	*	*	*	*	*	*	*	*	*
shibanyu_transcript_1690	0	0	0	50.4	0	0	24.4489	3.9e-10	1.52e-08	XP_023131750.1	nucleolar GTP-binding protein 2 [Amphiprion ocellaris]	GO:0000448(cleavage in ITS2 between 5.8S rRNA and LSU-rRNA of tricistronic rRNA transcript (SSU-rRNA, 5.8S rRNA, LSU-rRNA));GO:0003407(neural retina development);GO:0007096(regulation of exit from mitosis);GO:0045664(regulation of neuron differentiation)	GO:0005730(nucleolus)	GO:0005525(GTP binding)	K14537|NUG2, GNL2|http://www.genome.jp/dbget-bin/www_bget?ko:K14537	ko03008(Ribosome biogenesis in eukaryotes)	KOG2423	Nucleolar GTPase	R	sp|Q13823|NOG2_HUMAN	Nucleolar GTP-binding protein 2 OS=Homo sapiens OX=9606 GN=GNL2 PE=1 SV=1
shibanyu_transcript_8105	361.76	464.54	348.5	698.05	773.83	921.54	1.07686	3.03e-06	5.8e-05	ADK73984.1	leukocyte cell-derived chemotaxin-2 [Epinephelus coioides]	*	*	GO:0046872(metal ion binding)	*	*	*	*	*	sp|O88803|LECT2_MOUSE	Leukocyte cell-derived chemotaxin-2 OS=Mus musculus OX=10090 GN=Lect2 PE=1 SV=1
shibanyu_transcript_7719	68.1	124.1	0	0	0	0	-11.8766	0.00236644	0.0211465	*	*	*	*	*	*	*	*	*	*	*	*
shibanyu_transcript_7278	591.14	624.34	611.96	1922.48	1474.48	1373.1	1.44194	3.84e-12	2.4e-10	XP_023279912.1	fibrinogen beta chain [Seriola lalandi dorsalis]	GO:0072378(blood coagulation, fibrin clot formation);GO:0030168(platelet activation);GO:0051258(protein polymerization)	GO:0005577(fibrinogen complex)	GO:0005102(signaling receptor binding)	K03904|FGB|http://www.genome.jp/dbget-bin/www_bget?ko:K03904	ko04610(Complement and coagulation cascades);ko04611(Platelet activation)	KOG2579	Ficolin and related extracellular proteins	R	sp|Q02020|FIBB_CHICK	Fibrinogen beta chain (Fragment) OS=Gallus gallus OX=9031 GN=FGB PE=1 SV=1
shibanyu_transcript_272	3.84	5.29	2.91	31.64	22.75	115.68	3.87483	1.07e-07	2.48e-06	XP_008282380.1	PREDICTED: protein phosphatase PTC7 homolog [Stegastes partitus]	*	*	GO:0046872(metal ion binding);GO:0004721(phosphoprotein phosphatase activity)	K17508|PTC7, PPTC7|http://www.genome.jp/dbget-bin/www_bget?ko:K17508	*	KOG1379	Serine/threonine protein phosphatase	T	sp|Q5U3N5|PPTC7_DANRE	Protein phosphatase PTC7 homolog OS=Danio rerio OX=7955 GN=pptc7 PE=2 SV=1
shibanyu_transcript_10424	33.71	39.9	30.63	20.58	12.72	7.17	-1.32313	0.00392704	0.0319233	*	*	*	*	*	*	*	*	*	*	*	*
shibanyu_transcript_738	0	0	0	0	0	113.48	26.3236	1.61e-11	8.65e-10	XP_010771546.1	PREDICTED: apolipoprotein B-100 [Notothenia coriiceps]	*	*	*	K14462|APOB|http://www.genome.jp/dbget-bin/www_bget?ko:K14462	ko04975(Fat digestion and absorption);ko04977(Vitamin digestion and absorption)	KOG4338	Predicted lipoprotein	I	sp|P04114|APOB_HUMAN	Apolipoprotein B-100 OS=Homo sapiens OX=9606 GN=APOB PE=1 SV=2
shibanyu_transcript_5730	0.25	7845.46	0.26	0.41	0.38	0.1	-13.2178	2.16e-07	4.79e-06	ACH90228.1	apolipoprotein A-I, partial [Morone saxatilis]	*	*	*	K08757|APOA1|http://www.genome.jp/dbget-bin/www_bget?ko:K08757	ko04975(Fat digestion and absorption);ko04977(Vitamin digestion and absorption);ko03320(PPAR signaling pathway)	*	*	*	sp|O42175|APOA1_SPAAU	Apolipoprotein A-I OS=Sparus aurata OX=8175 GN=apoa1 PE=2 SV=1
shibanyu_transcript_670	0.69	0	0	29.13	40.95	11.24	6.80501	0.000250491	0.0032389	AFZ93893.1	complement component 7 [Oplegnathus fasciatus]	GO:0006956(complement activation)	GO:0005579(membrane attack complex)	*	K03996|C7|http://www.genome.jp/dbget-bin/www_bget?ko:K03996	ko04610(Complement and coagulation cascades)	*	*	*	sp|Q9TUQ3|CO7_PIG	Complement component C7 OS=Sus scrofa OX=9823 GN=C7 PE=1 SV=1
shibanyu_transcript_2036	0	0	0	6.07	0	0	21.7991	2.44e-08	6.24e-07	XP_018525429.1	PREDICTED: vigilin isoform X1 [Lates calcarifer]	*	*	GO:0003723(RNA binding)	*	*	KOG2208	Vigilin	I	sp|P81021|VIGLN_CHICK	Vigilin OS=Gallus gallus OX=9031 GN=HDLBP PE=2 SV=1
shibanyu_transcript_11137	0	0	0	116.4	0	115.58	9.73542	0.00105231	0.0111151	*	*	*	*	*	*	*	*	*	*	*	*
shibanyu_transcript_607	207.19	175.47	0	0	0	0	-28.6043	2.63e-17	3.34e-15	XP_010771546.1	PREDICTED: apolipoprotein B-100 [Notothenia coriiceps]	*	*	*	K14462|APOB|http://www.genome.jp/dbget-bin/www_bget?ko:K14462	ko04975(Fat digestion and absorption);ko04977(Vitamin digestion and absorption)	KOG4338	Predicted lipoprotein	I	sp|P04114|APOB_HUMAN	Apolipoprotein B-100 OS=Homo sapiens OX=9606 GN=APOB PE=1 SV=2
shibanyu_transcript_7280	0	0	1626.09	0	0	0.09	-13.9028	0.000372785	0.00458626	YP_007317676.1	NADH dehydrogenase subunit 4 (mitochondrion) [Epinephelus fuscoguttatus]	GO:0006120(mitochondrial electron transport, NADH to ubiquinone)	GO:0016021(integral component of membrane);GO:0031966(mitochondrial membrane);GO:0070469(respirasome)	GO:0008137(NADH dehydrogenase (ubiquinone) activity)	K03881|ND4|http://www.genome.jp/dbget-bin/www_bget?ko:K03881	ko00190(Oxidative phosphorylation);ko04723(Retrograde endocannabinoid signaling)	KOG4845	NADH dehydrogenase, subunit 4	C	sp|Q4JQH8|NU4M_TETNG	NADH-ubiquinone oxidoreductase chain 4 OS=Tetraodon nigroviridis OX=99883 GN=MT-ND4 PE=3 SV=1
shibanyu_transcript_4969	0.25	1.25	0.43	6.64	34.27	42.21	5.53705	5.26e-10	2.01e-08	XP_023270284.1	complement factor I-like [Seriola lalandi dorsalis]	*	GO:0016020(membrane)	GO:0005044(scavenger receptor activity);GO:0004252(serine-type endopeptidase activity)	K01333|CFI|http://www.genome.jp/dbget-bin/www_bget?ko:K01333	ko04610(Complement and coagulation cascades)	KOG3627	Trypsin	E	sp|Q61129|CFAI_MOUSE	Complement factor I OS=Mus musculus OX=10090 GN=Cfi PE=1 SV=3
shibanyu_transcript_4914	17.21	575.63	0	0	0	0	-28.0111	7.51e-13	5.56e-11	XP_018535277.1	PREDICTED: basement membrane-specific heparan sulfate proteoglycan core protein-like [Lates calcarifer]	*	*	*	*	*	KOG3509	Basement membrane-specific heparan sulfate proteoglycan (HSPG) core protein	O	sp|P98160|PGBM_HUMAN	Basement membrane-specific heparan sulfate proteoglycan core protein OS=Homo sapiens OX=9606 GN=HSPG2 PE=1 SV=4
shibanyu_transcript_6212	5.09	6.42	9.58	1.19	1.02	3.82	-1.71182	0.00682209	0.0489696	XP_023282413.1	multiple inositol polyphosphate phosphatase 1-like [Seriola lalandi dorsalis]	*	*	GO:0016791(phosphatase activity)	K03103|MINPP1|http://www.genome.jp/dbget-bin/www_bget?ko:K03103	ko00010(Glycolysis / Gluconeogenesis);ko00562(Inositol phosphate metabolism)	KOG1382	Multiple inositol polyphosphate phosphatase	R	sp|F1NPQ2|MINP1_CHICK	Multiple inositol polyphosphate phosphatase 1 OS=Gallus gallus OX=9031 GN=MINPP1 PE=1 SV=3
shibanyu_transcript_8665	0	0	0	158.4	0	0	24.5695	3.2e-10	1.27e-08	XP_023269849.1	inter-alpha-trypsin inhibitor heavy chain H3-like isoform X1 [Seriola lalandi dorsalis]	*	*	*	*	*	*	*	*	*	*
shibanyu_transcript_6014	204.93	257.76	408.01	99.21	178.89	91.27	-1.16398	0.00132544	0.0133416	ACL98114.1	retinol-binding protein, partial [Epinephelus coioides]	GO:0001889(liver development);GO:0032526(response to retinoic acid)	*	GO:0005501(retinoid binding);GO:0034632(retinol transmembrane transporter activity)	K18271|RBP4|http://www.genome.jp/dbget-bin/www_bget?ko:K18271	*	*	*	*	sp|P24774|RET4A_ONCMY	Retinol-binding protein 4-A OS=Oncorhynchus mykiss OX=8022 GN=rbp4a PE=1 SV=2
shibanyu_transcript_2397	28.25	43.53	30.45	0.36	0.11	0.67	-6.52211	1.19e-27	3.26e-25	XP_023270284.1	complement factor I-like [Seriola lalandi dorsalis]	*	GO:0016020(membrane)	GO:0005044(scavenger receptor activity);GO:0004252(serine-type endopeptidase activity)	K01333|CFI|http://www.genome.jp/dbget-bin/www_bget?ko:K01333	ko04610(Complement and coagulation cascades)	KOG3627	Trypsin	E	sp|Q61129|CFAI_MOUSE	Complement factor I OS=Mus musculus OX=10090 GN=Cfi PE=1 SV=3
shibanyu_transcript_3218	27.14	32.27	33.07	16.19	10.34	12.29	-1.18608	3.51e-07	7.68e-06	XP_010744394.1	indoleamine 2,3-dioxygenase 2 [Larimichthys crocea]	GO:0019441(tryptophan catabolic process to kynurenine)	*	GO:0020037(heme binding);GO:0046872(metal ion binding)	K00463|INDO|http://www.genome.jp/dbget-bin/www_bget?ko:K00463	ko00380(Tryptophan metabolism)	*	*	*	sp|Q6ZQW0|I23O2_HUMAN	Indoleamine 2,3-dioxygenase 2 OS=Homo sapiens OX=9606 GN=IDO2 PE=1 SV=4
shibanyu_transcript_2111	0	0	0	250.48	178.86	206.06	15.1534	6.74e-36	2.95e-33	XP_018545237.1	PREDICTED: complement factor I-like [Lates calcarifer]	*	GO:0016020(membrane)	GO:0005044(scavenger receptor activity);GO:0004252(serine-type endopeptidase activity)	K01333|CFI|http://www.genome.jp/dbget-bin/www_bget?ko:K01333	ko04610(Complement and coagulation cascades)	KOG3627	Trypsin	E	sp|Q61129|CFAI_MOUSE	Complement factor I OS=Mus musculus OX=10090 GN=Cfi PE=1 SV=3
shibanyu_transcript_7920	0	129.1	0	0	0	0	-24.9083	1.83e-10	7.65e-09	AEB31292.1	hypothetical protein, partial [Epinephelus bruneus]	*	*	*	*	*	*	*	*	sp|P97280|ITIH3_MESAU	Inter-alpha-trypsin inhibitor heavy chain H3 OS=Mesocricetus auratus OX=10036 GN=ITIH3 PE=1 SV=1
shibanyu_transcript_9129	0	0	0	0	39.41	0	22.1513	1.44e-08	3.86e-07	XP_026231254.1	uncharacterized protein LOC113172486 [Anabas testudineus]	*	*	*	*	*	*	*	*	*	*
shibanyu_transcript_1248	38.52	40.68	33.02	763.26	439.63	404.64	3.89538	1.24e-26	3.15e-24	XP_026225430.1	fibrinogen alpha chain [Anabas testudineus]	GO:0030168(platelet activation);GO:0051258(protein polymerization);GO:0072378(blood coagulation, fibrin clot formation)	GO:0005577(fibrinogen complex)	GO:0005102(signaling receptor binding)	K03903|FGA|http://www.genome.jp/dbget-bin/www_bget?ko:K03903	ko04610(Complement and coagulation cascades);ko04611(Platelet activation)	KOG2579	Ficolin and related extracellular proteins	R	sp|P14448|FIBA_CHICK	Fibrinogen alpha chain OS=Gallus gallus OX=9031 GN=FGA PE=1 SV=4
shibanyu_transcript_1867	42.89	44.06	48.23	146.29	86.72	292	2.02881	6.59e-05	0.000984499	XP_018559537.1	PREDICTED: tyrosine aminotransferase [Lates calcarifer]	GO:0009058(biosynthetic process);GO:0006559(L-phenylalanine catabolic process)	*	GO:0004838(L-tyrosine:2-oxoglutarate aminotransferase activity);GO:0030170(pyridoxal phosphate binding)	K00815|TAT|http://www.genome.jp/dbget-bin/www_bget?ko:K00815	ko00270(Cysteine and methionine metabolism);ko00360(Phenylalanine metabolism);ko00400(Phenylalanine, tyrosine and tryptophan biosynthesis);ko00350(Tyrosine metabolism);ko00950(Isoquinoline alkaloid biosynthesis);ko00401(Novobiocin biosynthesis);ko00960(Tropane, piperidine and pyridine alkaloid biosynthesis);ko00130(Ubiquinone and other terpenoid-quinone biosynthesis);ko01230(Biosynthesis of amino…	KOG0259	Tyrosine aminotransferase	E	sp|P17735|ATTY_HUMAN	Tyrosine aminotransferase OS=Homo sapiens OX=9606 GN=TAT PE=1 SV=1
shibanyu_transcript_257	0	0	11.32	0	0	0	-23.8277	1.07e-09	3.87e-08	XP_008283050.1	PREDICTED: fibronectin-like isoform X1 [Stegastes partitus]	GO:0003181(atrioventricular valve morphogenesis);GO:0003128(heart field specification);GO:0001756(somitogenesis)	GO:0005576(extracellular region)	*	K05717|FN1|http://www.genome.jp/dbget-bin/www_bget?ko:K05717	ko04810(Regulation of actin cytoskeleton);ko04510(Focal adhesion);ko04151(PI3K-Akt signaling pathway);ko04512(ECM-receptor interaction)	*	*	*	sp|P04937|FINC_RAT	Fibronectin OS=Rattus norvegicus OX=10116 GN=Fn1 PE=1 SV=2
shibanyu_transcript_3178	5.71	10.32	3.43	16.05	14.58	24.16	1.53132	0.00300507	0.0260089	XP_015823546.1	PREDICTED: tumor protein p53-inducible nuclear protein 2-like isoform X1 [Nothobranchius furzeri]	GO:0010508(positive regulation of autophagy);GO:0045893(positive regulation of transcription, DNA-templated)	*	*	*	*	*	*	*	sp|Q8CHM3|T53I2_RAT	Tumor protein p53-inducible nuclear protein 2 (Fragment) OS=Rattus norvegicus OX=10116 GN=Tp53inp2 PE=2 SV=1
shibanyu_transcript_5923	38.11	53.56	55.45	92.32	112.54	99.69	1.11454	1.79e-14	1.73e-12	XP_028253694.1	leucine-rich repeat-containing G-protein coupled receptor 5-like [Parambassis ranga]	*	*	*	*	*	KOG0619	FOG: Leucine rich repeat	R	*	*
shibanyu_transcript_1805	16.74	19.27	25.32	5.05	6.08	6.1	-1.76221	1.3e-30	4.18e-28	ADZ99158.1	MHC class II antigen [Epinephelus coioides]	*	*	*	K06752|MHC2|http://www.genome.jp/dbget-bin/www_bget?ko:K06752	ko04145(Phagosome);ko04514(Cell adhesion molecules (CAMs));ko04612(Antigen processing and presentation);ko04640(Hematopoietic cell lineage);ko04672(Intestinal immune network for IgA production);ko04658(Th1 and Th2 cell differentiation);ko04659(Th17 cell differentiation)	*	*	*	sp|P01903|DRA_HUMAN	HLA class II histocompatibility antigen, DR alpha chain OS=Homo sapiens OX=9606 GN=HLA-DRA PE=1 SV=1
shibanyu_transcript_2554	5.51	8.05	5.66	25.87	25.39	39.88	2.30219	1.51e-13	1.29e-11	XP_027140740.1	UPF0764 protein C16orf89 homolog [Larimichthys crocea]	*	*	*	*	*	*	*	*	sp|A7MCS3|CP089_DANRE	UPF0764 protein C16orf89 homolog OS=Danio rerio OX=7955 PE=2 SV=2
shibanyu_transcript_202	0.07	0	0.29	238.13	565.44	370.16	11.8791	4.29e-29	1.22e-26	XP_018546237.1	PREDICTED: alpha-2-macroglobulin-like, partial [Lates calcarifer]	*	*	*	K03910|A2M|http://www.genome.jp/dbget-bin/www_bget?ko:K03910	ko04610(Complement and coagulation cascades)	KOG1366	Alpha-macroglobulin	O	sp|Q5R4N8|A2MG_PONAB	Alpha-2-macroglobulin OS=Pongo abelii OX=9601 GN=A2M PE=2 SV=1
shibanyu_transcript_5809	35.8	13.03	29.85	4.21	4.78	2.53	-2.74019	3.66e-08	9.07e-07	XP_026195350.1	reticulon-1 isoform X3 [Anabas testudineus]	*	GO:0005789(endoplasmic reticulum membrane);GO:0016021(integral component of membrane)	*	*	*	KOG1792	Reticulon	U	sp|Q8K0T0|RTN1_MOUSE	Reticulon-1 OS=Mus musculus OX=10090 GN=Rtn1 PE=1 SV=1
shibanyu_transcript_5251	10.45	9.41	18.47	1108.71	26.63	6.26	5.01917	0.00124722	0.012688	PWA20527.1	hypothetical protein CCH79_00003568 [Gambusia affinis]	GO:0006869(lipid transport);GO:0042157(lipoprotein metabolic process)	GO:0005576(extracellular region)	GO:0008289(lipid binding)	K08757|APOA1|http://www.genome.jp/dbget-bin/www_bget?ko:K08757	ko04975(Fat digestion and absorption);ko04977(Vitamin digestion and absorption);ko03320(PPAR signaling pathway)	*	*	*	sp|O42175|APOA1_SPAAU	Apolipoprotein A-I OS=Sparus aurata OX=8175 GN=apoa1 PE=2 SV=1
shibanyu_transcript_4349	5.66	0	0	0	0	0	-21.8893	2.14e-08	5.54e-07	ANF04049.4	3-hydroxy-3-methylglutaryl-CoA reductase [Epinephelus lanceolatus]	GO:0015936(coenzyme A metabolic process);GO:0008299(isoprenoid biosynthetic process);GO:0007519(skeletal muscle tissue development)	GO:0005789(endoplasmic reticulum membrane);GO:0016021(integral component of membrane)	GO:0004420(hydroxymethylglutaryl-CoA reductase (NADPH) activity);GO:0050661(NADP binding)	K00021|HMGCR|http://www.genome.jp/dbget-bin/www_bget?ko:K00021	ko04152(AMPK signaling pathway);ko00900(Terpenoid backbone biosynthesis);ko04976(Bile secretion)	KOG2480	3-hydroxy-3-methylglutaryl-CoA (HMG-CoA) reductase	I	sp|P09610|HMDH_MESAU	3-hydroxy-3-methylglutaryl-coenzyme A reductase OS=Mesocricetus auratus OX=10036 GN=HMGCR PE=1 SV=1
shibanyu_transcript_2857	24.5	39.83	55.38	114.11	159.32	96.88	1.71068	2.09e-07	4.65e-06	ACO34811.1	acetyl-Coenzyme A acyltransferase [Perca flavescens]	*	*	GO:0016747(transferase activity, transferring acyl groups other than amino-acyl groups)	K07508|ACAA2|http://www.genome.jp/dbget-bin/www_bget?ko:K07508	ko00280(Valine, leucine and isoleucine degradation);ko00071(Fatty acid degradation);ko00062(Fatty acid elongation);ko01212(Fatty acid metabolism)	KOG1391	Acetyl-CoA acetyltransferase	I	sp|Q8BWT1|THIM_MOUSE	3-ketoacyl-CoA thiolase, mitochondrial OS=Mus musculus OX=10090 GN=Acaa2 PE=1 SV=3
shibanyu_transcript_210	0	0	0	249.13	225.29	0	28.5885	5.83e-17	7.21e-15	ADU33222.1	complement component c3 [Epinephelus coioides]	*	*	*	K03990|C3|http://www.genome.jp/dbget-bin/www_bget?ko:K03990	ko04145(Phagosome);ko04610(Complement and coagulation cascades)	KOG1366	Alpha-macroglobulin	O	sp|P98093|CO3_ONCMY	Complement C3 (Fragment) OS=Oncorhynchus mykiss OX=8022 GN=c3 PE=1 SV=1
shibanyu_transcript_491	0	0	0	0	0	24.34	23.5297	1.72e-09	5.95e-08	XP_022593653.1	fetuin-B-like [Seriola dumerili]	*	GO:0005615(extracellular space)	GO:0004869(cysteine-type endopeptidase inhibitor activity)	*	*	*	*	*	sp|Q9UGM5|FETUB_HUMAN	Fetuin-B OS=Homo sapiens OX=9606 GN=FETUB PE=1 SV=2
shibanyu_transcript_9213	0.98	3.51	9.49	20.62	10.44	29.89	2.28769	0.00682197	0.0489696	ADK73984.1	leukocyte cell-derived chemotaxin-2 [Epinephelus coioides]	*	*	GO:0046872(metal ion binding)	*	*	*	*	*	sp|O88803|LECT2_MOUSE	Leukocyte cell-derived chemotaxin-2 OS=Mus musculus OX=10090 GN=Lect2 PE=1 SV=1
shibanyu_transcript_2262	0	0	0	0	209.09	82.72	13.9254	0.000364672	0.0045037	XP_010771546.1	PREDICTED: apolipoprotein B-100 [Notothenia coriiceps]	*	*	*	K14462|APOB|http://www.genome.jp/dbget-bin/www_bget?ko:K14462	ko04975(Fat digestion and absorption);ko04977(Vitamin digestion and absorption)	KOG4338	Predicted lipoprotein	I	sp|P04114|APOB_HUMAN	Apolipoprotein B-100 OS=Homo sapiens OX=9606 GN=APOB PE=1 SV=2
shibanyu_transcript_6286	147.11	45.99	29.15	17.68	19.3	16.83	-2.06385	0.00318897	0.0273061	XP_022065326.1	malate dehydrogenase, cytoplasmic isoform X2 [Acanthochromis polyacanthus]	GO:0005975(carbohydrate metabolic process);GO:0006108(malate metabolic process);GO:0006099(tricarboxylic acid cycle)	*	GO:0030060(L-malate dehydrogenase activity)	K00025|MDH1|http://www.genome.jp/dbget-bin/www_bget?ko:K00025	ko00270(Cysteine and methionine metabolism);ko00020(Citrate cycle (TCA cycle));ko00630(Glyoxylate and dicarboxylate metabolism);ko00620(Pyruvate metabolism);ko00710(Carbon fixation in photosynthetic organisms);ko01200(Carbon metabolism);ko04964(Proximal tubule bicarbonate reclamation)	KOG1496	Malate dehydrogenase	C	sp|Q5ZME2|MDHC_CHICK	Malate dehydrogenase, cytoplasmic OS=Gallus gallus OX=9031 GN=MDH1 PE=2 SV=1
shibanyu_transcript_1318	5.95	11.81	207.74	7.04	4.41	7.44	-3.38526	0.00509356	0.0391073	XP_025998839.1	plasminogen-like isoform X5 [Astatotilapia calliptera]	GO:0007596(blood coagulation);GO:0042730(fibrinolysis);GO:0048771(tissue remodeling)	GO:0005576(extracellular region)	GO:0004252(serine-type endopeptidase activity)	K01315|PLG|http://www.genome.jp/dbget-bin/www_bget?ko:K01315	ko04080(Neuroactive ligand-receptor interaction);ko04610(Complement and coagulation cascades)	*	*	*	sp|P06867|PLMN_PIG	Plasminogen OS=Sus scrofa OX=9823 GN=PLG PE=1 SV=3
shibanyu_transcript_6813	105.03	0	0	0	0	0	-24.8122	2.14e-10	8.78e-09	XP_020452625.1	uncharacterized protein LOC109958385 [Monopterus albus]	*	*	*	*	*	*	*	*	*	*
shibanyu_transcript_9469	15.95	35.06	53.26	114.68	155.18	119.38	1.99968	1.15e-06	2.33e-05	*	*	*	*	*	*	*	*	*	*	*	*
shibanyu_transcript_8788	0	29.29	0	0	0	0	-22.2247	1.3e-08	3.54e-07	AER42679.1	fructose-bisphosphate aldolase B [Epinephelus coioides]	GO:0006096(glycolytic process)	*	GO:0004332(fructose-bisphosphate aldolase activity)	K01623|ALDO|http://www.genome.jp/dbget-bin/www_bget?ko:K01623	ko00051(Fructose and mannose metabolism);ko00010(Glycolysis / Gluconeogenesis);ko00030(Pentose phosphate pathway);ko00710(Carbon fixation in photosynthetic organisms);ko00680(Methane metabolism);ko01230(Biosynthesis of amino acids);ko01200(Carbon metabolism)	KOG1557	Fructose-biphosphate aldolase	G	sp|P53447|ALDOB_SPAAU	Fructose-bisphosphate aldolase B OS=Sparus aurata OX=8175 GN=aldob PE=2 SV=2
shibanyu_transcript_3672	3.95	6.91	0.27	0	0	0	-8.8718	5.67e-06	0.000103911	*	*	*	*	*	*	*	*	*	*	*	*
shibanyu_transcript_3117	0	0	0	0	0	5.68	20.7982	1.03e-07	2.4e-06	XP_010733510.1	protein disulfide-isomerase A3 [Larimichthys crocea]	GO:0045454(cell redox homeostasis)	GO:0005623(cell)	GO:0003756(protein disulfide isomerase activity)	K08056|PDIA3, GRP58|http://www.genome.jp/dbget-bin/www_bget?ko:K08056	ko04141(Protein processing in endoplasmic reticulum);ko04612(Antigen processing and presentation)	KOG0190	Protein disulfide isomerase (prolyl 4-hydroxylase beta subunit)	O	sp|Q8JG64|PDIA3_CHICK	Protein disulfide-isomerase A3 OS=Gallus gallus OX=9031 GN=PDIA3 PE=2 SV=1
shibanyu_transcript_8616	4.64	7.44	5.28	18.15	16.68	32.84	2.0374	8.72e-07	1.81e-05	*	*	*	*	*	*	*	*	*	*	*	*
shibanyu_transcript_9686	26.8	209.82	140.94	13.23	21.51	16.59	-2.80418	7.49e-05	0.00110462	AEG78404.1	60S ribosomal protein L6, partial [Epinephelus coioides]	GO:0043009(chordate embryonic development);GO:0031016(pancreas development);GO:0006412(translation)	GO:0005840(ribosome)	GO:0003735(structural constituent of ribosome)	K02934|RP-L6e, RPL6|http://www.genome.jp/dbget-bin/www_bget?ko:K02934	ko03010(Ribosome)	KOG1694	60s ribosomal protein L6	J	sp|Q02878|RL6_HUMAN	60S ribosomal protein L6 OS=Homo sapiens OX=9606 GN=RPL6 PE=1 SV=3
shibanyu_transcript_3767	6.03	6.51	7.72	18.34	15.16	17.47	1.39849	6.65e-19	1e-16	*	*	*	*	*	*	*	*	*	*	*	*
shibanyu_transcript_3917	0	37.92	19.26	0.28	0	0.32	-6.5794	0.00226349	0.0205506	*	*	*	*	*	*	*	*	*	*	*	*
shibanyu_transcript_4069	0	0	0.09	0	0	1060.87	13.7514	0.000389528	0.00476789	XP_010731348.1	elongation factor 2 [Larimichthys crocea]	*	*	GO:0005525(GTP binding);GO:0003924(GTPase activity);GO:0003746(translation elongation factor activity)	K03234|EEF2|http://www.genome.jp/dbget-bin/www_bget?ko:K03234	ko04152(AMPK signaling pathway);ko04921(Oxytocin signaling pathway)	KOG0469	Elongation factor 2	J	sp|Q90705|EF2_CHICK	Elongation factor 2 OS=Gallus gallus OX=9031 GN=EEF2 PE=1 SV=3
shibanyu_transcript_901	12.24	11.84	6.89	40.58	42.77	58.64	2.22969	2.44e-09	7.94e-08	XP_022612849.1	nocturnin isoform X1 [Seriola dumerili]	GO:0032922(circadian regulation of gene expression)	*	GO:0004535(poly(A)-specific ribonuclease activity)	K18764|CCRN4L|http://www.genome.jp/dbget-bin/www_bget?ko:K18764	*	KOG0620	Glucose-repressible alcohol dehydrogenase transcriptional effector CCR4 and related proteins	K	sp|Q9ET55|NOCT_RAT	Nocturnin OS=Rattus norvegicus OX=10116 GN=Noct PE=2 SV=2
shibanyu_transcript_9414	0.71	17.83	4.57	57.63	79.63	120.08	3.54807	0.000525625	0.00622033	*	*	*	*	*	*	*	*	*	*	*	*
shibanyu_transcript_1667	35.72	0	0	0	0	0	-25.0276	1.5e-10	6.4e-09	XP_022621491.1	apolipoprotein B-100-like [Seriola dumerili]	*	*	*	K14462|APOB|http://www.genome.jp/dbget-bin/www_bget?ko:K14462	ko04975(Fat digestion and absorption);ko04977(Vitamin digestion and absorption)	KOG4338	Predicted lipoprotein	I	sp|Q7TMA5|APOB_RAT	Apolipoprotein B-100 OS=Rattus norvegicus OX=10116 GN=Apob PE=1 SV=1
shibanyu_transcript_2042	0	0	0	0	0	3.26	20.9429	8.46e-08	1.99e-06	XP_008278252.1	PREDICTED: heat shock cognate 71 kDa protein [Stegastes partitus]	*	*	GO:0005524(ATP binding)	K03283|HSPA1_8|http://www.genome.jp/dbget-bin/www_bget?ko:K03283	ko04144(Endocytosis);ko04010(MAPK signaling pathway);ko04141(Protein processing in endoplasmic reticulum);ko03040(Spliceosome);ko04213(Longevity regulating pathway - multiple species);ko04915(Estrogen signaling pathway);ko04612(Antigen processing and presentation)	KOG0101	Molecular chaperones HSP70/HSC70, HSP70 superfamily	O	sp|P08108|HSP70_ONCMY	Heat shock cognate 70 kDa protein OS=Oncorhynchus mykiss OX=8022 GN=hsc71 PE=2 SV=2
shibanyu_transcript_8252	0	0	0	761.68	0	0	26.9147	5.61e-12	3.34e-10	XP_023279912.1	fibrinogen beta chain [Seriola lalandi dorsalis]	GO:0072378(blood coagulation, fibrin clot formation);GO:0030168(platelet activation);GO:0051258(protein polymerization)	GO:0005577(fibrinogen complex)	GO:0005102(signaling receptor binding)	K03904|FGB|http://www.genome.jp/dbget-bin/www_bget?ko:K03904	ko04610(Complement and coagulation cascades);ko04611(Platelet activation)	KOG2579	Ficolin and related extracellular proteins	R	sp|Q02020|FIBB_CHICK	Fibrinogen beta chain (Fragment) OS=Gallus gallus OX=9031 GN=FGB PE=1 SV=1
shibanyu_transcript_690	0.59	7.84	0.4	0.22	0.2	0.34	-3.56275	0.00354408	0.029533	XP_022600970.1	inter-alpha-trypsin inhibitor heavy chain H3-like [Seriola dumerili]	*	*	*	*	*	*	*	*	sp|Q9GLY5|ITIH3_RABIT	Inter-alpha-trypsin inhibitor heavy chain H3 OS=Oryctolagus cuniculus OX=9986 GN=ITIH3 PE=2 SV=1
shibanyu_transcript_309	78.5	76.02	94.35	151.24	297.36	219.55	1.47728	8.98e-08	2.11e-06	ALJ92403.1	complement component C9 [Epinephelus coioides]	GO:0001906(cell killing);GO:0006957(complement activation, alternative pathway);GO:0006958(complement activation, classical pathway);GO:0019835(cytolysis);GO:0051260(protein homooligomerization);GO:0071391(cellular response to estrogen stimulus);GO:0006955(immune response)	GO:0005615(extracellular space);GO:0005579(membrane attack complex);GO:0044218(other organism cell membrane);GO:0005886(plasma membrane)	*	K04000|C9|http://www.genome.jp/dbget-bin/www_bget?ko:K04000	ko04610(Complement and coagulation cascades)	*	*	*	sp|P79755|CO9_TAKRU	Complement component C9 OS=Takifugu rubripes OX=31033 GN=c9 PE=3 SV=1
shibanyu_transcript_957	0.88	350.54	1.72	3.67	2.01	1.05	-5.67529	0.00165609	0.0160811	XP_022602558.1	inter-alpha-trypsin inhibitor heavy chain H3-like isoform X6 [Seriola dumerili]	*	*	*	*	*	*	*	*	sp|Q9GLY5|ITIH3_RABIT	Inter-alpha-trypsin inhibitor heavy chain H3 OS=Oryctolagus cuniculus OX=9986 GN=ITIH3 PE=2 SV=1
shibanyu_transcript_4717	0	0	89.57	0	0	0	-25.1363	1.24e-10	5.38e-09	XP_026205197.1	adenosylhomocysteinase [Anabas testudineus]	GO:0006730(one-carbon metabolic process);GO:0033353(S-adenosylmethionine cycle)	*	GO:0004013(adenosylhomocysteinase activity)	K01251|E3.3.1.1, ahcY|http://www.genome.jp/dbget-bin/www_bget?ko:K01251	ko00270(Cysteine and methionine metabolism)	KOG1370	S-adenosylhomocysteine hydrolase	H	sp|P51893|SAHHA_XENLA	Adenosylhomocysteinase A OS=Xenopus laevis OX=8355 GN=ahcy-a PE=2 SV=1
shibanyu_transcript_10062	35.99	77	65.71	14.95	28.62	14.34	-1.56944	0.000128967	0.00178754	XP_018529046.1	PREDICTED: LOW QUALITY PROTEIN: heparin cofactor 2 [Lates calcarifer]	*	*	*	K03912|SERPIND1, HCF2|http://www.genome.jp/dbget-bin/www_bget?ko:K03912	ko04610(Complement and coagulation cascades)	KOG2392	Serpin	V	sp|P47776|HEP2_RABIT	Heparin cofactor 2 OS=Oryctolagus cuniculus OX=9986 GN=SERPIND1 PE=2 SV=1
shibanyu_transcript_5758	0	0.19	2.56	34.38	0.17	95.53	5.79462	0.00436086	0.0345685	XP_023252631.1	purine nucleoside phosphorylase-like [Seriola lalandi dorsalis]	GO:0009116(nucleoside metabolic process)	*	GO:0004731(purine-nucleoside phosphorylase activity)	K03783|punA|http://www.genome.jp/dbget-bin/www_bget?ko:K03783	ko00760(Nicotinate and nicotinamide metabolism);ko00230(Purine metabolism);ko00240(Pyrimidine metabolism)	KOG3984	Purine nucleoside phosphorylase	F	sp|P55859|PNPH_BOVIN	Purine nucleoside phosphorylase OS=Bos taurus OX=9913 GN=PNP PE=1 SV=3
shibanyu_transcript_5791	0.74	0	34.14	0.13	0	0	-8.82005	0.00163806	0.0159227	XP_026116003.1	protein transport protein Sec61 subunit alpha-like 1 [Carassius auratus]	GO:0021986(habenula development);GO:0006620(posttranslational protein targeting to endoplasmic reticulum membrane);GO:0039019(pronephric nephron development);GO:0006616(SRP-dependent cotranslational protein targeting to membrane, translocation);GO:0015031(protein transport)	GO:0005783(endoplasmic reticulum);GO:0005789(endoplasmic reticulum membrane);GO:0016021(integral component of membrane);GO:0005784(Sec61 translocon complex)	GO:0008320(protein transmembrane transporter activity);GO:0005048(signal sequence binding)	K10956|SEC61A|http://www.genome.jp/dbget-bin/www_bget?ko:K10956	ko04145(Phagosome);ko03060(Protein export);ko04141(Protein processing in endoplasmic reticulum)	KOG1373	Transport protein Sec61, alpha subunit	UO	sp|Q90ZM2|S61A1_DANRE	Protein transport protein Sec61 subunit alpha-like 1 OS=Danio rerio OX=7955 GN=sec61al1 PE=2 SV=3
shibanyu_transcript_10191	63.89	58.72	84.55	229.86	216.39	193.96	1.69505	1.72e-29	5.02e-27	*	*	*	*	*	*	*	*	*	*	*	*
shibanyu_transcript_6591	322.7	430.04	315.58	177.63	97.82	107.31	-1.42184	6.1e-05	0.000919621	AFM90163.1	hypothetical protein [Callorhinchus milii]	*	*	*	*	*	*	*	*	*	*
shibanyu_transcript_7936	0	0	0	0.16	1499.63	0	27.7966	1.12e-12	7.87e-11	YP_007317676.1	NADH dehydrogenase subunit 4 (mitochondrion) [Epinephelus fuscoguttatus]	GO:0006120(mitochondrial electron transport, NADH to ubiquinone)	GO:0016021(integral component of membrane);GO:0031966(mitochondrial membrane);GO:0070469(respirasome)	GO:0008137(NADH dehydrogenase (ubiquinone) activity)	K03881|ND4|http://www.genome.jp/dbget-bin/www_bget?ko:K03881	ko00190(Oxidative phosphorylation);ko04723(Retrograde endocannabinoid signaling)	KOG4845	NADH dehydrogenase, subunit 4	C	sp|Q4JQH8|NU4M_TETNG	NADH-ubiquinone oxidoreductase chain 4 OS=Tetraodon nigroviridis OX=99883 GN=MT-ND4 PE=3 SV=1
shibanyu_transcript_7754	44.25	55.22	58.56	0	0	0	-11.4567	4.47e-22	8.44e-20	XP_026225021.1	complement factor I isoform X1 [Anabas testudineus]	*	GO:0016020(membrane)	GO:0005044(scavenger receptor activity);GO:0004252(serine-type endopeptidase activity)	K01333|CFI|http://www.genome.jp/dbget-bin/www_bget?ko:K01333	ko04610(Complement and coagulation cascades)	KOG3627	Trypsin	E	sp|Q9WUW3|CFAI_RAT	Complement factor I OS=Rattus norvegicus OX=10116 GN=Cfi PE=2 SV=1
shibanyu_transcript_8771	30.6	43.61	42.43	6.21	13.44	12.01	-1.83116	3.05e-08	7.64e-07	*	*	*	*	*	*	*	*	*	*	*	*
shibanyu_transcript_5647	32.36	44.34	38.53	0	0	0	-11.7024	1.34e-22	2.69e-20	XP_023282647.1	phosphatidylserine decarboxylase proenzyme, mitochondrial isoform X2 [Seriola lalandi dorsalis]	*	*	*	K01613|psd, PISD|http://www.genome.jp/dbget-bin/www_bget?ko:K01613	ko00564(Glycerophospholipid metabolism)	KOG2420	Phosphatidylserine decarboxylase	I	sp|P27465|PISD_CRIGR	Phosphatidylserine decarboxylase proenzyme, mitochondrial OS=Cricetulus griseus OX=10029 GN=Pisd PE=1 SV=2
shibanyu_transcript_2278	0	16.56	30.32	0.15	0	0.15	-7.18629	0.000722801	0.00814356	XP_018518673.1	PREDICTED: fibrinogen alpha chain-like [Lates calcarifer]	GO:0030168(platelet activation);GO:0051258(protein polymerization)	GO:0005577(fibrinogen complex)	GO:0005102(signaling receptor binding)	K03903|FGA|http://www.genome.jp/dbget-bin/www_bget?ko:K03903	ko04610(Complement and coagulation cascades);ko04611(Platelet activation)	KOG2579	Ficolin and related extracellular proteins	R	sp|P14448|FIBA_CHICK	Fibrinogen alpha chain OS=Gallus gallus OX=9031 GN=FGA PE=1 SV=4
shibanyu_transcript_2756	0	0	9.46	0	0	0	-22.6876	6.42e-09	1.9e-07	Q92090.1	RecName: Full=Cytochrome P450 2K1; AltName: Full=CYPIIK1; AltName: Full=Cytochrome P450 LMC2	*	*	*	K17854|CYP2K|http://www.genome.jp/dbget-bin/www_bget?ko:K17854	*	KOG0156	Cytochrome P450 CYP2 subfamily	Q	sp|Q92090|CP2K1_ONCMY	Cytochrome P450 2K1 OS=Oncorhynchus mykiss OX=8022 GN=cyp2k1 PE=2 SV=1
shibanyu_transcript_5227	4.42	5.02	6.67	2.7	1.59	1.62	-1.3727	2.28e-05	0.000380938	XP_020492623.1	dual specificity protein phosphatase 4-like [Labrus bergylta]	GO:0001714(endodermal cell fate specification)	*	GO:0017017(MAP kinase tyrosine/serine/threonine phosphatase activity);GO:0004725(protein tyrosine phosphatase activity)	K04459|DUSP, MKP|http://www.genome.jp/dbget-bin/www_bget?ko:K04459	ko04010(MAPK signaling pathway)	KOG1716	Dual specificity phosphatase	V	sp|Q62767|DUS4_RAT	Dual specificity protein phosphatase 4 OS=Rattus norvegicus OX=10116 GN=Dusp4 PE=1 SV=1
shibanyu_transcript_8664	0	0	0	0	0	27.54	21.9824	1.86e-08	4.86e-07	XP_027130332.1	alcohol dehydrogenase 1-like [Larimichthys crocea]	*	*	GO:0016491(oxidoreductase activity);GO:0008270(zinc ion binding)	K00121|frmA, ADH5, adhC|http://www.genome.jp/dbget-bin/www_bget?ko:K00121	ko00350(Tyrosine metabolism);ko00010(Glycolysis / Gluconeogenesis);ko00680(Methane metabolism);ko00071(Fatty acid degradation);ko00830(Retinol metabolism);ko01200(Carbon metabolism);ko01220(Degradation of aromatic compounds);ko00625(Chloroalkane and chloroalkene degradation);ko00982(Drug metabolism - cytochrome P450);ko00980(Metabolism of xenobiotics by cytochrome P450);ko00626(Naphthalene degrad…	KOG0022	Alcohol dehydrogenase, class III	Q	sp|P26325|ADH1_GADMC	Alcohol dehydrogenase 1 OS=Gadus morhua subsp. callarias OX=8053 PE=1 SV=1
shibanyu_transcript_1877	0.76	0.27	0	3.3	6.09	6.87	4.00327	0.000855406	0.00938942	XP_018517332.1	PREDICTED: 1,25-dihydroxyvitamin D(3) 24-hydroxylase, mitochondrial [Lates calcarifer]	*	*	GO:0020037(heme binding);GO:0005506(iron ion binding);GO:0004497(monooxygenase activity);GO:0016705(oxidoreductase activity, acting on paired donors, with incorporation or reduction of molecular oxygen)	K07436|CYP24A1|http://www.genome.jp/dbget-bin/www_bget?ko:K07436	ko00100(Steroid biosynthesis)	KOG0159	Cytochrome P450 CYP11/CYP12/CYP24/CYP27 subfamilies	Q	sp|Q07973|CP24A_HUMAN	1,25-dihydroxyvitamin D(3) 24-hydroxylase, mitochondrial OS=Homo sapiens OX=9606 GN=CYP24A1 PE=1 SV=2
shibanyu_transcript_4693	62.04	30.85	22.86	130.71	119.35	70.28	1.47675	0.00663391	0.0481208	XP_008291190.1	PREDICTED: uridine phosphorylase 2 [Stegastes partitus]	GO:0009116(nucleoside metabolic process);GO:0009166(nucleotide catabolic process);GO:0044206(UMP salvage)	GO:0005737(cytoplasm)	GO:0004850(uridine phosphorylase activity)	K00757|udp, UPP|http://www.genome.jp/dbget-bin/www_bget?ko:K00757	ko00240(Pyrimidine metabolism);ko00983(Drug metabolism - other enzymes)	KOG3728	Uridine phosphorylase	F	sp|Q8CGR7|UPP2_MOUSE	Uridine phosphorylase 2 OS=Mus musculus OX=10090 GN=Upp2 PE=2 SV=1
shibanyu_transcript_5775	0	1911.99	0	0	0	0	-29.3584	5.7e-14	5.04e-12	XP_010732059.2	alpha-2-HS-glycoprotein [Larimichthys crocea]	*	GO:0005615(extracellular space)	GO:0004869(cysteine-type endopeptidase inhibitor activity)	*	*	*	*	*	sp|P29699|FETUA_MOUSE	Alpha-2-HS-glycoprotein OS=Mus musculus OX=10090 GN=Ahsg PE=1 SV=1
shibanyu_transcript_666	741.66	796.35	698.94	0	0.43	0	-12.3916	1.21e-14	1.21e-12	XP_018518673.1	PREDICTED: fibrinogen alpha chain-like [Lates calcarifer]	GO:0030168(platelet activation);GO:0051258(protein polymerization)	GO:0005577(fibrinogen complex)	GO:0005102(signaling receptor binding)	K03903|FGA|http://www.genome.jp/dbget-bin/www_bget?ko:K03903	ko04610(Complement and coagulation cascades);ko04611(Platelet activation)	KOG2579	Ficolin and related extracellular proteins	R	sp|P14448|FIBA_CHICK	Fibrinogen alpha chain OS=Gallus gallus OX=9031 GN=FGA PE=1 SV=4
shibanyu_transcript_8854	688.8	503.21	985.15	1462.88	1643.9	1379.79	1.11421	1.74e-05	0.000299818	AEB31301.1	hypothetical protein, partial [Epinephelus bruneus]	*	*	*	*	*	*	*	*	*	*
shibanyu_transcript_9455	0	0	0	772.53	3.3	0	26.1053	2.36e-11	1.23e-09	ADG29184.1	fibrinogen alpha chain, partial [Epinephelus coioides]	GO:0030168(platelet activation);GO:0051258(protein polymerization)	GO:0005577(fibrinogen complex)	GO:0005102(signaling receptor binding)	K03903|FGA|http://www.genome.jp/dbget-bin/www_bget?ko:K03903	ko04610(Complement and coagulation cascades);ko04611(Platelet activation)	KOG2579	Ficolin and related extracellular proteins	R	sp|P02671|FIBA_HUMAN	Fibrinogen alpha chain OS=Homo sapiens OX=9606 GN=FGA PE=1 SV=2
shibanyu_transcript_10899	266.22	0	35.02	0	0	0	-10.6083	0.00662439	0.0481208	*	*	*	*	*	*	*	*	*	*	*	*
shibanyu_transcript_997	10.07	22.28	15.19	22.84	34.05	40.16	1.09129	0.00428812	0.0342232	XP_018538732.1	PREDICTED: aquaporin-9 [Lates calcarifer]	*	GO:0016021(integral component of membrane)	GO:0015267(channel activity)	K09877|AQP9|http://www.genome.jp/dbget-bin/www_bget?ko:K09877	ko04976(Bile secretion)	KOG0224	Aquaporin (major intrinsic protein family)	G	sp|O43315|AQP9_HUMAN	Aquaporin-9 OS=Homo sapiens OX=9606 GN=AQP9 PE=2 SV=2
shibanyu_transcript_396	9.18	6.88	7.04	93.84	126.2	176.45	4.14468	1.92e-33	7.12e-31	AXB74599.1	complement component 7 [Liza haematocheila]	GO:0006956(complement activation)	GO:0005579(membrane attack complex)	*	K03996|C7|http://www.genome.jp/dbget-bin/www_bget?ko:K03996	ko04610(Complement and coagulation cascades)	*	*	*	sp|Q29RQ1|CO7_BOVIN	Complement component C7 OS=Bos taurus OX=9913 GN=C7 PE=2 SV=1
shibanyu_transcript_1278	1.24	1.47	1414.07	1.26	2.2	1.14	-8.08718	4.07e-05	0.000645774	ACJ26846.1	tributyltin binding protein type 2-like protein [Epinephelus coioides]	*	*	*	*	*	*	*	*	sp|Q90WJ7|SXT1_TAKPA	Saxitoxin and tetrodotoxin-binding protein 1 OS=Takifugu pardalis OX=98921 GN=psbp1 PE=1 SV=2
shibanyu_transcript_1660	33.07	32.27	36.43	66.02	111.96	64.01	1.29737	7.16e-07	1.5e-05	ACM41842.1	14 kDa apolipoprotein, partial [Epinephelus coioides]	*	*	*	*	*	*	*	*	*	*
shibanyu_transcript_446	0.1	0.14	3.28	18.77	3.35	416.24	7.18088	6.24e-05	0.000938416	XP_018518673.1	PREDICTED: fibrinogen alpha chain-like [Lates calcarifer]	GO:0030168(platelet activation);GO:0051258(protein polymerization)	GO:0005577(fibrinogen complex)	GO:0005102(signaling receptor binding)	K03903|FGA|http://www.genome.jp/dbget-bin/www_bget?ko:K03903	ko04610(Complement and coagulation cascades);ko04611(Platelet activation)	KOG2579	Ficolin and related extracellular proteins	R	sp|P14448|FIBA_CHICK	Fibrinogen alpha chain OS=Gallus gallus OX=9031 GN=FGA PE=1 SV=4
shibanyu_transcript_8267	0.83	2.53	3.18	6.63	7.61	10.71	2.06752	7.64e-05	0.00112514	*	*	*	*	*	*	*	*	*	*	*	*
shibanyu_transcript_7416	0	0	0	41.82	82.75	16.71	11.5797	2.05e-16	2.33e-14	XP_028277207.1	coagulation factor IX-like [Parambassis ranga]	GO:0007596(blood coagulation)	GO:0005576(extracellular region)	GO:0005509(calcium ion binding);GO:0004252(serine-type endopeptidase activity)	K01321|F9|http://www.genome.jp/dbget-bin/www_bget?ko:K01321	ko04610(Complement and coagulation cascades)	*	*	*	sp|P25155|FA10_CHICK	Coagulation factor X OS=Gallus gallus OX=9031 GN=F10 PE=1 SV=1
shibanyu_transcript_9597	0.94	1.53	0.18	170.41	252.07	137.24	7.82731	9.94e-39	5.04e-36	*	*	*	*	*	*	*	*	*	*	*	*
shibanyu_transcript_6177	0	87	0	0	0	0	-24.4253	4.06e-10	1.58e-08	XP_018540022.1	PREDICTED: tyrosine-protein kinase STYK1-like isoform X1 [Lates calcarifer]	*	*	*	K17510|STYK1|http://www.genome.jp/dbget-bin/www_bget?ko:K17510	*	KOG0200	Fibroblast/platelet-derived growth factor receptor and related receptor tyrosine kinases	T	sp|Q6J9G1|STYK1_MOUSE	Tyrosine-protein kinase STYK1 OS=Mus musculus OX=10090 GN=Styk1 PE=2 SV=2
shibanyu_transcript_2987	21.57	13.77	31.06	11.97	7.78	6.14	-1.2777	0.00172807	0.0166088	XP_022594861.1	ammonium transporter Rh type B-like [Seriola dumerili]	*	GO:0016021(integral component of membrane)	GO:0008519(ammonium transmembrane transporter activity)	K06580|SLC42A, RHAG, RHBG, RHCG|http://www.genome.jp/dbget-bin/www_bget?ko:K06580	*	KOG3796	Ammonium transporter RHBG	UR	sp|Q69D48|RHBGA_XENLA	Ammonium transporter Rh type B-A OS=Xenopus laevis OX=8355 GN=rhbg-a PE=2 SV=1
shibanyu_transcript_6533	15.62	13.39	33.68	108.5	148.08	50.07	2.37633	5.19e-06	9.56e-05	ACO34811.1	acetyl-Coenzyme A acyltransferase [Perca flavescens]	*	*	GO:0016747(transferase activity, transferring acyl groups other than amino-acyl groups)	K07508|ACAA2|http://www.genome.jp/dbget-bin/www_bget?ko:K07508	ko00280(Valine, leucine and isoleucine degradation);ko00071(Fatty acid degradation);ko00062(Fatty acid elongation);ko01212(Fatty acid metabolism)	KOG1391	Acetyl-CoA acetyltransferase	I	sp|Q3T0R7|THIM_BOVIN	3-ketoacyl-CoA thiolase, mitochondrial OS=Bos taurus OX=9913 GN=ACAA2 PE=2 SV=1
shibanyu_transcript_2022	2.69	1.83	3.6	5.31	5.35	6.76	1.17542	5.24e-05	0.000807385	*	*	*	*	*	*	*	*	*	*	*	*
shibanyu_transcript_8425	79.22	100.48	97.11	12.89	45.67	29.63	-1.60904	0.00052435	0.00621287	ACQ58428.1	4-hydroxyphenylpyruvate dioxygenase [Anoplopoma fimbria]	GO:0009072(aromatic amino acid family metabolic process)	*	GO:0003868(4-hydroxyphenylpyruvate dioxygenase activity);GO:0004462(lactoylglutathione lyase activity);GO:0046872(metal ion binding)	K00457|HPD, hppD|http://www.genome.jp/dbget-bin/www_bget?ko:K00457	ko00360(Phenylalanine metabolism);ko00350(Tyrosine metabolism);ko00130(Ubiquinone and other terpenoid-quinone biosynthesis)	KOG0638	4-hydroxyphenylpyruvate dioxygenase	E	sp|Q6TGZ5|HPPD_DANRE	4-hydroxyphenylpyruvate dioxygenase OS=Danio rerio OX=7955 GN=hpd PE=2 SV=1
shibanyu_transcript_7631	35.44	32.49	26.97	123.09	67.08	75.93	1.53913	1.52e-05	0.000263832	XP_019945527.1	PREDICTED: uridine phosphorylase 2 [Paralichthys olivaceus]	GO:0009116(nucleoside metabolic process);GO:0009166(nucleotide catabolic process);GO:0044206(UMP salvage)	GO:0005737(cytoplasm)	GO:0004850(uridine phosphorylase activity)	K00757|udp, UPP|http://www.genome.jp/dbget-bin/www_bget?ko:K00757	ko00240(Pyrimidine metabolism);ko00983(Drug metabolism - other enzymes)	KOG3728	Uridine phosphorylase	F	sp|Q8CGR7|UPP2_MOUSE	Uridine phosphorylase 2 OS=Mus musculus OX=10090 GN=Upp2 PE=2 SV=1
shibanyu_transcript_8361	0	39.84	10.69	0	0	0	-9.59665	0.00151978	0.0149694	XP_010731348.1	elongation factor 2 [Larimichthys crocea]	*	*	GO:0005525(GTP binding);GO:0003924(GTPase activity);GO:0003746(translation elongation factor activity)	K03234|EEF2|http://www.genome.jp/dbget-bin/www_bget?ko:K03234	ko04152(AMPK signaling pathway);ko04921(Oxytocin signaling pathway)	KOG0469	Elongation factor 2	J	sp|Q90705|EF2_CHICK	Elongation factor 2 OS=Gallus gallus OX=9031 GN=EEF2 PE=1 SV=3
shibanyu_transcript_6122	18.95	39.24	65.93	0	0	0	-11.6254	5.59e-19	8.68e-17	AIN76766.1	complement component 4 [Oplegnathus fasciatus]	*	GO:0005615(extracellular space)	GO:0004866(endopeptidase inhibitor activity)	K03989|C4|http://www.genome.jp/dbget-bin/www_bget?ko:K03989	ko04610(Complement and coagulation cascades)	KOG1366	Alpha-macroglobulin	O	sp|P0C0L4|CO4A_HUMAN	Complement C4-A OS=Homo sapiens OX=9606 GN=C4A PE=1 SV=2
shibanyu_transcript_8894	70.53	81.51	66	0	0	0	-11.5389	7.59e-22	1.41e-19	*	*	*	*	*	*	*	*	*	*	*	*
shibanyu_transcript_1971	83.21	62.27	57.36	108.42	345.17	139.29	1.56225	0.00299818	0.0259934	XP_018556681.1	PREDICTED: glycerol-3-phosphate dehydrogenase [NAD(+)], cytoplasmic [Lates calcarifer]	*	*	*	K00006|GPD1|http://www.genome.jp/dbget-bin/www_bget?ko:K00006	ko04011(MAPK signaling pathway - yeast);ko00564(Glycerophospholipid metabolism)	KOG2711	Glycerol-3-phosphate dehydrogenase/dihydroxyacetone 3-phosphate reductase	C	sp|O57656|GPDA_TAKRU	Glycerol-3-phosphate dehydrogenase [NAD(+)], cytoplasmic OS=Takifugu rubripes OX=31033 GN=gpd1 PE=3 SV=1
shibanyu_transcript_6146	0	0	0	0	0	19.82	22.4358	9.38e-09	2.67e-07	XP_023269850.1	inter-alpha-trypsin inhibitor heavy chain H3-like isoform X2 [Seriola lalandi dorsalis]	*	*	*	*	*	*	*	*	*	*
shibanyu_transcript_3338	14.69	23.52	15.69	9.41	8.39	7.53	-1.03477	0.000126182	0.00175399	*	*	*	*	*	*	*	*	*	*	*	*
shibanyu_transcript_9041	0	0	0	0	15.9	23.33	9.12329	0.00231319	0.0208447	AEB31318.1	hypothetical protein, partial [Epinephelus bruneus]	*	*	*	*	*	*	*	*	*	*
shibanyu_transcript_6593	2.22	2.54	8.08	20.77	17.37	10.16	2.03864	0.000427016	0.00516764	XP_028287616.1	cyclin-dependent kinase inhibitor 1B [Parambassis ranga]	GO:0007050(cell cycle arrest);GO:0042127(regulation of cell population proliferation)	GO:0005737(cytoplasm);GO:0005634(nucleus)	GO:0004861(cyclin-dependent protein serine/threonine kinase inhibitor activity)	K06624|CDKN1B, P27, KIP1|http://www.genome.jp/dbget-bin/www_bget?ko:K06624	ko04110(Cell cycle);ko04012(ErbB signaling pathway);ko04068(FoxO signaling pathway);ko04066(HIF-1 signaling pathway);ko04151(PI3K-Akt signaling pathway)	KOG4743	Cyclin-dependent kinase inhibitor	T	sp|P46527|CDN1B_HUMAN	Cyclin-dependent kinase inhibitor 1B OS=Homo sapiens OX=9606 GN=CDKN1B PE=1 SV=1
shibanyu_transcript_8956	4.41	4.74	4.31	13.18	8.01	11.7	1.34666	6.79e-05	0.00101241	*	*	*	*	*	*	*	*	*	*	*	*
shibanyu_transcript_7327	18.46	13.22	18.62	8.14	8.04	5.26	-1.17477	2.54e-05	0.000421118	XP_019742663.1	PREDICTED: uncharacterized protein LOC109526083 [Hippocampus comes]	*	*	*	*	*	*	*	*	*	*
shibanyu_transcript_10960	26.51	0	51.99	0	0	0	-8.34585	0.0065954	0.0480223	*	*	*	*	*	*	*	*	*	*	*	*
shibanyu_transcript_2307	87.23	121.81	44.76	20.68	16.38	7.17	-2.49439	2.71e-05	0.000446793	XP_028275596.1	plancitoxin-1-like [Parambassis ranga]	*	*	GO:0004531(deoxyribonuclease II activity)	K01158|DNASE2|http://www.genome.jp/dbget-bin/www_bget?ko:K01158	ko04142(Lysosome)	KOG3825	Deoxyribonuclease II	L	sp|Q75WF2|DNA2_ACAPL	Plancitoxin-1 OS=Acanthaster planci OX=133434 PE=1 SV=1
shibanyu_transcript_215	8.64	16.92	17.72	25.17	33.35	35.31	1.19459	8.92e-05	0.00128496	XP_018541204.1	PREDICTED: nucleobindin-2-like [Lates calcarifer]	*	*	GO:0005509(calcium ion binding)	K20371|NUCB|http://www.genome.jp/dbget-bin/www_bget?ko:K20371	*	KOG3866	DNA-binding protein of the nucleobindin family	R	sp|Q9JI85|NUCB2_RAT	Nucleobindin-2 OS=Rattus norvegicus OX=10116 GN=Nucb2 PE=1 SV=1
shibanyu_transcript_10443	0	0	0	31.23	52.05	25.87	9.6451	1.9e-14	1.81e-12	*	*	*	*	*	*	*	*	*	*	*	*
shibanyu_transcript_5634	7.65	8.25	8.94	1.3	0.88	2.9	-2.22792	1.24e-05	0.000218334	XP_022621402.1	protein lifeguard 1-like [Seriola dumerili]	GO:0043066(negative regulation of apoptotic process);GO:1901215(negative regulation of neuron death)	GO:0016021(integral component of membrane)	*	K06890|K06890|http://www.genome.jp/dbget-bin/www_bget?ko:K06890	*	KOG2322	N-methyl-D-aspartate receptor glutamate-binding subunit	T	sp|Q32L53|LFG1_BOVIN	Protein lifeguard 1 OS=Bos taurus OX=9913 GN=GRINA PE=2 SV=1
shibanyu_transcript_5883	12.44	16.36	14.78	4.54	5.52	5.43	-1.44458	1.89e-15	2.05e-13	XP_018521128.1	PREDICTED: flavin reductase (NADPH) [Lates calcarifer]	*	*	*	K05901|BLVRB|http://www.genome.jp/dbget-bin/www_bget?ko:K05901	ko00860(Porphyrin and chlorophyll metabolism);ko00740(Riboflavin metabolism)	*	*	*	sp|P30043|BLVRB_HUMAN	Flavin reductase (NADPH) OS=Homo sapiens OX=9606 GN=BLVRB PE=1 SV=3
shibanyu_transcript_5729	0.1	0	0	2735.9	0.05	0	15.3838	8.23e-05	0.00120057	XP_010732059.2	alpha-2-HS-glycoprotein [Larimichthys crocea]	*	GO:0005615(extracellular space)	GO:0004869(cysteine-type endopeptidase inhibitor activity)	*	*	*	*	*	sp|P29699|FETUA_MOUSE	Alpha-2-HS-glycoprotein OS=Mus musculus OX=10090 GN=Ahsg PE=1 SV=1
shibanyu_transcript_1426	6.73	4.74	8.03	2.93	4.02	2.29	-1.01951	0.000790816	0.00878654	XP_026154449.1	caseinolytic peptidase B protein homolog isoform X1 [Mastacembelus armatus]	*	*	GO:0005524(ATP binding)	K03695|clpB|http://www.genome.jp/dbget-bin/www_bget?ko:K03695	ko04213(Longevity regulating pathway - multiple species)	KOG1051	Chaperone HSP104 and related ATP-dependent Clp proteases	O	sp|Q5E9N5|CLPB_BOVIN	Caseinolytic peptidase B protein homolog OS=Bos taurus OX=9913 GN=CLPB PE=2 SV=1
shibanyu_transcript_1737	0.39	0.48	0.5	3.68	3.73	17.8	4.32591	1.91e-08	4.99e-07	XP_028269961.1	protein phosphatase PTC7 homolog [Parambassis ranga]	*	*	GO:0046872(metal ion binding);GO:0004721(phosphoprotein phosphatase activity)	K17508|PTC7, PPTC7|http://www.genome.jp/dbget-bin/www_bget?ko:K17508	*	KOG1379	Serine/threonine protein phosphatase	T	sp|Q5U3N5|PPTC7_DANRE	Protein phosphatase PTC7 homolog OS=Danio rerio OX=7955 GN=pptc7 PE=2 SV=1
shibanyu_transcript_836	4.25	8.82	7.82	18.87	16.21	27.52	1.66234	4.59e-06	8.5e-05	XP_022061446.1	polyadenylate-binding protein-interacting protein 2B [Acanthochromis polyacanthus]	*	*	*	*	*	*	*	*	sp|Q9ULR5|PAI2B_HUMAN	Polyadenylate-binding protein-interacting protein 2B OS=Homo sapiens OX=9606 GN=PAIP2B PE=1 SV=2
shibanyu_transcript_2768	106.23	138.22	137.64	427.88	505.98	362.88	1.823	1.43e-27	3.81e-25	XP_019121332.1	uncharacterized protein LOC104921026 [Larimichthys crocea]	*	*	GO:0016491(oxidoreductase activity)	*	*	*	*	*	sp|Q9V0D5|MDH_PYRAB	Malate dehydrogenase OS=Pyrococcus abyssi (strain GE5 / Orsay) OX=272844 GN=mdh PE=3 SV=1
shibanyu_transcript_11056	1.37	7.29	1.06	21.44	11.81	21.72	2.69345	0.00519503	0.0396857	*	*	*	*	*	*	*	*	*	*	*	*
shibanyu_transcript_7074	1.64	1.45	1.63	44.46	20.74	42.28	4.57961	7.63e-26	1.84e-23	*	*	*	*	*	*	*	*	*	*	*	*
shibanyu_transcript_4475	23.56	48.85	34.86	14.88	12.78	14.16	-1.29182	2.74e-05	0.00045124	XP_020467825.1	uncharacterized protein LOC109966921 [Monopterus albus]	*	*	*	*	*	*	*	*	*	*
shibanyu_transcript_5305	0	0	0	0	4.93	0	19.8338	3.93e-07	8.52e-06	ACH53600.1	hepatic lipase [Epinephelus coioides]	*	*	*	K01046|E3.1.1.3|http://www.genome.jp/dbget-bin/www_bget?ko:K01046	ko00561(Glycerolipid metabolism)	*	*	*	sp|P27656|LIPC_MOUSE	Hepatic triacylglycerol lipase OS=Mus musculus OX=10090 GN=Lipc PE=2 SV=2
shibanyu_transcript_5759	19.89	24.99	63.66	10.01	7.58	6.66	-2.05251	1.35e-05	0.000235989	*	*	*	*	*	*	*	*	*	*	*	*
shibanyu_transcript_8626	0	0	0	89.72	0	0	23.4511	1.95e-09	6.53e-08	XP_026225021.1	complement factor I isoform X1 [Anabas testudineus]	*	GO:0016020(membrane)	GO:0005044(scavenger receptor activity);GO:0004252(serine-type endopeptidase activity)	K01333|CFI|http://www.genome.jp/dbget-bin/www_bget?ko:K01333	ko04610(Complement and coagulation cascades)	KOG3627	Trypsin	E	sp|Q9WUW3|CFAI_RAT	Complement factor I OS=Rattus norvegicus OX=10116 GN=Cfi PE=2 SV=1
shibanyu_transcript_8307	1035.79	925.06	977.49	2291.31	1824.15	1630.11	1.02027	3.47e-06	6.58e-05	AER42703.1	pancreatic progenitor cell differentiation and proliferation factor [Epinephelus coioides]	GO:0030154(cell differentiation);GO:0007275(multicellular organism development)	*	*	*	*	*	*	*	sp|Q6PFP3|PDPFA_DANRE	Pancreatic progenitor cell differentiation and proliferation factor A OS=Danio rerio OX=7955 GN=ppdpfa PE=2 SV=1
shibanyu_transcript_506	0.76	2.47	2.39	6.71	6.61	6.28	1.89692	1.73e-05	0.000299567	XP_018537502.1	PREDICTED: UDP-glucuronosyltransferase-like [Lates calcarifer]	*	GO:0016021(integral component of membrane)	GO:0015020(glucuronosyltransferase activity)	K00699|UGT|http://www.genome.jp/dbget-bin/www_bget?ko:K00699	ko00053(Ascorbate and aldarate metabolism);ko00040(Pentose and glucuronate interconversions);ko00140(Steroid hormone biosynthesis);ko00860(Porphyrin and chlorophyll metabolism);ko00830(Retinol metabolism);ko00982(Drug metabolism - cytochrome P450);ko00983(Drug metabolism - other enzymes);ko00980(Metabolism of xenobiotics by cytochrome P450)	KOG1192	UDP-glucuronosyl and UDP-glucosyl transferase	GC	sp|Q91280|UGT3_PLEPL	UDP-glucuronosyltransferase (Fragment) OS=Pleuronectes platessa OX=8262 GN=ugt3 PE=2 SV=1
shibanyu_transcript_4851	0	0	0	0	16.41	0	22.4677	8.94e-09	2.58e-07	ADU33222.1	complement component c3 [Epinephelus coioides]	*	*	*	K03990|C3|http://www.genome.jp/dbget-bin/www_bget?ko:K03990	ko04145(Phagosome);ko04610(Complement and coagulation cascades)	KOG1366	Alpha-macroglobulin	O	sp|P98093|CO3_ONCMY	Complement C3 (Fragment) OS=Oncorhynchus mykiss OX=8022 GN=c3 PE=1 SV=1
shibanyu_transcript_4169	1.26	6.4	0.31	10.95	14.46	83.95	3.82992	0.00204573	0.0189304	AWP07683.1	putative calcium-binding mitochondrial carrier protein SCaMC-2-A-like [Scophthalmus maximus]	*	GO:0016021(integral component of membrane);GO:0005743(mitochondrial inner membrane)	GO:0005509(calcium ion binding);GO:0022857(transmembrane transporter activity)	K14684|SLC25A23S|http://www.genome.jp/dbget-bin/www_bget?ko:K14684	*	KOG0036	Predicted mitochondrial carrier protein	F	sp|Q6NYZ6|SCM2A_DANRE	Calcium-binding mitochondrial carrier protein SCaMC-2-A OS=Danio rerio OX=7955 GN=slc25a25a PE=2 SV=1
shibanyu_transcript_11070	2.63	1.01	4.48	49.65	94.98	96.03	5.03759	4.1e-18	5.73e-16	*	*	*	*	*	*	*	*	*	*	*	*
shibanyu_transcript_152	0	33.02	0	0	0	0	-25.4957	6.76e-11	3.18e-09	XP_010786346.1	PREDICTED: very long-chain acyl-CoA synthetase-like [Notothenia coriiceps]	*	*	*	K08746|SLC27A2, FACVL1, FATP2|http://www.genome.jp/dbget-bin/www_bget?ko:K08746	ko04146(Peroxisome);ko03320(PPAR signaling pathway)	KOG1179	Very long-chain acyl-CoA synthetase/fatty acid transporter	I	sp|P97524|S27A2_RAT	Very long-chain acyl-CoA synthetase OS=Rattus norvegicus OX=10116 GN=Slc27a2 PE=1 SV=1
shibanyu_transcript_5067	117.93	6.37	3.86	1824.77	9.69	2287.14	4.97803	0.0044447	0.0350375	ACH90228.1	apolipoprotein A-I, partial [Morone saxatilis]	*	*	*	K08757|APOA1|http://www.genome.jp/dbget-bin/www_bget?ko:K08757	ko04975(Fat digestion and absorption);ko04977(Vitamin digestion and absorption);ko03320(PPAR signaling pathway)	*	*	*	sp|O42175|APOA1_SPAAU	Apolipoprotein A-I OS=Sparus aurata OX=8175 GN=apoa1 PE=2 SV=1
shibanyu_transcript_6381	0	0	0	15.66	53.24	26.21	11.3392	2.01e-17	2.65e-15	XP_023282647.1	phosphatidylserine decarboxylase proenzyme, mitochondrial isoform X2 [Seriola lalandi dorsalis]	*	*	*	K01613|psd, PISD|http://www.genome.jp/dbget-bin/www_bget?ko:K01613	ko00564(Glycerophospholipid metabolism)	KOG2420	Phosphatidylserine decarboxylase	I	sp|P27465|PISD_CRIGR	Phosphatidylserine decarboxylase proenzyme, mitochondrial OS=Cricetulus griseus OX=10029 GN=Pisd PE=1 SV=2
shibanyu_transcript_7038	0.44	0	0	3.69	3.1	2.54	4.51579	0.000625099	0.00720285	XP_026220638.1	protein disulfide-isomerase A3 [Anabas testudineus]	GO:0045454(cell redox homeostasis);GO:0006457(protein folding);GO:0034976(response to endoplasmic reticulum stress)	GO:0005623(cell);GO:0009986(cell surface);GO:0005783(endoplasmic reticulum)	GO:0003756(protein disulfide isomerase activity)	K08056|PDIA3, GRP58|http://www.genome.jp/dbget-bin/www_bget?ko:K08056	ko04141(Protein processing in endoplasmic reticulum);ko04612(Antigen processing and presentation)	KOG0190	Protein disulfide isomerase (prolyl 4-hydroxylase beta subunit)	O	sp|Q8JG64|PDIA3_CHICK	Protein disulfide-isomerase A3 OS=Gallus gallus OX=9031 GN=PDIA3 PE=2 SV=1
shibanyu_transcript_7760	0	0	0	0	617.24	793.63	27.8219	1.07e-12	7.62e-11	XP_008293673.1	PREDICTED: histidine-rich glycoprotein-like [Stegastes partitus]	*	*	GO:0004869(cysteine-type endopeptidase inhibitor activity)	*	*	*	*	*	*	*
shibanyu_transcript_3833	25.49	33.2	17.98	74.61	76.67	51.79	1.44222	4.04e-05	0.000642738	AEM37728.1	beta-microseminoprotein, partial [Epinephelus bruneus]	*	*	*	*	*	*	*	*	*	*
shibanyu_transcript_7615	68.52	36.46	41.99	130.81	103.16	74.85	1.10451	0.00686726	0.0492205	XP_010778582.1	PREDICTED: fructose-1,6-bisphosphatase 1-like [Notothenia coriiceps]	GO:0005975(carbohydrate metabolic process)	*	GO:0042132(fructose 1,6-bisphosphate 1-phosphatase activity)	K03841|FBP, fbp|http://www.genome.jp/dbget-bin/www_bget?ko:K03841	ko04152(AMPK signaling pathway);ko00051(Fructose and mannose metabolism);ko00010(Glycolysis / Gluconeogenesis);ko00030(Pentose phosphate pathway);ko00710(Carbon fixation in photosynthetic organisms);ko00680(Methane metabolism);ko01200(Carbon metabolism);ko04910(Insulin signaling pathway)	KOG1458	Fructose-1,6-bisphosphatase	G	sp|P09467|F16P1_HUMAN	Fructose-1,6-bisphosphatase 1 OS=Homo sapiens OX=9606 GN=FBP1 PE=1 SV=5
shibanyu_transcript_3824	35.76	27.33	13.35	11.87	4.01	6.47	-1.74461	0.0044273	0.0349425	XP_022621679.1	solute carrier family 22 member 2-like [Seriola dumerili]	*	GO:0016021(integral component of membrane)	GO:0022857(transmembrane transporter activity)	K08199|SLC22A2, OCT2|http://www.genome.jp/dbget-bin/www_bget?ko:K08199	*	KOG0255	Synaptic vesicle transporter SVOP and related transporters (major facilitator superfamily)	R	sp|O70577|S22A2_MOUSE	Solute carrier family 22 member 2 OS=Mus musculus OX=10090 GN=Slc22a2 PE=1 SV=1
shibanyu_transcript_8155	0	0	0	0	0	60.66	23.3587	2.25e-09	7.49e-08	XP_018556876.1	PREDICTED: uncharacterized protein LOC108900366 [Lates calcarifer]	*	*	*	*	*	KOG3627	Trypsin	E	sp|Q91Y47|FA11_MOUSE	Coagulation factor XI OS=Mus musculus OX=10090 GN=F11 PE=2 SV=2
shibanyu_transcript_8354	3.02	5.92	2.1	148.15	155.47	186.41	5.54624	2.55e-35	1.02e-32	AEB31300.1	hypothetical protein, partial [Epinephelus bruneus]	*	*	*	*	*	*	*	*	*	*
shibanyu_transcript_10645	86.78	145.93	92.48	217.31	284.3	244.63	1.24609	6.9e-06	0.000125406	AER42703.1	pancreatic progenitor cell differentiation and proliferation factor [Epinephelus coioides]	GO:0030154(cell differentiation);GO:0007275(multicellular organism development);GO:0001708(cell fate specification);GO:0008283(cell population proliferation);GO:0031017(exocrine pancreas development)	*	*	*	*	*	*	*	sp|Q6PFP3|PDPFA_DANRE	Pancreatic progenitor cell differentiation and proliferation factor A OS=Danio rerio OX=7955 GN=ppdpfa PE=2 SV=1
shibanyu_transcript_5511	30.51	46.83	28.13	5.43	2.31	3.67	-3.1594	1e-12	7.24e-11	RXM35660.1	hypothetical protein EOD39_3964 [Acipenser ruthenus]	*	*	*	*	*	*	*	*	*	*
shibanyu_transcript_11108	1229.44	1242.79	853.08	1368.08	3214.56	3647.03	1.33404	0.00500125	0.0386448	AEB31289.1	chemotaxin, partial [Epinephelus bruneus]	*	*	GO:0030246(carbohydrate binding)	*	*	*	*	*	*	*
shibanyu_transcript_6463	72.44	120.76	0	0	0	0	-12.2316	0.00174335	0.0167101	ACH53600.1	hepatic lipase [Epinephelus coioides]	*	*	*	K01046|E3.1.1.3|http://www.genome.jp/dbget-bin/www_bget?ko:K01046	ko00561(Glycerolipid metabolism)	*	*	*	sp|P27656|LIPC_MOUSE	Hepatic triacylglycerol lipase OS=Mus musculus OX=10090 GN=Lipc PE=2 SV=2
shibanyu_transcript_10846	2747.43	432.21	2378.21	0	0	0	-14.42	1.95e-21	3.48e-19	ADZ76526.1	14 kDa apolipoprotein [Epinephelus coioides]	GO:0043009(chordate embryonic development);GO:0055113(epiboly involved in gastrulation with mouth forming second);GO:0000280(nuclear division)	*	*	*	*	*	*	*	*	*
shibanyu_transcript_8566	0.95	1.55	1.35	0	0.11	0	-4.88293	0.00032934	0.00412018	XP_023263300.1	heat shock protein 30-like [Seriola lalandi dorsalis]	*	*	*	*	*	KOG3591	Alpha crystallins	O	sp|P42931|HSP30_ONCTS	Heat shock protein 30 OS=Oncorhynchus tshawytscha OX=74940 GN=hsp30 PE=2 SV=1
shibanyu_transcript_5219	5.46	9.17	9.43	17.19	17.01	14.48	1.08773	7.01e-07	1.47e-05	XP_018545234.1	PREDICTED: hyaluronan and proteoglycan link protein 1-like [Lates calcarifer]	*	*	*	K06745|PDCD1LG1, CD274|http://www.genome.jp/dbget-bin/www_bget?ko:K06745	ko04514(Cell adhesion molecules (CAMs))	*	*	*	sp|Q9JHJ8|ICOSL_MOUSE	ICOS ligand OS=Mus musculus OX=10090 GN=Icoslg PE=1 SV=1
shibanyu_transcript_5868	0	0	134.87	0	0	0	-25.503	6.68e-11	3.15e-09	YP_007317669.1	cytochrome c oxidase subunit I (mitochondrion) [Epinephelus fuscoguttatus]	GO:0009060(aerobic respiration);GO:0006119(oxidative phosphorylation)	GO:0016021(integral component of membrane);GO:0005743(mitochondrial inner membrane);GO:0045277(respiratory chain complex IV)	GO:0004129(cytochrome-c oxidase activity);GO:0020037(heme binding);GO:0046872(metal ion binding)	K02256|COX1|http://www.genome.jp/dbget-bin/www_bget?ko:K02256	ko00190(Oxidative phosphorylation);ko04260(Cardiac muscle contraction)	KOG4769	Cytochrome c oxidase, subunit I	C	sp|Q36775|COX1_GADMO	Cytochrome c oxidase subunit 1 OS=Gadus morhua OX=8049 GN=mt-co1 PE=3 SV=1
shibanyu_transcript_3342	27.29	43.9	74.71	22.07	21.7	22.95	-1.03059	0.00280821	0.0245699	XP_012737930.1	actin-related protein 2/3 complex subunit 1B [Fundulus heteroclitus]	GO:0034314(Arp2/3 complex-mediated actin nucleation);GO:0030217(T cell differentiation);GO:0002574(thrombocyte differentiation)	GO:0005885(Arp2/3 protein complex);GO:0005737(cytoplasm)	GO:0003779(actin binding)	K05757|ARPC1A_B|http://www.genome.jp/dbget-bin/www_bget?ko:K05757	ko04810(Regulation of actin cytoskeleton);ko04144(Endocytosis);ko04666(Fc gamma R-mediated phagocytosis)	KOG1523	Actin-related protein Arp2/3 complex, subunit ARPC1/p41-ARC	Z	sp|Q6GNU1|AR1BB_XENLA	Actin-related protein 2/3 complex subunit 1B-B OS=Xenopus laevis OX=8355 GN=arpc1b-b PE=1 SV=1
shibanyu_transcript_1132	0	0	0	0	0	97.96	25.9437	3.12e-11	1.59e-09	XP_018518673.1	PREDICTED: fibrinogen alpha chain-like [Lates calcarifer]	GO:0030168(platelet activation);GO:0051258(protein polymerization)	GO:0005577(fibrinogen complex)	GO:0005102(signaling receptor binding)	K03903|FGA|http://www.genome.jp/dbget-bin/www_bget?ko:K03903	ko04610(Complement and coagulation cascades);ko04611(Platelet activation)	KOG2579	Ficolin and related extracellular proteins	R	sp|P14448|FIBA_CHICK	Fibrinogen alpha chain OS=Gallus gallus OX=9031 GN=FGA PE=1 SV=4
shibanyu_transcript_9253	803.54	0	0	0	0	0	-27.0012	4.8e-12	2.93e-10	XP_010771900.1	PREDICTED: fibrinogen beta chain, partial [Notothenia coriiceps]	GO:0072378(blood coagulation, fibrin clot formation);GO:0030168(platelet activation);GO:0051258(protein polymerization)	GO:0005577(fibrinogen complex)	GO:0005102(signaling receptor binding)	K03904|FGB|http://www.genome.jp/dbget-bin/www_bget?ko:K03904	ko04610(Complement and coagulation cascades);ko04611(Platelet activation)	KOG2579	Ficolin and related extracellular proteins	R	sp|P02675|FIBB_HUMAN	Fibrinogen beta chain OS=Homo sapiens OX=9606 GN=FGB PE=1 SV=2
shibanyu_transcript_6425	0	60.88	0	0	0	0	-24.4776	3.73e-10	1.46e-08	ACV04938.1	heat shock protein 90 [Epinephelus coioides]	*	*	*	K04079|htpG, HSP90A|http://www.genome.jp/dbget-bin/www_bget?ko:K04079	ko04217(Necroptosis);ko04151(PI3K-Akt signaling pathway);ko04141(Protein processing in endoplasmic reticulum);ko04915(Estrogen signaling pathway);ko04914(Progesterone-mediated oocyte maturation);ko04626(Plant-pathogen interaction);ko04612(Antigen processing and presentation);ko04657(IL-17 signaling pathway);ko04621(NOD-like receptor signaling pathway);ko04659(Th17 cell differentiation)	KOG0019	Molecular chaperone (HSP90 family)	O	sp|O57521|HS90B_DANRE	Heat shock protein HSP 90-beta OS=Danio rerio OX=7955 GN=hsp90ab1 PE=1 SV=2
shibanyu_transcript_5432	25.26	38.09	15.5	76.91	65.19	72.22	1.47881	0.000357494	0.0044378	BAK38715.1	F-type lectin 2 [Oplegnathus fasciatus]	*	*	*	*	*	*	*	*	sp|Q9I926|FUCL6_ANGJA	Fucolectin-6 OS=Anguilla japonica OX=7937 PE=2 SV=1
shibanyu_transcript_1750	0	0	0	753.53	0	0	28.6041	2.45e-13	2.02e-11	XP_022602557.1	inter-alpha-trypsin inhibitor heavy chain H3-like isoform X5 [Seriola dumerili]	*	*	*	*	*	*	*	*	sp|Q9GLY5|ITIH3_RABIT	Inter-alpha-trypsin inhibitor heavy chain H3 OS=Oryctolagus cuniculus OX=9986 GN=ITIH3 PE=2 SV=1
shibanyu_transcript_661	18.91	23.02	33.93	9.05	8.51	10.64	-1.34623	1.79e-09	6.08e-08	XP_018518207.1	PREDICTED: transferrin receptor protein 2-like isoform X1 [Lates calcarifer]	*	*	*	*	*	KOG2195	Transferrin receptor and related proteins containing the protease-associated (PA) domain	OPR	sp|Q9UP52|TFR2_HUMAN	Transferrin receptor protein 2 OS=Homo sapiens OX=9606 GN=TFR2 PE=1 SV=1
shibanyu_transcript_1224	1.71	24.57	40.82	1180.68	4.53	789.25	5.04624	0.00139693	0.0139882	XP_026225430.1	fibrinogen alpha chain [Anabas testudineus]	GO:0030168(platelet activation);GO:0051258(protein polymerization);GO:0072378(blood coagulation, fibrin clot formation)	GO:0005577(fibrinogen complex)	GO:0005102(signaling receptor binding)	K03903|FGA|http://www.genome.jp/dbget-bin/www_bget?ko:K03903	ko04610(Complement and coagulation cascades);ko04611(Platelet activation)	KOG2579	Ficolin and related extracellular proteins	R	sp|P14448|FIBA_CHICK	Fibrinogen alpha chain OS=Gallus gallus OX=9031 GN=FGA PE=1 SV=4
shibanyu_transcript_9222	0	0	0	74.86	0	0	23.286	2.53e-09	8.17e-08	CAG05132.1	unnamed protein product [Tetraodon nigroviridis]	*	*	*	*	*	*	*	*	*	*
shibanyu_transcript_8931	193.66	244.52	238.51	32.31	33.67	40.07	-2.61485	3.58e-66	4.92e-63	AEB31300.1	hypothetical protein, partial [Epinephelus bruneus]	*	*	*	*	*	*	*	*	*	*
shibanyu_transcript_9008	0	27.88	0	0	0	0	-22.446	9.28e-09	2.65e-07	XP_010731348.1	elongation factor 2 [Larimichthys crocea]	*	*	GO:0005525(GTP binding);GO:0003924(GTPase activity)	K03234|EEF2|http://www.genome.jp/dbget-bin/www_bget?ko:K03234	ko04152(AMPK signaling pathway);ko04921(Oxytocin signaling pathway)	KOG0469	Elongation factor 2	J	sp|Q90705|EF2_CHICK	Elongation factor 2 OS=Gallus gallus OX=9031 GN=EEF2 PE=1 SV=3
shibanyu_transcript_7466	27.47	0.98	4.47	0.43	0.69	1.03	-4.05389	0.00108621	0.0113857	*	*	*	*	*	*	*	*	*	*	*	*
shibanyu_transcript_8451	431.88	22.73	569.46	12.32	0	7.12	-5.61664	0.00099497	0.0106495	XP_018559276.1	PREDICTED: organic solute transporter subunit alpha-like [Lates calcarifer]	*	GO:0016021(integral component of membrane)	*	K14360|OSTALPHA, OSTA, SLC51A1|http://www.genome.jp/dbget-bin/www_bget?ko:K14360	ko04976(Bile secretion)	*	*	*	sp|Q66I08|OSTA_DANRE	Organic solute transporter subunit alpha OS=Danio rerio OX=7955 GN=slc51a PE=2 SV=1
shibanyu_transcript_3261	7.88	10.07	10.27	20.93	17.44	19.35	1.09795	2.16e-12	1.44e-10	XP_019123809.1	coiled-coil domain-containing glutamate-rich protein 1 [Larimichthys crocea]	*	*	*	*	*	*	*	*	*	*
shibanyu_transcript_3430	177.57	117.4	84.18	560.16	471.59	443.59	1.98336	1.31e-06	2.65e-05	XP_008402217.1	PREDICTED: uridine phosphorylase 2 [Poecilia reticulata]	GO:0009116(nucleoside metabolic process);GO:0009166(nucleotide catabolic process);GO:0044206(UMP salvage)	GO:0005737(cytoplasm)	GO:0004850(uridine phosphorylase activity)	K00757|udp, UPP|http://www.genome.jp/dbget-bin/www_bget?ko:K00757	ko00240(Pyrimidine metabolism);ko00983(Drug metabolism - other enzymes)	KOG3728	Uridine phosphorylase	F	sp|Q8CGR7|UPP2_MOUSE	Uridine phosphorylase 2 OS=Mus musculus OX=10090 GN=Upp2 PE=2 SV=1
shibanyu_transcript_11420	0	0	0	0	391.24	0	21.5877	3.33e-08	8.29e-07	*	*	*	*	*	*	*	*	*	*	*	*
shibanyu_transcript_2653	5.59	7.48	7.9	27.79	7.8	29.18	1.71666	0.00210777	0.0193373	AEM37724.1	ATPase H+ transporting lysosomal vacuolar proton, partial [Epinephelus bruneus]	GO:0060059(embryonic retina morphogenesis in camera-type eye);GO:0060036(notochord cell vacuolation);GO:0001878(response to yeast)	GO:0016021(integral component of membrane);GO:0033179(proton-transporting V-type ATPase, V0 domain);GO:0005774(vacuolar membrane)	GO:0016787(hydrolase activity);GO:0015078(proton transmembrane transporter activity)	K02155|ATPeV0C, ATP6L|http://www.genome.jp/dbget-bin/www_bget?ko:K02155	ko04142(Lysosome);ko04145(Phagosome);ko00190(Oxidative phosphorylation);ko04966(Collecting duct acid secretion);ko04721(Synaptic vesicle cycle)	KOG0232	Vacuolar H+-ATPase V0 sector, subunits c/c'	C	sp|P27449|VATL_HUMAN	V-type proton ATPase 16 kDa proteolipid subunit OS=Homo sapiens OX=9606 GN=ATP6V0C PE=1 SV=1
shibanyu_transcript_4031	60.03	2575.38	96.63	55	100.93	56.58	-3.65569	0.00664821	0.0481883	YP_007317670.1	cytochrome c oxidase subunit II (mitochondrion) [Epinephelus fuscoguttatus]	*	GO:0016021(integral component of membrane);GO:0005743(mitochondrial inner membrane);GO:0070469(respirasome)	GO:0005507(copper ion binding);GO:0004129(cytochrome-c oxidase activity)	K02261|COX2|http://www.genome.jp/dbget-bin/www_bget?ko:K02261	ko00190(Oxidative phosphorylation);ko04260(Cardiac muscle contraction)	KOG4766	Uncharacterized conserved protein	S	sp|Q37741|COX2_GADMO	Cytochrome c oxidase subunit 2 OS=Gadus morhua OX=8049 GN=mt-co2 PE=3 SV=1
shibanyu_transcript_8339	0	410.3	0	0	0	0	-26.4811	1.22e-11	6.7e-10	XP_010731348.1	elongation factor 2 [Larimichthys crocea]	*	*	GO:0005525(GTP binding);GO:0003924(GTPase activity);GO:0003746(translation elongation factor activity)	K03234|EEF2|http://www.genome.jp/dbget-bin/www_bget?ko:K03234	ko04152(AMPK signaling pathway);ko04921(Oxytocin signaling pathway)	KOG0469	Elongation factor 2	J	sp|Q90705|EF2_CHICK	Elongation factor 2 OS=Gallus gallus OX=9031 GN=EEF2 PE=1 SV=3
shibanyu_transcript_1851	0	0.04	0	0.04	0.03	797.54	14.6829	3.7e-06	6.99e-05	XP_018518673.1	PREDICTED: fibrinogen alpha chain-like [Lates calcarifer]	GO:0030168(platelet activation);GO:0051258(protein polymerization)	GO:0005577(fibrinogen complex)	GO:0005102(signaling receptor binding)	K03903|FGA|http://www.genome.jp/dbget-bin/www_bget?ko:K03903	ko04610(Complement and coagulation cascades);ko04611(Platelet activation)	KOG2579	Ficolin and related extracellular proteins	R	sp|P14448|FIBA_CHICK	Fibrinogen alpha chain OS=Gallus gallus OX=9031 GN=FGA PE=1 SV=4
shibanyu_transcript_639	1.7	2.78	2.03	3.47	12.36	22.82	2.62461	0.000134691	0.00185885	AIW63714.1	peroxisome proliferator-activated receptor alpha 2 [Lateolabrax japonicus]	*	GO:0005634(nucleus)	GO:0004879(nuclear receptor activity);GO:0043565(sequence-specific DNA binding);GO:0003707(steroid hormone receptor activity);GO:0008270(zinc ion binding)	K07294|NR1C1, PPARA|http://www.genome.jp/dbget-bin/www_bget?ko:K07294	ko04024(cAMP signaling pathway);ko04920(Adipocytokine signaling pathway);ko04922(Glucagon signaling pathway);ko03320(PPAR signaling pathway)	KOG3575	FOG: Hormone receptors	T	sp|P37230|PPARA_RAT	Peroxisome proliferator-activated receptor alpha OS=Rattus norvegicus OX=10116 GN=Ppara PE=1 SV=1
shibanyu_transcript_8737	0	0	94.53	0	0	0	-24.0503	7.49e-10	2.78e-08	XP_008298987.1	PREDICTED: cytosolic non-specific dipeptidase-like [Stegastes partitus]	*	*	GO:0016805(dipeptidase activity);GO:0046872(metal ion binding);GO:0008237(metallopeptidase activity)	*	*	KOG2276	Metalloexopeptidases	E	sp|Q96KP4|CNDP2_HUMAN	Cytosolic non-specific dipeptidase OS=Homo sapiens OX=9606 GN=CNDP2 PE=1 SV=2
shibanyu_transcript_11550	470.79	534.67	121.14	34.78	89.07	47.28	-2.78318	0.00279527	0.0244789	*	*	*	*	*	*	*	*	*	*	*	*
shibanyu_transcript_2483	6.82	3.44	2.85	12.14	16.78	13.07	1.69741	0.000186039	0.00247872	XP_022623822.1	UDP-glucuronosyltransferase 2B31-like isoform X1 [Seriola dumerili]	*	GO:0016021(integral component of membrane)	GO:0015020(glucuronosyltransferase activity)	K00699|UGT|http://www.genome.jp/dbget-bin/www_bget?ko:K00699	ko00053(Ascorbate and aldarate metabolism);ko00040(Pentose and glucuronate interconversions);ko00140(Steroid hormone biosynthesis);ko00860(Porphyrin and chlorophyll metabolism);ko00830(Retinol metabolism);ko00982(Drug metabolism - cytochrome P450);ko00983(Drug metabolism - other enzymes);ko00980(Metabolism of xenobiotics by cytochrome P450)	KOG1192	UDP-glucuronosyl and UDP-glucosyl transferase	GC	sp|Q6PDD0|UD2A2_MOUSE	UDP-glucuronosyltransferase 2A2 OS=Mus musculus OX=10090 GN=Ugt2a2 PE=2 SV=1
shibanyu_transcript_5934	10.07	25.76	12.94	125.07	102.77	219.5	3.2644	2.96e-10	1.19e-08	*	*	*	*	*	*	*	*	*	*	*	*
shibanyu_transcript_7414	7.77	40.12	17.23	3.35	6.19	3.65	-2.26378	0.000655104	0.00748591	XP_024114400.1	uncharacterized protein LOC112136742 [Oryzias melastigma]	*	*	*	*	*	*	*	*	*	*
shibanyu_transcript_812	3.32	4.26	4.56	17.94	12.79	23.03	2.22204	3.59e-14	3.26e-12	XP_022605489.1	serine/threonine-protein kinase pim-3 [Seriola dumerili]	GO:0043066(negative regulation of apoptotic process)	GO:0005737(cytoplasm)	GO:0005524(ATP binding);GO:0004674(protein serine/threonine kinase activity)	K08807|PIM3|http://www.genome.jp/dbget-bin/www_bget?ko:K08807	*	KOG0583	Serine/threonine protein kinase	T	sp|Q9PU85|PIM3_COTJA	Serine/threonine-protein kinase pim-3 OS=Coturnix japonica OX=93934 GN=PIM3 PE=2 SV=1
shibanyu_transcript_1963	38.14	44.59	38.81	61.57	112.18	89.48	1.16007	1.2e-05	0.000211753	XP_020508585.1	ophiophagus venom factor-like [Labrus bergylta]	*	*	*	K03990|C3|http://www.genome.jp/dbget-bin/www_bget?ko:K03990	ko04145(Phagosome);ko04610(Complement and coagulation cascades)	KOG1366	Alpha-macroglobulin	O	sp|P01024|CO3_HUMAN	Complement C3 OS=Homo sapiens OX=9606 GN=C3 PE=1 SV=2
shibanyu_transcript_9385	7.99	9.14	12.45	19.62	14.67	38.28	1.37636	0.00274855	0.0241357	*	*	*	*	*	*	*	*	*	*	*	*
shibanyu_transcript_9323	13.46	19.01	18.69	5.13	4.83	2.15	-2.0312	6.89e-08	1.63e-06	NP_001290263.1	insulin-like growth factor I precursor [Larimichthys crocea]	*	GO:0005615(extracellular space)	GO:0008083(growth factor activity);GO:0005179(hormone activity)	K05459|IGF1|http://www.genome.jp/dbget-bin/www_bget?ko:K05459	ko04114(Oocyte meiosis);ko04115(p53 signaling pathway);ko04510(Focal adhesion);ko04550(Signaling pathways regulating pluripotency of stem cells);ko04152(AMPK signaling pathway);ko04068(FoxO signaling pathway);ko04066(HIF-1 signaling pathway);ko04151(PI3K-Akt signaling pathway);ko04015(Rap1 signaling pathway);ko04014(Ras signaling pathway);ko04150(mTOR signaling pathway);ko04211(Longevity regulati…	*	*	*	sp|P17085|IGF1_ONCKI	Insulin-like growth factor I OS=Oncorhynchus kisutch OX=8019 GN=igf1 PE=1 SV=2
shibanyu_transcript_2841	9.96	8.54	8.79	15.83	25.53	23.29	1.28989	1.38e-07	3.15e-06	XP_010784968.1	PREDICTED: farnesyl pyrophosphate synthase isoform X1 [Notothenia coriiceps]	GO:0008299(isoprenoid biosynthetic process)	*	GO:0016765(transferase activity, transferring alkyl or aryl (other than methyl) groups)	K00787|FDPS|http://www.genome.jp/dbget-bin/www_bget?ko:K00787	ko00900(Terpenoid backbone biosynthesis)	KOG0711	Polyprenyl synthetase	H	sp|P08836|FPPS_CHICK	Farnesyl pyrophosphate synthase OS=Gallus gallus OX=9031 GN=FDPS PE=1 SV=2
shibanyu_transcript_5187	40.28	0.27	0	0	0	0	-24.3799	2.04e-12	1.36e-10	AEB31279.1	alpha-2-macroglobulin, partial [Epinephelus bruneus]	*	*	*	K03910|A2M|http://www.genome.jp/dbget-bin/www_bget?ko:K03910	ko04610(Complement and coagulation cascades)	KOG1366	Alpha-macroglobulin	O	sp|A8K2U0|A2ML1_HUMAN	Alpha-2-macroglobulin-like protein 1 OS=Homo sapiens OX=9606 GN=A2ML1 PE=1 SV=3
shibanyu_transcript_3103	24.48	27.24	30.09	101.26	113.52	116.35	2.07959	4.54e-127	1.46e-123	*	*	*	*	*	*	*	*	*	*	*	*
shibanyu_transcript_10046	36.8	14.12	0	0	0	0	-8.89189	0.00395643	0.0321215	*	*	*	*	*	*	*	*	*	*	*	*
shibanyu_transcript_11075	13.58	23.29	19.54	0	0	0	-7.6383	1.86e-09	6.29e-08	*	*	*	*	*	*	*	*	*	*	*	*
shibanyu_transcript_9055	0	0	0	1.62	1.65	1.71	6.11068	6.65e-06	0.00012163	*	*	*	*	*	*	*	*	*	*	*	*
shibanyu_transcript_9673	14.6	18.61	28.22	9.37	11.15	8.31	-1.01428	0.000228658	0.00298869	XP_022600969.1	receptor tyrosine-protein kinase erbB-3 [Seriola dumerili]	*	*	*	K05084|ERBB3, HER3|http://www.genome.jp/dbget-bin/www_bget?ko:K05084	ko04144(Endocytosis);ko04020(Calcium signaling pathway);ko04012(ErbB signaling pathway)	*	*	*	*	*
shibanyu_transcript_11068	34.29	51.55	10.18	9.66	7.24	7.54	-2.00165	0.00598768	0.0440973	*	*	*	*	*	*	*	*	*	*	*	*
shibanyu_transcript_8604	0	0	0	0	15.03	16.17	8.73442	0.00376504	0.0309196	*	*	*	*	*	*	*	*	*	*	*	*
