# Supplementary material for: Gene Expression Profile and Co-Expression Network of Pearl Gentian Grouper under Cold Stress by Integrating Illumina and PacBio Sequences
Source: Animals (Basel). 2021 Jun 11;11(6):1745. doi: 10.3390/ani11061745 (PMC8230743; doi:10.3390/ani11061745)
Supplement: Supplementary file 1 [file animals-11-01745-s001.zip › supplementary/Tables/Table S2.xlsx]

## Sheet: CT-vs-LT15.total.DEG
Isoform_id	CT-1	CT-2	CT-3	LT15-1	LT15-2	LT15-3	logFC	Pvalue	FDR	NR_Subject_id	NR_Subject_description	GO(biological_process)	GO(cellular_component)	GO(molecular_function)	KO_ID|KO_name|Hyperlink	Pathway_ID(KEGG_pathway)	KOG_num	Functional_description	Functional_class	Swiss_Subject_id	Swiss_Subject_description
shibanyu_transcript_4738	31.19	35.36	28.34	11.8	12.75	13.93	-1.26397	5.05428e-10	1.25746e-08	XP_010734956.1	serine/arginine-rich splicing factor 1 [Larimichthys crocea]	*	*	GO:0003723(RNA binding)	K12890|SFRS1_9|http://www.genome.jp/dbget-bin/www_bget?ko:K12890	ko03040(Spliceosome);ko04657(IL-17 signaling pathway)	KOG0105	Alternative splicing factor ASF/SF2 (RRM superfamily)	A	sp|Q6NYA0|SRS1B_DANRE	Serine/arginine-rich splicing factor 1B OS=Danio rerio OX=7955 GN=srsf1b PE=2 SV=1
shibanyu_transcript_6050	0	0.2	0	1111.71	0	0	12.534	0.00102983	0.00720658	XP_010731348.1	elongation factor 2 [Larimichthys crocea]	*	*	GO:0005525(GTP binding);GO:0003924(GTPase activity);GO:0003746(translation elongation factor activity)	K03234|EEF2|http://www.genome.jp/dbget-bin/www_bget?ko:K03234	ko04152(AMPK signaling pathway);ko04921(Oxytocin signaling pathway)	KOG0469	Elongation factor 2	J	sp|Q90705|EF2_CHICK	Elongation factor 2 OS=Gallus gallus OX=9031 GN=EEF2 PE=1 SV=3
shibanyu_transcript_1039	0.76	0.5	0.47	9.14	9.12	11.19	4.17472	4.81117e-37	1.66295e-34	XP_022611629.1	tyrosine aminotransferase [Seriola dumerili]	GO:0009058(biosynthetic process);GO:0006559(L-phenylalanine catabolic process)	*	GO:0004838(L-tyrosine:2-oxoglutarate aminotransferase activity);GO:0030170(pyridoxal phosphate binding)	K00815|TAT|http://www.genome.jp/dbget-bin/www_bget?ko:K00815	ko00270(Cysteine and methionine metabolism);ko00360(Phenylalanine metabolism);ko00400(Phenylalanine, tyrosine and tryptophan biosynthesis);ko00350(Tyrosine metabolism);ko00950(Isoquinoline alkaloid biosynthesis);ko00401(Novobiocin biosynthesis);ko00960(Tropane, piperidine and pyridine alkaloid biosynthesis);ko00130(Ubiquinone and other terpenoid-quinone biosynthesis);ko01230(Biosynthesis of amino…	KOG0259	Tyrosine aminotransferase	E	sp|P17735|ATTY_HUMAN	Tyrosine aminotransferase OS=Homo sapiens OX=9606 GN=TAT PE=1 SV=1
shibanyu_transcript_1344	16.34	13.54	22.15	60.73	59.24	39.01	1.67284	3.29612e-08	5.83178e-07	XP_010743996.2	splicing factor, proline- and glutamine-rich isoform X1 [Larimichthys crocea]	GO:0021955(central nervous system neuron axonogenesis);GO:0021547(midbrain-hindbrain boundary initiation);GO:0048681(negative regulation of axon regeneration);GO:0021654(rhombomere boundary formation);GO:0021522(spinal cord motor neuron differentiation);GO:0021591(ventricular system development)	GO:0043005(neuron projection);GO:0005634(nucleus)	GO:0003723(RNA binding)	K13219|SFPQ, PSF|http://www.genome.jp/dbget-bin/www_bget?ko:K13219	*	KOG0115	RNA-binding protein p54nrb (RRM superfamily)	A	sp|P23246|SFPQ_HUMAN	Splicing factor, proline- and glutamine-rich OS=Homo sapiens OX=9606 GN=SFPQ PE=1 SV=2
shibanyu_transcript_3069	0	0.07	0	17.47	0	56.38	10.8187	0.00052632	0.00403943	XP_028268380.1	collagen alpha-1(X) chain-like [Parambassis ranga]	*	*	*	*	*	*	*	*	sp|Q86Z23|C1QL4_HUMAN	Complement C1q-like protein 4 OS=Homo sapiens OX=9606 GN=C1QL4 PE=2 SV=1
shibanyu_transcript_9809	0	0	303.53	0.26	0	0	-10.5997	0.00666669	0.0340125	*	*	*	*	*	*	*	*	*	*	*	*
shibanyu_transcript_6745	0	0	0	0	0	45.08	23.3986	2.11579e-09	4.60149e-08	*	*	*	*	*	*	*	*	*	*	*	*
shibanyu_transcript_5705	2.53	0.54	2.29	7.77	101.68	108.01	5.39867	1.65444e-06	2.23627e-05	XP_023272927.1	LOW QUALITY PROTEIN: X-box-binding protein 1 [Seriola lalandi dorsalis]	*	*	*	K09027|XBP1|http://www.genome.jp/dbget-bin/www_bget?ko:K09027	ko04141(Protein processing in endoplasmic reticulum)	KOG4005	Transcription factor XBP-1	K	sp|P17861|XBP1_HUMAN	X-box-binding protein 1 OS=Homo sapiens OX=9606 GN=XBP1 PE=1 SV=2
shibanyu_transcript_9673	14.6	18.61	28.22	5.88	6.51	6.29	-1.65283	1.00943e-08	1.96171e-07	XP_022600969.1	receptor tyrosine-protein kinase erbB-3 [Seriola dumerili]	*	*	*	K05084|ERBB3, HER3|http://www.genome.jp/dbget-bin/www_bget?ko:K05084	ko04144(Endocytosis);ko04020(Calcium signaling pathway);ko04012(ErbB signaling pathway)	*	*	*	*	*
shibanyu_transcript_7367	64.64	57.69	52.4	143.44	146.8	110.62	1.23203	1.57865e-06	2.14655e-05	AER42703.1	pancreatic progenitor cell differentiation and proliferation factor [Epinephelus coioides]	GO:0030154(cell differentiation);GO:0007275(multicellular organism development);GO:0001708(cell fate specification);GO:0008283(cell population proliferation);GO:0031017(exocrine pancreas development)	*	*	*	*	*	*	*	sp|Q6PFP3|PDPFA_DANRE	Pancreatic progenitor cell differentiation and proliferation factor A OS=Danio rerio OX=7955 GN=ppdpfa PE=2 SV=1
shibanyu_transcript_4301	85.17	71.24	117.3	206.6	221.83	171.92	1.19423	3.53399e-07	5.4117e-06	ACL98129.1	hyperosmotic glycine rich protein [Epinephelus coioides]	*	*	*	K13195|CIRBP|http://www.genome.jp/dbget-bin/www_bget?ko:K13195	*	KOG0118	FOG: RRM domain	R	sp|Q9PTX2|CIRBP_LITCT	Cold-inducible RNA-binding protein OS=Lithobates catesbeiana OX=8400 GN=cirbp PE=2 SV=1
shibanyu_transcript_1721	58.15	62.21	68.45	18.34	14.2	23.74	-1.69725	4.30053e-12	1.74876e-10	XP_018525828.1	PREDICTED: LOW QUALITY PROTEIN: dimethylaniline monooxygenase [N-oxide-forming] 5-like [Lates calcarifer]	*	GO:0005789(endoplasmic reticulum membrane)	GO:0050660(flavin adenine dinucleotide binding);GO:0004499(N,N-dimethylaniline monooxygenase activity);GO:0050661(NADP binding)	K00485|FMO|http://www.genome.jp/dbget-bin/www_bget?ko:K00485	ko00982(Drug metabolism - cytochrome P450)	KOG1399	Flavin-containing monooxygenase	Q	sp|Q04799|FMO5_RABIT	Dimethylaniline monooxygenase [N-oxide-forming] 5 OS=Oryctolagus cuniculus OX=9986 GN=FMO5 PE=2 SV=2
shibanyu_transcript_8854	688.8	503.21	985.15	1744.03	1435.14	1462.26	1.1542	8.05821e-05	0.000772918	AEB31301.1	hypothetical protein, partial [Epinephelus bruneus]	*	*	*	*	*	*	*	*	*	*
shibanyu_transcript_584	9.44	3.48	2.4	19.17	43.29	22.88	2.4625	0.00133803	0.00901404	XP_022612849.1	nocturnin isoform X1 [Seriola dumerili]	GO:0032922(circadian regulation of gene expression)	*	GO:0004535(poly(A)-specific ribonuclease activity)	K18764|CCRN4L|http://www.genome.jp/dbget-bin/www_bget?ko:K18764	*	KOG0620	Glucose-repressible alcohol dehydrogenase transcriptional effector CCR4 and related proteins	K	sp|Q9ET55|NOCT_RAT	Nocturnin OS=Rattus norvegicus OX=10116 GN=Noct PE=2 SV=2
shibanyu_transcript_2376	7.1	8.83	2.56	35.15	24.01	14.05	2.00132	0.00401394	0.0223386	XP_023279912.1	fibrinogen beta chain [Seriola lalandi dorsalis]	GO:0030168(platelet activation);GO:0051258(protein polymerization);GO:0072378(blood coagulation, fibrin clot formation)	GO:0005577(fibrinogen complex)	GO:0005102(signaling receptor binding)	K03904|FGB|http://www.genome.jp/dbget-bin/www_bget?ko:K03904	ko04610(Complement and coagulation cascades);ko04611(Platelet activation)	KOG2579	Ficolin and related extracellular proteins	R	sp|Q8K0E8|FIBB_MOUSE	Fibrinogen beta chain OS=Mus musculus OX=10090 GN=Fgb PE=1 SV=1
shibanyu_transcript_2621	10.7	25.13	20.2	6.64	7.39	10.38	-1.13718	0.00570565	0.0300923	XP_027131051.1	cyclin-G2 [Larimichthys crocea]	GO:0051726(regulation of cell cycle)	*	*	K10146|CCNG2|http://www.genome.jp/dbget-bin/www_bget?ko:K10146	ko04115(p53 signaling pathway);ko04068(FoxO signaling pathway)	KOG0653	Cyclin B and related kinase-activating proteins	D	sp|O08918|CCNG2_MOUSE	Cyclin-G2 OS=Mus musculus OX=10090 GN=Ccng2 PE=2 SV=3
shibanyu_transcript_7184	1.93	0.45	0.35	1.02	1.26	53.55	4.3385	0.0106578	0.0497569	ACJ26846.1	tributyltin binding protein type 2-like protein [Epinephelus coioides]	*	*	*	*	*	*	*	*	sp|Q90WJ7|SXT1_TAKPA	Saxitoxin and tetrodotoxin-binding protein 1 OS=Takifugu pardalis OX=98921 GN=psbp1 PE=1 SV=2
shibanyu_transcript_139	14.85	13.94	15.57	4.76	1.88	2.36	-2.25656	8.656e-07	1.24108e-05	XP_026219598.1	uncharacterized protein LOC113164491 [Anabas testudineus]	*	*	*	*	*	*	*	*	sp|Q9BXJ4|C1QT3_HUMAN	Complement C1q tumor necrosis factor-related protein 3 OS=Homo sapiens OX=9606 GN=C1QTNF3 PE=1 SV=1
shibanyu_transcript_2483	6.82	3.44	2.85	13.02	22.49	17.14	2.01628	0.00021044	0.00181842	XP_022623822.1	UDP-glucuronosyltransferase 2B31-like isoform X1 [Seriola dumerili]	*	GO:0016021(integral component of membrane)	GO:0015020(glucuronosyltransferase activity)	K00699|UGT|http://www.genome.jp/dbget-bin/www_bget?ko:K00699	ko00053(Ascorbate and aldarate metabolism);ko00040(Pentose and glucuronate interconversions);ko00140(Steroid hormone biosynthesis);ko00860(Porphyrin and chlorophyll metabolism);ko00830(Retinol metabolism);ko00982(Drug metabolism - cytochrome P450);ko00983(Drug metabolism - other enzymes);ko00980(Metabolism of xenobiotics by cytochrome P450)	KOG1192	UDP-glucuronosyl and UDP-glucosyl transferase	GC	sp|Q6PDD0|UD2A2_MOUSE	UDP-glucuronosyltransferase 2A2 OS=Mus musculus OX=10090 GN=Ugt2a2 PE=2 SV=1
shibanyu_transcript_4427	0	0	0	0	0	86.58	24.86	1.97725e-10	5.45179e-09	AUI80561.1	complement protein C1r [Sebastes schlegelii]	*	*	*	K01330|C1R|http://www.genome.jp/dbget-bin/www_bget?ko:K01330	ko04145(Phagosome);ko04610(Complement and coagulation cascades)	KOG3627	Trypsin	E	sp|P00736|C1R_HUMAN	Complement C1r subcomponent OS=Homo sapiens OX=9606 GN=C1R PE=1 SV=2
shibanyu_transcript_2872	13.01	9.56	11.07	3.93	3.87	5.92	-1.25544	5.77077e-05	0.000574584	XP_018536687.1	PREDICTED: very-long-chain (3R)-3-hydroxyacyl-CoA dehydratase-like isoform X1 [Lates calcarifer]	GO:0006633(fatty acid biosynthetic process)	GO:0005789(endoplasmic reticulum membrane);GO:0016021(integral component of membrane)	GO:0102343(3-hydroxy-arachidoyl-CoA dehydratase activity);GO:0102344(3-hydroxy-behenoyl-CoA dehydratase activity);GO:0102345(3-hydroxy-lignoceroyl-CoA dehydratase activity);GO:0102158(very-long-chain 3-hydroxyacyl-CoA dehydratase activity)	K10703|PHS1, PAS2|http://www.genome.jp/dbget-bin/www_bget?ko:K10703	ko01040(Biosynthesis of unsaturated fatty acids);ko00062(Fatty acid elongation);ko01212(Fatty acid metabolism)	KOG3187	Protein tyrosine phosphatase-like protein PTPLA (contains Pro instead of catalytic Arg)	R	sp|Q7SY06|HACD3_DANRE	Very-long-chain (3R)-3-hydroxyacyl-CoA dehydratase OS=Danio rerio OX=7955 GN=hacd3 PE=2 SV=2
shibanyu_transcript_2669	2.12	2.77	1.49	4.42	15.44	5.5	2.02683	0.0028639	0.0169729	XP_018542808.1	PREDICTED: protein BTG4-like [Lates calcarifer]	*	*	*	K14443|TOB|http://www.genome.jp/dbget-bin/www_bget?ko:K14443	ko03018(RNA degradation)	KOG4006	Anti-proliferation factor BTG1/TOB	TR	sp|A4UTQ2|BTG3_PIG	Protein BTG3 OS=Sus scrofa OX=9823 GN=BTG3 PE=2 SV=1
shibanyu_transcript_6056	0	0	0	8.27	8.82	8.72	9.55408	1.07179e-15	9.26144e-14	ADP76803.1	plasminogen [Epinephelus coioides]	GO:0007596(blood coagulation);GO:0042730(fibrinolysis);GO:0048771(tissue remodeling)	GO:0005576(extracellular region)	GO:0004252(serine-type endopeptidase activity)	K01315|PLG|http://www.genome.jp/dbget-bin/www_bget?ko:K01315	ko04080(Neuroactive ligand-receptor interaction);ko04610(Complement and coagulation cascades)	*	*	*	sp|P12545|PLMN_MACMU	Plasminogen OS=Macaca mulatta OX=9544 GN=PLG PE=2 SV=1
shibanyu_transcript_4189	56.27	57.42	59.29	149.56	229.14	170.31	1.71083	6.15161e-14	3.96902e-12	ACL98106.1	CCAAT/enhancer-binding protein beta 2, partial [Epinephelus coioides]	GO:0044030(regulation of DNA methylation);GO:0009617(response to bacterium);GO:0001878(response to yeast)	GO:0005634(nucleus)	GO:0003677(DNA binding);GO:0003700(DNA-binding transcription factor activity)	K10048|CEBPB|http://www.genome.jp/dbget-bin/www_bget?ko:K10048	ko04668(TNF signaling pathway);ko04657(IL-17 signaling pathway)	*	*	*	*	*
shibanyu_transcript_3833	25.49	33.2	17.98	62.2	61.59	57.68	1.27195	0.000229624	0.00196838	AEM37728.1	beta-microseminoprotein, partial [Epinephelus bruneus]	*	*	*	*	*	*	*	*	*	*
shibanyu_transcript_8673	0	9.5	0	0	0	0	-21.4606	4.05303e-08	7.0676e-07	*	*	*	*	*	*	*	*	*	*	*	*
shibanyu_transcript_9597	0.94	1.53	0.18	172.46	52.09	0.91	6.51448	9.85886e-05	0.000928152	*	*	*	*	*	*	*	*	*	*	*	*
shibanyu_transcript_6355	50.8	54.67	70.85	0	2.39	0.19	-6.07137	0.00013225	0.00120179	XP_026180841.1	serine hydroxymethyltransferase, cytosolic [Mastacembelus armatus]	GO:0019264(glycine biosynthetic process from serine);GO:0035999(tetrahydrofolate interconversion)	GO:0005829(cytosol);GO:0005634(nucleus)	GO:0004372(glycine hydroxymethyltransferase activity);GO:0030170(pyridoxal phosphate binding)	K00600|glyA, SHMT|http://www.genome.jp/dbget-bin/www_bget?ko:K00600	ko00260(Glycine, serine and threonine metabolism);ko00630(Glyoxylate and dicarboxylate metabolism);ko00680(Methane metabolism);ko00670(One carbon pool by folate);ko00460(Cyanoamino acid metabolism);ko01230(Biosynthesis of amino acids);ko01200(Carbon metabolism)	KOG2467	Glycine/serine hydroxymethyltransferase	E	sp|P07511|GLYC_RABIT	Serine hydroxymethyltransferase, cytosolic OS=Oryctolagus cuniculus OX=9986 GN=SHMT1 PE=1 SV=2
shibanyu_transcript_4623	23.48	28.8	33.29	41.73	90.84	62.01	1.24149	0.00066222	0.00492618	XP_022624135.1	phosphatidylserine decarboxylase proenzyme, mitochondrial isoform X2 [Seriola dumerili]	*	*	*	K01613|psd, PISD|http://www.genome.jp/dbget-bin/www_bget?ko:K01613	ko00564(Glycerophospholipid metabolism)	KOG2420	Phosphatidylserine decarboxylase	I	sp|Q58DH2|PISD_BOVIN	Phosphatidylserine decarboxylase proenzyme, mitochondrial OS=Bos taurus OX=9913 GN=PISD PE=2 SV=1
shibanyu_transcript_6278	0.75	1.29	1.15	77.41	0.4	3.29	4.76852	0.00425688	0.0235015	AEB31299.1	hypothetical protein, partial [Epinephelus bruneus]	*	*	*	K03997|C8A|http://www.genome.jp/dbget-bin/www_bget?ko:K03997	ko04610(Complement and coagulation cascades)	*	*	*	sp|P98136|CO8A_RABIT	Complement component C8 alpha chain OS=Oryctolagus cuniculus OX=9986 GN=C8A PE=1 SV=1
shibanyu_transcript_1565	1.64	2.59	1.72	6.49	9.76	7.24	2.02274	1.43458e-09	3.20644e-08	XP_018545776.1	PREDICTED: protein L-Myc-1b-like [Lates calcarifer]	*	GO:0005634(nucleus)	GO:0003677(DNA binding);GO:0003700(DNA-binding transcription factor activity);GO:0046983(protein dimerization activity)	K09110|LMYC, MYCL|http://www.genome.jp/dbget-bin/www_bget?ko:K09110	*	*	*	*	sp|Q1LWL8|MCL1B_DANRE	Protein L-Myc-1b OS=Danio rerio OX=7955 GN=mycl1b PE=2 SV=1
shibanyu_transcript_6502	8.08	15.48	18.39	2	2.17	2.85	-2.51124	9.79345e-11	2.90739e-09	*	*	*	*	*	*	*	*	*	*	*	*
shibanyu_transcript_4069	0	0	0.09	0	37.82	69.62	10.3944	0.00094232	0.00669587	XP_010731348.1	elongation factor 2 [Larimichthys crocea]	*	*	GO:0005525(GTP binding);GO:0003924(GTPase activity);GO:0003746(translation elongation factor activity)	K03234|EEF2|http://www.genome.jp/dbget-bin/www_bget?ko:K03234	ko04152(AMPK signaling pathway);ko04921(Oxytocin signaling pathway)	KOG0469	Elongation factor 2	J	sp|Q90705|EF2_CHICK	Elongation factor 2 OS=Gallus gallus OX=9031 GN=EEF2 PE=1 SV=3
shibanyu_transcript_7964	0.22	0.22	0	4935.13	4837.42	0	14.6055	9.08033e-07	1.29745e-05	AER42679.1	fructose-bisphosphate aldolase B [Epinephelus coioides]	GO:0006096(glycolytic process)	*	GO:0004332(fructose-bisphosphate aldolase activity)	K01623|ALDO|http://www.genome.jp/dbget-bin/www_bget?ko:K01623	ko00051(Fructose and mannose metabolism);ko00010(Glycolysis / Gluconeogenesis);ko00030(Pentose phosphate pathway);ko00710(Carbon fixation in photosynthetic organisms);ko00680(Methane metabolism);ko01230(Biosynthesis of amino acids);ko01200(Carbon metabolism)	KOG1557	Fructose-biphosphate aldolase	G	sp|P53447|ALDOB_SPAAU	Fructose-bisphosphate aldolase B OS=Sparus aurata OX=8175 GN=aldob PE=2 SV=2
shibanyu_transcript_9263	0	0.28	0	102.67	0.32	0	9.51439	0.00768276	0.0382085	YP_007317676.1	NADH dehydrogenase subunit 4 (mitochondrion) [Epinephelus fuscoguttatus]	GO:0006120(mitochondrial electron transport, NADH to ubiquinone)	GO:0016021(integral component of membrane);GO:0031966(mitochondrial membrane);GO:0070469(respirasome)	GO:0008137(NADH dehydrogenase (ubiquinone) activity)	K03881|ND4|http://www.genome.jp/dbget-bin/www_bget?ko:K03881	ko00190(Oxidative phosphorylation);ko04723(Retrograde endocannabinoid signaling)	KOG4845	NADH dehydrogenase, subunit 4	C	sp|Q4JQH8|NU4M_TETNG	NADH-ubiquinone oxidoreductase chain 4 OS=Tetraodon nigroviridis OX=99883 GN=MT-ND4 PE=3 SV=1
shibanyu_transcript_3611	5.75	8.37	7.84	3.22	2.33	1.79	-1.53319	2.66716e-06	3.46016e-05	XP_008299706.1	PREDICTED: four and a half LIM domains protein 1-like [Stegastes partitus]	GO:0055074(calcium ion homeostasis);GO:0031018(endocrine pancreas development);GO:0001889(liver development);GO:0007626(locomotory behavior);GO:1990798(pancreas regeneration)	*	GO:0046872(metal ion binding)	K14365|FHL1, SLIM1|http://www.genome.jp/dbget-bin/www_bget?ko:K14365	ko04630(Jak-STAT signaling pathway)	KOG1704	FOG: LIM domain	TZR	sp|Q9WUH4|FHL1_RAT	Four and a half LIM domains protein 1 OS=Rattus norvegicus OX=10116 GN=Fhl1 PE=2 SV=1
shibanyu_transcript_3791	42.21	51.38	31.36	11.46	18.13	15.67	-1.43898	6.4813e-05	0.000636863	XP_023150494.1	thioredoxin-interacting protein [Amphiprion ocellaris]	*	*	*	*	*	KOG3780	Thioredoxin binding protein TBP-2/VDUP1	R	sp|Q9H3M7|TXNIP_HUMAN	Thioredoxin-interacting protein OS=Homo sapiens OX=9606 GN=TXNIP PE=1 SV=1
shibanyu_transcript_8860	0	0	0.03	11.51	2.89	7.23	8.25653	6.05138e-08	1.02566e-06	XP_018521839.1	PREDICTED: very long-chain acyl-CoA synthetase-like [Lates calcarifer]	*	*	GO:0003824(catalytic activity)	K08746|SLC27A2, FACVL1, FATP2|http://www.genome.jp/dbget-bin/www_bget?ko:K08746	ko04146(Peroxisome);ko03320(PPAR signaling pathway)	KOG1179	Very long-chain acyl-CoA synthetase/fatty acid transporter	I	sp|O14975|S27A2_HUMAN	Very long-chain acyl-CoA synthetase OS=Homo sapiens OX=9606 GN=SLC27A2 PE=1 SV=2
shibanyu_transcript_4651	10.11	9.79	13.09	17.01	28.62	18.16	1.00494	0.000708445	0.00519813	XP_022602273.1	methylmalonic aciduria and homocystinuria type D homolog, mitochondrial-like [Seriola dumerili]	GO:0009235(cobalamin metabolic process)	*	*	*	*	KOG3994	Uncharacterized conserved protein	S	sp|Q9H3L0|MMAD_HUMAN	Methylmalonic aciduria and homocystinuria type D protein, mitochondrial OS=Homo sapiens OX=9606 GN=MMADHC PE=1 SV=2
shibanyu_transcript_2978	1.93	1238.66	0	0	0.18	0.24	-11.7018	0.000338542	0.00275792	ADG29179.1	fetuin B, partial [Epinephelus coioides]	*	*	GO:0004869(cysteine-type endopeptidase inhibitor activity)	*	*	*	*	*	sp|Q9UGM5|FETUB_HUMAN	Fetuin-B OS=Homo sapiens OX=9606 GN=FETUB PE=1 SV=2
shibanyu_transcript_2644	9.57	9.57	12.48	20.18	25.3	17.68	1.05291	5.67284e-07	8.38195e-06	XP_010750969.1	ELAV-like protein 1 isoform X2 [Larimichthys crocea]	*	GO:1990904(ribonucleoprotein complex)	GO:0003723(RNA binding)	K13088|ELAVL1, HUR|http://www.genome.jp/dbget-bin/www_bget?ko:K13088	ko04152(AMPK signaling pathway);ko04657(IL-17 signaling pathway)	KOG0145	RNA-binding protein ELAV/HU (RRM superfamily)	A	sp|Q15717|ELAV1_HUMAN	ELAV-like protein 1 OS=Homo sapiens OX=9606 GN=ELAVL1 PE=1 SV=2
shibanyu_transcript_1444	0.38	0.36	0.2	0.66	1.65	27.75	5.05468	0.000409987	0.00324702	XP_018533262.1	PREDICTED: early growth response protein 1-like isoform X2 [Lates calcarifer]	*	GO:0005634(nucleus)	GO:0003677(DNA binding);GO:0046872(metal ion binding)	K09203|EGR1|http://www.genome.jp/dbget-bin/www_bget?ko:K09203	ko04371(Apelin signaling pathway)	KOG1721	FOG: Zn-finger	R	sp|P26632|EGR1_DANRE	Early growth response protein 1 OS=Danio rerio OX=7955 GN=egr1 PE=2 SV=2
shibanyu_transcript_86	3.09	3.92	3.08	6.53	8.61	8.47	1.26989	2.97552e-08	5.31312e-07	CBN81999.1	Cysteine/serine-rich nuclear protein 1 [Dicentrarchus labrax]	GO:0021536(diencephalon development);GO:0030901(midbrain development)	*	*	K17494|CSRNP|http://www.genome.jp/dbget-bin/www_bget?ko:K17494	*	KOG3813	Uncharacterized conserved protein (tumor-suppressor AXUD1 in humans)	R	sp|Q96S65|CSRN1_HUMAN	Cysteine/serine-rich nuclear protein 1 OS=Homo sapiens OX=9606 GN=CSRNP1 PE=1 SV=2
shibanyu_transcript_9281	0	0	0	84.38	0	0	23.3657	2.22851e-09	4.82495e-08	AMM45488.1	cystatin C [Epinephelus coioides]	*	*	GO:0004869(cysteine-type endopeptidase inhibitor activity)	K13899|CST3|http://www.genome.jp/dbget-bin/www_bget?ko:K13899	ko04970(Salivary secretion)	*	*	*	sp|B2Z450|CYTC_PAROL	Cystatin-C OS=Paralichthys olivaceus OX=8255 PE=1 SV=1
shibanyu_transcript_1254	5.38	4	3.08	20.26	25.41	24.74	2.52289	1.953e-12	8.79932e-11	XP_022612851.1	nocturnin isoform X3 [Seriola dumerili]	GO:0032922(circadian regulation of gene expression)	*	GO:0004535(poly(A)-specific ribonuclease activity)	K18764|CCRN4L|http://www.genome.jp/dbget-bin/www_bget?ko:K18764	*	KOG0620	Glucose-repressible alcohol dehydrogenase transcriptional effector CCR4 and related proteins	K	sp|O35710|NOCT_MOUSE	Nocturnin OS=Mus musculus OX=10090 GN=Noct PE=1 SV=3
shibanyu_transcript_670	0.69	0	0	16.41	106.22	8.2	7.48716	0.00201363	0.0125647	AFZ93893.1	complement component 7 [Oplegnathus fasciatus]	GO:0006956(complement activation)	GO:0005579(membrane attack complex)	*	K03996|C7|http://www.genome.jp/dbget-bin/www_bget?ko:K03996	ko04610(Complement and coagulation cascades)	*	*	*	sp|Q9TUQ3|CO7_PIG	Complement component C7 OS=Sus scrofa OX=9823 GN=C7 PE=1 SV=1
shibanyu_transcript_5442	72.67	135.21	82.3	306.66	316.03	285.36	1.68982	2.66743e-07	4.15038e-06	XP_005750826.1	PREDICTED: high mobility group protein B1-like [Pundamilia nyererei]	GO:0031103(axon regeneration);GO:0030900(forebrain development);GO:0009409(response to cold)	GO:0005634(nucleus);GO:0005886(plasma membrane)	GO:0003677(DNA binding)	K10802|HMGB1|http://www.genome.jp/dbget-bin/www_bget?ko:K10802	ko04217(Necroptosis);ko04140(Autophagy - animal);ko03410(Base excision repair)	KOG0381	HMG box-containing protein	R	sp|B2RPK0|HGB1A_HUMAN	Putative high mobility group protein B1-like 1 OS=Homo sapiens OX=9606 GN=HMGB1P1 PE=5 SV=1
shibanyu_transcript_3757	11.04	12.75	15.27	6.41	5.37	5.36	-1.13536	3.33636e-13	1.79385e-11	XP_027131095.1	hemojuvelin [Larimichthys crocea]	GO:0030509(BMP signaling pathway);GO:0055072(iron ion homeostasis);GO:0030903(notochord development);GO:0061053(somite development)	GO:1990712(HFE-transferrin receptor complex)	GO:0036122(BMP binding);GO:0015026(coreceptor activity)	K06847|RGM|http://www.genome.jp/dbget-bin/www_bget?ko:K06847	*	*	*	*	sp|Q8N7M5|RGMC_RAT	Hemojuvelin OS=Rattus norvegicus OX=10116 GN=Hjv PE=2 SV=1
shibanyu_transcript_3264	8.94	7.35	9.03	15.02	18.77	17.62	1.06786	6.02618e-09	1.2125e-07	XP_023127552.1	mRNA decay activator protein ZFP36L1 [Amphiprion ocellaris]	*	*	GO:0046872(metal ion binding)	K18753|ZFP36L|http://www.genome.jp/dbget-bin/www_bget?ko:K18753	*	KOG1677	CCCH-type Zn-finger protein	R	sp|P23950|TISB_MOUSE	mRNA decay activator protein ZFP36L1 OS=Mus musculus OX=10090 GN=Zfp36l1 PE=1 SV=1
shibanyu_transcript_1329	2.1	1.33	1.56	9.59	15.46	10.37	2.87044	3.48347e-14	2.37416e-12	XP_020507733.1	insulin-induced gene 1 protein [Labrus bergylta]	GO:0008203(cholesterol metabolic process)	GO:0016021(integral component of membrane);GO:0005789(endoplasmic reticulum membrane)	*	*	*	KOG4363	Putative growth response protein	T	sp|Q8AV61|INSI1_DANRE	Insulin-induced gene 1 protein OS=Danio rerio OX=7955 GN=insig1 PE=2 SV=1
shibanyu_transcript_2295	0.49	0.42	0.5	3.41	9.47	7.92	3.92803	6.43739e-13	3.23367e-11	XP_020491427.1	fos-related antigen 1 isoform X1 [Labrus bergylta]	GO:0006357(regulation of transcription by RNA polymerase II)	GO:0005634(nucleus)	GO:0003677(DNA binding);GO:0003700(DNA-binding transcription factor activity)	K04502|FOSL1|http://www.genome.jp/dbget-bin/www_bget?ko:K04502	ko04310(Wnt signaling pathway);ko04380(Osteoclast differentiation);ko04657(IL-17 signaling pathway)	KOG1414	Transcriptional activator FOSB/c-Fos and related bZIP transcription factors	K	sp|P47930|FOSL2_MOUSE	Fos-related antigen 2 OS=Mus musculus OX=10090 GN=Fosl2 PE=1 SV=2
shibanyu_transcript_6913	4.31	9.42	9.05	1.14	2.96	2.76	-1.67112	0.00184424	0.0117122	AEG78334.1	betaine homocysteine S-methyltansferase, partial [Epinephelus coioides]	GO:0009086(methionine biosynthetic process);GO:0032259(methylation)	*	GO:0047150(betaine-homocysteine S-methyltransferase activity);GO:0008270(zinc ion binding)	K00544|BHMT|http://www.genome.jp/dbget-bin/www_bget?ko:K00544	ko00270(Cysteine and methionine metabolism);ko00260(Glycine, serine and threonine metabolism)	KOG1579	Homocysteine S-methyltransferase	E	sp|Q32LQ4|BHMT1_DANRE	Betaine--homocysteine S-methyltransferase 1 OS=Danio rerio OX=7955 GN=bhmt PE=2 SV=1
shibanyu_transcript_3240	13.64	14.73	13.16	4.55	3.96	3.17	-1.79248	4.07599e-14	2.72051e-12	XP_019133976.1	RNA-binding motif protein, X chromosome isoform X2 [Larimichthys crocea]	*	*	GO:0003723(RNA binding)	K12885|RBMX, HNRNPG|http://www.genome.jp/dbget-bin/www_bget?ko:K12885	ko03040(Spliceosome)	*	*	*	sp|Q7ZWA3|RBMX_DANRE	RNA-binding motif protein, X chromosome OS=Danio rerio OX=7955 GN=rbmx PE=2 SV=1
shibanyu_transcript_9045	0	0	0	0	49.52	0.13	22.591	7.40306e-09	1.46517e-07	XP_018548630.1	PREDICTED: complement C1q-like protein 2 isoform X1 [Lates calcarifer]	*	*	*	*	*	*	*	*	sp|Q7Z5L3|C1QL2_HUMAN	Complement C1q-like protein 2 OS=Homo sapiens OX=9606 GN=C1QL2 PE=2 SV=2
shibanyu_transcript_5632	22.8	23.88	30.04	9.35	14.24	13.01	-1.01637	2.27579e-06	3.00889e-05	XP_023251059.1	phenazine biosynthesis-like domain-containing protein [Seriola lalandi dorsalis]	*	*	*	*	*	KOG3033	Predicted PhzC/PhzF-type epimerase	R	sp|Q9DCG6|PBLD1_MOUSE	Phenazine biosynthesis-like domain-containing protein 1 OS=Mus musculus OX=10090 GN=Pbld1 PE=1 SV=2
shibanyu_transcript_538	4.22	5.58	4.46	32.96	51.26	26.56	3.00742	1.1239e-16	1.12135e-14	XP_022605489.1	serine/threonine-protein kinase pim-3 [Seriola dumerili]	GO:0043066(negative regulation of apoptotic process)	GO:0005737(cytoplasm)	GO:0005524(ATP binding);GO:0004674(protein serine/threonine kinase activity)	K08807|PIM3|http://www.genome.jp/dbget-bin/www_bget?ko:K08807	*	KOG0583	Serine/threonine protein kinase	T	sp|Q9PU85|PIM3_COTJA	Serine/threonine-protein kinase pim-3 OS=Coturnix japonica OX=93934 GN=PIM3 PE=2 SV=1
shibanyu_transcript_7466	27.47	0.98	4.47	0.16	0.74	1.61	-3.86962	0.0105345	0.0493993	*	*	*	*	*	*	*	*	*	*	*	*
shibanyu_transcript_7315	0	0	0	0	51.92	30.32	10.5391	0.00698729	0.0352938	AEW43726.1	transferrin [Epinephelus coioides]	GO:0006811(ion transport);GO:0055072(iron ion homeostasis)	GO:0005615(extracellular space)	GO:0046872(metal ion binding)	K14736|TF|http://www.genome.jp/dbget-bin/www_bget?ko:K14736	ko04216(Ferroptosis);ko04066(HIF-1 signaling pathway);ko04978(Mineral absorption)	*	*	*	sp|P79819|TRFE_ORYLA	Serotransferrin OS=Oryzias latipes OX=8090 GN=tf PE=3 SV=1
shibanyu_transcript_9714	52.09	84.72	93.63	10.24	3.84	12.57	-3.06814	1.38379e-08	2.60551e-07	*	*	*	*	*	*	*	*	*	*	*	*
shibanyu_transcript_3052	0.64	0.62	0.89	3.72	3.44	1.14	2.03575	0.000856077	0.00614167	XP_023270121.1	bone morphogenetic protein 3 [Seriola lalandi dorsalis]	GO:0001649(osteoblast differentiation);GO:0048701(embryonic cranial skeleton morphogenesis)	GO:0005615(extracellular space);GO:0016021(integral component of membrane)	GO:0005125(cytokine activity);GO:0008083(growth factor activity)	K05496|BMP3_3B|http://www.genome.jp/dbget-bin/www_bget?ko:K05496	*	KOG3900	Transforming growth factor beta, bone morphogenetic protein and related proteins	T	sp|Q7T2X7|BMP3_XENLA	Bone morphogenetic protein 3 OS=Xenopus laevis OX=8355 GN=bmp3 PE=1 SV=1
shibanyu_transcript_4553	0	0	0	0	4.42	0	20.7396	1.12663e-07	1.83871e-06	ACM41842.1	14 kDa apolipoprotein, partial [Epinephelus coioides]	GO:0043009(chordate embryonic development);GO:0055113(epiboly involved in gastrulation with mouth forming second);GO:0000280(nuclear division)	*	*	*	*	*	*	*	*	*
shibanyu_transcript_4748	3.21	3.23	2.33	11.59	21.49	14.44	2.46812	3.34021e-10	8.71336e-09	XP_028282541.1	HIG1 domain family member 1A, mitochondrial [Parambassis ranga]	*	*	*	*	*	KOG4431	Uncharacterized protein, induced by hypoxia	R	sp|Q9Y241|HIG1A_HUMAN	HIG1 domain family member 1A, mitochondrial OS=Homo sapiens OX=9606 GN=HIGD1A PE=1 SV=1
shibanyu_transcript_2191	0	0	804	0	0	0	-29.0376	1.06469e-13	6.52154e-12	BAM36362.1	coagulin factor II [Oplegnathus fasciatus]	GO:0006953(acute-phase response);GO:0007596(blood coagulation)	GO:0005576(extracellular region)	GO:0005509(calcium ion binding);GO:0004252(serine-type endopeptidase activity)	K01313|F2|http://www.genome.jp/dbget-bin/www_bget?ko:K01313	ko04810(Regulation of actin cytoskeleton);ko04080(Neuroactive ligand-receptor interaction);ko04610(Complement and coagulation cascades)	*	*	*	sp|P00734|THRB_HUMAN	Prothrombin OS=Homo sapiens OX=9606 GN=F2 PE=1 SV=2
shibanyu_transcript_553	0.05	0	548.04	0	0	0	-29.1296	8.90797e-14	5.59814e-12	XP_018546237.1	PREDICTED: alpha-2-macroglobulin-like, partial [Lates calcarifer]	*	*	*	K03910|A2M|http://www.genome.jp/dbget-bin/www_bget?ko:K03910	ko04610(Complement and coagulation cascades)	KOG1366	Alpha-macroglobulin	O	sp|P01023|A2MG_HUMAN	Alpha-2-macroglobulin OS=Homo sapiens OX=9606 GN=A2M PE=1 SV=3
shibanyu_transcript_6650	39.2	81.8	81.49	24.98	24.81	31.33	-1.25207	0.000230293	0.00197139	*	*	*	*	*	*	*	*	*	*	*	*
shibanyu_transcript_7297	1738.81	1711.05	5199.86	309.52	846.67	529.54	-2.26146	0.000442539	0.00347441	XP_022624102.1	secreted phosphoprotein 24 isoform X1 [Seriola dumerili]	GO:0046849(bone remodeling)	GO:0005576(extracellular region)	*	*	*	*	*	*	sp|Q70I47|SPP24_ONCMY	Secreted phosphoprotein 24 OS=Oncorhynchus mykiss OX=8022 GN=spp2 PE=2 SV=1
shibanyu_transcript_3169	7.94	7.71	9.89	14.14	24.42	17.96	1.19971	1.62764e-05	0.000182529	XP_026183100.1	ADP-ribosylation factor-like protein 1 [Mastacembelus armatus]	*	*	GO:0005525(GTP binding)	K07942|ARL1|http://www.genome.jp/dbget-bin/www_bget?ko:K07942	*	KOG0072	GTP-binding ADP-ribosylation factor-like protein ARL1	U	sp|Q2YDM1|ARL1_BOVIN	ADP-ribosylation factor-like protein 1 OS=Bos taurus OX=9913 GN=ARL1 PE=2 SV=1
shibanyu_transcript_6173	45.24	0	0	0	0	0	-23.7741	1.16635e-09	2.64977e-08	XP_018532773.1	PREDICTED: coagulation factor XIII B chain-like [Lates calcarifer]	*	*	*	*	*	*	*	*	*	*
shibanyu_transcript_4824	89.29	173.06	78.02	5.71	1.43	2.12	-5.17207	1.62224e-12	7.51199e-11	ADJ80991.1	CR1-3 [Lycodichthys dearborni]	*	*	*	*	*	*	*	*	*	*
shibanyu_transcript_1239	10.99	6.73	8.67	49.5	180.14	54.2	3.45809	4.71183e-07	7.04808e-06	XP_022610440.1	uncharacterized protein LOC111228706 [Seriola dumerili]	GO:0032922(circadian regulation of gene expression)	*	GO:0000976(transcription regulatory region sequence-specific DNA binding)	*	*	*	*	*	sp|Q3TQ03|CIART_MOUSE	Circadian-associated transcriptional repressor OS=Mus musculus OX=10090 GN=Ciart PE=1 SV=1
shibanyu_transcript_6482	8.81	7.54	7.32	1.58	2.79	2.94	-1.68088	2.06531e-06	2.75697e-05	XP_022612666.1	putative L-aspartate dehydrogenase [Seriola dumerili]	GO:0009435(NAD biosynthetic process)	*	GO:0033735(aspartate dehydrogenase activity);GO:0050661(NADP binding)	*	*	*	*	*	sp|Q66I59|ASPD_DANRE	Putative L-aspartate dehydrogenase OS=Danio rerio OX=7955 GN=aspdh PE=2 SV=1
shibanyu_transcript_1763	52.36	60.51	55.5	18.06	26.07	31.55	-1.11223	5.5025e-05	0.000552992	ABH05128.1	cytochrome P450 2P11 [Micropterus salmoides]	*	GO:0016021(integral component of membrane)	GO:0020037(heme binding);GO:0005506(iron ion binding);GO:0016712(oxidoreductase activity, acting on paired donors, with incorporation or reduction of molecular oxygen, reduced flavin or flavoprotein as one donor, and incorporation of one atom of oxygen)	K07418|CYP2J|http://www.genome.jp/dbget-bin/www_bget?ko:K07418	ko00590(Arachidonic acid metabolism);ko00591(Linoleic acid metabolism);ko04212(Longevity regulating pathway - worm);ko04913(Ovarian Steroidogenesis);ko04726(Serotonergic synapse);ko04750(Inflammatory mediator regulation of TRP channels)	KOG0156	Cytochrome P450 CYP2 subfamily	Q	sp|P52786|CP2J1_RABIT	Cytochrome P450 2J1 OS=Oryctolagus cuniculus OX=9986 GN=CYP2J1 PE=1 SV=2
shibanyu_transcript_2897	0.23	0.89	2.63	0	0	0.07	-5.81835	0.000392423	0.00312839	*	*	*	*	*	*	*	*	*	*	*	*
shibanyu_transcript_326	1.29	3.07	1.13	2.99	8.26	6.07	1.68809	0.0103206	0.0486286	XP_026203922.1	tribbles homolog 3-like [Anabas testudineus]	GO:0001947(heart looping)	*	GO:0005524(ATP binding);GO:0004672(protein kinase activity);GO:0003714(transcription corepressor activity)	K19518|TRIB3|http://www.genome.jp/dbget-bin/www_bget?ko:K19518	*	KOG0583	Serine/threonine protein kinase	T	sp|Q0VCE3|TRIB3_BOVIN	Tribbles homolog 3 OS=Bos taurus OX=9913 GN=TRIB3 PE=2 SV=1
shibanyu_transcript_9417	1.18	1.49	0.75	31.76	17.45	27.55	4.58669	3.3458e-19	4.31742e-17	ACO82020.1	fetuin-B, partial [Perca flavescens]	*	*	*	*	*	*	*	*	*	*
shibanyu_transcript_10320	0	0	91.69	0	0	0	-23.7265	1.2598e-09	2.85535e-08	YP_007317678.1	NADH dehydrogenase subunit 6 (mitochondrion) [Epinephelus fuscoguttatus]	*	GO:0016021(integral component of membrane);GO:0031966(mitochondrial membrane);GO:0070469(respirasome)	GO:0008137(NADH dehydrogenase (ubiquinone) activity)	*	*	*	*	*	sp|P48177|NU6M_ONCMY	NADH-ubiquinone oxidoreductase chain 6 OS=Oncorhynchus mykiss OX=8022 GN=MT-ND6 PE=3 SV=2
shibanyu_transcript_1575	6.55	6.59	8.82	1.95	2.79	3.82	-1.30414	3.9904e-05	0.000416154	XP_022607015.1	leucine-rich repeat protein 1 [Seriola dumerili]	*	*	*	K10348|LRR1, PPIL5|http://www.genome.jp/dbget-bin/www_bget?ko:K10348	*	KOG0619	FOG: Leucine rich repeat	R	sp|Q96L50|LLR1_HUMAN	Leucine-rich repeat protein 1 OS=Homo sapiens OX=9606 GN=LRR1 PE=1 SV=2
shibanyu_transcript_6697	7.12	6	9.95	3.24	1.79	3.64	-1.36478	0.000419422	0.00331902	ACJ26846.1	tributyltin binding protein type 2-like protein [Epinephelus coioides]	*	*	*	*	*	*	*	*	sp|Q90WJ7|SXT1_TAKPA	Saxitoxin and tetrodotoxin-binding protein 1 OS=Takifugu pardalis OX=98921 GN=psbp1 PE=1 SV=2
shibanyu_transcript_4821	3.13	2.94	4.15	6.89	8.53	7.4	1.22119	8.65173e-10	2.03232e-08	XP_008282459.1	PREDICTED: protein tyrosine phosphatase type IVA 1 [Stegastes partitus]	*	*	GO:0004725(protein tyrosine phosphatase activity)	K18041|PTP4A|http://www.genome.jp/dbget-bin/www_bget?ko:K18041	*	KOG2836	Protein tyrosine phosphatase IVA1	T	sp|Q93096|TP4A1_HUMAN	Protein tyrosine phosphatase type IVA 1 OS=Homo sapiens OX=9606 GN=PTP4A1 PE=1 SV=2
shibanyu_transcript_752	5.86	13.05	7.27	25.8	18.56	20.09	1.34933	0.00137442	0.00919255	XP_018538732.1	PREDICTED: aquaporin-9 [Lates calcarifer]	*	GO:0016021(integral component of membrane)	GO:0015267(channel activity)	K09877|AQP9|http://www.genome.jp/dbget-bin/www_bget?ko:K09877	ko04976(Bile secretion)	KOG0224	Aquaporin (major intrinsic protein family)	G	sp|O43315|AQP9_HUMAN	Aquaporin-9 OS=Homo sapiens OX=9606 GN=AQP9 PE=2 SV=2
shibanyu_transcript_7579	11.48	7.76	6.1	20.61	25.29	15.7	1.29938	0.00299756	0.0176034	*	*	*	*	*	*	*	*	*	*	*	*
shibanyu_transcript_2529	24.53	27.58	0	0	0	0	-11.574	0.00305231	0.0178491	XP_018525430.1	PREDICTED: vigilin isoform X2 [Lates calcarifer]	*	*	GO:0003723(RNA binding)	*	*	KOG2208	Vigilin	I	sp|Q8VDJ3|VIGLN_MOUSE	Vigilin OS=Mus musculus OX=10090 GN=Hdlbp PE=1 SV=1
shibanyu_transcript_8306	0	278.04	273.59	0	0	0	-13.2712	0.000681427	0.00504194	XP_019733477.1	PREDICTED: complement factor H-related protein 1-like isoform X1 [Hippocampus comes]	*	*	*	*	*	*	*	*	*	*
shibanyu_transcript_7554	291.76	0	271.24	0	0	0	-13.5777	0.00051009	0.00393859	XP_018559276.1	PREDICTED: organic solute transporter subunit alpha-like [Lates calcarifer]	*	GO:0016021(integral component of membrane)	*	K14360|OSTALPHA, OSTA, SLC51A1|http://www.genome.jp/dbget-bin/www_bget?ko:K14360	ko04976(Bile secretion)	*	*	*	sp|Q66I08|OSTA_DANRE	Organic solute transporter subunit alpha OS=Danio rerio OX=7955 GN=slc51a PE=2 SV=1
shibanyu_transcript_4012	19.4	15.81	20.74	54.76	59.38	66.27	1.73731	8.53441e-25	1.47493e-22	XP_023272927.1	LOW QUALITY PROTEIN: X-box-binding protein 1 [Seriola lalandi dorsalis]	*	*	*	K09027|XBP1|http://www.genome.jp/dbget-bin/www_bget?ko:K09027	ko04141(Protein processing in endoplasmic reticulum)	KOG4005	Transcription factor XBP-1	K	sp|Q9R1S4|XBP1_RAT	X-box-binding protein 1 OS=Rattus norvegicus OX=10116 GN=Xbp1 PE=2 SV=1
shibanyu_transcript_3582	74.2	34.67	87.56	9.31	20.98	15.77	-2.04204	0.000117015	0.00107547	XP_023269849.1	inter-alpha-trypsin inhibitor heavy chain H3-like isoform X1 [Seriola lalandi dorsalis]	*	*	*	*	*	*	*	*	*	*
shibanyu_transcript_8457	12.51	10.55	12.57	24.61	39.97	44.34	1.65538	1.98567e-07	3.15039e-06	*	*	*	*	*	*	*	*	*	*	*	*
shibanyu_transcript_7711	31.93	51.73	40.15	109.42	119.7	123.67	1.55899	8.87787e-12	3.42311e-10	*	*	*	*	*	*	*	*	*	*	*	*
shibanyu_transcript_11063	2.77	94.29	4.9	1.91	2.12	3.44	-3.84362	0.00840681	0.0411955	XP_018559562.1	PREDICTED: carboxylesterase 5A-like isoform X1 [Lates calcarifer]	*	*	GO:0016787(hydrolase activity)	K03927|CES2|http://www.genome.jp/dbget-bin/www_bget?ko:K03927	ko00983(Drug metabolism - other enzymes)	*	*	*	*	*
shibanyu_transcript_8956	4.41	4.74	4.31	16.76	16.43	29.11	2.24858	7.59452e-10	1.81034e-08	*	*	*	*	*	*	*	*	*	*	*	*
shibanyu_transcript_1766	7.39	4.1	6.52	16.43	17.8	17.62	1.56742	4.63656e-07	6.94679e-06	XP_019950963.1	PREDICTED: uncharacterized protein LOC109634713 [Paralichthys olivaceus]	*	*	*	*	*	*	*	*	*	*
shibanyu_transcript_3245	9.1	17.31	14.05	27.74	35.8	27.75	1.2311	5.47916e-05	0.000551219	XP_026155080.1	serine/arginine-rich splicing factor 5 [Mastacembelus armatus]	*	*	GO:0003723(RNA binding)	K12893|SFRS4_5_6|http://www.genome.jp/dbget-bin/www_bget?ko:K12893	ko03040(Spliceosome)	KOG0106	Alternative splicing factor SRp55/B52/SRp75 (RRM superfamily)	A	sp|Q13243|SRSF5_HUMAN	Serine/arginine-rich splicing factor 5 OS=Homo sapiens OX=9606 GN=SRSF5 PE=1 SV=1
shibanyu_transcript_9256	12.91	0	0	0	0	0	-21.6468	3.08152e-08	5.48216e-07	*	*	*	*	*	*	*	*	*	*	*	*
shibanyu_transcript_2531	16.45	22.37	31.78	6.65	6.65	8.91	-1.59656	1.08946e-08	2.09618e-07	XP_018556544.1	PREDICTED: LOW QUALITY PROTEIN: high affinity choline transporter 1-like [Lates calcarifer]	*	GO:0016021(integral component of membrane)	GO:0022857(transmembrane transporter activity)	K14387|SLC5A7, CHT1|http://www.genome.jp/dbget-bin/www_bget?ko:K14387	ko04725(Cholinergic synapse)	KOG3761	Choline transporter	I	sp|Q9GZV3|SC5A7_HUMAN	High affinity choline transporter 1 OS=Homo sapiens OX=9606 GN=SLC5A7 PE=1 SV=1
shibanyu_transcript_2557	176.42	221.79	200.69	42.05	49.65	70.03	-1.84403	4.00424e-12	1.66322e-10	XP_018521015.1	PREDICTED: cytochrome P450 2G1-like [Lates calcarifer]	*	*	*	K17859|CYP2Y|http://www.genome.jp/dbget-bin/www_bget?ko:K17859	*	KOG0156	Cytochrome P450 CYP2 subfamily	Q	sp|P24461|CP2G1_RABIT	Cytochrome P450 2G1 OS=Oryctolagus cuniculus OX=9986 GN=CYP2G1 PE=1 SV=1
shibanyu_transcript_7493	1.82	2.29	1.21	2.28	8.54	15.91	2.34394	0.00482861	0.0260994	XP_018552003.1	PREDICTED: E3 ubiquitin-protein ligase KEG-like [Lates calcarifer]	*	*	GO:0061630(ubiquitin protein ligase activity)	*	*	*	*	*	sp|Q3UIW8|RN224_MOUSE	RING finger protein 224 OS=Mus musculus OX=10090 GN=Rnf224 PE=2 SV=1
shibanyu_transcript_7934	0	0.14	0.26	0	3937.53	0.12	13.775	0.000155948	0.00139488	ACM41862.1	fibrinogen beta chain precursor, partial [Epinephelus coioides]	GO:0072378(blood coagulation, fibrin clot formation);GO:0030168(platelet activation);GO:0051258(protein polymerization)	GO:0005577(fibrinogen complex)	GO:0005102(signaling receptor binding)	K03904|FGB|http://www.genome.jp/dbget-bin/www_bget?ko:K03904	ko04610(Complement and coagulation cascades);ko04611(Platelet activation)	KOG2579	Ficolin and related extracellular proteins	R	sp|P02675|FIBB_HUMAN	Fibrinogen beta chain OS=Homo sapiens OX=9606 GN=FGB PE=1 SV=2
shibanyu_transcript_6303	28.04	43.38	3.71	122.88	159.91	232.94	2.76887	0.00384748	0.0215986	BAM36375.1	CCAAT/enhancer binding protein delta2 protein [Oplegnathus fasciatus]	*	GO:0005634(nucleus)	GO:0003677(DNA binding);GO:0003700(DNA-binding transcription factor activity)	K10050|CEBPD|http://www.genome.jp/dbget-bin/www_bget?ko:K10050	*	KOG3119	Basic region leucine zipper transcription factor	K	sp|Q00322|CEBPD_MOUSE	CCAAT/enhancer-binding protein delta OS=Mus musculus OX=10090 GN=Cebpd PE=1 SV=2
shibanyu_transcript_469	4.41	3.75	2.4	10.09	7.49	11.56	1.48696	0.000355666	0.00287831	XP_010732769.1	MAP kinase-interacting serine/threonine-protein kinase 2 [Larimichthys crocea]	*	*	GO:0005524(ATP binding);GO:0004674(protein serine/threonine kinase activity)	K04372|MKNK, MNK|http://www.genome.jp/dbget-bin/www_bget?ko:K04372	ko04066(HIF-1 signaling pathway);ko04010(MAPK signaling pathway);ko04910(Insulin signaling pathway)	KOG0607	MAP kinase-interacting kinase and related serine/threonine protein kinases	T	sp|Q6P431|MKNK2_XENLA	MAP kinase-interacting serine/threonine-protein kinase 2 OS=Xenopus laevis OX=8355 GN=mknk2 PE=2 SV=1
shibanyu_transcript_11345	91.6	0	0	0	0	0	-21.8527	2.27097e-08	4.13906e-07	XP_027145157.1	elongation factor 1-delta isoform X2 [Larimichthys crocea]	*	GO:0005853(eukaryotic translation elongation factor 1 complex)	GO:0003746(translation elongation factor activity)	K15410|EEF1D|http://www.genome.jp/dbget-bin/www_bget?ko:K15410	*	KOG1668	Elongation factor 1 beta/delta chain	K	sp|P29693|EF1D_XENLA	Elongation factor 1-delta OS=Xenopus laevis OX=8355 GN=eef1d PE=1 SV=1
shibanyu_transcript_3414	36.23	73.24	78.43	16.74	12.5	16.82	-1.95589	3.07031e-08	5.47228e-07	XP_006796239.1	PREDICTED: LOW QUALITY PROTEIN: actin, cytoplasmic 2-like [Neolamprologus brichardi]	*	GO:0005856(cytoskeleton);GO:0097433(dense body);GO:0005925(focal adhesion);GO:0005634(nucleus);GO:0005886(plasma membrane);GO:0005737(cytoplasm)	GO:0005524(ATP binding)	K05692|ACTB_G1|http://www.genome.jp/dbget-bin/www_bget?ko:K05692	ko04210(Apoptosis);ko04810(Regulation of actin cytoskeleton);ko04520(Adherens junction);ko04510(Focal adhesion);ko04530(Tight junction);ko04145(Phagosome);ko04390(Hippo signaling pathway);ko04391(Hippo signaling pathway -fly);ko04015(Rap1 signaling pathway);ko04921(Oxytocin signaling pathway);ko04919(Thyroid hormone signaling pathway);ko04670(Leukocyte transendothelial migration);ko04611(Platelet…	KOG0676	Actin and related proteins	Z	sp|P53485|ACTB2_TAKRU	Actin, cytoplasmic 2 OS=Takifugu rubripes OX=31033 GN=actbb PE=3 SV=1
shibanyu_transcript_5723	6.92	11.92	9.34	2.9	4.28	2.04	-1.58155	0.000159672	0.00142293	ABU63972.1	biotinidase precursor [Perca flavescens]	GO:0006807(nitrogen compound metabolic process)	*	GO:0016811(hydrolase activity, acting on carbon-nitrogen (but not peptide) bonds, in linear amides)	K01435|BTD|http://www.genome.jp/dbget-bin/www_bget?ko:K01435	ko00780(Biotin metabolism);ko04977(Vitamin digestion and absorption)	KOG0806	Carbon-nitrogen hydrolase	E	sp|Q8AV84|BTD_TAKRU	Biotinidase OS=Takifugu rubripes OX=31033 GN=btd PE=3 SV=1
shibanyu_transcript_8749	0.72	0.52	0.92	30.39	1.79	1.09	4.18675	0.00310806	0.0180877	XP_014056380.1	PREDICTED: uncharacterized protein LOC106605369 isoform X1 [Salmo salar]	*	*	*	*	*	*	*	*	*	*
shibanyu_transcript_1877	0.76	0.27	0	3	355.44	1.9	8.46089	0.000255147	0.00215849	XP_018517332.1	PREDICTED: 1,25-dihydroxyvitamin D(3) 24-hydroxylase, mitochondrial [Lates calcarifer]	*	*	GO:0020037(heme binding);GO:0005506(iron ion binding);GO:0004497(monooxygenase activity);GO:0016705(oxidoreductase activity, acting on paired donors, with incorporation or reduction of molecular oxygen)	K07436|CYP24A1|http://www.genome.jp/dbget-bin/www_bget?ko:K07436	ko00100(Steroid biosynthesis)	KOG0159	Cytochrome P450 CYP11/CYP12/CYP24/CYP27 subfamilies	Q	sp|Q07973|CP24A_HUMAN	1,25-dihydroxyvitamin D(3) 24-hydroxylase, mitochondrial OS=Homo sapiens OX=9606 GN=CYP24A1 PE=1 SV=2
shibanyu_transcript_1935	0	0	0.06	4.05	4.05	0.09	7.97466	0.000120563	0.00110493	XP_018526801.1	PREDICTED: proline dehydrogenase 1, mitochondrial-like isoform X1 [Lates calcarifer]	GO:0006562(proline catabolic process)	*	GO:0004657(proline dehydrogenase activity)	K00318|PRODH|http://www.genome.jp/dbget-bin/www_bget?ko:K00318	ko00330(Arginine and proline metabolism)	KOG0186	Proline oxidase	E	sp|Q148G5|PROD_BOVIN	Proline dehydrogenase 1, mitochondrial OS=Bos taurus OX=9913 GN=PRODH PE=2 SV=1
shibanyu_transcript_8765	0	0	0	145.11	0	0	24.2949	5.02372e-10	1.25308e-08	ADP76803.1	plasminogen [Epinephelus coioides]	GO:0007596(blood coagulation);GO:0042730(fibrinolysis);GO:0048771(tissue remodeling)	GO:0005576(extracellular region)	GO:0004252(serine-type endopeptidase activity)	K01315|PLG|http://www.genome.jp/dbget-bin/www_bget?ko:K01315	ko04080(Neuroactive ligand-receptor interaction);ko04610(Complement and coagulation cascades)	*	*	*	sp|P80009|PLMN_CANLF	Plasminogen (Fragment) OS=Canis lupus familiaris OX=9615 GN=PLG PE=1 SV=1
shibanyu_transcript_6058	9.92	15.64	17.67	35.28	57.78	31.67	1.59608	1.54747e-05	0.000174754	XP_010787244.1	PREDICTED: serine/arginine-rich splicing factor 3-like [Notothenia coriiceps]	*	*	GO:0003723(RNA binding)	K12892|SFRS3|http://www.genome.jp/dbget-bin/www_bget?ko:K12892	ko03040(Spliceosome)	KOG0107	Alternative splicing factor SRp20/9G8 (RRM superfamily)	A	sp|Q3SZR8|SRSF3_BOVIN	Serine/arginine-rich splicing factor 3 OS=Bos taurus OX=9913 GN=SRSF3 PE=2 SV=1
shibanyu_transcript_6381	0	0	0	0	23.91	37.02	10.694	0.00619818	0.0321023	XP_023282647.1	phosphatidylserine decarboxylase proenzyme, mitochondrial isoform X2 [Seriola lalandi dorsalis]	*	*	*	K01613|psd, PISD|http://www.genome.jp/dbget-bin/www_bget?ko:K01613	ko00564(Glycerophospholipid metabolism)	KOG2420	Phosphatidylserine decarboxylase	I	sp|P27465|PISD_CRIGR	Phosphatidylserine decarboxylase proenzyme, mitochondrial OS=Cricetulus griseus OX=10029 GN=Pisd PE=1 SV=2
shibanyu_transcript_6188	0	0	0	0	171.72	81.66	12.7829	0.00106807	0.00744187	XP_008293673.1	PREDICTED: histidine-rich glycoprotein-like [Stegastes partitus]	*	*	GO:0004869(cysteine-type endopeptidase inhibitor activity)	*	*	*	*	*	*	*
shibanyu_transcript_426	16.13	16.36	19.47	9.01	6.93	9.04	-1.00327	4.14762e-10	1.05633e-08	XP_028251858.1	60 kDa lysophospholipase isoform X3 [Parambassis ranga]	GO:0006520(cellular amino acid metabolic process)	*	GO:0004067(asparaginase activity)	K13278|ASPG|http://www.genome.jp/dbget-bin/www_bget?ko:K13278	*	KOG0503	Asparaginase	E	sp|Q9U518|ASPG_DIRIM	L-asparaginase OS=Dirofilaria immitis OX=6287 PE=1 SV=1
shibanyu_transcript_3515	0	0	0	142.9	5.59	0	25.0232	1.50361e-10	4.24395e-09	XP_018545237.1	PREDICTED: complement factor I-like [Lates calcarifer]	*	GO:0016020(membrane)	GO:0005044(scavenger receptor activity);GO:0004252(serine-type endopeptidase activity)	K01333|CFI|http://www.genome.jp/dbget-bin/www_bget?ko:K01333	ko04610(Complement and coagulation cascades)	KOG3627	Trypsin	E	sp|Q9WUW3|CFAI_RAT	Complement factor I OS=Rattus norvegicus OX=10116 GN=Cfi PE=2 SV=1
shibanyu_transcript_3259	10.34	29.74	12.88	0	0	0	-11.3864	2.06072e-15	1.73423e-13	ACJ26846.1	tributyltin binding protein type 2-like protein [Epinephelus coioides]	*	*	*	*	*	*	*	*	sp|Q90WJ7|SXT1_TAKPA	Saxitoxin and tetrodotoxin-binding protein 1 OS=Takifugu pardalis OX=98921 GN=psbp1 PE=1 SV=2
shibanyu_transcript_6122	18.95	39.24	65.93	0	0	0	-11.8425	1.56266e-17	1.66191e-15	AIN76766.1	complement component 4 [Oplegnathus fasciatus]	*	GO:0005615(extracellular space)	GO:0004866(endopeptidase inhibitor activity)	K03989|C4|http://www.genome.jp/dbget-bin/www_bget?ko:K03989	ko04610(Complement and coagulation cascades)	KOG1366	Alpha-macroglobulin	O	sp|P0C0L4|CO4A_HUMAN	Complement C4-A OS=Homo sapiens OX=9606 GN=C4A PE=1 SV=2
shibanyu_transcript_835	21.77	19.37	22.88	5.93	6.67	9.3	-1.50179	7.36273e-10	1.75942e-08	XP_027128187.1	T-complex protein 11-like protein 2 [Larimichthys crocea]	*	*	*	*	*	KOG1981	SOK1 kinase belonging to the STE20/SPS1/GC kinase family	T	sp|A7Z033|T11L2_BOVIN	T-complex protein 11-like protein 2 OS=Bos taurus OX=9913 GN=TCP11L2 PE=2 SV=1
shibanyu_transcript_9664	0	0	0	0	172.43	0	24.0636	7.31612e-10	1.75568e-08	XP_022608855.1	complement factor H-like isoform X2 [Seriola dumerili]	*	*	*	K04004|CFH, HF1|http://www.genome.jp/dbget-bin/www_bget?ko:K04004	ko04610(Complement and coagulation cascades)	*	*	*	*	*
shibanyu_transcript_7589	102.33	125.52	113.87	26.47	36.19	43.9	-1.63906	8.59756e-11	2.58407e-09	ACJ26846.1	tributyltin binding protein type 2-like protein [Epinephelus coioides]	*	*	*	*	*	*	*	*	sp|Q90WJ7|SXT1_TAKPA	Saxitoxin and tetrodotoxin-binding protein 1 OS=Takifugu pardalis OX=98921 GN=psbp1 PE=1 SV=2
shibanyu_transcript_1506	12.13	8.61	12.31	6.33	3.54	4.34	-1.16994	0.000791668	0.00573056	XP_022600613.1	keratin, type II cytoskeletal 8-like [Seriola dumerili]	*	*	*	K07605|KRT2|http://www.genome.jp/dbget-bin/www_bget?ko:K07605	*	*	*	*	sp|Q6NWF6|K2C8_DANRE	Keratin, type II cytoskeletal 8 OS=Danio rerio OX=7955 GN=krt8 PE=1 SV=1
shibanyu_transcript_9393	88.8	61.88	48.96	372.23	86.25	301.95	1.94225	0.00545549	0.02901	XP_024918366.1	fructose-1,6-bisphosphatase 1-like isoform X1 [Cynoglossus semilaevis]	GO:0005975(carbohydrate metabolic process)	*	GO:0042132(fructose 1,6-bisphosphate 1-phosphatase activity)	K03841|FBP, fbp|http://www.genome.jp/dbget-bin/www_bget?ko:K03841	ko04152(AMPK signaling pathway);ko00051(Fructose and mannose metabolism);ko00010(Glycolysis / Gluconeogenesis);ko00030(Pentose phosphate pathway);ko00710(Carbon fixation in photosynthetic organisms);ko00680(Methane metabolism);ko01200(Carbon metabolism);ko04910(Insulin signaling pathway)	KOG1458	Fructose-1,6-bisphosphatase	G	sp|P00636|F16P1_PIG	Fructose-1,6-bisphosphatase 1 OS=Sus scrofa OX=9823 GN=FBP1 PE=1 SV=4
shibanyu_transcript_461	2.19	2.16	2.04	1.35	0.7	0.83	-1.1128	0.00176179	0.0112694	XP_018528472.1	PREDICTED: sodium-dependent phosphate transporter 2 isoform X2 [Lates calcarifer]	GO:0006817(phosphate ion transport)	GO:0016021(integral component of membrane)	GO:0005315(inorganic phosphate transmembrane transporter activity)	K14640|SLC20A, PIT|http://www.genome.jp/dbget-bin/www_bget?ko:K14640	*	KOG2493	Na+/Pi symporter	P	sp|Q28E01|S20A2_XENTR	Sodium-dependent phosphate transporter 2 OS=Xenopus tropicalis OX=8364 GN=slc20a2 PE=2 SV=1
shibanyu_transcript_7356	16.09	14.32	22.34	7.12	5.93	11.51	-1.04387	0.00321524	0.0185996	AEG78286.1	aquaporin 1, partial [Rhabdosargus sarba]	GO:0120029(proton export across plasma membrane)	GO:0016021(integral component of membrane)	GO:0008519(ammonium transmembrane transporter activity);GO:0035379(carbon dioxide transmembrane transporter activity);GO:0015250(water channel activity)	K09864|AQP1|http://www.genome.jp/dbget-bin/www_bget?ko:K09864	ko04976(Bile secretion);ko04924(Renin secretion);ko04964(Proximal tubule bicarbonate reclamation)	KOG0223	Aquaporin (major intrinsic protein family)	G	sp|P29972|AQP1_HUMAN	Aquaporin-1 OS=Homo sapiens OX=9606 GN=AQP1 PE=1 SV=3
shibanyu_transcript_2351	0	0.58	1.42	0.25	7.11	1263.09	9.45961	0.000317442	0.00261405	XP_023279912.1	fibrinogen beta chain [Seriola lalandi dorsalis]	GO:0030168(platelet activation);GO:0051258(protein polymerization);GO:0072378(blood coagulation, fibrin clot formation)	GO:0005577(fibrinogen complex)	GO:0005102(signaling receptor binding)	K03904|FGB|http://www.genome.jp/dbget-bin/www_bget?ko:K03904	ko04610(Complement and coagulation cascades);ko04611(Platelet activation)	KOG2579	Ficolin and related extracellular proteins	R	sp|P02675|FIBB_HUMAN	Fibrinogen beta chain OS=Homo sapiens OX=9606 GN=FGB PE=1 SV=2
shibanyu_transcript_8604	0	0	0	32.79	0	0.03	22.1489	1.44505e-08	2.71558e-07	*	*	*	*	*	*	*	*	*	*	*	*
shibanyu_transcript_425	0.14	0.2	0.71	0.14	466.9	3.31	8.95744	2.66841e-05	0.000286624	XP_026225430.1	fibrinogen alpha chain [Anabas testudineus]	GO:0030168(platelet activation);GO:0051258(protein polymerization);GO:0072378(blood coagulation, fibrin clot formation)	GO:0005577(fibrinogen complex)	GO:0005102(signaling receptor binding)	K03903|FGA|http://www.genome.jp/dbget-bin/www_bget?ko:K03903	ko04610(Complement and coagulation cascades);ko04611(Platelet activation)	KOG2579	Ficolin and related extracellular proteins	R	sp|P14448|FIBA_CHICK	Fibrinogen alpha chain OS=Gallus gallus OX=9031 GN=FGA PE=1 SV=4
shibanyu_transcript_8127	21.25	7.76	26.18	44.8	67.02	51.67	1.62627	0.00278054	0.0165702	ACT82472.1	apolipoprotein E protein, partial [Gobiocypris rarus]	*	*	*	*	*	*	*	*	*	*
shibanyu_transcript_5943	1.92	1.42	2.13	12.82	78.8	86.91	5.08802	3.39823e-10	8.84087e-09	XP_004571846.1	4-hydroxy-2-oxoglutarate aldolase, mitochondrial [Maylandia zebra]	*	*	GO:0016829(lyase activity)	K18123|HOGA1|http://www.genome.jp/dbget-bin/www_bget?ko:K18123	ko00330(Arginine and proline metabolism);ko00630(Glyoxylate and dicarboxylate metabolism)	*	*	*	sp|Q6NY77|HOGA1_DANRE	4-hydroxy-2-oxoglutarate aldolase, mitochondrial OS=Danio rerio OX=7955 GN=zgc:77082 PE=2 SV=1
shibanyu_transcript_10145	2.31	1.66	1.43	6.57	3.91	3.27	1.42575	0.0105176	0.0493643	XP_022619365.1	RPE-retinal G protein-coupled receptor-like [Seriola dumerili]	GO:0007602(phototransduction);GO:0007601(visual perception)	GO:0016021(integral component of membrane)	GO:0004930(G protein-coupled receptor activity)	K04254|RGR|http://www.genome.jp/dbget-bin/www_bget?ko:K04254	*	KOG3656	FOG: 7 transmembrane receptor	R	sp|P47804|RGR_HUMAN	RPE-retinal G protein-coupled receptor OS=Homo sapiens OX=9606 GN=RGR PE=1 SV=1
shibanyu_transcript_3735	50.55	44.93	60.91	106.85	138.58	108.43	1.22997	5.82816e-11	1.86155e-09	*	*	*	*	*	*	*	*	*	*	*	*
shibanyu_transcript_8482	14.27	0	0	0	0	0	-22.0479	1.69652e-08	3.16358e-07	XP_026027281.1	fibrinogen gamma chain [Astatotilapia calliptera]	GO:0072378(blood coagulation, fibrin clot formation);GO:0030168(platelet activation);GO:0051258(protein polymerization)	GO:0005577(fibrinogen complex)	GO:0005102(signaling receptor binding)	K03905|FGG|http://www.genome.jp/dbget-bin/www_bget?ko:K03905	ko04610(Complement and coagulation cascades);ko04611(Platelet activation)	KOG2579	Ficolin and related extracellular proteins	R	sp|P17634|FIBG_XENLA	Fibrinogen gamma chain OS=Xenopus laevis OX=8355 GN=fgg PE=2 SV=1
shibanyu_transcript_2323	0	0	0	0	64.41	0	24.9935	1.58157e-10	4.4308e-09	XP_023284453.1	ceruloplasmin [Seriola lalandi dorsalis]	GO:0006879(cellular iron ion homeostasis);GO:0006826(iron ion transport)	GO:0005623(cell);GO:0005615(extracellular space)	GO:0005507(copper ion binding);GO:0004322(ferroxidase activity)	K13624|CP|http://www.genome.jp/dbget-bin/www_bget?ko:K13624	ko04216(Ferroptosis);ko00860(Porphyrin and chlorophyll metabolism)	KOG1263	Multicopper oxidases	Q	sp|P00450|CERU_HUMAN	Ceruloplasmin OS=Homo sapiens OX=9606 GN=CP PE=1 SV=1
shibanyu_transcript_3463	0	0	0	0	141.91	0	25.8158	3.89879e-11	1.2878e-09	ACO82023.1	apolipoprotein B, partial [Perca flavescens]	*	*	*	K14462|APOB|http://www.genome.jp/dbget-bin/www_bget?ko:K14462	ko04975(Fat digestion and absorption);ko04977(Vitamin digestion and absorption)	KOG4338	Predicted lipoprotein	I	sp|P04114|APOB_HUMAN	Apolipoprotein B-100 OS=Homo sapiens OX=9606 GN=APOB PE=1 SV=2
shibanyu_transcript_1573	3.76	3.98	4.39	1.46	1.41	1.72	-1.33818	3.28983e-14	2.25808e-12	XP_018536656.1	PREDICTED: von Willebrand factor A domain-containing protein 9 isoform X1 [Lates calcarifer]	*	GO:0032039(integrator complex)	*	*	*	*	*	*	sp|Q5EA76|INT14_BOVIN	Integrator complex subunit 14 OS=Bos taurus OX=9913 GN=INTS14 PE=2 SV=1
shibanyu_transcript_3954	54.74	63.39	77.57	0	0	0	-13.0973	3.75698e-28	7.575e-26	*	*	*	*	*	*	*	*	*	*	*	*
shibanyu_transcript_5451	7.69	7.2	10.32	24.34	24.98	18.34	1.48766	1.1042e-10	3.22854e-09	XP_023277224.1	choline-phosphate cytidylyltransferase B-like [Seriola lalandi dorsalis]	GO:0009058(biosynthetic process)	*	GO:0003824(catalytic activity)	K00968|PCYT1|http://www.genome.jp/dbget-bin/www_bget?ko:K00968	ko00564(Glycerophospholipid metabolism);ko00440(Phosphonate and phosphinate metabolism)	KOG2804	Phosphorylcholine transferase/cholinephosphate cytidylyltransferase	I	sp|Q9Y5K3|PCY1B_HUMAN	Choline-phosphate cytidylyltransferase B OS=Homo sapiens OX=9606 GN=PCYT1B PE=1 SV=1
shibanyu_transcript_3344	27.84	17.87	41.86	13.27	11.66	5.14	-1.4732	0.00675674	0.0344167	XP_018557290.1	PREDICTED: adrenodoxin-like [Lates calcarifer]	*	*	GO:0051537(2 iron, 2 sulfur cluster binding);GO:0009055(electron transfer activity)	*	*	KOG3309	Ferredoxin	C	sp|P13216|ADX_CHICK	Adrenodoxin, mitochondrial (Fragment) OS=Gallus gallus OX=9031 GN=FDX1 PE=1 SV=1
shibanyu_transcript_4867	262.83	194.22	243.47	593.57	746.08	395.42	1.34991	0.000135813	0.00123187	XP_010733619.1	G0/G1 switch protein 2 [Larimichthys crocea]	*	GO:0016021(integral component of membrane)	*	*	*	*	*	*	sp|Q61585|G0S2_MOUSE	G0/G1 switch protein 2 OS=Mus musculus OX=10090 GN=G0s2 PE=1 SV=1
shibanyu_transcript_4158	0	0	0	0	0	228.88	26.346	1.54497e-11	5.60009e-10	XP_008291235.1	PREDICTED: adenosylhomocysteinase [Stegastes partitus]	GO:0006730(one-carbon metabolic process);GO:0033353(S-adenosylmethionine cycle)	*	GO:0004013(adenosylhomocysteinase activity)	K01251|E3.3.1.1, ahcY|http://www.genome.jp/dbget-bin/www_bget?ko:K01251	ko00270(Cysteine and methionine metabolism)	KOG1370	S-adenosylhomocysteine hydrolase	H	sp|P51893|SAHHA_XENLA	Adenosylhomocysteinase A OS=Xenopus laevis OX=8355 GN=ahcy-a PE=2 SV=1
shibanyu_transcript_8669	26.06	31.38	22.68	78.91	65.22	144.6	1.87972	1.25465e-05	0.000143698	XP_010793386.1	PREDICTED: diamine acetyltransferase 1-like [Notothenia coriiceps]	*	*	GO:0004145(diamine N-acetyltransferase activity);GO:0008080(N-acetyltransferase activity)	K00657|speG|http://www.genome.jp/dbget-bin/www_bget?ko:K00657	ko04216(Ferroptosis);ko00330(Arginine and proline metabolism)	KOG3216	Diamine acetyltransferase	E	sp|Q8AXL1|SAT1_CHICK	Diamine acetyltransferase 1 OS=Gallus gallus OX=9031 GN=SAT1 PE=2 SV=1
shibanyu_transcript_7443	23.52	9.09	18.37	63.33	45.08	68.94	1.83008	0.000182482	0.00160405	*	*	*	*	*	*	*	*	*	*	*	*
shibanyu_transcript_61	32.77	53.48	82.81	108.62	208.81	89.93	1.35372	0.00861588	0.0420921	AXB74599.1	complement component 7 [Liza haematocheila]	GO:0006956(complement activation)	GO:0005579(membrane attack complex)	*	K03996|C7|http://www.genome.jp/dbget-bin/www_bget?ko:K03996	ko04610(Complement and coagulation cascades)	*	*	*	sp|Q5RAD0|CO7_PONAB	Complement component C7 OS=Pongo abelii OX=9601 GN=C7 PE=2 SV=1
shibanyu_transcript_5529	1.26	2.19	1.82	0.56	0.57	0.46	-1.69474	4.38956e-05	0.000451938	XP_010782340.1	PREDICTED: peroxisomal coenzyme A diphosphatase NUDT7 [Notothenia coriiceps]	GO:0009132(nucleoside diphosphate metabolic process)	GO:0016021(integral component of membrane)	GO:0016787(hydrolase activity);GO:0016818(hydrolase activity, acting on acid anhydrides, in phosphorus-containing anhydrides);GO:0000287(magnesium ion binding);GO:0030145(manganese ion binding)	K17879|NUDT7|http://www.genome.jp/dbget-bin/www_bget?ko:K17879	ko04146(Peroxisome)	KOG3069	Peroxisomal NUDIX hydrolase	L	sp|P0C024|NUDT7_HUMAN	Peroxisomal coenzyme A diphosphatase NUDT7 OS=Homo sapiens OX=9606 GN=NUDT7 PE=1 SV=1
shibanyu_transcript_3250	2.17	1.19	3.29	18.6	48.02	18.84	3.75165	2.61996e-09	5.60973e-08	XP_023119650.1	eukaryotic translation initiation factor 4E-like [Amphiprion ocellaris]	*	GO:0005737(cytoplasm)	GO:0003743(translation initiation factor activity)	K03259|EIF4E|http://www.genome.jp/dbget-bin/www_bget?ko:K03259	ko04066(HIF-1 signaling pathway);ko04151(PI3K-Akt signaling pathway);ko04150(mTOR signaling pathway);ko03013(RNA transport);ko04211(Longevity regulating pathway - mammal);ko04910(Insulin signaling pathway)	KOG1670	Translation initiation factor 4F, cap-binding subunit (eIF-4E) and related cap-binding proteins	J	sp|P06730|IF4E_HUMAN	Eukaryotic translation initiation factor 4E OS=Homo sapiens OX=9606 GN=EIF4E PE=1 SV=2
shibanyu_transcript_6059	55.95	64.85	44.36	98.76	112.79	115.65	1.01692	0.000106662	0.000991615	XP_018517460.1	PREDICTED: LOW QUALITY PROTEIN: A disintegrin and metalloproteinase with thrombospondin motifs 2-like [Lates calcarifer]	*	*	*	K08618|ADAMTS2|http://www.genome.jp/dbget-bin/www_bget?ko:K08618	*	*	*	*	*	*
shibanyu_transcript_658	56.99	33.94	61.43	9.33	17.23	17.01	-1.75991	1.82277e-05	0.000202535	XP_022602558.1	inter-alpha-trypsin inhibitor heavy chain H3-like isoform X6 [Seriola dumerili]	*	*	*	*	*	*	*	*	sp|Q9GLY5|ITIH3_RABIT	Inter-alpha-trypsin inhibitor heavy chain H3 OS=Oryctolagus cuniculus OX=9986 GN=ITIH3 PE=2 SV=1
shibanyu_transcript_1889	0.64	1.09	1.71	9.54	14	38.87	4.28107	3.00114e-09	6.35558e-08	XP_018517332.1	PREDICTED: 1,25-dihydroxyvitamin D(3) 24-hydroxylase, mitochondrial [Lates calcarifer]	*	*	GO:0020037(heme binding);GO:0005506(iron ion binding);GO:0004497(monooxygenase activity);GO:0016705(oxidoreductase activity, acting on paired donors, with incorporation or reduction of molecular oxygen)	K07436|CYP24A1|http://www.genome.jp/dbget-bin/www_bget?ko:K07436	ko00100(Steroid biosynthesis)	KOG0159	Cytochrome P450 CYP11/CYP12/CYP24/CYP27 subfamilies	Q	sp|Q07973|CP24A_HUMAN	1,25-dihydroxyvitamin D(3) 24-hydroxylase, mitochondrial OS=Homo sapiens OX=9606 GN=CYP24A1 PE=1 SV=2
shibanyu_transcript_641	5.21	8.76	3.47	22.72	34.19	36.2	2.44286	1.06585e-06	1.49931e-05	AER42679.1	fructose-bisphosphate aldolase B [Epinephelus coioides]	*	*	*	K01623|ALDO|http://www.genome.jp/dbget-bin/www_bget?ko:K01623	ko00051(Fructose and mannose metabolism);ko00010(Glycolysis / Gluconeogenesis);ko00030(Pentose phosphate pathway);ko00710(Carbon fixation in photosynthetic organisms);ko00680(Methane metabolism);ko01230(Biosynthesis of amino acids);ko01200(Carbon metabolism)	KOG1557	Fructose-biphosphate aldolase	G	sp|P53447|ALDOB_SPAAU	Fructose-bisphosphate aldolase B OS=Sparus aurata OX=8175 GN=aldob PE=2 SV=2
shibanyu_transcript_5531	520.1	0.13	391.4	0.43	0.25	0	-10.4906	4.34206e-06	5.42226e-05	XP_018535277.1	PREDICTED: basement membrane-specific heparan sulfate proteoglycan core protein-like [Lates calcarifer]	*	*	*	*	*	KOG3509	Basement membrane-specific heparan sulfate proteoglycan (HSPG) core protein	O	sp|P98160|PGBM_HUMAN	Basement membrane-specific heparan sulfate proteoglycan core protein OS=Homo sapiens OX=9606 GN=HSPG2 PE=1 SV=4
shibanyu_transcript_821	100.14	152.78	130.54	245.9	258.37	285.63	1.09436	2.56297e-08	4.64502e-07	YP_009171435.1	NADH dehydrogenase subunit 1 (mitochondrion) [Epinephelus fuscoguttatus x Epinephelus lanceolatus]	*	GO:0016021(integral component of membrane);GO:0005743(mitochondrial inner membrane)	GO:0008137(NADH dehydrogenase (ubiquinone) activity)	K03878|ND1|http://www.genome.jp/dbget-bin/www_bget?ko:K03878	ko00190(Oxidative phosphorylation);ko04723(Retrograde endocannabinoid signaling)	KOG4770	NADH dehydrogenase subunit 1	C	sp|O78679|NU1M_CARAU	NADH-ubiquinone oxidoreductase chain 1 OS=Carassius auratus OX=7957 GN=MT-ND1 PE=3 SV=1
shibanyu_transcript_2987	21.57	13.77	31.06	3.17	3.43	4.51	-2.51424	2.92173e-11	9.88688e-10	XP_022594861.1	ammonium transporter Rh type B-like [Seriola dumerili]	*	GO:0016021(integral component of membrane)	GO:0008519(ammonium transmembrane transporter activity)	K06580|SLC42A, RHAG, RHBG, RHCG|http://www.genome.jp/dbget-bin/www_bget?ko:K06580	*	KOG3796	Ammonium transporter RHBG	UR	sp|Q69D48|RHBGA_XENLA	Ammonium transporter Rh type B-A OS=Xenopus laevis OX=8355 GN=rhbg-a PE=2 SV=1
shibanyu_transcript_202	0.07	0	0.29	137.75	0.15	490.81	10.9878	1.58995e-06	2.15814e-05	XP_018546237.1	PREDICTED: alpha-2-macroglobulin-like, partial [Lates calcarifer]	*	*	*	K03910|A2M|http://www.genome.jp/dbget-bin/www_bget?ko:K03910	ko04610(Complement and coagulation cascades)	KOG1366	Alpha-macroglobulin	O	sp|Q5R4N8|A2MG_PONAB	Alpha-2-macroglobulin OS=Pongo abelii OX=9601 GN=A2M PE=2 SV=1
shibanyu_transcript_3713	0	0	51.34	0	0	0	-24.9934	1.58407e-10	4.4308e-09	XP_018549132.1	PREDICTED: complement C5 [Lates calcarifer]	*	GO:0005615(extracellular space)	GO:0004866(endopeptidase inhibitor activity)	K03994|C5|http://www.genome.jp/dbget-bin/www_bget?ko:K03994	ko04610(Complement and coagulation cascades)	KOG1366	Alpha-macroglobulin	O	sp|P01031|CO5_HUMAN	Complement C5 OS=Homo sapiens OX=9606 GN=C5 PE=1 SV=4
shibanyu_transcript_5838	0	0	0	83.68	0	0	24.5729	3.1837e-10	8.35009e-09	AEB31292.1	hypothetical protein, partial [Epinephelus bruneus]	*	*	*	*	*	*	*	*	sp|Q9GLY5|ITIH3_RABIT	Inter-alpha-trypsin inhibitor heavy chain H3 OS=Oryctolagus cuniculus OX=9986 GN=ITIH3 PE=2 SV=1
shibanyu_transcript_5314	62.01	78.1	40.63	23.14	14.13	24.46	-1.52717	0.000578912	0.00440465	XP_027143652.1	uncharacterized protein LOC109138056 [Larimichthys crocea]	*	*	*	*	*	*	*	*	*	*
shibanyu_transcript_5443	0	24.71	0	0	0	0	-23.7256	1.26342e-09	2.85686e-08	XP_023272927.1	LOW QUALITY PROTEIN: X-box-binding protein 1 [Seriola lalandi dorsalis]	*	*	*	K09027|XBP1|http://www.genome.jp/dbget-bin/www_bget?ko:K09027	ko04141(Protein processing in endoplasmic reticulum)	KOG4005	Transcription factor XBP-1	K	sp|P17861|XBP1_HUMAN	X-box-binding protein 1 OS=Homo sapiens OX=9606 GN=XBP1 PE=1 SV=2
shibanyu_transcript_8832	2.27	18.14	10.41	217.83	225.5	122.67	4.2857	1.56909e-07	2.51418e-06	*	*	*	*	*	*	*	*	*	*	*	*
shibanyu_transcript_5065	46.43	59.52	59.07	120.75	209.72	138.83	1.55885	8.78941e-08	1.45581e-06	*	*	*	*	*	*	*	*	*	*	*	*
shibanyu_transcript_2841	9.96	8.54	8.79	26.46	32.14	15.45	1.48167	0.000115955	0.00106877	XP_010784968.1	PREDICTED: farnesyl pyrophosphate synthase isoform X1 [Notothenia coriiceps]	GO:0008299(isoprenoid biosynthetic process)	*	GO:0016765(transferase activity, transferring alkyl or aryl (other than methyl) groups)	K00787|FDPS|http://www.genome.jp/dbget-bin/www_bget?ko:K00787	ko00900(Terpenoid backbone biosynthesis)	KOG0711	Polyprenyl synthetase	H	sp|P08836|FPPS_CHICK	Farnesyl pyrophosphate synthase OS=Gallus gallus OX=9031 GN=FDPS PE=1 SV=2
shibanyu_transcript_8689	4.98	5.22	15.99	103.12	116.04	71.69	3.5859	2.40543e-10	6.46659e-09	XP_028285006.1	perilipin-2 [Parambassis ranga]	*	*	*	K17284|PLIN2, ADRP|http://www.genome.jp/dbget-bin/www_bget?ko:K17284	ko03320(PPAR signaling pathway)	*	*	*	sp|Q99541|PLIN2_HUMAN	Perilipin-2 OS=Homo sapiens OX=9606 GN=PLIN2 PE=1 SV=2
shibanyu_transcript_2675	31.71	32.18	34.81	14.97	8.75	8.07	-1.5849	2.49941e-06	3.28213e-05	XP_017267413.1	hepatocyte nuclear factor 3-beta [Kryptolebias marmoratus]	GO:0009653(anatomical structure morphogenesis);GO:0030154(cell differentiation);GO:0006357(regulation of transcription by RNA polymerase II)	GO:0005634(nucleus)	GO:0003700(DNA-binding transcription factor activity);GO:0019904(protein domain specific binding);GO:0043565(sequence-specific DNA binding);GO:0008134(transcription factor binding);GO:0000981(DNA-binding transcription factor activity, RNA polymerase II-specific)	K08035|FOXA2, HNF3B|http://www.genome.jp/dbget-bin/www_bget?ko:K08035	ko04213(Longevity regulating pathway - multiple species);ko04212(Longevity regulating pathway - worm)	KOG3563	Forkhead/HNF-3-related transcription factor	K	sp|O42097|FOXA2_ORYLA	Hepatocyte nuclear factor 3-beta OS=Oryzias latipes OX=8090 GN=foxa2 PE=2 SV=1
shibanyu_transcript_4616	5.78	6.97	8.31	16.73	20.1	13.36	1.30913	5.86605e-08	9.97745e-07	XP_008302148.1	PREDICTED: mitochondrial import receptor subunit TOM40 homolog [Stegastes partitus]	GO:0030150(protein import into mitochondrial matrix)	GO:0005741(mitochondrial outer membrane)	GO:0008320(protein transmembrane transporter activity)	K11518|TOM40|http://www.genome.jp/dbget-bin/www_bget?ko:K11518	*	KOG3296	Translocase of outer mitochondrial membrane complex, subunit TOM40	U	sp|Q6P825|TOM40_XENTR	Mitochondrial import receptor subunit TOM40 homolog OS=Xenopus tropicalis OX=8364 GN=tomm40 PE=2 SV=1
shibanyu_transcript_7580	0	0	0.25	0.36	4.12	0.81	5.00899	0.00548134	0.0291315	ACO34811.1	acetyl-Coenzyme A acyltransferase [Perca flavescens]	*	*	GO:0016747(transferase activity, transferring acyl groups other than amino-acyl groups)	K07508|ACAA2|http://www.genome.jp/dbget-bin/www_bget?ko:K07508	ko00280(Valine, leucine and isoleucine degradation);ko00071(Fatty acid degradation);ko00062(Fatty acid elongation);ko01212(Fatty acid metabolism)	KOG1391	Acetyl-CoA acetyltransferase	I	sp|Q3T0R7|THIM_BOVIN	3-ketoacyl-CoA thiolase, mitochondrial OS=Bos taurus OX=9913 GN=ACAA2 PE=2 SV=1
shibanyu_transcript_4848	6.14	4.62	6.06	13.36	24.57	8.61	1.51235	0.00301869	0.0176953	XP_018553742.1	PREDICTED: isopentenyl-diphosphate Delta-isomerase 1 [Lates calcarifer]	GO:0008299(isoprenoid biosynthetic process)	*	GO:0016787(hydrolase activity);GO:0004452(isopentenyl-diphosphate delta-isomerase activity)	K01823|idi, IDI|http://www.genome.jp/dbget-bin/www_bget?ko:K01823	ko00900(Terpenoid backbone biosynthesis)	KOG0142	Isopentenyl pyrophosphate:dimethylallyl pyrophosphate isomerase	Q	sp|Q4R4W5|IDI1_MACFA	Isopentenyl-diphosphate Delta-isomerase 1 OS=Macaca fascicularis OX=9541 GN=IDI1 PE=2 SV=2
shibanyu_transcript_846	0	0.02	0	2.55	6.71	3.85	9.00969	2.01458e-11	7.03867e-10	XP_019131039.1	phosphoenolpyruvate carboxykinase, cytosolic [GTP] [Larimichthys crocea]	GO:0006094(gluconeogenesis);GO:0050801(ion homeostasis);GO:0009749(response to glucose)	*	GO:0005525(GTP binding);GO:0016301(kinase activity);GO:0004613(phosphoenolpyruvate carboxykinase (GTP) activity)	K01596|E4.1.1.32, pckA, PCK|http://www.genome.jp/dbget-bin/www_bget?ko:K01596	ko04152(AMPK signaling pathway);ko04068(FoxO signaling pathway);ko04151(PI3K-Akt signaling pathway);ko00020(Citrate cycle (TCA cycle));ko00010(Glycolysis / Gluconeogenesis);ko00620(Pyruvate metabolism);ko04920(Adipocytokine signaling pathway);ko04922(Glucagon signaling pathway);ko04910(Insulin signaling pathway);ko03320(PPAR signaling pathway);ko04964(Proximal tubule bicarbonate reclamation)	KOG3749	Phosphoenolpyruvate carboxykinase	C	sp|P35558|PCKGC_HUMAN	Phosphoenolpyruvate carboxykinase, cytosolic [GTP] OS=Homo sapiens OX=9606 GN=PCK1 PE=1 SV=3
shibanyu_transcript_8138	2.49	5.91	12.33	37.25	39.18	22.96	2.37784	0.000196846	0.00171166	XP_018529572.1	PREDICTED: uncharacterized protein LOC108881857 [Lates calcarifer]	*	*	*	*	*	*	*	*	*	*
shibanyu_transcript_3767	6.03	6.51	7.72	21.3	21.97	20.21	1.7001	2.99905e-49	2.23268e-46	*	*	*	*	*	*	*	*	*	*	*	*
shibanyu_transcript_9082	10.66	16.02	13.09	3.45	5.2	8.06	-1.21086	0.0035784	0.0202406	CBN80997.1	Catechol O-methyltransferase [Dicentrarchus labrax]	*	*	GO:0008171(O-methyltransferase activity)	K00545|COMT|http://www.genome.jp/dbget-bin/www_bget?ko:K00545	ko00350(Tyrosine metabolism);ko00965(Betalain biosynthesis);ko00140(Steroid hormone biosynthesis);ko04728(Dopaminergic synapse)	KOG1663	O-methyltransferase	Q	sp|A4IG53|COMTB_DANRE	Catechol O-methyltransferase B OS=Danio rerio OX=7955 GN=comtb PE=2 SV=1
shibanyu_transcript_9373	0	173.88	0	0	0.11	0	-25.1244	1.27086e-10	3.67146e-09	XP_022065078.1	retinol dehydrogenase 3-like [Acanthochromis polyacanthus]	*	*	GO:0016491(oxidoreductase activity)	*	*	KOG1610	Corticosteroid 11-beta-dehydrogenase and related short chain-type dehydrogenases	QR	sp|P55006|RDH7_RAT	Retinol dehydrogenase 7 OS=Rattus norvegicus OX=10116 GN=Rdh7 PE=1 SV=1
shibanyu_transcript_6586	13.27	18.26	11.64	68.25	150.42	98.65	2.91069	3.73476e-11	1.2421e-09	*	*	*	*	*	*	*	*	*	*	*	*
shibanyu_transcript_4526	54.71	22.69	64.39	17.06	16.58	16.79	-1.4378	0.00191843	0.0120627	XP_022623320.1	monocarboxylate transporter 2-like [Seriola dumerili]	*	*	*	K08184|SLC16A7|http://www.genome.jp/dbget-bin/www_bget?ko:K08184	*	KOG2504	Monocarboxylate transporter	G	sp|O60669|MOT2_HUMAN	Monocarboxylate transporter 2 OS=Homo sapiens OX=9606 GN=SLC16A7 PE=1 SV=2
shibanyu_transcript_163	0.15	0.17	0.2	15.49	35.66	10.03	6.99261	2.87127e-25	5.05239e-23	XP_010736313.2	proline dehydrogenase 1, mitochondrial isoform X1 [Larimichthys crocea]	GO:0006562(proline catabolic process)	*	GO:0004657(proline dehydrogenase activity)	K00318|PRODH|http://www.genome.jp/dbget-bin/www_bget?ko:K00318	ko00330(Arginine and proline metabolism)	KOG0186	Proline oxidase	E	sp|Q9WU79|PROD_MOUSE	Proline dehydrogenase 1, mitochondrial OS=Mus musculus OX=10090 GN=Prodh PE=1 SV=2
shibanyu_transcript_6550	0	0	23.75	0	0	0	-23.2483	2.69085e-09	5.72354e-08	CDW61002.1	Cell wall-associated hydrolase [Trichuris trichiura]	*	*	*	*	*	*	*	*	*	*
shibanyu_transcript_8217	25.72	29.82	47.98	114.27	111.11	104.81	1.74414	1.92463e-13	1.12208e-11	AEJ91608.1	angiotensinogen [Oplegnathus fasciatus]	GO:0003081(regulation of systemic arterial blood pressure by renin-angiotensin)	GO:0005615(extracellular space)	*	K09821|AGT|http://www.genome.jp/dbget-bin/www_bget?ko:K09821	ko04270(Vascular smooth muscle contraction);ko04924(Renin secretion);ko04614(Renin-angiotensin system)	KOG2392	Serpin	V	sp|A6QPQ2|SPA38_BOVIN	Serpin A3-8 OS=Bos taurus OX=9913 GN=SERPINA3-8 PE=2 SV=1
shibanyu_transcript_4108	12.05	7.67	12.37	1.79	2.96	3.4	-1.94411	6.85324e-07	9.94388e-06	XP_018557257.1	PREDICTED: hemopexin isoform X1 [Lates calcarifer]	GO:0006879(cellular iron ion homeostasis)	GO:0005623(cell);GO:0005576(extracellular region)	GO:0015232(heme transporter activity);GO:0046872(metal ion binding)	K18977|HPX|http://www.genome.jp/dbget-bin/www_bget?ko:K18977	*	KOG1565	Gelatinase A and related matrix metalloproteases	OW	sp|Q6PHG2|HEMO_DANRE	Hemopexin OS=Danio rerio OX=7955 GN=hpx PE=2 SV=2
shibanyu_transcript_811	22.96	26.98	38.65	4.08	3.91	4.81	-2.72356	4.04909e-37	1.47877e-34	XP_010750052.1	arrestin domain-containing protein 2 isoform X1 [Larimichthys crocea]	*	*	*	*	*	KOG3780	Thioredoxin binding protein TBP-2/VDUP1	R	sp|Q8TBH0|ARRD2_HUMAN	Arrestin domain-containing protein 2 OS=Homo sapiens OX=9606 GN=ARRDC2 PE=1 SV=2
shibanyu_transcript_5781	12.29	9.82	17.01	3.33	5.85	2.27	-1.72627	0.000316246	0.00260855	XP_019961379.1	PREDICTED: collagen alpha-1(I) chain-like [Paralichthys olivaceus]	*	GO:0005581(collagen trimer)	GO:0005201(extracellular matrix structural constituent)	K06236|COL1A|http://www.genome.jp/dbget-bin/www_bget?ko:K06236	ko04510(Focal adhesion);ko04151(PI3K-Akt signaling pathway);ko04512(ECM-receptor interaction);ko04974(Protein digestion and absorption);ko04611(Platelet activation)	KOG3544	Collagens (type IV and type XIII), and related proteins	W	sp|Q9YIB4|CO1A1_CYNPY	Collagen alpha-1(I) chain OS=Cynops pyrrhogaster OX=8330 GN=COL1A1 PE=2 SV=1
shibanyu_transcript_8219	4.76	4.24	4.53	10.44	8.91	7.97	1.05485	2.89486e-05	0.000308211	XP_008294215.1	PREDICTED: GTPase KRas isoform X2 [Stegastes partitus]	GO:0007165(signal transduction)	GO:0016020(membrane)	GO:0005525(GTP binding);GO:0003924(GTPase activity)	K07827|KRAS, KRAS2|http://www.genome.jp/dbget-bin/www_bget?ko:K07827	ko04210(Apoptosis);ko04214(Apoptosis - fly);ko04810(Regulation of actin cytoskeleton);ko04540(Gap junction);ko04550(Signaling pathways regulating pluripotency of stem cells);ko04140(Autophagy - animal);ko04138(Autophagy - yeast);ko04137(Mitophagy - animal);ko04371(Apelin signaling pathway);ko04012(ErbB signaling pathway);ko04068(FoxO signaling pathway);ko04010(MAPK signaling pathway);ko04013(MAPK…	KOG0395	Ras-related GTPase	R	sp|P79800|RASK_MELGA	GTPase KRas OS=Meleagris gallopavo OX=9103 GN=KRAS PE=2 SV=1
shibanyu_transcript_363	17.1	16.26	18.39	37.38	43.73	77.04	1.65509	4.63546e-06	5.75154e-05	XP_023138794.1	sodium-dependent lysophosphatidylcholine symporter 1 [Amphiprion ocellaris]	GO:0008643(carbohydrate transport);GO:0051977(lysophospholipid transport)	GO:0016021(integral component of membrane)	GO:0015293(symporter activity)	*	*	KOG4830	Predicted sugar transporter	G	sp|Q6DEJ6|NLS1B_DANRE	Sodium-dependent lysophosphatidylcholine symporter 1-B OS=Danio rerio OX=7955 GN=mfsd2ab PE=2 SV=1
shibanyu_transcript_626	3.43	701.64	320.91	11.84	4.41	4.88	-5.51852	0.000186681	0.00163354	XP_025998835.1	plasminogen-like isoform X2 [Astatotilapia calliptera]	*	*	*	K09644|LPA|http://www.genome.jp/dbget-bin/www_bget?ko:K09644	*	*	*	*	sp|P08519|APOA_HUMAN	Apolipoprotein(a) OS=Homo sapiens OX=9606 GN=LPA PE=1 SV=1
shibanyu_transcript_1435	10.13	6.48	9.34	18.7	35.77	19.28	1.54635	0.000232836	0.00198711	XP_010742473.1	ATP-binding cassette sub-family F member 2 [Larimichthys crocea]	*	*	GO:0005524(ATP binding);GO:0016887(ATPase activity)	K06185|ABCF2|http://www.genome.jp/dbget-bin/www_bget?ko:K06185	*	KOG0927	Predicted transporter (ABC superfamily)	R	sp|Q9UG63|ABCF2_HUMAN	ATP-binding cassette sub-family F member 2 OS=Homo sapiens OX=9606 GN=ABCF2 PE=1 SV=2
shibanyu_transcript_1230	72.99	88.53	86.4	33.35	17.93	22.88	-1.68947	7.11333e-08	1.19541e-06	ABH05128.1	cytochrome P450 2P11 [Micropterus salmoides]	*	GO:0016021(integral component of membrane)	GO:0020037(heme binding);GO:0005506(iron ion binding);GO:0016712(oxidoreductase activity, acting on paired donors, with incorporation or reduction of molecular oxygen, reduced flavin or flavoprotein as one donor, and incorporation of one atom of oxygen)	K07418|CYP2J|http://www.genome.jp/dbget-bin/www_bget?ko:K07418	ko00590(Arachidonic acid metabolism);ko00591(Linoleic acid metabolism);ko04212(Longevity regulating pathway - worm);ko04913(Ovarian Steroidogenesis);ko04726(Serotonergic synapse);ko04750(Inflammatory mediator regulation of TRP channels)	KOG0156	Cytochrome P450 CYP2 subfamily	Q	sp|O54750|CP2J6_MOUSE	Cytochrome P450 2J6 OS=Mus musculus OX=10090 GN=Cyp2j6 PE=2 SV=2
shibanyu_transcript_5883	12.44	16.36	14.78	4.49	2.35	7.64	-1.55104	0.00256668	0.0154768	XP_018521128.1	PREDICTED: flavin reductase (NADPH) [Lates calcarifer]	*	*	*	K05901|BLVRB|http://www.genome.jp/dbget-bin/www_bget?ko:K05901	ko00860(Porphyrin and chlorophyll metabolism);ko00740(Riboflavin metabolism)	*	*	*	sp|P30043|BLVRB_HUMAN	Flavin reductase (NADPH) OS=Homo sapiens OX=9606 GN=BLVRB PE=1 SV=3
shibanyu_transcript_8210	76.64	0	0	0	0	0	-24.5212	3.47319e-10	8.98757e-09	*	*	*	*	*	*	*	*	*	*	*	*
shibanyu_transcript_7096	6027.49	5166.62	6032.19	0.01	0	0	-18.6622	1.94232e-54	2.34972e-51	XP_018557257.1	PREDICTED: hemopexin isoform X1 [Lates calcarifer]	GO:0006879(cellular iron ion homeostasis)	GO:0005623(cell);GO:0005576(extracellular region)	GO:0015232(heme transporter activity);GO:0046872(metal ion binding)	K18977|HPX|http://www.genome.jp/dbget-bin/www_bget?ko:K18977	*	KOG1565	Gelatinase A and related matrix metalloproteases	OW	sp|Q6PHG2|HEMO_DANRE	Hemopexin OS=Danio rerio OX=7955 GN=hpx PE=2 SV=2
shibanyu_transcript_2754	1.14	0.44	0.93	0.14	0.11	0.09	-2.91298	7.72682e-05	0.000745565	XP_018554458.1	PREDICTED: LOW QUALITY PROTEIN: serpin H1 [Lates calcarifer]	GO:0031101(fin regeneration)	GO:0005615(extracellular space)	GO:0005518(collagen binding);GO:0004867(serine-type endopeptidase inhibitor activity)	K09501|SERPINH1, HSP47|http://www.genome.jp/dbget-bin/www_bget?ko:K09501	*	KOG2392	Serpin	V	sp|P13731|SERPH_CHICK	Serpin H1 OS=Gallus gallus OX=9031 GN=SERPINH1 PE=1 SV=2
shibanyu_transcript_2513	35.57	35.11	40.71	16.6	14.59	17.15	-1.1537	1.01311e-25	1.84998e-23	XP_018558733.1	PREDICTED: cytochrome P450 4V2 [Lates calcarifer]	*	GO:0016021(integral component of membrane)	GO:0020037(heme binding);GO:0005506(iron ion binding);GO:0004497(monooxygenase activity);GO:0016705(oxidoreductase activity, acting on paired donors, with incorporation or reduction of molecular oxygen)	K07427|CYP4V|http://www.genome.jp/dbget-bin/www_bget?ko:K07427	*	KOG0157	Cytochrome P450 CYP4/CYP19/CYP26 subfamilies	QI	sp|Q9DBW0|CP4V2_MOUSE	Cytochrome P450 4V2 OS=Mus musculus OX=10090 GN=Cyp4v2 PE=1 SV=1
shibanyu_transcript_1871	58.72	19.25	1.56	1.95	2.04	1.42	-3.94168	0.00125983	0.00856227	XP_020449352.1	selenoprotein P [Monopterus albus]	*	*	*	*	*	*	*	*	sp|Q98SV1|SELPA_DANRE	Selenoprotein Pa OS=Danio rerio OX=7955 GN=sepp1a PE=1 SV=3
shibanyu_transcript_8451	431.88	22.73	569.46	0.17	0	1.02	-9.84594	5.70538e-09	1.15275e-07	XP_018559276.1	PREDICTED: organic solute transporter subunit alpha-like [Lates calcarifer]	*	GO:0016021(integral component of membrane)	*	K14360|OSTALPHA, OSTA, SLC51A1|http://www.genome.jp/dbget-bin/www_bget?ko:K14360	ko04976(Bile secretion)	*	*	*	sp|Q66I08|OSTA_DANRE	Organic solute transporter subunit alpha OS=Danio rerio OX=7955 GN=slc51a PE=2 SV=1
shibanyu_transcript_3497	0	0	1627.56	0	0	0	-29.696	2.9347e-14	2.02872e-12	XP_023279912.1	fibrinogen beta chain [Seriola lalandi dorsalis]	GO:0072378(blood coagulation, fibrin clot formation);GO:0030168(platelet activation);GO:0051258(protein polymerization)	GO:0005577(fibrinogen complex)	GO:0005102(signaling receptor binding)	K03904|FGB|http://www.genome.jp/dbget-bin/www_bget?ko:K03904	ko04610(Complement and coagulation cascades);ko04611(Platelet activation)	KOG2579	Ficolin and related extracellular proteins	R	sp|Q02020|FIBB_CHICK	Fibrinogen beta chain (Fragment) OS=Gallus gallus OX=9031 GN=FGB PE=1 SV=1
shibanyu_transcript_9515	16.81	21.4	27.3	1.88	3.07	2.09	-3.21206	1.85422e-23	2.94183e-21	AEM37656.1	chemokine CC-like protein, partial [Epinephelus bruneus]	GO:0006955(immune response);GO:0097535(lymphoid lineage cell migration into thymus);GO:2000471(regulation of hematopoietic stem cell migration);GO:1902033(regulation of hematopoietic stem cell proliferation)	GO:0005576(extracellular region)	GO:0008009(chemokine activity)	K13072|CCL25|http://www.genome.jp/dbget-bin/www_bget?ko:K13072	ko04060(Cytokine-cytokine receptor interaction);ko04062(Chemokine signaling pathway);ko04672(Intestinal immune network for IgA production)	*	*	*	*	*
shibanyu_transcript_3987	23.13	62.92	36	429.78	431.33	193.86	3.1693	3.86442e-08	6.76308e-07	AEM37687.1	cysteine dioxygenase, partial [Epinephelus bruneus]	GO:0042412(taurine biosynthetic process)	*	GO:0017172(cysteine dioxygenase activity);GO:0005506(iron ion binding)	K00456|CDO1|http://www.genome.jp/dbget-bin/www_bget?ko:K00456	ko00270(Cysteine and methionine metabolism);ko00430(Taurine and hypotaurine metabolism)	KOG4064	Cysteine dioxygenase CDO1	E	sp|Q6NWZ9|CDO1_DANRE	Cysteine dioxygenase type 1 OS=Danio rerio OX=7955 GN=cdo1 PE=2 SV=1
shibanyu_transcript_3734	0.49	0.21	0	3.03	4.78	1.28	3.66615	0.00445838	0.0243637	XP_018522678.1	PREDICTED: prothrombin-like [Lates calcarifer]	GO:0006953(acute-phase response);GO:0007596(blood coagulation)	GO:0005576(extracellular region)	GO:0005509(calcium ion binding);GO:0004252(serine-type endopeptidase activity)	K01313|F2|http://www.genome.jp/dbget-bin/www_bget?ko:K01313	ko04810(Regulation of actin cytoskeleton);ko04080(Neuroactive ligand-receptor interaction);ko04610(Complement and coagulation cascades)	*	*	*	sp|P00734|THRB_HUMAN	Prothrombin OS=Homo sapiens OX=9606 GN=F2 PE=1 SV=2
shibanyu_transcript_1407	0	0	0	10.78	0	0	22.7916	5.44506e-09	1.10245e-07	ANF04049.4	3-hydroxy-3-methylglutaryl-CoA reductase [Epinephelus lanceolatus]	GO:0015936(coenzyme A metabolic process);GO:0008299(isoprenoid biosynthetic process);GO:0007519(skeletal muscle tissue development)	GO:0005789(endoplasmic reticulum membrane);GO:0016021(integral component of membrane)	GO:0004420(hydroxymethylglutaryl-CoA reductase (NADPH) activity);GO:0050661(NADP binding)	K00021|HMGCR|http://www.genome.jp/dbget-bin/www_bget?ko:K00021	ko04152(AMPK signaling pathway);ko00900(Terpenoid backbone biosynthesis);ko04976(Bile secretion)	KOG2480	3-hydroxy-3-methylglutaryl-CoA (HMG-CoA) reductase	I	sp|A7Z064|HMDH_BOVIN	3-hydroxy-3-methylglutaryl-coenzyme A reductase OS=Bos taurus OX=9913 GN=HMGCR PE=2 SV=2
shibanyu_transcript_11470	2725.91	0	0	0	0	0	-24.1745	6.12627e-10	1.4897e-08	CAG05132.1	unnamed protein product [Tetraodon nigroviridis]	*	*	*	*	*	*	*	*	*	*
shibanyu_transcript_1892	4.91	4.96	5.08	10.54	10.75	10.42	1.13305	1.04808e-20	1.58489e-18	AWM99798.1	IRF2 binding protein 2b-like [Epinephelus malabaricus]	*	*	*	*	*	KOG3579	Predicted E3 ubiquitin ligase	O	sp|Q7T2G1|I2B2B_DANRE	Interferon regulatory factor 2-binding protein 2-B OS=Danio rerio OX=7955 GN=irf2bp2b PE=2 SV=1
shibanyu_transcript_7400	3.24	4.68	10.39	37.51	33.97	34.62	2.63983	6.39569e-09	1.27887e-07	*	*	*	*	*	*	*	*	*	*	*	*
shibanyu_transcript_1134	55.69	0	71.5	0	0	0	-13.2062	0.000724059	0.00528863	XP_018516956.1	PREDICTED: properdin [Lates calcarifer]	*	*	*	K15412|CFP|http://www.genome.jp/dbget-bin/www_bget?ko:K15412	*	KOG4475	FOG: Immunoglobin and related proteins	RP	sp|Q64181|PROP_CAVPO	Properdin OS=Cavia porcellus OX=10141 GN=CFP PE=2 SV=1
shibanyu_transcript_3913	14.55	7.83	17.95	319.92	292.32	222.97	4.43379	1.1099e-28	2.38702e-26	AEM37687.1	cysteine dioxygenase, partial [Epinephelus bruneus]	GO:0042412(taurine biosynthetic process)	*	GO:0017172(cysteine dioxygenase activity);GO:0005506(iron ion binding)	K00456|CDO1|http://www.genome.jp/dbget-bin/www_bget?ko:K00456	ko00270(Cysteine and methionine metabolism);ko00430(Taurine and hypotaurine metabolism)	KOG4064	Cysteine dioxygenase CDO1	E	sp|Q6NWZ9|CDO1_DANRE	Cysteine dioxygenase type 1 OS=Danio rerio OX=7955 GN=cdo1 PE=2 SV=1
shibanyu_transcript_9306	378.83	427.76	435.2	0	0	0	-13.9792	4.19529e-32	1.16006e-29	XP_012737983.1	60S ribosomal protein L5 [Fundulus heteroclitus]	GO:0006412(translation)	GO:0005840(ribosome)	GO:0008097(5S rRNA binding);GO:0003735(structural constituent of ribosome)	K02932|RP-L5e, RPL5|http://www.genome.jp/dbget-bin/www_bget?ko:K02932	ko03010(Ribosome)	KOG0875	60S ribosomal protein L5	J	sp|P46777|RL5_HUMAN	60S ribosomal protein L5 OS=Homo sapiens OX=9606 GN=RPL5 PE=1 SV=3
shibanyu_transcript_10115	3.95	2.42	0.35	68.26	64.96	45.33	4.7692	8.26417e-07	1.18842e-05	*	*	*	*	*	*	*	*	*	*	*	*
shibanyu_transcript_4559	111.74	156.85	154.85	45.71	64.68	66.39	-1.20701	1.41562e-07	2.27581e-06	AEB31277.1	alcohol dehydrogenase Class vi, partial [Epinephelus bruneus]	*	*	GO:0016491(oxidoreductase activity);GO:0008270(zinc ion binding)	K00121|frmA, ADH5, adhC|http://www.genome.jp/dbget-bin/www_bget?ko:K00121	ko00350(Tyrosine metabolism);ko00010(Glycolysis / Gluconeogenesis);ko00680(Methane metabolism);ko00071(Fatty acid degradation);ko00830(Retinol metabolism);ko01200(Carbon metabolism);ko01220(Degradation of aromatic compounds);ko00625(Chloroalkane and chloroalkene degradation);ko00982(Drug metabolism - cytochrome P450);ko00980(Metabolism of xenobiotics by cytochrome P450);ko00626(Naphthalene degrad…	KOG0022	Alcohol dehydrogenase, class III	Q	sp|P26325|ADH1_GADMC	Alcohol dehydrogenase 1 OS=Gadus morhua subsp. callarias OX=8053 PE=1 SV=1
shibanyu_transcript_4394	643.43	0	44.17	0	0	0	-27.7887	1.13601e-12	5.49717e-11	APW83405.1	NADH dehydrogenase subunit 4 (mitochondrion) [Epinephelus fuscoguttatus x Epinephelus lanceolatus]	GO:0006120(mitochondrial electron transport, NADH to ubiquinone)	GO:0016021(integral component of membrane);GO:0031966(mitochondrial membrane);GO:0070469(respirasome)	GO:0008137(NADH dehydrogenase (ubiquinone) activity)	K03881|ND4|http://www.genome.jp/dbget-bin/www_bget?ko:K03881	ko00190(Oxidative phosphorylation);ko04723(Retrograde endocannabinoid signaling)	KOG4845	NADH dehydrogenase, subunit 4	C	sp|Q9ZZM4|NU4M_SALSA	NADH-ubiquinone oxidoreductase chain 4 OS=Salmo salar OX=8030 GN=MT-ND4 PE=3 SV=1
shibanyu_transcript_5923	38.11	53.56	55.45	134.54	128.75	93.85	1.33852	3.25702e-08	5.77315e-07	XP_028253694.1	leucine-rich repeat-containing G-protein coupled receptor 5-like [Parambassis ranga]	*	*	*	*	*	KOG0619	FOG: Leucine rich repeat	R	*	*
shibanyu_transcript_3117	0	0	0	13.07	9.24	1.75	10.174	4.08982e-09	8.45753e-08	XP_010733510.1	protein disulfide-isomerase A3 [Larimichthys crocea]	GO:0045454(cell redox homeostasis)	GO:0005623(cell)	GO:0003756(protein disulfide isomerase activity)	K08056|PDIA3, GRP58|http://www.genome.jp/dbget-bin/www_bget?ko:K08056	ko04141(Protein processing in endoplasmic reticulum);ko04612(Antigen processing and presentation)	KOG0190	Protein disulfide isomerase (prolyl 4-hydroxylase beta subunit)	O	sp|Q8JG64|PDIA3_CHICK	Protein disulfide-isomerase A3 OS=Gallus gallus OX=9031 GN=PDIA3 PE=2 SV=1
shibanyu_transcript_112	32.39	31.93	33.79	10	9.93	20.19	-1.24755	0.0012252	0.00835624	ACR15760.1	peroxisome proliferator-activated receptor beta [Lateolabrax japonicus]	*	GO:0005634(nucleus)	GO:0004879(nuclear receptor activity);GO:0043565(sequence-specific DNA binding);GO:0003707(steroid hormone receptor activity);GO:0008270(zinc ion binding)	K04504|NR1C2, PPARD|http://www.genome.jp/dbget-bin/www_bget?ko:K04504	ko04310(Wnt signaling pathway);ko03320(PPAR signaling pathway)	KOG3575	FOG: Hormone receptors	T	sp|Q03181|PPARD_HUMAN	Peroxisome proliferator-activated receptor delta OS=Homo sapiens OX=9606 GN=PPARD PE=1 SV=1
shibanyu_transcript_3023	67.53	40.89	80.11	189.54	173.8	130.33	1.44523	4.03593e-05	0.000419997	XP_023146039.1	X-box-binding protein 1 [Amphiprion ocellaris]	GO:0035188(hatching);GO:0048785(hatching gland development);GO:0001889(liver development);GO:0006366(transcription by RNA polymerase II)	*	GO:0000981(DNA-binding transcription factor activity, RNA polymerase II-specific)	K09027|XBP1|http://www.genome.jp/dbget-bin/www_bget?ko:K09027	ko04141(Protein processing in endoplasmic reticulum)	KOG4005	Transcription factor XBP-1	K	sp|P17861|XBP1_HUMAN	X-box-binding protein 1 OS=Homo sapiens OX=9606 GN=XBP1 PE=1 SV=2
shibanyu_transcript_1245	78.42	84.23	72.59	39.25	22.36	42.04	-1.14371	0.000862939	0.00618174	ACJ26846.1	tributyltin binding protein type 2-like protein [Epinephelus coioides]	*	*	*	*	*	*	*	*	sp|Q90WJ7|SXT1_TAKPA	Saxitoxin and tetrodotoxin-binding protein 1 OS=Takifugu pardalis OX=98921 GN=psbp1 PE=1 SV=2
shibanyu_transcript_9850	3081.01	0	0	0	0	0	-28.8601	1.49979e-13	8.95984e-12	XP_018529572.1	PREDICTED: uncharacterized protein LOC108881857 [Lates calcarifer]	*	*	*	*	*	*	*	*	*	*
shibanyu_transcript_6944	141.85	214.29	94.29	56.06	52.18	62.45	-1.37697	0.00126934	0.0086148	XP_018535539.1	PREDICTED: DNA-binding protein inhibitor ID-1-like [Lates calcarifer]	GO:0045892(negative regulation of transcription, DNA-templated)	GO:0005737(cytoplasm);GO:0005634(nucleus)	GO:0046983(protein dimerization activity)	K04680|ID1|http://www.genome.jp/dbget-bin/www_bget?ko:K04680	ko04550(Signaling pathways regulating pluripotency of stem cells);ko04390(Hippo signaling pathway);ko04015(Rap1 signaling pathway);ko04350(TGF-beta signaling pathway)	*	*	*	sp|P41134|ID1_HUMAN	DNA-binding protein inhibitor ID-1 OS=Homo sapiens OX=9606 GN=ID1 PE=1 SV=3
shibanyu_transcript_9713	0.78	2.56	2.43	166.94	209.06	131.9	6.5649	1.61202e-41	7.42913e-39	XP_010738574.3	ERBB receptor feedback inhibitor 1 [Larimichthys crocea]	*	*	*	*	*	*	*	*	*	*
shibanyu_transcript_3808	1.47	1.98	0.88	6.79	7.7	3.12	2.07455	0.0004913	0.00381769	XP_022068712.1	3-keto-steroid reductase-like isoform X2 [Acanthochromis polyacanthus]	GO:0006695(cholesterol biosynthetic process)	GO:0016021(integral component of membrane)	GO:0000253(3-keto sterol reductase activity)	K13373|HSD17B7|http://www.genome.jp/dbget-bin/www_bget?ko:K13373	ko00100(Steroid biosynthesis);ko00140(Steroid hormone biosynthesis);ko04913(Ovarian Steroidogenesis)	KOG1478	3-keto sterol reductase	I	sp|Q62904|DHB7_RAT	3-keto-steroid reductase OS=Rattus norvegicus OX=10116 GN=Hsd17b7 PE=1 SV=1
shibanyu_transcript_3595	3.61	3.03	2.3	5.96	7.08	5.17	1.0529	0.0019346	0.0121396	XP_027134969.1	apoptotic chromatin condensation inducer in the nucleus [Larimichthys crocea]	*	*	GO:0003676(nucleic acid binding)	K12875|ACIN1, ACINUS|http://www.genome.jp/dbget-bin/www_bget?ko:K12875	ko03040(Spliceosome);ko03013(RNA transport);ko03015(mRNA surveillance pathway)	KOG2416	Acinus (induces apoptotic chromatin condensation)	B	sp|Q9UKV3|ACINU_HUMAN	Apoptotic chromatin condensation inducer in the nucleus OS=Homo sapiens OX=9606 GN=ACIN1 PE=1 SV=2
shibanyu_transcript_6620	8.11	2.45	3.98	14.12	21.76	13.66	1.77785	0.00409794	0.0227277	XP_020493502.1	tumor protein D54-like isoform X1 [Labrus bergylta]	*	*	*	*	*	KOG4010	Coiled-coil protein TPD52	R	sp|Q9I8F4|TPD53_CHICK	Tumor protein D53 homolog OS=Gallus gallus OX=9031 GN=TPD52L1 PE=2 SV=1
shibanyu_transcript_4073	61.11	108.21	80.09	394.89	320.82	314.75	2.09905	5.38995e-13	2.80451e-11	XP_019121332.1	uncharacterized protein LOC104921026 [Larimichthys crocea]	*	*	GO:0016491(oxidoreductase activity)	*	*	*	*	*	sp|Q9V0D5|MDH_PYRAB	Malate dehydrogenase OS=Pyrococcus abyssi (strain GE5 / Orsay) OX=272844 GN=mdh PE=3 SV=1
shibanyu_transcript_1460	2.62	4.49	2.81	8.23	9.53	9.39	1.49468	8.42013e-07	1.20905e-05	XP_022612780.1	chromobox protein homolog 8-like [Seriola dumerili]	*	GO:0035102(PRC1 complex)	*	K11454|CBX7|http://www.genome.jp/dbget-bin/www_bget?ko:K11454	*	KOG2748	Uncharacterized conserved protein, contains chromo domain	B	sp|O95931|CBX7_HUMAN	Chromobox protein homolog 7 OS=Homo sapiens OX=9606 GN=CBX7 PE=1 SV=1
shibanyu_transcript_6474	15.35	11.53	22.29	5.66	8.25	4.65	-1.35056	0.000380546	0.00304878	XP_003441593.1	myosin regulatory light polypeptide 9 [Oreochromis niloticus]	*	*	GO:0005509(calcium ion binding)	K12755|MYL9|http://www.genome.jp/dbget-bin/www_bget?ko:K12755	ko04810(Regulation of actin cytoskeleton);ko04510(Focal adhesion);ko04530(Tight junction);ko04024(cAMP signaling pathway);ko04022(cGMP - PKG signaling pathway);ko04270(Vascular smooth muscle contraction);ko04921(Oxytocin signaling pathway);ko04670(Leukocyte transendothelial migration)	KOG0031	Myosin regulatory light chain, EF-Hand protein superfamily	Z	sp|P24844|MYL9_HUMAN	Myosin regulatory light polypeptide 9 OS=Homo sapiens OX=9606 GN=MYL9 PE=1 SV=4
shibanyu_transcript_8139	33.69	48.8	41.44	105.36	149.5	126.13	1.6685	1.9548e-12	8.79932e-11	ACM41870.1	B-cell translocation protein 1 [Epinephelus coioides]	*	*	*	K14443|TOB|http://www.genome.jp/dbget-bin/www_bget?ko:K14443	ko03018(RNA degradation)	KOG4006	Anti-proliferation factor BTG1/TOB	TR	sp|P34743|BTG1_CHICK	Protein BTG1 OS=Gallus gallus OX=9031 GN=BTG1 PE=2 SV=1
shibanyu_transcript_3727	0	0	16.63	0	0	0	-23.432	2.01458e-09	4.40115e-08	AEB31279.1	alpha-2-macroglobulin, partial [Epinephelus bruneus]	*	*	*	K03910|A2M|http://www.genome.jp/dbget-bin/www_bget?ko:K03910	ko04610(Complement and coagulation cascades)	KOG1366	Alpha-macroglobulin	O	sp|Q6IE52|MUG2_RAT	Murinoglobulin-2 OS=Rattus norvegicus OX=10116 GN=Mug2 PE=1 SV=1
shibanyu_transcript_10343	0	0	286.99	0	0	0	-24.9974	1.57333e-10	4.42636e-09	ADG29137.1	alpha-2-macroglobulin, partial [Epinephelus coioides]	*	*	*	K03910|A2M|http://www.genome.jp/dbget-bin/www_bget?ko:K03910	ko04610(Complement and coagulation cascades)	KOG1366	Alpha-macroglobulin	O	sp|P20742|PZP_HUMAN	Pregnancy zone protein OS=Homo sapiens OX=9606 GN=PZP PE=1 SV=4
shibanyu_transcript_3543	0.29	0.52	0	30.86	0.65	1.13	5.4019	0.00604021	0.0314793	XP_017271996.1	glutaryl-CoA dehydrogenase, mitochondrial [Kryptolebias marmoratus]	*	*	GO:0003995(acyl-CoA dehydrogenase activity);GO:0050660(flavin adenine dinucleotide binding)	K00252|GCDH, gcdH|http://www.genome.jp/dbget-bin/www_bget?ko:K00252	ko00310(Lysine degradation);ko00380(Tryptophan metabolism);ko00071(Fatty acid degradation);ko00362(Benzoate degradation)	KOG0138	Glutaryl-CoA dehydrogenase	E	sp|Q2KHZ9|GCDH_BOVIN	Glutaryl-CoA dehydrogenase, mitochondrial OS=Bos taurus OX=9913 GN=GCDH PE=2 SV=1
shibanyu_transcript_5809	35.8	13.03	29.85	2.59	5.38	9.74	-2.12891	0.00252533	0.015256	XP_026195350.1	reticulon-1 isoform X3 [Anabas testudineus]	*	GO:0005789(endoplasmic reticulum membrane);GO:0016021(integral component of membrane)	*	*	*	KOG1792	Reticulon	U	sp|Q8K0T0|RTN1_MOUSE	Reticulon-1 OS=Mus musculus OX=10090 GN=Rtn1 PE=1 SV=1
shibanyu_transcript_4324	65.55	94.42	87.9	0	0	0	-13.3536	1.90201e-28	3.91653e-26	XP_019111791.1	translocon-associated protein subunit alpha [Larimichthys crocea]	*	GO:0005789(endoplasmic reticulum membrane);GO:0016021(integral component of membrane)	*	K13249|SSR1|http://www.genome.jp/dbget-bin/www_bget?ko:K13249	ko04141(Protein processing in endoplasmic reticulum)	KOG1631	Translocon-associated complex TRAP, alpha subunit	U	sp|P45433|SSRA_ONCMY	Translocon-associated protein subunit alpha OS=Oncorhynchus mykiss OX=8022 GN=ssr1 PE=2 SV=1
shibanyu_transcript_277	18.04	46.44	0	0	0	0	-12.7505	0.0010999	0.00761976	XP_022600970.1	inter-alpha-trypsin inhibitor heavy chain H3-like [Seriola dumerili]	*	*	*	*	*	*	*	*	sp|Q9GLY5|ITIH3_RABIT	Inter-alpha-trypsin inhibitor heavy chain H3 OS=Oryctolagus cuniculus OX=9986 GN=ITIH3 PE=2 SV=1
shibanyu_transcript_11134	0	0	0	0	0	74.82	21.0345	7.40178e-08	1.23935e-06	NP_956796.1	ubiquitin-40S ribosomal protein S27a [Danio rerio]	GO:0019941(modification-dependent protein catabolic process);GO:0016567(protein ubiquitination);GO:0006412(translation)	GO:0005737(cytoplasm);GO:0022627(cytosolic small ribosomal subunit);GO:0005634(nucleus);GO:0005840(ribosome)	GO:0031386(protein tag);GO:0003735(structural constituent of ribosome);GO:0031625(ubiquitin protein ligase binding);GO:0046872(metal ion binding)	K02977|RP-S27Ae, RPS27A|http://www.genome.jp/dbget-bin/www_bget?ko:K02977	ko03010(Ribosome)	KOG0004	Ubiquitin/40S ribosomal protein S27a fusion	J	sp|P68200|RS27A_ICTPU	Ubiquitin-40S ribosomal protein S27a OS=Ictalurus punctatus OX=7998 GN=rps27a PE=2 SV=2
shibanyu_transcript_6691	53.08	66.38	64.65	11.84	12.71	17.96	-2.06751	6.70642e-20	9.27211e-18	XP_026170266.1	cytochrome P450 2C31-like [Mastacembelus armatus]	*	*	*	K17859|CYP2Y|http://www.genome.jp/dbget-bin/www_bget?ko:K17859	*	KOG0156	Cytochrome P450 CYP2 subfamily	Q	sp|O35293|CP2F2_RAT	Cytochrome P450 2F2 OS=Rattus norvegicus OX=10116 GN=Cyp2f2 PE=2 SV=1
shibanyu_transcript_9057	59.41	97.34	14.54	7.01	6.08	4.01	-3.33867	5.8677e-05	0.000583634	AUI80561.1	complement protein C1r [Sebastes schlegelii]	*	*	*	K01330|C1R|http://www.genome.jp/dbget-bin/www_bget?ko:K01330	ko04145(Phagosome);ko04610(Complement and coagulation cascades)	KOG3627	Trypsin	E	sp|P00736|C1R_HUMAN	Complement C1r subcomponent OS=Homo sapiens OX=9606 GN=C1R PE=1 SV=2
shibanyu_transcript_7262	6.85	9.81	8.35	3.49	1.95	2.08	-1.68946	2.14703e-06	2.85818e-05	*	*	*	*	*	*	*	*	*	*	*	*
shibanyu_transcript_6976	0	0.06	0	0	160.61	304.21	13.2517	0.000693969	0.00511468	XP_008293673.1	PREDICTED: histidine-rich glycoprotein-like [Stegastes partitus]	*	*	GO:0004869(cysteine-type endopeptidase inhibitor activity)	*	*	*	*	*	*	*
shibanyu_transcript_812	3.32	4.26	4.56	43.67	69.21	45.16	3.75956	2.46993e-41	1.08655e-38	XP_022605489.1	serine/threonine-protein kinase pim-3 [Seriola dumerili]	GO:0043066(negative regulation of apoptotic process)	GO:0005737(cytoplasm)	GO:0005524(ATP binding);GO:0004674(protein serine/threonine kinase activity)	K08807|PIM3|http://www.genome.jp/dbget-bin/www_bget?ko:K08807	*	KOG0583	Serine/threonine protein kinase	T	sp|Q9PU85|PIM3_COTJA	Serine/threonine-protein kinase pim-3 OS=Coturnix japonica OX=93934 GN=PIM3 PE=2 SV=1
shibanyu_transcript_3220	0	0	0	0	73.23	0	24.92	1.78879e-10	4.96044e-09	XP_022602105.1	ceruloplasmin-like [Seriola dumerili]	GO:0006879(cellular iron ion homeostasis);GO:0006826(iron ion transport)	GO:0005623(cell);GO:0005615(extracellular space)	GO:0005507(copper ion binding);GO:0004322(ferroxidase activity)	K13624|CP|http://www.genome.jp/dbget-bin/www_bget?ko:K13624	ko04216(Ferroptosis);ko00860(Porphyrin and chlorophyll metabolism)	KOG1263	Multicopper oxidases	Q	sp|P00450|CERU_HUMAN	Ceruloplasmin OS=Homo sapiens OX=9606 GN=CP PE=1 SV=1
shibanyu_transcript_10464	13.6	7.22	11.15	76.46	16.62	37.97	2.08444	0.00395833	0.0220927	*	*	*	*	*	*	*	*	*	*	*	*
shibanyu_transcript_6170	0	0	429.06	0	0	0	-27.2954	2.81604e-12	1.21127e-10	AJW65884.1	Hyaluronic acid binding protein 2 [Sparus aurata]	*	GO:0005576(extracellular region)	GO:0004252(serine-type endopeptidase activity)	K08648|HABP2|http://www.genome.jp/dbget-bin/www_bget?ko:K08648	*	KOG3627	Trypsin	E	sp|Q8K0D2|HABP2_MOUSE	Hyaluronan-binding protein 2 OS=Mus musculus OX=10090 GN=Habp2 PE=1 SV=2
shibanyu_transcript_1176	4.8	6.2	4.03	19.53	10.54	10.11	1.45898	0.000844314	0.00607078	XP_018526170.1	PREDICTED: glucose-6-phosphate exchanger SLC37A4 [Lates calcarifer]	GO:0048545(response to steroid hormone)	GO:0016021(integral component of membrane)	GO:0022857(transmembrane transporter activity)	K08171|SLC37A4|http://www.genome.jp/dbget-bin/www_bget?ko:K08171	ko04973(Carbohydrate digestion and absorption)	KOG2533	Permease of the major facilitator superfamily	G	sp|O43826|G6PT1_HUMAN	Glucose-6-phosphate exchanger SLC37A4 OS=Homo sapiens OX=9606 GN=SLC37A4 PE=1 SV=1
shibanyu_transcript_11070	2.63	1.01	4.48	14.04	256.01	27.8	5.357	5.44641e-05	0.000548495	*	*	*	*	*	*	*	*	*	*	*	*
shibanyu_transcript_3118	2.23	11.21	4.45	301.9	294.94	413.01	5.87395	1.45899e-17	1.5689e-15	XP_018517332.1	PREDICTED: 1,25-dihydroxyvitamin D(3) 24-hydroxylase, mitochondrial [Lates calcarifer]	*	*	GO:0020037(heme binding);GO:0005506(iron ion binding);GO:0004497(monooxygenase activity);GO:0016705(oxidoreductase activity, acting on paired donors, with incorporation or reduction of molecular oxygen)	K07436|CYP24A1|http://www.genome.jp/dbget-bin/www_bget?ko:K07436	ko00100(Steroid biosynthesis)	KOG0159	Cytochrome P450 CYP11/CYP12/CYP24/CYP27 subfamilies	Q	sp|Q07973|CP24A_HUMAN	1,25-dihydroxyvitamin D(3) 24-hydroxylase, mitochondrial OS=Homo sapiens OX=9606 GN=CYP24A1 PE=1 SV=2
shibanyu_transcript_4169	1.26	6.4	0.31	87.01	142.11	74.54	5.28326	4.79316e-06	5.91996e-05	AWP07683.1	putative calcium-binding mitochondrial carrier protein SCaMC-2-A-like [Scophthalmus maximus]	*	GO:0016021(integral component of membrane);GO:0005743(mitochondrial inner membrane)	GO:0005509(calcium ion binding);GO:0022857(transmembrane transporter activity)	K14684|SLC25A23S|http://www.genome.jp/dbget-bin/www_bget?ko:K14684	*	KOG0036	Predicted mitochondrial carrier protein	F	sp|Q6NYZ6|SCM2A_DANRE	Calcium-binding mitochondrial carrier protein SCaMC-2-A OS=Danio rerio OX=7955 GN=slc25a25a PE=2 SV=1
shibanyu_transcript_3334	189.77	0	246.89	0	0	0	-28.1188	6.13638e-13	3.14222e-11	XP_019944878.1	PREDICTED: keratin, type I cytoskeletal 18-like [Paralichthys olivaceus]	*	GO:0005882(intermediate filament)	GO:0005198(structural molecule activity)	K07604|KRT1|http://www.genome.jp/dbget-bin/www_bget?ko:K07604	*	*	*	*	sp|Q7ZTS4|K1C18_DANRE	Keratin, type I cytoskeletal 18 OS=Danio rerio OX=7955 GN=krt18 PE=1 SV=2
shibanyu_transcript_8268	6.28	5.83	12.68	27.07	20.7	16.5	1.45828	0.000461096	0.00360168	*	*	*	*	*	*	*	*	*	*	*	*
shibanyu_transcript_6909	23.78	41.25	16.93	9.76	6.46	12.41	-1.49384	0.00466054	0.0253682	XP_027133721.1	immunoglobulin lambda-1 light chain, partial [Larimichthys crocea]	*	*	*	*	*	*	*	*	*	*
shibanyu_transcript_1317	3.87	2.72	4.87	7.65	9.14	6.58	1.08485	0.000226542	0.0019442	XP_022608039.1	bromodomain-containing protein 4-like isoform X1 [Seriola dumerili]	*	*	*	K11722|BRD4|http://www.genome.jp/dbget-bin/www_bget?ko:K11722	*	KOG1474	Transcription initiation factor TFIID, subunit BDF1 and related bromodomain proteins	K	sp|F1R5H6|BRD4_DANRE	Bromodomain-containing protein 4 OS=Danio rerio OX=7955 GN=brd4 PE=1 SV=1
shibanyu_transcript_1337	102.42	130.25	84.26	25.32	38.83	38.73	-1.59238	2.52746e-06	3.2966e-05	BAM34024.1	thioredoxin-interacting protein [Oplegnathus fasciatus]	*	*	*	*	*	KOG3780	Thioredoxin binding protein TBP-2/VDUP1	R	sp|Q9H3M7|TXNIP_HUMAN	Thioredoxin-interacting protein OS=Homo sapiens OX=9606 GN=TXNIP PE=1 SV=1
shibanyu_transcript_5598	20.87	25.56	20.37	10.74	13.29	7.57	-1.04068	0.00115443	0.00794638	XP_018552191.1	PREDICTED: insulin-like growth factor-binding protein 5 [Lates calcarifer]	*	GO:0005576(extracellular region)	GO:0005520(insulin-like growth factor binding)	*	*	*	*	*	sp|P24593|IBP5_HUMAN	Insulin-like growth factor-binding protein 5 OS=Homo sapiens OX=9606 GN=IGFBP5 PE=1 SV=1
shibanyu_transcript_1814	8.69	6.55	9.56	38.46	49.03	26.36	2.2523	7.13559e-11	2.19961e-09	AEB31277.1	alcohol dehydrogenase Class vi, partial [Epinephelus bruneus]	*	*	GO:0016491(oxidoreductase activity);GO:0008270(zinc ion binding)	K00121|frmA, ADH5, adhC|http://www.genome.jp/dbget-bin/www_bget?ko:K00121	ko00350(Tyrosine metabolism);ko00010(Glycolysis / Gluconeogenesis);ko00680(Methane metabolism);ko00071(Fatty acid degradation);ko00830(Retinol metabolism);ko01200(Carbon metabolism);ko01220(Degradation of aromatic compounds);ko00625(Chloroalkane and chloroalkene degradation);ko00982(Drug metabolism - cytochrome P450);ko00980(Metabolism of xenobiotics by cytochrome P450);ko00626(Naphthalene degrad…	KOG0022	Alcohol dehydrogenase, class III	Q	sp|P26325|ADH1_GADMC	Alcohol dehydrogenase 1 OS=Gadus morhua subsp. callarias OX=8053 PE=1 SV=1
shibanyu_transcript_5126	57.97	21.74	51.13	67.29	203.51	129.34	1.6475	0.0100993	0.0477952	A7YD35.2	RecName: Full=Thyroxine 5-deiodinase; AltName: Full=5DIII; AltName: Full=DIOIII; AltName: Full=Type 3 DI; AltName: Full=Type III iodothyronine deiodinase	*	*	*	K07754|DIO3|http://www.genome.jp/dbget-bin/www_bget?ko:K07754	ko04919(Thyroid hormone signaling pathway)	*	*	*	sp|A7YD35|IOD3_SPAAU	Thyroxine 5-deiodinase OS=Sparus aurata OX=8175 GN=dio3 PE=2 SV=2
shibanyu_transcript_4004	678.02	675.88	439.74	1190.35	1511.15	964.79	1.05553	0.00452217	0.0246874	XP_022624462.1	serine--pyruvate aminotransferase-like [Seriola dumerili]	GO:0071391(cellular response to estrogen stimulus)	*	GO:0008453(alanine-glyoxylate transaminase activity);GO:0004760(serine-pyruvate transaminase activity)	K00830|AGXT|http://www.genome.jp/dbget-bin/www_bget?ko:K00830	ko04146(Peroxisome);ko00250(Alanine, aspartate and glutamate metabolism);ko00260(Glycine, serine and threonine metabolism);ko00630(Glyoxylate and dicarboxylate metabolism);ko00680(Methane metabolism);ko01200(Carbon metabolism)	KOG2862	Alanine-glyoxylate aminotransferase AGT1	R	sp|P31029|SPYA_CALJA	Serine--pyruvate aminotransferase, mitochondrial OS=Callithrix jacchus OX=9483 GN=AGXT PE=2 SV=1
shibanyu_transcript_3043	45.75	46.38	49.57	8.75	10.59	18.85	-1.84924	6.23524e-07	9.1293e-06	XP_019114258.1	phosphoethanolamine/phosphocholine phosphatase isoform X3 [Larimichthys crocea]	*	*	GO:0046872(metal ion binding);GO:0016791(phosphatase activity)	K06124|PHOSPHO1|http://www.genome.jp/dbget-bin/www_bget?ko:K06124	ko00564(Glycerophospholipid metabolism)	KOG3120	Predicted haloacid dehalogenase-like hydrolase	R	sp|Q6DBV4|PHOP1_DANRE	Probable phosphatase phospho1 OS=Danio rerio OX=7955 GN=phospho1 PE=2 SV=1
shibanyu_transcript_9985	65.39	0	44.13	0	0	0	-10.0792	0.0090797	0.04374	XP_018536973.1	PREDICTED: inter-alpha-trypsin inhibitor heavy chain H3-like isoform X1 [Lates calcarifer]	*	*	*	*	*	*	*	*	*	*
shibanyu_transcript_10344	899.82	1119.79	1036.35	119.6	81.2	459.11	-2.19469	0.003881	0.0217489	AER00227.1	hepcidin [Alphestes immaculatus]	*	*	*	*	*	*	*	*	sp|P82951|HEPC_MORCS	Hepcidin OS=Morone chrysops x Morone saxatilis OX=45352 GN=hamp PE=1 SV=1
shibanyu_transcript_947	1.14	6.52	1.19	0.74	0.43	0.38	-2.49864	0.006991	0.0352941	XP_020514815.1	claudin-1-like [Labrus bergylta]	*	*	*	K06087|CLDN|http://www.genome.jp/dbget-bin/www_bget?ko:K06087	ko04530(Tight junction);ko04514(Cell adhesion molecules (CAMs));ko04670(Leukocyte transendothelial migration)	*	*	*	sp|P56746|CLD15_HUMAN	Claudin-15 OS=Homo sapiens OX=9606 GN=CLDN15 PE=1 SV=1
shibanyu_transcript_2262	0	0	0	195.34	198.65	0	27.5176	1.87412e-12	8.59609e-11	XP_010771546.1	PREDICTED: apolipoprotein B-100 [Notothenia coriiceps]	*	*	*	K14462|APOB|http://www.genome.jp/dbget-bin/www_bget?ko:K14462	ko04975(Fat digestion and absorption);ko04977(Vitamin digestion and absorption)	KOG4338	Predicted lipoprotein	I	sp|P04114|APOB_HUMAN	Apolipoprotein B-100 OS=Homo sapiens OX=9606 GN=APOB PE=1 SV=2
shibanyu_transcript_2479	53.18	80.2	65.1	332.68	274	243.35	2.14988	1.23662e-17	1.36e-15	XP_019121332.1	uncharacterized protein LOC104921026 [Larimichthys crocea]	*	*	GO:0016491(oxidoreductase activity)	*	*	*	*	*	sp|Q9V0D5|MDH_PYRAB	Malate dehydrogenase OS=Pyrococcus abyssi (strain GE5 / Orsay) OX=272844 GN=mdh PE=3 SV=1
shibanyu_transcript_3038	0	0	0	7.04	10.57	3.07	9.99257	6.97254e-12	2.71158e-10	XP_023276705.1	L-2-hydroxyglutarate dehydrogenase, mitochondrial [Seriola lalandi dorsalis]	*	*	GO:0016491(oxidoreductase activity)	K00109|E1.1.99.2|http://www.genome.jp/dbget-bin/www_bget?ko:K00109	ko00650(Butanoate metabolism)	KOG2665	Predicted FAD-dependent oxidoreductase	S	sp|A7MBI3|L2HDH_BOVIN	L-2-hydroxyglutarate dehydrogenase, mitochondrial OS=Bos taurus OX=9913 GN=L2HGDH PE=2 SV=1
shibanyu_transcript_1019	10.16	12.97	8.59	23.51	47.74	30.39	1.71515	2.88238e-05	0.000307221	XP_010744710.1	death-associated protein kinase 2 isoform X2 [Larimichthys crocea]	*	*	GO:0005524(ATP binding);GO:0004674(protein serine/threonine kinase activity)	K08803|DAPK|http://www.genome.jp/dbget-bin/www_bget?ko:K08803	ko04140(Autophagy - animal)	KOG0032	Ca2+/calmodulin-dependent protein kinase, EF-Hand protein superfamily	T	sp|Q9UIK4|DAPK2_HUMAN	Death-associated protein kinase 2 OS=Homo sapiens OX=9606 GN=DAPK2 PE=1 SV=1
shibanyu_transcript_4854	7.57	9.32	14.64	19.64	27.65	17.39	1.10984	0.000829016	0.00597855	XP_003451720.1	transitional endoplasmic reticulum ATPase [Oreochromis niloticus]	GO:0043009(chordate embryonic development);GO:0007626(locomotory behavior);GO:0010506(regulation of autophagy);GO:0032434(regulation of proteasomal ubiquitin-dependent protein catabolic process)	*	GO:0005524(ATP binding);GO:0016787(hydrolase activity)	K13525|VCP, CDC48|http://www.genome.jp/dbget-bin/www_bget?ko:K13525	ko04141(Protein processing in endoplasmic reticulum)	KOG0730	AAA+-type ATPase	O	sp|P55072|TERA_HUMAN	Transitional endoplasmic reticulum ATPase OS=Homo sapiens OX=9606 GN=VCP PE=1 SV=4
shibanyu_transcript_2301	5.1	32.09	7.12	386.13	458.07	223.33	4.63525	1.23941e-07	2.01259e-06	XP_023276705.1	L-2-hydroxyglutarate dehydrogenase, mitochondrial [Seriola lalandi dorsalis]	*	*	GO:0016491(oxidoreductase activity)	K00109|E1.1.99.2|http://www.genome.jp/dbget-bin/www_bget?ko:K00109	ko00650(Butanoate metabolism)	KOG2665	Predicted FAD-dependent oxidoreductase	S	sp|A7MBI3|L2HDH_BOVIN	L-2-hydroxyglutarate dehydrogenase, mitochondrial OS=Bos taurus OX=9913 GN=L2HGDH PE=2 SV=1
shibanyu_transcript_2171	56.82	79.51	58.28	25.06	22.91	29.92	-1.27993	2.44289e-07	3.85053e-06	XP_010738095.3	allantoinase, mitochondrial [Larimichthys crocea]	GO:0000256(allantoin catabolic process)	*	GO:0004038(allantoinase activity);GO:0050897(cobalt ion binding);GO:0008270(zinc ion binding)	K01466|allB|http://www.genome.jp/dbget-bin/www_bget?ko:K01466	ko00230(Purine metabolism)	KOG2584	Dihydroorotase and related enzymes	F	sp|P40757|ALN_LITCT	Allantoinase, mitochondrial OS=Lithobates catesbeiana OX=8400 GN=ALN PE=1 SV=1
shibanyu_transcript_8406	7.04	120.77	64.74	0	0	0.99	-7.53329	0.000199355	0.00173192	ADP76803.1	plasminogen [Epinephelus coioides]	GO:0007596(blood coagulation);GO:0042730(fibrinolysis);GO:0048771(tissue remodeling)	GO:0005576(extracellular region)	GO:0004252(serine-type endopeptidase activity)	K01315|PLG|http://www.genome.jp/dbget-bin/www_bget?ko:K01315	ko04080(Neuroactive ligand-receptor interaction);ko04610(Complement and coagulation cascades)	*	*	*	sp|P12545|PLMN_MACMU	Plasminogen OS=Macaca mulatta OX=9544 GN=PLG PE=2 SV=1
shibanyu_transcript_2449	23.48	12.68	21.64	4.64	4.44	10.03	-1.55841	0.00241618	0.0146699	XP_010747033.2	cytokine-inducible SH2-containing protein-like [Larimichthys crocea]	GO:0035556(intracellular signal transduction);GO:0016567(protein ubiquitination)	*	*	K04701|CISH|http://www.genome.jp/dbget-bin/www_bget?ko:K04701	ko04630(Jak-STAT signaling pathway);ko04917(Prolactin signaling pathway)	KOG4566	Cytokine-inducible SH2 protein	T	sp|Q9PW70|CISH_CHICK	Cytokine-inducible SH2-containing protein OS=Gallus gallus OX=9031 GN=CISH PE=2 SV=1
shibanyu_transcript_6421	35.43	0	0	0	0	0	-23.2564	2.64732e-09	5.64335e-08	*	*	*	*	*	*	*	*	*	*	*	*
shibanyu_transcript_1203	11.88	15.22	14.66	7.26	4.65	6.34	-1.14304	2.5209e-06	3.2966e-05	XP_010745371.2	uricase [Larimichthys crocea]	GO:0006144(purine nucleobase metabolic process);GO:0019628(urate catabolic process);GO:0051289(protein homotetramerization)	GO:0005777(peroxisome)	GO:0004846(urate oxidase activity)	K00365|uaZ|http://www.genome.jp/dbget-bin/www_bget?ko:K00365	ko00232(Caffeine metabolism);ko00230(Purine metabolism)	KOG1599	Uricase (urate oxidase)	Q	sp|Q6DG85|URIC_DANRE	Uricase OS=Danio rerio OX=7955 GN=uox PE=1 SV=1
shibanyu_transcript_9525	0	0	26.93	0	0	0	-22.3558	1.06635e-08	2.05581e-07	XP_023269849.1	inter-alpha-trypsin inhibitor heavy chain H3-like isoform X1 [Seriola lalandi dorsalis]	*	*	*	*	*	*	*	*	*	*
shibanyu_transcript_7653	1.68	6.6	1.51	204.02	179.52	84.3	5.61898	4.41251e-12	1.77934e-10	*	*	*	*	*	*	*	*	*	*	*	*
shibanyu_transcript_8247	0	0	57.93	0	0	0	-23.9081	9.42687e-10	2.18785e-08	XP_022602555.1	inter-alpha-trypsin inhibitor heavy chain H3-like isoform X3 [Seriola dumerili]	*	*	*	*	*	*	*	*	*	*
shibanyu_transcript_6925	5.54	6.87	12.7	2.3	1.94	1.87	-1.97599	5.06332e-07	7.5389e-06	XP_023263446.1	lathosterol oxidase [Seriola lalandi dorsalis]	GO:0008610(lipid biosynthetic process);GO:0001878(response to yeast)	GO:0016021(integral component of membrane)	GO:0005506(iron ion binding);GO:0016491(oxidoreductase activity)	K00227|SC5DL, ERG3|http://www.genome.jp/dbget-bin/www_bget?ko:K00227	ko00100(Steroid biosynthesis)	KOG0872	Sterol C5 desaturase	I	sp|O75845|SC5D_HUMAN	Lathosterol oxidase OS=Homo sapiens OX=9606 GN=SC5D PE=1 SV=2
shibanyu_transcript_1867	42.89	44.06	48.23	250.23	413.56	205.24	2.73363	4.36353e-15	3.54876e-13	XP_018559537.1	PREDICTED: tyrosine aminotransferase [Lates calcarifer]	GO:0009058(biosynthetic process);GO:0006559(L-phenylalanine catabolic process)	*	GO:0004838(L-tyrosine:2-oxoglutarate aminotransferase activity);GO:0030170(pyridoxal phosphate binding)	K00815|TAT|http://www.genome.jp/dbget-bin/www_bget?ko:K00815	ko00270(Cysteine and methionine metabolism);ko00360(Phenylalanine metabolism);ko00400(Phenylalanine, tyrosine and tryptophan biosynthesis);ko00350(Tyrosine metabolism);ko00950(Isoquinoline alkaloid biosynthesis);ko00401(Novobiocin biosynthesis);ko00960(Tropane, piperidine and pyridine alkaloid biosynthesis);ko00130(Ubiquinone and other terpenoid-quinone biosynthesis);ko01230(Biosynthesis of amino…	KOG0259	Tyrosine aminotransferase	E	sp|P17735|ATTY_HUMAN	Tyrosine aminotransferase OS=Homo sapiens OX=9606 GN=TAT PE=1 SV=1
shibanyu_transcript_625	2.49	3.2	3.72	14.17	12.95	13.25	2.15707	1.61958e-53	1.56743e-50	XP_022613626.1	alanine aminotransferase 2-like isoform X1 [Seriola dumerili]	GO:0009058(biosynthetic process)	*	GO:0003824(catalytic activity);GO:0030170(pyridoxal phosphate binding)	K00814|GPT, ALT|http://www.genome.jp/dbget-bin/www_bget?ko:K00814	ko00250(Alanine, aspartate and glutamate metabolism);ko00220(Arginine biosynthesis);ko00710(Carbon fixation in photosynthetic organisms);ko01210(2-Oxocarboxylic acid metabolism);ko01230(Biosynthesis of amino acids);ko01200(Carbon metabolism)	KOG0258	Alanine aminotransferase	E	sp|Q6NYL5|ALAT2_DANRE	Alanine aminotransferase 2-like OS=Danio rerio OX=7955 GN=gpt2l PE=2 SV=2
shibanyu_transcript_4849	780.12	366.92	0	0	0	0	-29.2117	7.59306e-14	4.80298e-12	XP_008293673.1	PREDICTED: histidine-rich glycoprotein-like [Stegastes partitus]	*	*	GO:0004869(cysteine-type endopeptidase inhibitor activity)	*	*	*	*	*	*	*
shibanyu_transcript_1439	2.51	1.39	2.05	12.25	17.9	17.38	3.04386	4.56292e-17	4.64841e-15	XP_018525861.1	PREDICTED: mitochondrial coenzyme A transporter SLC25A42 [Lates calcarifer]	*	GO:0016021(integral component of membrane);GO:0005743(mitochondrial inner membrane)	GO:0022857(transmembrane transporter activity)	K15085|SLC25A42|http://www.genome.jp/dbget-bin/www_bget?ko:K15085	*	KOG0752	Mitochondrial solute carrier protein	C	sp|Q0P483|S2542_DANRE	Mitochondrial coenzyme A transporter SLC25A42 OS=Danio rerio OX=7955 GN=slc25a42 PE=2 SV=1
shibanyu_transcript_4334	2.81	2.34	1.09	138.1	7.16	5.53	4.63742	0.000785279	0.00569283	XP_010743416.2	nucleoside diphosphate kinase, mitochondrial isoform X1 [Larimichthys crocea]	GO:0006241(CTP biosynthetic process);GO:0006183(GTP biosynthetic process);GO:0006228(UTP biosynthetic process)	*	GO:0005524(ATP binding);GO:0004550(nucleoside diphosphate kinase activity)	K00940|ndk, NME|http://www.genome.jp/dbget-bin/www_bget?ko:K00940	ko04016(MAPK signaling pathway - plant);ko00230(Purine metabolism);ko00240(Pyrimidine metabolism)	KOG0888	Nucleoside diphosphate kinase	F	sp|P87355|NDKM_COLLI	Nucleoside diphosphate kinase, mitochondrial OS=Columba livia OX=8932 GN=NME4 PE=1 SV=3
shibanyu_transcript_8944	47.19	0.5	12.26	0	0	0.43	-7.51282	0.000498654	0.00386078	XP_019905041.1	PREDICTED: basement membrane-specific heparan sulfate proteoglycan core protein isoform X1 [Esox lucius]	*	*	*	*	*	*	*	*	*	*
shibanyu_transcript_1354	23.57	21.43	22.66	9.75	9.49	11.31	-1.10463	1.02125e-11	3.89121e-10	XP_022615301.1	scaffold attachment factor B2-like [Seriola dumerili]	*	*	*	*	*	KOG4661	Hsp27-ERE-TATA-binding protein/Scaffold attachment factor (SAF-B)	K	sp|Q14151|SAFB2_HUMAN	Scaffold attachment factor B2 OS=Homo sapiens OX=9606 GN=SAFB2 PE=1 SV=1
shibanyu_transcript_6865	14.23	17.92	18.92	34.48	32.78	33.19	1.02676	1.65642e-19	2.22651e-17	XP_008304826.1	PREDICTED: peptidyl-prolyl cis-trans isomerase FKBP2 [Stegastes partitus]	*	*	GO:0003755(peptidyl-prolyl cis-trans isomerase activity)	K09569|FKBP2|http://www.genome.jp/dbget-bin/www_bget?ko:K09569	*	KOG0549	FKBP-type peptidyl-prolyl cis-trans isomerase	O	sp|P45878|FKBP2_MOUSE	Peptidyl-prolyl cis-trans isomerase FKBP2 OS=Mus musculus OX=10090 GN=Fkbp2 PE=1 SV=1
shibanyu_transcript_6260	28.32	40.22	38.29	15.42	8.94	9.12	-1.61881	1.35167e-06	1.85816e-05	XP_022073863.1	protein FAM173B-like [Acanthochromis polyacanthus]	*	GO:0016021(integral component of membrane)	GO:0016279(protein-lysine N-methyltransferase activity)	*	*	KOG4058	Uncharacterized conserved protein	S	sp|Q5I047|F173B_XENLA	Protein N-lysine methyltransferase FAM173B OS=Xenopus laevis OX=8355 GN=fam173b PE=2 SV=1
shibanyu_transcript_2923	28.71	55.58	36.31	101.11	98.33	86.55	1.29497	7.22099e-05	0.000701654	XP_022595872.1	isocitrate dehydrogenase [NADP], mitochondrial-like isoform X2 [Seriola dumerili]	GO:0006102(isocitrate metabolic process);GO:0006099(tricarboxylic acid cycle)	*	GO:0004450(isocitrate dehydrogenase (NADP+) activity);GO:0000287(magnesium ion binding);GO:0051287(NAD binding)	K00031|IDH1, IDH2, icd|http://www.genome.jp/dbget-bin/www_bget?ko:K00031	ko04146(Peroxisome);ko00020(Citrate cycle (TCA cycle));ko00720(Carbon fixation pathways in prokaryotes);ko00480(Glutathione metabolism);ko01210(2-Oxocarboxylic acid metabolism);ko01230(Biosynthesis of amino acids);ko01200(Carbon metabolism)	KOG1526	NADP-dependent isocitrate dehydrogenase	C	sp|P54071|IDHP_MOUSE	Isocitrate dehydrogenase [NADP], mitochondrial OS=Mus musculus OX=10090 GN=Idh2 PE=1 SV=3
shibanyu_transcript_4866	12.82	2.17	1.75	5.6	2.95	825.1	5.58509	0.00478841	0.025933	XP_023256300.1	apolipoprotein A-IV [Seriola lalandi dorsalis]	GO:0006869(lipid transport);GO:0042157(lipoprotein metabolic process)	GO:0005576(extracellular region)	GO:0008289(lipid binding)	K08757|APOA1|http://www.genome.jp/dbget-bin/www_bget?ko:K08757	ko04975(Fat digestion and absorption);ko04977(Vitamin digestion and absorption);ko03320(PPAR signaling pathway)	*	*	*	sp|O42175|APOA1_SPAAU	Apolipoprotein A-I OS=Sparus aurata OX=8175 GN=apoa1 PE=2 SV=1
shibanyu_transcript_25	39.94	40.77	38.92	9.03	4.49	6.62	-2.52794	2.50288e-13	1.40831e-11	XP_027134452.1	starch-binding domain-containing protein 1 [Larimichthys crocea]	*	GO:0016021(integral component of membrane)	GO:2001070(starch binding)	*	*	*	*	*	sp|Q5FVN1|STBD1_RAT	Starch-binding domain-containing protein 1 OS=Rattus norvegicus OX=10116 GN=Stbd1 PE=1 SV=1
shibanyu_transcript_6019	37.88	65.16	56.21	27.05	25.84	21.9	-1.03519	6.86859e-05	0.000671529	XP_018535023.1	PREDICTED: gap junction Cx32.2 protein-like [Lates calcarifer]	GO:0007154(cell communication)	GO:0005922(connexin complex);GO:0016021(integral component of membrane)	*	K07612|GJA3, CX46|http://www.genome.jp/dbget-bin/www_bget?ko:K07612	*	*	*	*	sp|Q7T047|CX32_DANRE	Gap junction Cx32.2 protein OS=Danio rerio OX=7955 GN=cx32.2 PE=2 SV=4
shibanyu_transcript_7472	29.85	0	0	0	0	0	-23.5612	1.64165e-09	3.6524e-08	CBN81453.1	Habp2-prov protein, partial [Dicentrarchus labrax]	*	*	*	K08648|HABP2|http://www.genome.jp/dbget-bin/www_bget?ko:K08648	*	KOG3627	Trypsin	E	sp|Q14520|HABP2_HUMAN	Hyaluronan-binding protein 2 OS=Homo sapiens OX=9606 GN=HABP2 PE=1 SV=1
shibanyu_transcript_8788	0	29.29	0	0	0	0	-22.4427	9.34411e-09	1.82692e-07	AER42679.1	fructose-bisphosphate aldolase B [Epinephelus coioides]	GO:0006096(glycolytic process)	*	GO:0004332(fructose-bisphosphate aldolase activity)	K01623|ALDO|http://www.genome.jp/dbget-bin/www_bget?ko:K01623	ko00051(Fructose and mannose metabolism);ko00010(Glycolysis / Gluconeogenesis);ko00030(Pentose phosphate pathway);ko00710(Carbon fixation in photosynthetic organisms);ko00680(Methane metabolism);ko01230(Biosynthesis of amino acids);ko01200(Carbon metabolism)	KOG1557	Fructose-biphosphate aldolase	G	sp|P53447|ALDOB_SPAAU	Fructose-bisphosphate aldolase B OS=Sparus aurata OX=8175 GN=aldob PE=2 SV=2
shibanyu_transcript_3371	22.16	23.59	18.4	43.64	40.3	47.24	1.06756	1.26078e-06	1.74312e-05	ACQ58791.1	FAM82B [Anoplopoma fimbria]	*	*	*	*	*	*	*	*	sp|Q9DCV4|RMD1_MOUSE	Regulator of microtubule dynamics protein 1 OS=Mus musculus OX=10090 GN=Rmdn1 PE=1 SV=2
shibanyu_transcript_5417	1.97	0.65	1.96	18.68	48.73	15.65	4.24713	1.37992e-08	2.60329e-07	XP_023140057.1	cytochrome c-b [Amphiprion ocellaris]	*	GO:0005739(mitochondrion);GO:0070469(respirasome)	GO:0009055(electron transfer activity);GO:0020037(heme binding);GO:0046872(metal ion binding)	K08738|CYC|http://www.genome.jp/dbget-bin/www_bget?ko:K08738	ko04210(Apoptosis);ko04214(Apoptosis - fly);ko04215(Apoptosis - multiple species);ko04115(p53 signaling pathway);ko02020(Two-component system);ko00920(Sulfur metabolism)	KOG3453	Cytochrome c	C	sp|P00025|CYC_KATPE	Cytochrome c OS=Katsuwonus pelamis OX=8226 GN=cyc PE=1 SV=2
shibanyu_transcript_4864	8.78	9.18	8.04	2.91	3.09	2.64	-1.55997	1.23182e-12	5.90177e-11	XP_026163264.1	protein ABHD14B isoform X1 [Mastacembelus armatus]	*	*	*	K13706|ABHD14|http://www.genome.jp/dbget-bin/www_bget?ko:K13706	*	*	*	*	sp|Q96IU4|ABHEB_HUMAN	Protein ABHD14B OS=Homo sapiens OX=9606 GN=ABHD14B PE=1 SV=1
shibanyu_transcript_3537	0	0	7.9	0	0	0	-22.4945	8.63586e-09	1.7022e-07	XP_008423487.1	PREDICTED: ATP synthase subunit beta, mitochondrial [Poecilia reticulata]	GO:0015986(ATP synthesis coupled proton transport);GO:0042776(mitochondrial ATP synthesis coupled proton transport)	GO:0045261(proton-transporting ATP synthase complex, catalytic core F(1));GO:0005753(mitochondrial proton-transporting ATP synthase complex)	GO:0005524(ATP binding);GO:0046933(proton-transporting ATP synthase activity, rotational mechanism)	K02133|ATPeF1B, ATP5B, ATP2|http://www.genome.jp/dbget-bin/www_bget?ko:K02133	ko00190(Oxidative phosphorylation)	KOG1350	F0F1-type ATP synthase, beta subunit	C	sp|Q9PTY0|ATPB_CYPCA	ATP synthase subunit beta, mitochondrial OS=Cyprinus carpio OX=7962 GN=ATP5F1B PE=2 SV=1
shibanyu_transcript_2298	0	242.81	0	0	0	0	-27.6024	1.60353e-12	7.46104e-11	XP_022613554.1	selenoprotein P [Seriola dumerili]	*	*	*	*	*	*	*	*	sp|Q98SV1|SELPA_DANRE	Selenoprotein Pa OS=Danio rerio OX=7955 GN=sepp1a PE=1 SV=3
shibanyu_transcript_1591	0	0	182.09	0	0	0	-27.2056	3.31618e-12	1.38935e-10	XP_018539234.1	PREDICTED: fibronectin-like isoform X1 [Lates calcarifer]	GO:0003181(atrioventricular valve morphogenesis);GO:0003128(heart field specification);GO:0001756(somitogenesis)	GO:0005576(extracellular region)	*	K05717|FN1|http://www.genome.jp/dbget-bin/www_bget?ko:K05717	ko04810(Regulation of actin cytoskeleton);ko04510(Focal adhesion);ko04151(PI3K-Akt signaling pathway);ko04512(ECM-receptor interaction)	*	*	*	sp|P04937|FINC_RAT	Fibronectin OS=Rattus norvegicus OX=10116 GN=Fn1 PE=1 SV=2
shibanyu_transcript_3879	13.21	17.74	21.28	52.3	31.42	49.98	1.4204	2.47813e-06	3.2586e-05	XP_026157119.1	coagulation factor X-like isoform X2 [Mastacembelus armatus]	*	*	*	K01314|F10|http://www.genome.jp/dbget-bin/www_bget?ko:K01314	ko04610(Complement and coagulation cascades)	*	*	*	sp|O88947|FA10_MOUSE	Coagulation factor X OS=Mus musculus OX=10090 GN=F10 PE=1 SV=1
shibanyu_transcript_3479	9.03	7.89	9.52	4.42	3.63	3.67	-1.12791	1.83744e-09	4.06928e-08	XP_022607390.1	solute carrier family 25 member 51 [Seriola dumerili]	*	*	*	*	*	KOG1519	Predicted mitochondrial carrier protein	R	sp|Q52KK3|S2551_RAT	Solute carrier family 25 member 51 OS=Rattus norvegicus OX=10116 GN=Slc25a51 PE=2 SV=1
shibanyu_transcript_2920	0.63	0.46	0.46	0.07	0.11	0.09	-2.48034	0.000295962	0.00245443	XP_018554458.1	PREDICTED: LOW QUALITY PROTEIN: serpin H1 [Lates calcarifer]	GO:0031101(fin regeneration)	GO:0005615(extracellular space)	GO:0005518(collagen binding);GO:0004867(serine-type endopeptidase inhibitor activity)	K09501|SERPINH1, HSP47|http://www.genome.jp/dbget-bin/www_bget?ko:K09501	*	KOG2392	Serpin	V	sp|P13731|SERPH_CHICK	Serpin H1 OS=Gallus gallus OX=9031 GN=SERPINH1 PE=1 SV=2
shibanyu_transcript_2534	31.04	55.17	31.62	12.64	10.64	16.65	-1.52165	8.79134e-05	0.000836604	*	*	*	*	*	*	*	*	*	*	*	*
shibanyu_transcript_6330	0	0	0.17	0	0	305.14	11.2785	0.00362397	0.020447	AUI80561.1	complement protein C1r [Sebastes schlegelii]	*	*	*	K01330|C1R|http://www.genome.jp/dbget-bin/www_bget?ko:K01330	ko04145(Phagosome);ko04610(Complement and coagulation cascades)	KOG3627	Trypsin	E	sp|P00736|C1R_HUMAN	Complement C1r subcomponent OS=Homo sapiens OX=9606 GN=C1R PE=1 SV=2
shibanyu_transcript_4705	165.53	0.02	0	0	0	0	-26.6327	9.29894e-12	3.55712e-10	XP_019944878.1	PREDICTED: keratin, type I cytoskeletal 18-like [Paralichthys olivaceus]	*	GO:0005882(intermediate filament)	GO:0005198(structural molecule activity)	K07604|KRT1|http://www.genome.jp/dbget-bin/www_bget?ko:K07604	*	*	*	*	sp|Q7ZTS4|K1C18_DANRE	Keratin, type I cytoskeletal 18 OS=Danio rerio OX=7955 GN=krt18 PE=1 SV=2
shibanyu_transcript_8456	103.15	81.56	121	35.84	25.56	36.83	-1.58953	4.21424e-10	1.07048e-08	*	*	*	*	*	*	*	*	*	*	*	*
shibanyu_transcript_9275	0	464.71	0	0	0	0	-26.5137	1.14916e-11	4.29402e-10	AFZ93913.1	NADH dehydrogenase subunit 3, partial (mitochondrion) [Amblyglyphidodon ternatensis]	*	*	*	K02262|COX3|http://www.genome.jp/dbget-bin/www_bget?ko:K02262	ko00190(Oxidative phosphorylation);ko04260(Cardiac muscle contraction)	KOG4664	Cytochrome oxidase subunit III and related proteins	C	sp|Q4JQI1|COX3_TETNG	Cytochrome c oxidase subunit 3 OS=Tetraodon nigroviridis OX=99883 GN=mt-co3 PE=3 SV=1
shibanyu_transcript_231	0	0	0	0	216.55	0	27.5325	1.82342e-12	8.40336e-11	XP_020497128.1	apolipoprotein B-100-like [Labrus bergylta]	*	*	*	K14462|APOB|http://www.genome.jp/dbget-bin/www_bget?ko:K14462	ko04975(Fat digestion and absorption);ko04977(Vitamin digestion and absorption)	KOG4338	Predicted lipoprotein	I	sp|P04114|APOB_HUMAN	Apolipoprotein B-100 OS=Homo sapiens OX=9606 GN=APOB PE=1 SV=2
shibanyu_transcript_4152	12.87	12.55	33.32	3.16	4.57	3.31	-2.32103	1.62697e-06	2.20221e-05	XP_022597975.1	carnitine O-palmitoyltransferase 1, liver isoform-like isoform X1 [Seriola dumerili]	*	GO:0016021(integral component of membrane)	GO:0016746(transferase activity, transferring acyl groups)	K08765|CPT1A|http://www.genome.jp/dbget-bin/www_bget?ko:K08765	ko04152(AMPK signaling pathway);ko00071(Fatty acid degradation);ko01212(Fatty acid metabolism);ko04920(Adipocytokine signaling pathway);ko04922(Glucagon signaling pathway);ko03320(PPAR signaling pathway)	KOG3716	Carnitine O-acyltransferase CPTI	I	sp|P50416|CPT1A_HUMAN	Carnitine O-palmitoyltransferase 1, liver isoform OS=Homo sapiens OX=9606 GN=CPT1A PE=1 SV=2
shibanyu_transcript_475	26.41	29.72	24.05	4.38	5.41	9.7	-2.00756	9.33173e-07	1.33008e-05	XP_026201254.1	cytochrome P450 2J6-like [Anabas testudineus]	*	*	*	K17856|CYP2N|http://www.genome.jp/dbget-bin/www_bget?ko:K17856	*	KOG0156	Cytochrome P450 CYP2 subfamily	Q	sp|P51589|CP2J2_HUMAN	Cytochrome P450 2J2 OS=Homo sapiens OX=9606 GN=CYP2J2 PE=1 SV=2
shibanyu_transcript_6468	0.59	0	0	9.82	55.09	0.39	6.83072	0.00436913	0.0239868	ACO82032.1	type II antifreeze protein 2 [Perca flavescens]	*	*	*	*	*	*	*	*	sp|P81018|LADD_ONCMY	Ladderlectin OS=Oncorhynchus mykiss OX=8022 PE=1 SV=2
shibanyu_transcript_11153	0	0	1766.51	0	0	0	-26.2322	1.88853e-11	6.64626e-10	YP_007317676.1	NADH dehydrogenase subunit 4 (mitochondrion) [Epinephelus fuscoguttatus]	GO:0006120(mitochondrial electron transport, NADH to ubiquinone)	GO:0016021(integral component of membrane);GO:0031966(mitochondrial membrane);GO:0070469(respirasome)	GO:0008137(NADH dehydrogenase (ubiquinone) activity)	K03881|ND4|http://www.genome.jp/dbget-bin/www_bget?ko:K03881	ko00190(Oxidative phosphorylation);ko04723(Retrograde endocannabinoid signaling)	KOG4845	NADH dehydrogenase, subunit 4	C	sp|Q4JQH8|NU4M_TETNG	NADH-ubiquinone oxidoreductase chain 4 OS=Tetraodon nigroviridis OX=99883 GN=MT-ND4 PE=3 SV=1
shibanyu_transcript_2629	66.32	73.7	38.56	171.53	371.51	332.14	2.30954	4.79567e-06	5.91996e-05	XP_023126220.1	insulin-like growth factor-binding protein 1 [Amphiprion ocellaris]	*	GO:0005576(extracellular region)	GO:0005520(insulin-like growth factor binding)	*	*	*	*	*	sp|P24591|IBP1_BOVIN	Insulin-like growth factor-binding protein 1 OS=Bos taurus OX=9913 GN=IGFBP1 PE=2 SV=2
shibanyu_transcript_568	98.47	77.89	82.33	41.19	28.68	42.41	-1.1689	3.60435e-05	0.00037752	XP_022611691.1	sodium- and chloride-dependent GABA transporter 2-like [Seriola dumerili]	*	GO:0016021(integral component of membrane)	GO:0005328(neurotransmitter:sodium symporter activity)	K05039|SLC6A6S|http://www.genome.jp/dbget-bin/www_bget?ko:K05039	*	KOG3660	Sodium-neurotransmitter symporter	T	sp|P31646|S6A13_RAT	Sodium- and chloride-dependent GABA transporter 2 OS=Rattus norvegicus OX=10116 GN=Slc6a13 PE=1 SV=1
shibanyu_transcript_3410	5.8	54.07	76.39	5.76	6.76	4.96	-2.85212	0.00164326	0.0106094	XP_008294908.1	PREDICTED: H/ACA ribonucleoprotein complex subunit 4 isoform X1 [Stegastes partitus]	GO:0001522(pseudouridine synthesis);GO:0006396(RNA processing)	*	GO:0009982(pseudouridine synthase activity);GO:0003723(RNA binding)	K11131|DKC1, NOLA4, CBF5|http://www.genome.jp/dbget-bin/www_bget?ko:K11131	ko03008(Ribosome biogenesis in eukaryotes)	KOG2529	Pseudouridine synthase	J	sp|Q5ZJH9|DKC1_CHICK	H/ACA ribonucleoprotein complex subunit DKC1 OS=Gallus gallus OX=9031 GN=DKC1 PE=2 SV=1
shibanyu_transcript_6291	5.52	10.21	7.86	0.71	0.79	3.39	-2.214	0.0042472	0.0234614	XP_022598815.1	uroporphyrinogen-III synthase isoform X1 [Seriola dumerili]	GO:0006780(uroporphyrinogen III biosynthetic process)	*	GO:0004852(uroporphyrinogen-III synthase activity)	K01719|hemD, UROS|http://www.genome.jp/dbget-bin/www_bget?ko:K01719	ko00860(Porphyrin and chlorophyll metabolism)	KOG4132	Uroporphyrinogen III synthase UROS/HEM4	H	sp|P10746|HEM4_HUMAN	Uroporphyrinogen-III synthase OS=Homo sapiens OX=9606 GN=UROS PE=1 SV=1
shibanyu_transcript_10210	19756.1	0	0	0	0	0	-30	1.60356e-14	1.13325e-12	ACM41842.1	14 kDa apolipoprotein, partial [Epinephelus coioides]	GO:0043009(chordate embryonic development);GO:0055113(epiboly involved in gastrulation with mouth forming second);GO:0000280(nuclear division)	*	*	*	*	*	*	*	*	*
shibanyu_transcript_838	1.26	0.71	1	1.9	3.92	38.44	3.94341	0.00112191	0.007739	XP_008282663.1	PREDICTED: early growth response protein 1 [Stegastes partitus]	GO:0060059(embryonic retina morphogenesis in camera-type eye);GO:0048703(embryonic viscerocranium morphogenesis)	GO:0005634(nucleus)	GO:0003677(DNA binding);GO:0046872(metal ion binding)	K09203|EGR1|http://www.genome.jp/dbget-bin/www_bget?ko:K09203	ko04371(Apelin signaling pathway)	KOG1721	FOG: Zn-finger	R	sp|P26632|EGR1_DANRE	Early growth response protein 1 OS=Danio rerio OX=7955 GN=egr1 PE=2 SV=2
shibanyu_transcript_2158	1.36	2.42	3	48.29	30.58	96.2	4.77856	1.89966e-16	1.83849e-14	AXB74599.1	complement component 7 [Liza haematocheila]	GO:0006956(complement activation)	GO:0005579(membrane attack complex)	*	K03996|C7|http://www.genome.jp/dbget-bin/www_bget?ko:K03996	ko04610(Complement and coagulation cascades)	*	*	*	sp|Q5RAD0|CO7_PONAB	Complement component C7 OS=Pongo abelii OX=9601 GN=C7 PE=2 SV=1
shibanyu_transcript_5901	800.08	1139.65	939.22	0	0	0	-16.4064	1.39368e-41	6.74404e-39	CBL59463.1	warm temperature acclimation protein 65 KDa-2 [Miichthys miiuy]	GO:0006879(cellular iron ion homeostasis)	GO:0005623(cell);GO:0005576(extracellular region)	GO:0015232(heme transporter activity);GO:0046872(metal ion binding)	K18977|HPX|http://www.genome.jp/dbget-bin/www_bget?ko:K18977	*	KOG1565	Gelatinase A and related matrix metalloproteases	OW	sp|Q6PHG2|HEMO_DANRE	Hemopexin OS=Danio rerio OX=7955 GN=hpx PE=2 SV=2
shibanyu_transcript_5289	1.01	2081.01	0	0	0	0	-29.7549	2.61196e-14	1.83178e-12	BAK38715.1	F-type lectin 2 [Oplegnathus fasciatus]	*	*	*	*	*	*	*	*	sp|Q9I928|FUCL4_ANGJA	Fucolectin-4 OS=Anguilla japonica OX=7937 PE=2 SV=1
shibanyu_transcript_4782	1.72	1.44	2.44	4.8	7.31	3.74	1.57896	9.55387e-05	0.000903835	CBN81392.1	Protein pelota homolog [Dicentrarchus labrax]	GO:0070966(nuclear-transcribed mRNA catabolic process, no-go decay);GO:0070481(nuclear-transcribed mRNA catabolic process, non-stop decay);GO:0071025(RNA surveillance)	GO:0005737(cytoplasm);GO:0005634(nucleus)	GO:0004519(endonuclease activity);GO:0046872(metal ion binding)	K06965|PELO, DOM34, pelA|http://www.genome.jp/dbget-bin/www_bget?ko:K06965	ko03015(mRNA surveillance pathway)	KOG2869	Meiotic cell division protein Pelota/DOM34	J	sp|Q7ZWC4|PELO_DANRE	Protein pelota homolog OS=Danio rerio OX=7955 GN=pelo PE=2 SV=1
shibanyu_transcript_7280	0	0	1626.09	0	0	0	-28.6822	2.10986e-13	1.21543e-11	YP_007317676.1	NADH dehydrogenase subunit 4 (mitochondrion) [Epinephelus fuscoguttatus]	GO:0006120(mitochondrial electron transport, NADH to ubiquinone)	GO:0016021(integral component of membrane);GO:0031966(mitochondrial membrane);GO:0070469(respirasome)	GO:0008137(NADH dehydrogenase (ubiquinone) activity)	K03881|ND4|http://www.genome.jp/dbget-bin/www_bget?ko:K03881	ko00190(Oxidative phosphorylation);ko04723(Retrograde endocannabinoid signaling)	KOG4845	NADH dehydrogenase, subunit 4	C	sp|Q4JQH8|NU4M_TETNG	NADH-ubiquinone oxidoreductase chain 4 OS=Tetraodon nigroviridis OX=99883 GN=MT-ND4 PE=3 SV=1
shibanyu_transcript_3083	7.44	7.33	7.86	23.8	26.51	19.79	1.67718	6.80601e-19	8.23357e-17	XP_018535942.1	PREDICTED: ceramide synthase 2-like [Lates calcarifer]	GO:0106097(cellular response to ceramide)	GO:0016021(integral component of membrane);GO:0005634(nucleus)	GO:0003677(DNA binding)	K04710|CERS|http://www.genome.jp/dbget-bin/www_bget?ko:K04710	ko04071(Sphingolipid signaling pathway);ko00600(Sphingolipid metabolism)	KOG1607	Protein transporter of the TRAM (translocating chain-associating membrane) superfamily	U	sp|Q3ZBF8|CERS2_BOVIN	Ceramide synthase 2 OS=Bos taurus OX=9913 GN=CERS2 PE=2 SV=1
shibanyu_transcript_1165	75.28	66.7	65.6	38.08	20.26	32.82	-1.14931	0.000770697	0.00559131	XP_019935106.1	PREDICTED: histidine ammonia-lyase [Paralichthys olivaceus]	GO:0060218(hematopoietic stem cell differentiation);GO:0019556(histidine catabolic process to glutamate and formamide);GO:0019557(histidine catabolic process to glutamate and formate)	GO:0005737(cytoplasm)	GO:0004397(histidine ammonia-lyase activity)	K01745|hutH, HAL|http://www.genome.jp/dbget-bin/www_bget?ko:K01745	ko00340(Histidine metabolism)	KOG0222	Phenylalanine and histidine ammonia-lyase	Q	sp|P21213|HUTH_RAT	Histidine ammonia-lyase OS=Rattus norvegicus OX=10116 GN=Hal PE=1 SV=1
shibanyu_transcript_10289	0	0	0	125.16	60.04	0	10.305	0.00835187	0.040947	AVH76856.1	C1-inhibitor [Sebastes schlegelii]	GO:0045916(negative regulation of complement activation);GO:0030193(regulation of blood coagulation)	GO:0005615(extracellular space)	GO:0004867(serine-type endopeptidase inhibitor activity)	K04001|SERPING1, C1INH|http://www.genome.jp/dbget-bin/www_bget?ko:K04001	ko04610(Complement and coagulation cascades)	KOG2392	Serpin	V	sp|P97290|IC1_MOUSE	Plasma protease C1 inhibitor OS=Mus musculus OX=10090 GN=Serping1 PE=1 SV=3
shibanyu_transcript_9785	0.44	0.21	0.41	1.59	0.97	1.99	2.45221	0.00476526	0.0258376	EOB04958.1	hypothetical protein Anapl_03341, partial [Anas platyrhynchos]	*	*	*	*	*	*	*	*	*	*
shibanyu_transcript_8766	14.35	19.24	13.06	4.11	9.18	6.08	-1.24266	0.00376229	0.0211571	*	*	*	*	*	*	*	*	*	*	*	*
shibanyu_transcript_3435	5.56	4.18	6.08	2.42	1.82	2.57	-1.16752	1.70976e-05	0.000190635	XP_018520764.1	PREDICTED: LOW QUALITY PROTEIN: WD repeat domain phosphoinositide-interacting protein 1-like [Lates calcarifer]	GO:0006914(autophagy)	*	GO:0032266(phosphatidylinositol-3-phosphate binding)	K17908|WIPI, ATG18|http://www.genome.jp/dbget-bin/www_bget?ko:K17908	ko04140(Autophagy - animal);ko04136(Autophagy - other eukaryotes);ko04138(Autophagy - yeast)	KOG2110	Uncharacterized conserved protein, contains WD40 repeats	S	sp|Q5MNZ9|WIPI1_HUMAN	WD repeat domain phosphoinositide-interacting protein 1 OS=Homo sapiens OX=9606 GN=WIPI1 PE=1 SV=3
shibanyu_transcript_1712	47.67	0.26	38.98	0	0	0.19	-8.8772	0.000133954	0.00121614	XP_010731348.1	elongation factor 2 [Larimichthys crocea]	*	*	GO:0005525(GTP binding);GO:0003924(GTPase activity);GO:0003746(translation elongation factor activity)	K03234|EEF2|http://www.genome.jp/dbget-bin/www_bget?ko:K03234	ko04152(AMPK signaling pathway);ko04921(Oxytocin signaling pathway)	KOG0469	Elongation factor 2	J	sp|Q90705|EF2_CHICK	Elongation factor 2 OS=Gallus gallus OX=9031 GN=EEF2 PE=1 SV=3
shibanyu_transcript_9857	18.73	17.64	11.07	5.54	1.94	3.48	-2.11899	0.000152834	0.0013683	AWP19515.1	putative nuclear protein 1-like [Scophthalmus maximus]	GO:0071391(cellular response to estrogen stimulus);GO:0071470(cellular response to osmotic stress);GO:0071467(cellular response to pH);GO:0009267(cellular response to starvation);GO:0071502(cellular response to temperature stimulus)	*	*	K15626|NUPR1, COM1|http://www.genome.jp/dbget-bin/www_bget?ko:K15626	*	KOG4319	DNA-binding nuclear protein p8	K	sp|O54842|NUPR1_RAT	Nuclear protein 1 OS=Rattus norvegicus OX=10116 GN=Nupr1 PE=2 SV=1
shibanyu_transcript_7080	0	0	301.41	0	0	0	-26.384	1.44556e-11	5.29929e-10	AEB31279.1	alpha-2-macroglobulin, partial [Epinephelus bruneus]	*	*	*	K03910|A2M|http://www.genome.jp/dbget-bin/www_bget?ko:K03910	ko04610(Complement and coagulation cascades)	KOG1366	Alpha-macroglobulin	O	sp|Q6IE52|MUG2_RAT	Murinoglobulin-2 OS=Rattus norvegicus OX=10116 GN=Mug2 PE=1 SV=1
shibanyu_transcript_7388	91.25	165.39	217.68	27.92	26.68	4.43	-2.92024	0.000322831	0.00264552	AWP10014.1	Pancreatic progenitor cell differentiation and proliferation factor b isoform 3 [Scophthalmus maximus]	GO:0030154(cell differentiation);GO:0007275(multicellular organism development)	*	*	*	*	*	*	*	sp|Q6PBI2|PDPFB_DANRE	Pancreatic progenitor cell differentiation and proliferation factor B OS=Danio rerio OX=7955 GN=ppdpfb PE=3 SV=1
shibanyu_transcript_243	4.81	5.4	5.09	11.63	8.46	9.67	1.00744	5.50651e-07	8.17361e-06	XP_023127552.1	mRNA decay activator protein ZFP36L1 [Amphiprion ocellaris]	*	*	GO:0046872(metal ion binding)	K18753|ZFP36L|http://www.genome.jp/dbget-bin/www_bget?ko:K18753	*	KOG1677	CCCH-type Zn-finger protein	R	sp|P23950|TISB_MOUSE	mRNA decay activator protein ZFP36L1 OS=Mus musculus OX=10090 GN=Zfp36l1 PE=1 SV=1
shibanyu_transcript_6116	17.89	12.13	20.11	32.96	37.33	36.99	1.14711	2.51479e-06	3.29505e-05	*	*	*	*	*	*	*	*	*	*	*	*
shibanyu_transcript_594	5.11	0	0	0	0	0	-22.982	4.07821e-09	8.4516e-08	XP_018539234.1	PREDICTED: fibronectin-like isoform X1 [Lates calcarifer]	GO:0003181(atrioventricular valve morphogenesis);GO:0003128(heart field specification);GO:0001756(somitogenesis)	GO:0005576(extracellular region)	*	K05717|FN1|http://www.genome.jp/dbget-bin/www_bget?ko:K05717	ko04810(Regulation of actin cytoskeleton);ko04510(Focal adhesion);ko04151(PI3K-Akt signaling pathway);ko04512(ECM-receptor interaction)	*	*	*	sp|P04937|FINC_RAT	Fibronectin OS=Rattus norvegicus OX=10116 GN=Fn1 PE=1 SV=2
shibanyu_transcript_1085	232.37	126.86	199.91	42.63	61.33	63.9	-1.70134	4.23994e-06	5.30843e-05	ADC35580.1	CYP1A [Lateolabrax japonicus]	*	*	GO:0020037(heme binding);GO:0005506(iron ion binding);GO:0016712(oxidoreductase activity, acting on paired donors, with incorporation or reduction of molecular oxygen, reduced flavin or flavoprotein as one donor, and incorporation of one atom of oxygen)	K07408|CYP1A1|http://www.genome.jp/dbget-bin/www_bget?ko:K07408	ko00380(Tryptophan metabolism);ko00140(Steroid hormone biosynthesis);ko00830(Retinol metabolism);ko00980(Metabolism of xenobiotics by cytochrome P450);ko04913(Ovarian Steroidogenesis)	KOG0156	Cytochrome P450 CYP2 subfamily	Q	sp|O42430|CP1A1_LIMLI	Cytochrome P450 1A1 OS=Limanda limanda OX=27771 GN=cyp1a1 PE=2 SV=1
shibanyu_transcript_9686	26.8	209.82	140.94	15.69	6.63	4.09	-3.75658	6.5522e-05	0.000642474	AEG78404.1	60S ribosomal protein L6, partial [Epinephelus coioides]	GO:0043009(chordate embryonic development);GO:0031016(pancreas development);GO:0006412(translation)	GO:0005840(ribosome)	GO:0003735(structural constituent of ribosome)	K02934|RP-L6e, RPL6|http://www.genome.jp/dbget-bin/www_bget?ko:K02934	ko03010(Ribosome)	KOG1694	60s ribosomal protein L6	J	sp|Q02878|RL6_HUMAN	60S ribosomal protein L6 OS=Homo sapiens OX=9606 GN=RPL6 PE=1 SV=3
shibanyu_transcript_3517	0.9	2.38	1.9	21.92	35.32	12.04	3.80853	3.96657e-10	1.01289e-08	ACQ58231.1	Glycolipid transfer protein [Anoplopoma fimbria]	GO:0120009(intermembrane lipid transfer)	GO:0005737(cytoplasm)	GO:0120013(lipid transfer activity)	*	*	KOG3221	Glycolipid transfer protein	G	sp|A2BG43|GLTP_DANRE	Glycolipid transfer protein OS=Danio rerio OX=7955 GN=gltp PE=3 SV=1
shibanyu_transcript_3467	173.74	0	0	0	0	0	-26.9585	5.18683e-12	2.07552e-10	ALJ92404.1	C1INH [Epinephelus coioides]	GO:0045916(negative regulation of complement activation);GO:0030193(regulation of blood coagulation)	GO:0005615(extracellular space)	GO:0004867(serine-type endopeptidase inhibitor activity)	K04001|SERPING1, C1INH|http://www.genome.jp/dbget-bin/www_bget?ko:K04001	ko04610(Complement and coagulation cascades)	KOG2392	Serpin	V	sp|P05155|IC1_HUMAN	Plasma protease C1 inhibitor OS=Homo sapiens OX=9606 GN=SERPING1 PE=1 SV=2
shibanyu_transcript_10729	0	0	0	51.23	0	0	21.6782	2.90686e-08	5.2001e-07	*	*	*	*	*	*	*	*	*	*	*	*
shibanyu_transcript_1315	2.44	3.01	3.03	5.29	4.69	8.44	1.1714	0.000250426	0.00212412	XP_010727623.1	protein sprouty homolog 4 [Larimichthys crocea]	GO:0030097(hemopoiesis);GO:0070373(negative regulation of ERK1 and ERK2 cascade);GO:0040037(negative regulation of fibroblast growth factor receptor signaling pathway);GO:0021594(rhombomere formation);GO:0048741(skeletal muscle fiber development);GO:0007275(multicellular organism development)	GO:0016020(membrane)	*	K17385|SPRY4|http://www.genome.jp/dbget-bin/www_bget?ko:K17385	*	*	*	*	sp|A2VDU1|SPY4_BOVIN	Protein sprouty homolog 4 OS=Bos taurus OX=9913 GN=SPRY4 PE=2 SV=1
shibanyu_transcript_2111	0	0	0	0	177.73	0	26.4561	1.27187e-11	4.71846e-10	XP_018545237.1	PREDICTED: complement factor I-like [Lates calcarifer]	*	GO:0016020(membrane)	GO:0005044(scavenger receptor activity);GO:0004252(serine-type endopeptidase activity)	K01333|CFI|http://www.genome.jp/dbget-bin/www_bget?ko:K01333	ko04610(Complement and coagulation cascades)	KOG3627	Trypsin	E	sp|Q61129|CFAI_MOUSE	Complement factor I OS=Mus musculus OX=10090 GN=Cfi PE=1 SV=3
shibanyu_transcript_11144	536.53	405.85	411.11	158.35	186.21	131.85	-1.48968	2.52739e-06	3.2966e-05	AFM90163.1	hypothetical protein [Callorhinchus milii]	*	*	*	*	*	*	*	*	*	*
shibanyu_transcript_1680	6.82	8.15	14.68	21.68	28.17	22.24	1.36165	2.90996e-05	0.000309479	XP_010745050.1	isocitrate dehydrogenase [NADP] cytoplasmic [Larimichthys crocea]	GO:0006102(isocitrate metabolic process);GO:0006099(tricarboxylic acid cycle);GO:0030097(hemopoiesis)	*	GO:0004450(isocitrate dehydrogenase (NADP+) activity);GO:0000287(magnesium ion binding);GO:0051287(NAD binding)	K00031|IDH1, IDH2, icd|http://www.genome.jp/dbget-bin/www_bget?ko:K00031	ko04146(Peroxisome);ko00020(Citrate cycle (TCA cycle));ko00720(Carbon fixation pathways in prokaryotes);ko00480(Glutathione metabolism);ko01210(2-Oxocarboxylic acid metabolism);ko01230(Biosynthesis of amino acids);ko01200(Carbon metabolism)	KOG1526	NADP-dependent isocitrate dehydrogenase	C	sp|P41562|IDHC_RAT	Isocitrate dehydrogenase [NADP] cytoplasmic OS=Rattus norvegicus OX=10116 GN=Idh1 PE=1 SV=1
shibanyu_transcript_1776	3.99	3.81	4.42	0.46	0.66	0.98	-2.49916	6.52828e-14	4.15663e-12	XP_022607015.1	leucine-rich repeat protein 1 [Seriola dumerili]	*	*	*	K10348|LRR1, PPIL5|http://www.genome.jp/dbget-bin/www_bget?ko:K10348	*	KOG0619	FOG: Leucine rich repeat	R	sp|Q96L50|LLR1_HUMAN	Leucine-rich repeat protein 1 OS=Homo sapiens OX=9606 GN=LRR1 PE=1 SV=2
shibanyu_transcript_3204	7.98	8.14	13.55	18.31	25.99	16.57	1.10478	0.000406464	0.00322176	XP_027143956.1	uncharacterized protein LOC104924046 [Larimichthys crocea]	*	*	GO:0003723(RNA binding)	*	*	KOG0109	RNA-binding protein LARK, contains RRM and retroviral-type Zn-finger domains	AR	sp|Q9BQ04|RBM4B_HUMAN	RNA-binding protein 4B OS=Homo sapiens OX=9606 GN=RBM4B PE=1 SV=1
shibanyu_transcript_9565	10.96	16.26	19	3.81	5.06	6.45	-1.53571	1.14541e-06	1.60656e-05	XP_008296713.1	PREDICTED: toxin 3FTx-Oxy5-like [Stegastes partitus]	*	*	*	*	*	*	*	*	*	*
shibanyu_transcript_11292	0	0	1.42	8.76	16.71	3.89	4.46961	0.00230276	0.0140784	*	*	*	*	*	*	*	*	*	*	*	*
shibanyu_transcript_1351	10.66	11.44	12.25	4.18	2.35	6.28	-1.37393	0.00144483	0.00954479	XP_022626074.1	solute carrier family 2, facilitated glucose transporter member 12 [Seriola dumerili]	*	GO:0016021(integral component of membrane)	GO:0022857(transmembrane transporter activity)	K08149|SLC2A12, GLUT12|http://www.genome.jp/dbget-bin/www_bget?ko:K08149	*	KOG0254	Predicted transporter (major facilitator superfamily)	R	sp|Q6NWF1|GTR12_DANRE	Solute carrier family 2, facilitated glucose transporter member 12 OS=Danio rerio OX=7955 GN=slc2a12 PE=2 SV=2
shibanyu_transcript_10995	0	716.11	440.8	0	0	0	-11.9893	0.00214957	0.0132676	AEB31279.1	alpha-2-macroglobulin, partial [Epinephelus bruneus]	*	*	*	*	*	*	*	*	*	*
shibanyu_transcript_4157	0	0	0	0	157.21	0	25.8006	4.00307e-11	1.31774e-09	XP_023267367.1	LOW QUALITY PROTEIN: hyaluronan-binding protein 2-like [Seriola lalandi dorsalis]	*	GO:0005576(extracellular region)	GO:0005509(calcium ion binding);GO:0004252(serine-type endopeptidase activity)	K08648|HABP2|http://www.genome.jp/dbget-bin/www_bget?ko:K08648	*	KOG3627	Trypsin	E	sp|Q8K0D2|HABP2_MOUSE	Hyaluronan-binding protein 2 OS=Mus musculus OX=10090 GN=Habp2 PE=1 SV=2
shibanyu_transcript_4215	25.57	21.45	35.45	108.18	128.17	61.87	1.91757	1.00108e-06	1.42269e-05	XP_023272927.1	LOW QUALITY PROTEIN: X-box-binding protein 1 [Seriola lalandi dorsalis]	*	*	*	K09027|XBP1|http://www.genome.jp/dbget-bin/www_bget?ko:K09027	ko04141(Protein processing in endoplasmic reticulum)	KOG4005	Transcription factor XBP-1	K	sp|P17861|XBP1_HUMAN	X-box-binding protein 1 OS=Homo sapiens OX=9606 GN=XBP1 PE=1 SV=2
shibanyu_transcript_4472	0.21	1.19	0.1	1.44	591.66	444.88	9.47298	9.22336e-08	1.51294e-06	AER42671.1	glyceraldehyde 3-phosphate dehydrogenase, partial [Epinephelus coioides]	GO:0006006(glucose metabolic process);GO:0006096(glycolytic process)	GO:0005737(cytoplasm)	GO:0004365(glyceraldehyde-3-phosphate dehydrogenase (NAD+) (phosphorylating) activity);GO:0051287(NAD binding);GO:0050661(NADP binding)	K00134|GAPDH, gapA|http://www.genome.jp/dbget-bin/www_bget?ko:K00134	ko04066(HIF-1 signaling pathway);ko00010(Glycolysis / Gluconeogenesis);ko00710(Carbon fixation in photosynthetic organisms);ko01230(Biosynthesis of amino acids);ko01200(Carbon metabolism)	KOG0657	Glyceraldehyde 3-phosphate dehydrogenase	G	sp|Q5XJ10|G3P_DANRE	Glyceraldehyde-3-phosphate dehydrogenase OS=Danio rerio OX=7955 GN=gapdh PE=2 SV=2
shibanyu_transcript_303	13.65	12.07	17.23	36.44	80.26	41.61	1.93661	2.85824e-06	3.69319e-05	AWP06172.1	Sec23-like protein B [Scophthalmus maximus]	GO:0090114(COPII-coated vesicle budding);GO:0006886(intracellular protein transport);GO:0051216(cartilage development);GO:0048702(embryonic neurocranium morphogenesis);GO:0048821(erythrocyte development)	GO:0030127(COPII vesicle coat);GO:0005829(cytosol);GO:0005789(endoplasmic reticulum membrane);GO:0000139(Golgi membrane)	GO:0008270(zinc ion binding)	K14006|SEC23|http://www.genome.jp/dbget-bin/www_bget?ko:K14006	ko04141(Protein processing in endoplasmic reticulum)	KOG1986	Vesicle coat complex COPII, subunit SEC23	U	sp|Q5ZK03|SC23A_CHICK	Protein transport protein Sec23A OS=Gallus gallus OX=9031 GN=SEC23A PE=2 SV=1
shibanyu_transcript_3774	39.85	36.1	36.84	98.14	83.79	71.72	1.21096	3.20953e-08	5.69941e-07	*	*	*	*	*	*	*	*	*	*	*	*
shibanyu_transcript_11468	19.83	15.39	17.83	77.2	99.64	63.6	2.19052	2.95508e-06	3.8031e-05	*	*	*	*	*	*	*	*	*	*	*	*
shibanyu_transcript_9387	2.25	2.55	4.74	4.55	6.87	9.85	1.27221	0.00853185	0.0417027	KPP76466.1	eukaryotic translation initiation factor 1-like [Scleropages formosus]	*	GO:0016282(eukaryotic 43S preinitiation complex)	GO:0043024(ribosomal small subunit binding);GO:0003723(RNA binding);GO:0003743(translation initiation factor activity)	K03113|EIF1, SUI1|http://www.genome.jp/dbget-bin/www_bget?ko:K03113	ko03013(RNA transport)	KOG1770	Translation initiation factor 1 (eIF-1/SUI1)	J	sp|Q5E938|EIF1_BOVIN	Eukaryotic translation initiation factor 1 OS=Bos taurus OX=9913 GN=EIF1 PE=3 SV=1
shibanyu_transcript_1061	9.83	20.08	7.45	5.38	2.67	3.99	-1.60504	0.00557958	0.0295506	XP_022045208.1	putative monooxygenase p33MONOX [Acanthochromis polyacanthus]	*	*	*	*	*	*	*	*	sp|A4QNZ7|P33MX_DANRE	Putative monooxygenase p33MONOX OS=Danio rerio OX=7955 GN=p33monox PE=1 SV=1
shibanyu_transcript_3906	5.87	7.11	6.71	10.67	15.68	12.11	1.01213	8.40941e-06	9.9738e-05	XP_020502531.1	heme transporter hrg1-A-like [Labrus bergylta]	GO:0048821(erythrocyte development)	GO:0016021(integral component of membrane)	GO:0015232(heme transporter activity)	K15380|SLC48A1, HRG1|http://www.genome.jp/dbget-bin/www_bget?ko:K15380	*	*	*	*	sp|Q7T3B2|HRG1A_DANRE	Heme transporter hrg1-A OS=Danio rerio OX=7955 GN=slc48a1b PE=2 SV=1
shibanyu_transcript_5144	0	0	0	42.07	0	0	23.7787	1.15708e-09	2.64109e-08	XP_026205312.1	uncharacterized protein LOC113155049 [Anabas testudineus]	*	*	*	*	*	*	*	*	*	*
shibanyu_transcript_7898	12.39	35.01	38.52	12.22	6.24	11.84	-1.4216	0.0104667	0.0491972	XP_008282604.1	PREDICTED: ES1 protein homolog, mitochondrial-like [Stegastes partitus]	*	*	*	*	*	*	*	*	sp|F1QCN0|GAL3A_DANRE	Glutamine amidotransferase-like class 1 domain-containing protein 3A, mitochondrial OS=Danio rerio OX=7955 GN=gatd3a PE=3 SV=1
shibanyu_transcript_7855	20.44	17.27	30.87	62.88	51.16	45.19	1.28267	8.2453e-06	9.80862e-05	XP_026168742.1	elongation factor 1-delta-like isoform X2 [Mastacembelus armatus]	*	*	*	K15410|EEF1D|http://www.genome.jp/dbget-bin/www_bget?ko:K15410	*	KOG1668	Elongation factor 1 beta/delta chain	K	sp|P29693|EF1D_XENLA	Elongation factor 1-delta OS=Xenopus laevis OX=8355 GN=eef1d PE=1 SV=1
shibanyu_transcript_7432	1.1	1233.61	1117.37	0	0.41	0.8	-10.8744	2.2901e-07	3.6156e-06	*	*	*	*	*	*	*	*	*	*	*	*
shibanyu_transcript_3	22.33	23.93	20.13	62.86	57.04	47.99	1.37798	3.10887e-10	8.176e-09	XP_010739452.2	E3 ubiquitin-protein ligase MIB2 isoform X1 [Larimichthys crocea]	GO:0030318(melanocyte differentiation);GO:0031398(positive regulation of protein ubiquitination);GO:0051865(protein autoubiquitination);GO:0002090(regulation of receptor internalization)	GO:0031410(cytoplasmic vesicle);GO:0048471(perinuclear region of cytoplasm)	GO:0042803(protein homodimerization activity);GO:0004842(ubiquitin-protein transferase activity);GO:0008270(zinc ion binding)	K10645|MIB|http://www.genome.jp/dbget-bin/www_bget?ko:K10645	*	KOG4582	Uncharacterized conserved protein, contains ZZ-type Zn-finger	R	sp|Q5ZIJ9|MIB2_CHICK	E3 ubiquitin-protein ligase MIB2 OS=Gallus gallus OX=9031 GN=MIB2 PE=2 SV=1
shibanyu_transcript_3525	5.38	6.51	14.38	2.63	4.1	3.46	-1.28123	0.00476879	0.0258412	XP_020461049.1	coronin-1A-like [Monopterus albus]	GO:0007420(brain development);GO:0021952(central nervous system projection neuron axonogenesis);GO:0001654(eye development)	*	*	K13882|CORO1A|http://www.genome.jp/dbget-bin/www_bget?ko:K13882	ko04145(Phagosome)	KOG0303	Actin-binding protein Coronin, contains WD40 repeats	Z	sp|B0R0D7|COR1C_DANRE	Coronin-1C-A OS=Danio rerio OX=7955 GN=coro1ca PE=2 SV=1
shibanyu_transcript_1540	1.1	1.63	1.45	4.18	4.63	2.24	1.47399	0.000366664	0.00296208	XP_010729694.1	SPRY domain-containing SOCS box protein 4 [Larimichthys crocea]	GO:0035556(intracellular signal transduction)	*	*	K10343|SPSB1_4, SSB1, SSB4|http://www.genome.jp/dbget-bin/www_bget?ko:K10343	*	KOG3953	SOCS box protein SSB-1, contains SPRY domain	R	sp|Q8R5B6|SPSB4_MOUSE	SPRY domain-containing SOCS box protein 4 OS=Mus musculus OX=10090 GN=Spsb4 PE=1 SV=1
shibanyu_transcript_4726	0	0	0	0	0	238.59	26.2523	1.82182e-11	6.45844e-10	AFZ93893.1	complement component 7 [Oplegnathus fasciatus]	GO:0006956(complement activation)	GO:0005579(membrane attack complex)	*	K03996|C7|http://www.genome.jp/dbget-bin/www_bget?ko:K03996	ko04610(Complement and coagulation cascades)	*	*	*	sp|Q29RQ1|CO7_BOVIN	Complement component C7 OS=Bos taurus OX=9913 GN=C7 PE=2 SV=1
shibanyu_transcript_660	19.89	31.86	23.61	45.74	63.8	38.8	1.02568	0.0019708	0.0123293	ARQ82850.1	interleukin 6 receptor [Epinephelus coioides]	*	*	*	K05055|IL6R|http://www.genome.jp/dbget-bin/www_bget?ko:K05055	ko04066(HIF-1 signaling pathway);ko04630(Jak-STAT signaling pathway);ko04151(PI3K-Akt signaling pathway);ko04060(Cytokine-cytokine receptor interaction);ko04640(Hematopoietic cell lineage);ko04659(Th17 cell differentiation)	*	*	*	sp|O18796|IL6RA_PIG	Interleukin-6 receptor subunit alpha OS=Sus scrofa OX=9823 GN=IL6R PE=2 SV=2
shibanyu_transcript_8921	6.98	6.64	11.25	3.78	3.87	3.78	-1.06268	0.00021531	0.00185388	AEB31287.1	caspace-like protein, partial [Epinephelus bruneus]	*	*	*	*	*	*	*	*	*	*
shibanyu_transcript_3707	23.44	51.15	56.06	72.59	94.05	81.87	1.00342	0.00689285	0.0349445	XP_026201522.1	LOW QUALITY PROTEIN: complement factor H-like [Anabas testudineus]	*	*	*	K04004|CFH, HF1|http://www.genome.jp/dbget-bin/www_bget?ko:K04004	ko04610(Complement and coagulation cascades)	*	*	*	sp|P08603|CFAH_HUMAN	Complement factor H OS=Homo sapiens OX=9606 GN=CFH PE=1 SV=4
shibanyu_transcript_7659	0	0	0	0	22.63	77.7	11.0102	0.00483103	0.0260994	XP_010735965.2	glyoxylate reductase/hydroxypyruvate reductase [Larimichthys crocea]	*	*	GO:0051287(NAD binding);GO:0016616(oxidoreductase activity, acting on the CH-OH group of donors, NAD or NADP as acceptor)	K00049|GRHPR|http://www.genome.jp/dbget-bin/www_bget?ko:K00049	ko00260(Glycine, serine and threonine metabolism);ko00630(Glyoxylate and dicarboxylate metabolism);ko00620(Pyruvate metabolism)	KOG0069	Glyoxylate/hydroxypyruvate reductase (D-isomer-specific 2-hydroxy acid dehydrogenase superfamily)	C	sp|Q9UBQ7|GRHPR_HUMAN	Glyoxylate reductase/hydroxypyruvate reductase OS=Homo sapiens OX=9606 GN=GRHPR PE=1 SV=1
shibanyu_transcript_2934	32.09	76.58	80.42	18.31	32.6	28.9	-1.17124	0.0106033	0.049598	*	*	*	*	*	*	*	*	*	*	*	*
shibanyu_transcript_571	2.14	1.52	1.13	25.56	4.06	9.72	3.0737	0.000209796	0.00181449	XP_022613626.1	alanine aminotransferase 2-like isoform X1 [Seriola dumerili]	GO:0009058(biosynthetic process)	*	GO:0003824(catalytic activity);GO:0030170(pyridoxal phosphate binding)	K00814|GPT, ALT|http://www.genome.jp/dbget-bin/www_bget?ko:K00814	ko00250(Alanine, aspartate and glutamate metabolism);ko00220(Arginine biosynthesis);ko00710(Carbon fixation in photosynthetic organisms);ko01210(2-Oxocarboxylic acid metabolism);ko01230(Biosynthesis of amino acids);ko01200(Carbon metabolism)	KOG0258	Alanine aminotransferase	E	sp|Q6NYL5|ALAT2_DANRE	Alanine aminotransferase 2-like OS=Danio rerio OX=7955 GN=gpt2l PE=2 SV=2
shibanyu_transcript_9119	27.99	16.08	14.51	50.8	36.72	67.76	1.41554	0.00350047	0.0199163	ALJ92403.1	complement component C9 [Epinephelus coioides]	GO:0001906(cell killing);GO:0006957(complement activation, alternative pathway);GO:0006958(complement activation, classical pathway);GO:0019835(cytolysis);GO:0051260(protein homooligomerization);GO:0071391(cellular response to estrogen stimulus);GO:0006955(immune response)	GO:0005615(extracellular space);GO:0005579(membrane attack complex);GO:0044218(other organism cell membrane);GO:0005886(plasma membrane)	*	K04000|C9|http://www.genome.jp/dbget-bin/www_bget?ko:K04000	ko04610(Complement and coagulation cascades)	*	*	*	sp|P79755|CO9_TAKRU	Complement component C9 OS=Takifugu rubripes OX=31033 GN=c9 PE=3 SV=1
shibanyu_transcript_3693	3.77	3.38	4.25	47.71	56.33	47.38	3.79133	6.52042e-110	3.15523e-106	XP_020506499.1	nucleolin [Labrus bergylta]	*	*	*	K11294|NCL, NSR1|http://www.genome.jp/dbget-bin/www_bget?ko:K11294	*	KOG0123	Polyadenylate-binding protein (RRM superfamily)	AJ	sp|P20397|NUCL_XENLA	Nucleolin OS=Xenopus laevis OX=8355 GN=ncl PE=2 SV=3
shibanyu_transcript_9008	0	27.88	0	0	0	0	-22.6673	6.62994e-09	1.32026e-07	XP_010731348.1	elongation factor 2 [Larimichthys crocea]	*	*	GO:0005525(GTP binding);GO:0003924(GTPase activity)	K03234|EEF2|http://www.genome.jp/dbget-bin/www_bget?ko:K03234	ko04152(AMPK signaling pathway);ko04921(Oxytocin signaling pathway)	KOG0469	Elongation factor 2	J	sp|Q90705|EF2_CHICK	Elongation factor 2 OS=Gallus gallus OX=9031 GN=EEF2 PE=1 SV=3
shibanyu_transcript_5437	4.41	30.96	27.75	26.02	2720.25	43.77	5.5592	0.00140344	0.00931582	XP_026027281.1	fibrinogen gamma chain [Astatotilapia calliptera]	GO:0072378(blood coagulation, fibrin clot formation);GO:0030168(platelet activation);GO:0051258(protein polymerization)	GO:0005577(fibrinogen complex)	GO:0005102(signaling receptor binding)	K03905|FGG|http://www.genome.jp/dbget-bin/www_bget?ko:K03905	ko04610(Complement and coagulation cascades);ko04611(Platelet activation)	KOG2579	Ficolin and related extracellular proteins	R	sp|P17634|FIBG_XENLA	Fibrinogen gamma chain OS=Xenopus laevis OX=8355 GN=fgg PE=2 SV=1
shibanyu_transcript_1066	31.11	28.89	27.51	69.98	99.25	84.22	1.57123	5.73451e-12	2.27453e-10	XP_028268380.1	collagen alpha-1(X) chain-like [Parambassis ranga]	*	*	*	*	*	*	*	*	sp|Q86Z23|C1QL4_HUMAN	Complement C1q-like protein 4 OS=Homo sapiens OX=9606 GN=C1QL4 PE=2 SV=1
shibanyu_transcript_5229	0	89.88	0.1	0	0	0	-25.5138	6.56019e-11	2.06135e-09	XP_023279912.1	fibrinogen beta chain [Seriola lalandi dorsalis]	GO:0072378(blood coagulation, fibrin clot formation);GO:0030168(platelet activation);GO:0051258(protein polymerization)	GO:0005577(fibrinogen complex)	GO:0005102(signaling receptor binding)	K03904|FGB|http://www.genome.jp/dbget-bin/www_bget?ko:K03904	ko04610(Complement and coagulation cascades);ko04611(Platelet activation)	KOG2579	Ficolin and related extracellular proteins	R	sp|Q02020|FIBB_CHICK	Fibrinogen beta chain (Fragment) OS=Gallus gallus OX=9031 GN=FGB PE=1 SV=1
shibanyu_transcript_9067	3.72	1.8	4.18	8.68	7.83	5.99	1.26412	0.0031966	0.0185249	XP_022068161.1	protein lin-52 homolog [Acanthochromis polyacanthus]	GO:0006351(transcription, DNA-templated)	GO:0070176(DRM complex)	*	*	*	KOG4402	Uncharacterized conserved protein	S	sp|Q6X4M3|LIN52_ONCMY	Protein lin-52 homolog OS=Oncorhynchus mykiss OX=8022 GN=lin52 PE=2 SV=1
shibanyu_transcript_6714	34.18	35.53	24.31	11.55	9.05	15.77	-1.34433	0.000290135	0.00241024	XP_018551470.1	PREDICTED: proenkephalin-A [Lates calcarifer]	GO:0007218(neuropeptide signaling pathway)	*	*	K18832|PENK|http://www.genome.jp/dbget-bin/www_bget?ko:K18832	*	*	*	*	sp|P0DP56|PENKV_MEIAT	Proenkephalin-A OS=Meiacanthus atrodorsalis OX=1405650 PE=2 SV=1
shibanyu_transcript_667	34.32	22.51	16.57	76.72	52.14	70.15	1.45093	0.0013833	0.00922646	BAM36362.1	coagulin factor II [Oplegnathus fasciatus]	GO:0006953(acute-phase response);GO:0007596(blood coagulation)	GO:0005576(extracellular region)	GO:0005509(calcium ion binding);GO:0004252(serine-type endopeptidase activity)	K01313|F2|http://www.genome.jp/dbget-bin/www_bget?ko:K01313	ko04810(Regulation of actin cytoskeleton);ko04080(Neuroactive ligand-receptor interaction);ko04610(Complement and coagulation cascades)	*	*	*	sp|P00734|THRB_HUMAN	Prothrombin OS=Homo sapiens OX=9606 GN=F2 PE=1 SV=2
shibanyu_transcript_6074	2.34	1.56	2.66	10.73	11.15	8.4	2.25895	6.09576e-14	3.95938e-12	XP_018536730.1	PREDICTED: LOW QUALITY PROTEIN: phosphoserine phosphatase [Lates calcarifer]	GO:0006564(L-serine biosynthetic process)	*	GO:0004647(phosphoserine phosphatase activity)	K01079|serB, PSPH|http://www.genome.jp/dbget-bin/www_bget?ko:K01079	ko00260(Glycine, serine and threonine metabolism);ko00680(Methane metabolism);ko01230(Biosynthesis of amino acids);ko01200(Carbon metabolism)	KOG1615	Phosphoserine phosphatase	E	sp|P78330|SERB_HUMAN	Phosphoserine phosphatase OS=Homo sapiens OX=9606 GN=PSPH PE=1 SV=2
shibanyu_transcript_6770	0	141.27	0	0	0.01	0	-25.148	1.21997e-10	3.53499e-09	XP_028283188.1	vitamin K-dependent protein C-like [Parambassis ranga]	GO:0007596(blood coagulation)	GO:0005576(extracellular region)	GO:0005509(calcium ion binding);GO:0004252(serine-type endopeptidase activity)	K01344|PROC|http://www.genome.jp/dbget-bin/www_bget?ko:K01344	ko04610(Complement and coagulation cascades)	*	*	*	sp|Q28278|PROC_CANLF	Vitamin K-dependent protein C OS=Canis lupus familiaris OX=9615 GN=PROC PE=2 SV=2
shibanyu_transcript_10354	0	0	0	0	33.06	0	21.3805	4.49167e-08	7.76258e-07	*	*	*	*	*	*	*	*	*	*	*	*
shibanyu_transcript_8650	0	48.93	0	0	0	0	-23.7106	1.29407e-09	2.91256e-08	XP_023134230.1	ATP synthase subunit gamma, mitochondrial isoform X1 [Amphiprion ocellaris]	GO:0015986(ATP synthesis coupled proton transport)	GO:0045261(proton-transporting ATP synthase complex, catalytic core F(1))	GO:0046933(proton-transporting ATP synthase activity, rotational mechanism)	K02136|ATPeF1G, ATP5C1, ATP3|http://www.genome.jp/dbget-bin/www_bget?ko:K02136	ko00190(Oxidative phosphorylation)	KOG1531	F0F1-type ATP synthase, gamma subunit	C	sp|Q4R5B0|ATPG_MACFA	ATP synthase subunit gamma, mitochondrial OS=Macaca fascicularis OX=9541 GN=ATP5F1C PE=2 SV=1
shibanyu_transcript_6445	81.21	47.97	83.6	19.72	16.03	37.65	-1.49678	0.00195024	0.0122164	AEM37660.1	cold inducible RNA binding protein, partial [Epinephelus bruneus]	*	*	*	K13195|CIRBP|http://www.genome.jp/dbget-bin/www_bget?ko:K13195	*	KOG0118	FOG: RRM domain	R	sp|Q9DED4|CIRBB_XENLA	Cold-inducible RNA-binding protein B OS=Xenopus laevis OX=8355 GN=cirbp-b PE=1 SV=1
shibanyu_transcript_7914	1.63	4.43	2.13	66.3	47.65	33.29	4.24734	4.69713e-14	3.11362e-12	*	*	*	*	*	*	*	*	*	*	*	*
shibanyu_transcript_1155	22.45	19.11	29.94	11.32	6.57	8.92	-1.35595	1.14043e-05	0.000131238	XP_020514815.1	claudin-1-like [Labrus bergylta]	*	*	*	K06087|CLDN|http://www.genome.jp/dbget-bin/www_bget?ko:K06087	ko04530(Tight junction);ko04514(Cell adhesion molecules (CAMs));ko04670(Leukocyte transendothelial migration)	*	*	*	sp|P56746|CLD15_HUMAN	Claudin-15 OS=Homo sapiens OX=9606 GN=CLDN15 PE=1 SV=1
shibanyu_transcript_4954	19.34	39	29.15	12.56	11.25	15.17	-1.11393	0.000860081	0.00616583	XP_026148046.1	fatty acid-binding protein, intestinal-like [Mastacembelus armatus]	*	*	GO:0005504(fatty acid binding)	K08751|FABP2|http://www.genome.jp/dbget-bin/www_bget?ko:K08751	ko04975(Fat digestion and absorption);ko03320(PPAR signaling pathway)	KOG4015	Fatty acid-binding protein FABP	I	sp|Q56JX9|FABPI_BOVIN	Fatty acid-binding protein, intestinal OS=Bos taurus OX=9913 GN=FABP2 PE=2 SV=3
shibanyu_transcript_10184	129.42	136.16	147.93	48.88	46.59	77.43	-1.22247	1.47354e-06	2.01426e-05	*	*	*	*	*	*	*	*	*	*	*	*
shibanyu_transcript_9107	0	0.15	0	0.4	0	68.94	9.05865	0.00802694	0.0396756	*	*	*	*	*	*	*	*	*	*	*	*
shibanyu_transcript_4273	0.81	4.71	2.25	0	315.42	240.17	6.23586	0.00530252	0.0282898	XP_010731348.1	elongation factor 2 [Larimichthys crocea]	*	*	GO:0005525(GTP binding);GO:0003924(GTPase activity);GO:0003746(translation elongation factor activity)	K03234|EEF2|http://www.genome.jp/dbget-bin/www_bget?ko:K03234	ko04152(AMPK signaling pathway);ko04921(Oxytocin signaling pathway)	KOG0469	Elongation factor 2	J	sp|Q90705|EF2_CHICK	Elongation factor 2 OS=Gallus gallus OX=9031 GN=EEF2 PE=1 SV=3
shibanyu_transcript_11137	0	0	0	0	0	145.87	22.2342	1.27126e-08	2.4219e-07	*	*	*	*	*	*	*	*	*	*	*	*
shibanyu_transcript_8397	5.34	6.38	7.4	39.63	46.38	40.07	2.79014	9.43301e-54	1.01436e-50	XP_003451361.2	cytochrome b-c1 complex subunit 10 [Oreochromis niloticus]	*	*	GO:0008121(ubiquinol-cytochrome-c reductase activity)	K00420|QCR10, UQCR|http://www.genome.jp/dbget-bin/www_bget?ko:K00420	ko00190(Oxidative phosphorylation);ko04260(Cardiac muscle contraction)	*	*	*	sp|Q9CPX8|QCR10_MOUSE	Cytochrome b-c1 complex subunit 10 OS=Mus musculus OX=10090 GN=Uqcr11 PE=3 SV=1
shibanyu_transcript_1660	33.07	32.27	36.43	96.91	99.42	110.59	1.64064	5.41808e-65	1.31091e-61	ACM41842.1	14 kDa apolipoprotein, partial [Epinephelus coioides]	*	*	*	*	*	*	*	*	*	*
shibanyu_transcript_975	0.48	2.37	3.83	13.89	9.79	15.25	2.65583	0.000448087	0.0035114	AFZ93893.1	complement component 7 [Oplegnathus fasciatus]	GO:0006956(complement activation)	GO:0005579(membrane attack complex)	*	K03996|C7|http://www.genome.jp/dbget-bin/www_bget?ko:K03996	ko04610(Complement and coagulation cascades)	*	*	*	sp|Q9TUQ3|CO7_PIG	Complement component C7 OS=Sus scrofa OX=9823 GN=C7 PE=1 SV=1
shibanyu_transcript_738	0	0	0	0	220.15	0	27.2229	3.21212e-12	1.3516e-10	XP_010771546.1	PREDICTED: apolipoprotein B-100 [Notothenia coriiceps]	*	*	*	K14462|APOB|http://www.genome.jp/dbget-bin/www_bget?ko:K14462	ko04975(Fat digestion and absorption);ko04977(Vitamin digestion and absorption)	KOG4338	Predicted lipoprotein	I	sp|P04114|APOB_HUMAN	Apolipoprotein B-100 OS=Homo sapiens OX=9606 GN=APOB PE=1 SV=2
shibanyu_transcript_4093	0.74	4.66	1.63	29.26	27.39	6.11	3.23423	0.000905695	0.00645458	XP_022609945.1	uncharacterized protein LOC111228388 [Seriola dumerili]	*	*	*	*	*	*	*	*	*	*
shibanyu_transcript_3634	0.48	0.24	0.12	2.51	6.45	2.44	3.75787	2.59956e-06	3.37698e-05	XP_022620754.1	GTP-binding protein Rhes-like [Seriola dumerili]	GO:0007165(signal transduction)	GO:0016020(membrane)	GO:0005525(GTP binding);GO:0003924(GTPase activity)	*	*	KOG0395	Ras-related GTPase	R	sp|Q96D21|RHES_HUMAN	GTP-binding protein Rhes OS=Homo sapiens OX=9606 GN=RASD2 PE=1 SV=1
shibanyu_transcript_5008	0	0	0	0	1314.18	1548	28.7034	2.02529e-13	1.1737e-11	AEW43726.1	transferrin [Epinephelus coioides]	*	*	*	K14736|TF|http://www.genome.jp/dbget-bin/www_bget?ko:K14736	ko04216(Ferroptosis);ko04066(HIF-1 signaling pathway);ko04978(Mineral absorption)	*	*	*	sp|P79819|TRFE_ORYLA	Serotransferrin OS=Oryzias latipes OX=8090 GN=tf PE=3 SV=1
shibanyu_transcript_7288	19.47	30.81	45.29	74.18	71.91	68.56	1.24769	5.35198e-05	0.000540673	AEB31299.1	hypothetical protein, partial [Epinephelus bruneus]	*	*	*	K03997|C8A|http://www.genome.jp/dbget-bin/www_bget?ko:K03997	ko04610(Complement and coagulation cascades)	*	*	*	sp|P98136|CO8A_RABIT	Complement component C8 alpha chain OS=Oryctolagus cuniculus OX=9986 GN=C8A PE=1 SV=1
shibanyu_transcript_1993	3.14	3.59	3.87	9.79	18.23	11.29	1.9399	4.80164e-09	9.80385e-08	AKI29975.1	solute carrier family 3 member 2 [Siniperca chuatsi]	GO:0006865(amino acid transport);GO:0005975(carbohydrate metabolic process)	GO:0016021(integral component of membrane)	GO:0003824(catalytic activity)	K06519|SLC3A2, MDU1|http://www.genome.jp/dbget-bin/www_bget?ko:K06519	ko04216(Ferroptosis);ko04150(mTOR signaling pathway);ko04974(Protein digestion and absorption)	KOG0471	Alpha-amylase	G	sp|Q7YQK3|4F2_RABIT	4F2 cell-surface antigen heavy chain OS=Oryctolagus cuniculus OX=9986 GN=SLC3A2 PE=1 SV=2
shibanyu_transcript_5006	81.22	0	0	0	0	0	-25.5256	6.4285e-11	2.02655e-09	XP_022621491.1	apolipoprotein B-100-like [Seriola dumerili]	*	*	GO:0005319(lipid transporter activity)	K14462|APOB|http://www.genome.jp/dbget-bin/www_bget?ko:K14462	ko04975(Fat digestion and absorption);ko04977(Vitamin digestion and absorption)	*	*	*	*	*
shibanyu_transcript_4940	63.75	52.71	37.07	13	17.98	26.66	-1.40108	0.00213187	0.0131835	XP_026195350.1	reticulon-1 isoform X3 [Anabas testudineus]	*	GO:0005789(endoplasmic reticulum membrane);GO:0016021(integral component of membrane)	*	*	*	KOG1792	Reticulon	U	sp|Q6IFY7|RTN1A_XENLA	Reticulon-1-A OS=Xenopus laevis OX=8355 GN=rtn1-a PE=2 SV=1
shibanyu_transcript_4918	0	0	0	20.87	10.95	36.22	11.1925	6.03808e-15	4.71263e-13	XP_019111791.1	translocon-associated protein subunit alpha [Larimichthys crocea]	*	GO:0005789(endoplasmic reticulum membrane);GO:0016021(integral component of membrane)	*	K13249|SSR1|http://www.genome.jp/dbget-bin/www_bget?ko:K13249	ko04141(Protein processing in endoplasmic reticulum)	KOG1631	Translocon-associated complex TRAP, alpha subunit	U	sp|P45433|SSRA_ONCMY	Translocon-associated protein subunit alpha OS=Oncorhynchus mykiss OX=8022 GN=ssr1 PE=2 SV=1
shibanyu_transcript_5067	117.93	6.37	3.86	12.79	7.98	9582.11	6.13722	0.00972662	0.0462349	ACH90228.1	apolipoprotein A-I, partial [Morone saxatilis]	*	*	*	K08757|APOA1|http://www.genome.jp/dbget-bin/www_bget?ko:K08757	ko04975(Fat digestion and absorption);ko04977(Vitamin digestion and absorption);ko03320(PPAR signaling pathway)	*	*	*	sp|O42175|APOA1_SPAAU	Apolipoprotein A-I OS=Sparus aurata OX=8175 GN=apoa1 PE=2 SV=1
shibanyu_transcript_3242	32	52.86	40.24	10.69	10.3	13.85	-1.79454	1.28115e-10	3.69018e-09	XP_023146325.1	sestrin-1 [Amphiprion ocellaris]	GO:1901031(regulation of response to reactive oxygen species)	GO:0005634(nucleus)	*	K10141|SESN1_3|http://www.genome.jp/dbget-bin/www_bget?ko:K10141	ko04115(p53 signaling pathway);ko04211(Longevity regulating pathway - mammal)	KOG3746	Uncharacterized conserved protein	S	sp|P58003|SESN1_XENLA	Sestrin-1 OS=Xenopus laevis OX=8355 GN=sesn1 PE=2 SV=1
shibanyu_transcript_9707	0	68.32	0	0	0	0	-23.4458	1.97117e-09	4.32584e-08	*	*	*	*	*	*	*	*	*	*	*	*
shibanyu_transcript_3860	37.09	10.14	20.5	71.05	49.42	86.38	1.62279	0.0106295	0.0496969	AEB31283.1	apolipoprotein E, partial [Epinephelus bruneus]	*	*	*	K04524|APOE|http://www.genome.jp/dbget-bin/www_bget?ko:K04524	*	*	*	*	sp|O42364|APOEB_DANRE	Apolipoprotein Eb OS=Danio rerio OX=7955 GN=apoeb PE=2 SV=1
shibanyu_transcript_7074	1.64	1.45	1.63	47.98	66.41	43	5.10786	7.11514e-52	6.26003e-49	*	*	*	*	*	*	*	*	*	*	*	*
shibanyu_transcript_4665	7.92	5.54	9.18	16.21	18.5	10.34	1.04749	0.00399448	0.022256	XP_023276230.1	tsukushin [Seriola lalandi dorsalis]	*	*	*	K08130|TSK, LRRC54|http://www.genome.jp/dbget-bin/www_bget?ko:K08130	*	KOG0619	FOG: Leucine rich repeat	R	sp|Q58A48|TSK_DANRE	Tsukushin OS=Danio rerio OX=7955 GN=tsku PE=2 SV=2
shibanyu_transcript_11051	0	0.68	0	0	0	511.71	10.3839	0.00786499	0.0389546	XP_010796061.1	PREDICTED: protein AMBP-like [Notothenia coriiceps]	*	*	GO:0004867(serine-type endopeptidase inhibitor activity)	*	*	KOG4295	Serine proteinase inhibitor (KU family)	O	sp|P36992|AMBP_PLEPL	Protein AMBP (Fragment) OS=Pleuronectes platessa OX=8262 PE=2 SV=1
shibanyu_transcript_10340	119.7	134	84.88	24.11	8.8	3.57	-3.18754	0.00011334	0.00104667	AER00227.1	hepcidin [Alphestes immaculatus]	*	*	*	*	*	*	*	*	sp|Q9DFD6|HEPC_ONCMY	Hepcidin (Fragment) OS=Oncorhynchus mykiss OX=8022 GN=hamp PE=2 SV=1
shibanyu_transcript_3315	2.76	2.03	2.14	0.8	0.59	1.23	-1.35965	0.00134374	0.00903732	XP_019122598.1	zinc finger protein 525 [Larimichthys crocea]	*	*	GO:0003676(nucleic acid binding)	*	*	*	*	*	*	*
shibanyu_transcript_6811	38.54	53.95	52.45	120.14	180.31	110.7	1.55949	7.3918e-08	1.23935e-06	ACM41870.1	B-cell translocation protein 1 [Epinephelus coioides]	*	*	*	K14443|TOB|http://www.genome.jp/dbget-bin/www_bget?ko:K14443	ko03018(RNA degradation)	KOG4006	Anti-proliferation factor BTG1/TOB	TR	sp|P34743|BTG1_CHICK	Protein BTG1 OS=Gallus gallus OX=9031 GN=BTG1 PE=2 SV=1
shibanyu_transcript_9173	326.67	0	0	0	0	0	-25.8389	3.74957e-11	1.24275e-09	XP_026027281.1	fibrinogen gamma chain [Astatotilapia calliptera]	GO:0072378(blood coagulation, fibrin clot formation);GO:0030168(platelet activation);GO:0051258(protein polymerization)	GO:0005577(fibrinogen complex)	GO:0005102(signaling receptor binding)	K03905|FGG|http://www.genome.jp/dbget-bin/www_bget?ko:K03905	ko04610(Complement and coagulation cascades);ko04611(Platelet activation)	KOG2579	Ficolin and related extracellular proteins	R	sp|P17634|FIBG_XENLA	Fibrinogen gamma chain OS=Xenopus laevis OX=8355 GN=fgg PE=2 SV=1
shibanyu_transcript_1302	19.93	29.24	26.67	10.55	7.39	10	-1.38559	1.32372e-08	2.50704e-07	XP_018521931.1	PREDICTED: growth arrest-specific protein 2 [Lates calcarifer]	GO:0006915(apoptotic process)	GO:0005856(cytoskeleton)	GO:0008017(microtubule binding)	*	*	KOG0516	Dystonin, GAS (Growth-arrest-specific protein), and related proteins	Z	sp|O43903|GAS2_HUMAN	Growth arrest-specific protein 2 OS=Homo sapiens OX=9606 GN=GAS2 PE=1 SV=1
shibanyu_transcript_6395	19.74	14.71	22.69	57.82	70.08	29.98	1.52124	0.000530834	0.00407085	XP_008277413.1	PREDICTED: 7-dehydrocholesterol reductase [Stegastes partitus]	GO:0016126(sterol biosynthetic process)	GO:0016021(integral component of membrane)	GO:0016628(oxidoreductase activity, acting on the CH-CH group of donors, NAD or NADP as acceptor)	K00213|DHCR7|http://www.genome.jp/dbget-bin/www_bget?ko:K00213	ko00100(Steroid biosynthesis)	KOG1435	Sterol reductase/lamin B receptor	IT	sp|Q7SXF1|DHCR7_DANRE	7-dehydrocholesterol reductase OS=Danio rerio OX=7955 GN=dhcr7 PE=2 SV=1
shibanyu_transcript_10438	1357.57	0	0	0	0	0	-26.6513	8.99588e-12	3.45485e-10	AFZ94806.1	NADH dehydrogenase subunit 3, partial (mitochondrion) [Pomacentrus baenschi]	*	GO:0016021(integral component of membrane);GO:0031966(mitochondrial membrane);GO:0070469(respirasome)	GO:0008137(NADH dehydrogenase (ubiquinone) activity)	K03880|ND3|http://www.genome.jp/dbget-bin/www_bget?ko:K03880	ko00190(Oxidative phosphorylation);ko04723(Retrograde endocannabinoid signaling)	KOG4662	NADH dehydrogenase subunit 3 and related proteins	C	sp|P15957|NU3M_GADMO	NADH-ubiquinone oxidoreductase chain 3 OS=Gadus morhua OX=8049 GN=MT-ND3 PE=3 SV=1
shibanyu_transcript_4375	1016.73	2441.9	1519.96	656.16	510.16	423.75	-1.59097	0.000277982	0.00231724	ADG29164.1	liver-type fatty acid-binding protein [Epinephelus coioides]	*	*	GO:0032052(bile acid binding);GO:0008289(lipid binding)	*	*	KOG4015	Fatty acid-binding protein FABP	I	sp|Q9I8L5|FA10A_DANRE	Fatty acid-binding protein 10-A, liver basic OS=Danio rerio OX=7955 GN=fabp10a PE=1 SV=1
shibanyu_transcript_3218	27.14	32.27	33.07	11.23	9.44	18.2	-1.20054	0.000204121	0.00177015	XP_010744394.1	indoleamine 2,3-dioxygenase 2 [Larimichthys crocea]	GO:0019441(tryptophan catabolic process to kynurenine)	*	GO:0020037(heme binding);GO:0046872(metal ion binding)	K00463|INDO|http://www.genome.jp/dbget-bin/www_bget?ko:K00463	ko00380(Tryptophan metabolism)	*	*	*	sp|Q6ZQW0|I23O2_HUMAN	Indoleamine 2,3-dioxygenase 2 OS=Homo sapiens OX=9606 GN=IDO2 PE=1 SV=4
shibanyu_transcript_5033	0	0	0	0	130.48	0	25.3288	8.98142e-11	2.69109e-09	XP_020515945.1	organic solute transporter subunit beta-like [Labrus bergylta]	GO:0015721(bile acid and bile salt transport)	GO:0016021(integral component of membrane);GO:0005886(plasma membrane)	GO:0046982(protein heterodimerization activity);GO:0022857(transmembrane transporter activity)	K14361|OSTBETA, OSTB, SLC51A2|http://www.genome.jp/dbget-bin/www_bget?ko:K14361	ko04976(Bile secretion)	*	*	*	*	*
shibanyu_transcript_8427	17.1	0	0	0	0	0	-22.4769	8.86984e-09	1.74122e-07	XP_023154645.1	kininogen-2-like [Amphiprion ocellaris]	*	*	GO:0004869(cysteine-type endopeptidase inhibitor activity)	K03898|KNG|http://www.genome.jp/dbget-bin/www_bget?ko:K03898	ko04610(Complement and coagulation cascades)	*	*	*	*	*
shibanyu_transcript_1677	77.84	98.15	138.36	20.85	23.96	24.51	-2.11253	9.99538e-24	1.61225e-21	XP_018516326.1	PREDICTED: protein phosphatase 1 regulatory subunit 3C [Lates calcarifer]	GO:0005977(glycogen metabolic process)	*	*	K07189|PPP1R3|http://www.genome.jp/dbget-bin/www_bget?ko:K07189	ko04910(Insulin signaling pathway)	KOG3986	Protein phosphatase, regulatory subunit PPP1R3C/D	OT	sp|Q6P950|PR3CB_DANRE	Protein phosphatase 1 regulatory subunit 3C-B OS=Danio rerio OX=7955 GN=ppp1r3cb PE=2 SV=1
shibanyu_transcript_428	44.47	24.87	30.34	67.15	73.66	59.1	1.03003	0.00408992	0.0226962	XP_010755432.2	tsukushin isoform X1 [Larimichthys crocea]	*	*	*	K08130|TSK, LRRC54|http://www.genome.jp/dbget-bin/www_bget?ko:K08130	*	KOG0619	FOG: Leucine rich repeat	R	sp|Q58A48|TSK_DANRE	Tsukushin OS=Danio rerio OX=7955 GN=tsku PE=2 SV=2
shibanyu_transcript_8486	0.6	1.02	0.84	1.65	1.81	2.03	1.2661	0.00589477	0.0308209	*	*	*	*	*	*	*	*	*	*	*	*
shibanyu_transcript_997	10.07	22.28	15.19	40.19	30.56	30.95	1.1537	0.00227918	0.0139607	XP_018538732.1	PREDICTED: aquaporin-9 [Lates calcarifer]	*	GO:0016021(integral component of membrane)	GO:0015267(channel activity)	K09877|AQP9|http://www.genome.jp/dbget-bin/www_bget?ko:K09877	ko04976(Bile secretion)	KOG0224	Aquaporin (major intrinsic protein family)	G	sp|O43315|AQP9_HUMAN	Aquaporin-9 OS=Homo sapiens OX=9606 GN=AQP9 PE=2 SV=2
shibanyu_transcript_3215	8.18	6.48	7.73	15.05	23.64	10.07	1.1665	0.00622304	0.0321895	XP_010784968.1	PREDICTED: farnesyl pyrophosphate synthase isoform X1 [Notothenia coriiceps]	GO:0008299(isoprenoid biosynthetic process)	*	GO:0016765(transferase activity, transferring alkyl or aryl (other than methyl) groups)	K00787|FDPS|http://www.genome.jp/dbget-bin/www_bget?ko:K00787	ko00900(Terpenoid backbone biosynthesis)	KOG0711	Polyprenyl synthetase	H	sp|P08836|FPPS_CHICK	Farnesyl pyrophosphate synthase OS=Gallus gallus OX=9031 GN=FDPS PE=1 SV=2
shibanyu_transcript_357	22.11	19.12	19.4	6.82	6.61	8.95	-1.39879	1.6229e-09	3.619e-08	XP_019133990.1	netrin-4 [Larimichthys crocea]	GO:0048514(blood vessel morphogenesis)	GO:0005576(extracellular region)	*	K06845|NTN4|http://www.genome.jp/dbget-bin/www_bget?ko:K06845	ko04360(Axon guidance)	KOG0994	Extracellular matrix glycoprotein Laminin subunit beta	W	sp|Q9HB63|NET4_HUMAN	Netrin-4 OS=Homo sapiens OX=9606 GN=NTN4 PE=1 SV=2
shibanyu_transcript_558	1.78	6.74	7.02	70.98	121.53	63.23	4.12992	7.23938e-11	2.22421e-09	XP_010738574.3	ERBB receptor feedback inhibitor 1 [Larimichthys crocea]	*	*	*	*	*	*	*	*	sp|Q99JZ7|ERRFI_MOUSE	ERBB receptor feedback inhibitor 1 OS=Mus musculus OX=10090 GN=Errfi1 PE=1 SV=1
shibanyu_transcript_2532	2.22	0.98	0.65	20.59	8.73	6.74	3.2346	5.05074e-05	0.000512381	XP_026179102.1	protein phosphatase 1K, mitochondrial-like [Mastacembelus armatus]	*	*	GO:0046872(metal ion binding);GO:0004722(protein serine/threonine phosphatase activity)	K17505|PPM1K, PP2CM|http://www.genome.jp/dbget-bin/www_bget?ko:K17505	*	KOG0698	Serine/threonine protein phosphatase	T	sp|Q2PC20|PPM1K_BOVIN	Protein phosphatase 1K, mitochondrial OS=Bos taurus OX=9913 GN=PPM1K PE=2 SV=1
shibanyu_transcript_1673	98.39	89.84	125.88	284.74	413.24	277.35	1.69028	1.11798e-11	4.21081e-10	AEJ91608.1	angiotensinogen [Oplegnathus fasciatus]	GO:0003081(regulation of systemic arterial blood pressure by renin-angiotensin)	GO:0005615(extracellular space)	*	K09821|AGT|http://www.genome.jp/dbget-bin/www_bget?ko:K09821	ko04270(Vascular smooth muscle contraction);ko04924(Renin secretion);ko04614(Renin-angiotensin system)	KOG2392	Serpin	V	sp|P01015|ANGT_RAT	Angiotensinogen OS=Rattus norvegicus OX=10116 GN=Agt PE=1 SV=1
shibanyu_transcript_6248	0	0	0.18	0.49	0.79	0.35	3.64066	0.00520003	0.0277907	XP_027133703.1	bone morphogenetic protein 1 [Larimichthys crocea]	GO:0032964(collagen biosynthetic process);GO:0048264(determination of ventral identity);GO:0033333(fin development);GO:0001503(ossification);GO:0001501(skeletal system development)	*	GO:0005509(calcium ion binding);GO:0004222(metalloendopeptidase activity);GO:0008270(zinc ion binding)	K05502|BMP1, TLD|http://www.genome.jp/dbget-bin/www_bget?ko:K05502	*	KOG3714	Meprin A metalloprotease	O	sp|P98070|BMP1_XENLA	Bone morphogenetic protein 1 OS=Xenopus laevis OX=8355 GN=bmp1 PE=1 SV=1
shibanyu_transcript_5995	254.11	219.3	351.34	829.41	885.34	623.09	1.56429	1.13918e-09	2.60638e-08	ALJ92403.1	complement component C9 [Epinephelus coioides]	GO:0071391(cellular response to estrogen stimulus);GO:0006955(immune response)	GO:0005579(membrane attack complex)	*	K04000|C9|http://www.genome.jp/dbget-bin/www_bget?ko:K04000	ko04610(Complement and coagulation cascades)	*	*	*	sp|P79755|CO9_TAKRU	Complement component C9 OS=Takifugu rubripes OX=31033 GN=c9 PE=3 SV=1
shibanyu_transcript_5458	22.81	25.42	26.48	39.92	65.95	55.76	1.16157	2.56799e-06	3.34495e-05	XP_022611314.1	MAPK regulated corepressor interacting protein 2 [Seriola dumerili]	*	*	*	*	*	*	*	*	sp|Q0II70|MCRI2_BOVIN	MAPK regulated corepressor interacting protein 2 OS=Bos taurus OX=9913 GN=MCRIP2 PE=2 SV=1
shibanyu_transcript_3217	10.99	4.75	14.2	40.92	29.8	16.35	1.60835	0.00749576	0.0373745	XP_010744710.1	death-associated protein kinase 2 isoform X2 [Larimichthys crocea]	*	*	GO:0005524(ATP binding);GO:0004674(protein serine/threonine kinase activity)	K08803|DAPK|http://www.genome.jp/dbget-bin/www_bget?ko:K08803	ko04140(Autophagy - animal)	KOG0032	Ca2+/calmodulin-dependent protein kinase, EF-Hand protein superfamily	T	sp|Q9UIK4|DAPK2_HUMAN	Death-associated protein kinase 2 OS=Homo sapiens OX=9606 GN=DAPK2 PE=1 SV=1
shibanyu_transcript_4031	60.03	2575.38	96.63	65.19	66.79	59.64	-3.80161	0.00831509	0.0407874	YP_007317670.1	cytochrome c oxidase subunit II (mitochondrion) [Epinephelus fuscoguttatus]	*	GO:0016021(integral component of membrane);GO:0005743(mitochondrial inner membrane);GO:0070469(respirasome)	GO:0005507(copper ion binding);GO:0004129(cytochrome-c oxidase activity)	K02261|COX2|http://www.genome.jp/dbget-bin/www_bget?ko:K02261	ko00190(Oxidative phosphorylation);ko04260(Cardiac muscle contraction)	KOG4766	Uncharacterized conserved protein	S	sp|Q37741|COX2_GADMO	Cytochrome c oxidase subunit 2 OS=Gadus morhua OX=8049 GN=mt-co2 PE=3 SV=1
shibanyu_transcript_1093	351.18	0	0	0	0	0	-28.5438	2.74768e-13	1.53711e-11	XP_022621491.1	apolipoprotein B-100-like [Seriola dumerili]	*	*	*	K14462|APOB|http://www.genome.jp/dbget-bin/www_bget?ko:K14462	ko04975(Fat digestion and absorption);ko04977(Vitamin digestion and absorption)	KOG4338	Predicted lipoprotein	I	sp|P04114|APOB_HUMAN	Apolipoprotein B-100 OS=Homo sapiens OX=9606 GN=APOB PE=1 SV=2
shibanyu_transcript_4498	6.71	10	11.25	20.01	38.34	20	1.54938	0.000104466	0.000972135	XP_026158543.1	multidrug resistance-associated protein 1-like isoform X1 [Mastacembelus armatus]	*	*	*	K05665|ABCC1|http://www.genome.jp/dbget-bin/www_bget?ko:K05665	ko02010(ABC transporters);ko04071(Sphingolipid signaling pathway);ko04977(Vitamin digestion and absorption)	KOG0054	Multidrug resistance-associated protein/mitoxantrone resistance protein, ABC superfamily	Q	sp|O15438|MRP3_HUMAN	Canalicular multispecific organic anion transporter 2 OS=Homo sapiens OX=9606 GN=ABCC3 PE=1 SV=3
shibanyu_transcript_10382	0	0	0	126.96	0	0	23.2642	2.61363e-09	5.60857e-08	XP_018550314.1	PREDICTED: alpha-1-antitrypsin homolog [Lates calcarifer]	*	GO:0005615(extracellular space)	*	K04525|SERPINA|http://www.genome.jp/dbget-bin/www_bget?ko:K04525	*	KOG2392	Serpin	V	sp|P32759|A1AT_CYPCA	Alpha-1-antitrypsin homolog OS=Cyprinus carpio OX=7962 PE=2 SV=1
shibanyu_transcript_8877	0.82	21.06	0.64	0	0	0	-8.49249	0.000864427	0.00618781	*	*	*	*	*	*	*	*	*	*	*	*
shibanyu_transcript_5962	7.44	8.77	9.05	98	28.4	9.38	2.49586	0.00674965	0.0343987	*	*	*	*	*	*	*	*	*	*	*	*
shibanyu_transcript_5924	88.77	0	0	0	0	0	-25.4837	6.90627e-11	2.14916e-09	XP_022620747.1	beta-2-glycoprotein 1-like [Seriola dumerili]	*	*	*	K17305|APOH, B2G1|http://www.genome.jp/dbget-bin/www_bget?ko:K17305	*	KOG4297	C-type lectin	TV	sp|P33703|APOH_CANLF	Beta-2-glycoprotein 1 OS=Canis lupus familiaris OX=9615 GN=APOH PE=2 SV=1
shibanyu_transcript_3647	3.4	3.72	3.73	9.96	10.59	6.4	1.3629	4.50919e-06	5.60924e-05	XP_020472319.1	rho-related GTP-binding protein RhoA-D [Monopterus albus]	GO:0007264(small GTPase mediated signal transduction)	*	GO:0005525(GTP binding);GO:0003924(GTPase activity)	*	*	KOG0393	Ras-related small GTPase, Rho type	R	sp|Q6DHE8|RHOAD_DANRE	Rho-related GTP-binding protein RhoA-D OS=Danio rerio OX=7955 GN=rhoad PE=1 SV=1
shibanyu_transcript_7634	32.04	34.2	45.95	3.17	0	0.61	-4.85903	0.000733064	0.00534232	*	*	*	*	*	*	*	*	*	*	*	*
shibanyu_transcript_9001	11.83	14.45	10.74	4.68	2.61	5.42	-1.50341	0.000161367	0.00143671	ABU63972.1	biotinidase precursor [Perca flavescens]	GO:0006807(nitrogen compound metabolic process)	*	GO:0016811(hydrolase activity, acting on carbon-nitrogen (but not peptide) bonds, in linear amides)	K01435|BTD|http://www.genome.jp/dbget-bin/www_bget?ko:K01435	ko00780(Biotin metabolism);ko04977(Vitamin digestion and absorption)	KOG0806	Carbon-nitrogen hydrolase	E	sp|Q8AV84|BTD_TAKRU	Biotinidase OS=Takifugu rubripes OX=31033 GN=btd PE=3 SV=1
shibanyu_transcript_1609	18.41	15.93	27.2	41.23	48.74	31.19	1.04236	0.000462145	0.00360697	XP_022051217.1	KH domain-containing, RNA-binding, signal transduction-associated protein 1-like isoform X2 [Acanthochromis polyacanthus]	*	*	GO:0003723(RNA binding)	K13198|KHDRBS1|http://www.genome.jp/dbget-bin/www_bget?ko:K13198	*	KOG1588	RNA-binding protein Sam68 and related KH domain proteins	A	sp|Q8UUW7|KHDR1_CHICK	KH domain-containing, RNA-binding, signal transduction-associated protein 1 OS=Gallus gallus OX=9031 GN=KHDRBS1 PE=2 SV=1
shibanyu_transcript_10302	0	0	71.83	0	0	0	-22.8683	4.86366e-09	9.90958e-08	*	*	*	*	*	*	*	*	*	*	*	*
shibanyu_transcript_10403	145.63	188.31	75.91	393.38	557.07	231.78	1.54659	0.00962348	0.0458572	AEB31289.1	chemotaxin, partial [Epinephelus bruneus]	*	*	GO:0030246(carbohydrate binding)	*	*	*	*	*	sp|P07897|PGCA_RAT	Aggrecan core protein OS=Rattus norvegicus OX=10116 GN=Acan PE=1 SV=2
shibanyu_transcript_7025	0	0	552.84	0	0	0	-27.4193	2.24518e-12	9.92186e-11	BAM36362.1	coagulin factor II [Oplegnathus fasciatus]	GO:0006953(acute-phase response);GO:0007596(blood coagulation)	GO:0005576(extracellular region)	GO:0005509(calcium ion binding);GO:0004252(serine-type endopeptidase activity)	K01313|F2|http://www.genome.jp/dbget-bin/www_bget?ko:K01313	ko04810(Regulation of actin cytoskeleton);ko04080(Neuroactive ligand-receptor interaction);ko04610(Complement and coagulation cascades)	*	*	*	sp|P00735|THRB_BOVIN	Prothrombin OS=Bos taurus OX=9913 GN=F2 PE=1 SV=2
shibanyu_transcript_280	0	0	0	98.93	0	94.41	27.3231	2.67638e-12	1.15634e-10	XP_018549132.1	PREDICTED: complement C5 [Lates calcarifer]	*	GO:0005615(extracellular space)	GO:0004866(endopeptidase inhibitor activity)	K03994|C5|http://www.genome.jp/dbget-bin/www_bget?ko:K03994	ko04610(Complement and coagulation cascades)	KOG1366	Alpha-macroglobulin	O	sp|P01031|CO5_HUMAN	Complement C5 OS=Homo sapiens OX=9606 GN=C5 PE=1 SV=4
shibanyu_transcript_11195	0	0	68.66	0	0	0	-21.7458	2.66139e-08	4.80539e-07	*	*	*	*	*	*	*	*	*	*	*	*
shibanyu_transcript_7645	6.05	7.68	10.85	10.82	19.55	17.04	1.00902	0.00318766	0.0184924	XP_003445190.1	ADP-ribosylation factor-like protein 1 [Oreochromis niloticus]	*	*	GO:0005525(GTP binding)	K07942|ARL1|http://www.genome.jp/dbget-bin/www_bget?ko:K07942	*	KOG0072	GTP-binding ADP-ribosylation factor-like protein ARL1	U	sp|P61211|ARL1_MOUSE	ADP-ribosylation factor-like protein 1 OS=Mus musculus OX=10090 GN=Arl1 PE=1 SV=1
shibanyu_transcript_6595	0	16663.8	0	0	0	0	-30	1.60353e-14	1.13325e-12	*	*	*	*	*	*	*	*	*	*	*	*
shibanyu_transcript_9414	0.71	17.83	4.57	151.17	168.28	92.18	4.21958	0.000211658	0.00182732	*	*	*	*	*	*	*	*	*	*	*	*
shibanyu_transcript_37	6.62	5.33	6.33	19.26	33.84	18.84	2.02075	1.00503e-08	1.95707e-07	XP_010732769.1	MAP kinase-interacting serine/threonine-protein kinase 2 [Larimichthys crocea]	*	*	GO:0005524(ATP binding);GO:0004674(protein serine/threonine kinase activity)	K04372|MKNK, MNK|http://www.genome.jp/dbget-bin/www_bget?ko:K04372	ko04066(HIF-1 signaling pathway);ko04010(MAPK signaling pathway);ko04910(Insulin signaling pathway)	KOG0607	MAP kinase-interacting kinase and related serine/threonine protein kinases	T	sp|Q6P431|MKNK2_XENLA	MAP kinase-interacting serine/threonine-protein kinase 2 OS=Xenopus laevis OX=8355 GN=mknk2 PE=2 SV=1
shibanyu_transcript_10103	15653.4	26868.6	19188.5	9600.07	7188.6	5526.16	-1.41796	0.000157258	0.00140401	ADG29164.1	liver-type fatty acid-binding protein [Epinephelus coioides]	*	*	GO:0032052(bile acid binding);GO:0008289(lipid binding)	*	*	KOG4015	Fatty acid-binding protein FABP	I	sp|Q9I8L5|FA10A_DANRE	Fatty acid-binding protein 10-A, liver basic OS=Danio rerio OX=7955 GN=fabp10a PE=1 SV=1
shibanyu_transcript_10424	33.71	39.9	30.63	5.97	11.12	19.14	-1.51355	0.00320594	0.0185679	*	*	*	*	*	*	*	*	*	*	*	*
shibanyu_transcript_7379	7.26	3.59	2.41	0.61	1.09	1.72	-1.95831	0.00879496	0.0427297	ACM41837.1	transthyretin precursor, partial [Epinephelus coioides]	GO:0042572(retinol metabolic process);GO:0070327(thyroid hormone transport)	GO:0005576(extracellular region)	GO:0070324(thyroid hormone binding)	*	*	KOG3006	Transthyretin and related proteins	I	sp|P27731|TTHY_CHICK	Transthyretin OS=Gallus gallus OX=9031 GN=TTR PE=1 SV=1
shibanyu_transcript_7308	0	0	0	6.17	5.75	0.7	8.14578	1.17096e-05	0.000134272	RVE68486.1	hypothetical protein OJAV_G00091830 [Oryzias javanicus]	*	*	GO:0003677(DNA binding);GO:0008270(zinc ion binding)	*	*	KOG3173	Predicted Zn-finger protein	R	sp|O76080|ZFAN5_HUMAN	AN1-type zinc finger protein 5 OS=Homo sapiens OX=9606 GN=ZFAND5 PE=1 SV=1
shibanyu_transcript_8962	35.31	53.39	50.86	20.43	20.9	13.77	-1.28756	8.26143e-06	9.81032e-05	AEM37760.1	myoglobin, partial [Epinephelus bruneus]	*	*	*	*	*	KOG3378	Globins and related hemoproteins	C	sp|Q9DGJ0|MYG_SARCH	Myoglobin OS=Sarda chiliensis OX=8231 GN=mb PE=2 SV=3
shibanyu_transcript_6094	2.75	3.69	0.89	7.4	10.17	7.17	1.7621	0.00689962	0.0349518	*	*	*	*	*	*	*	*	*	*	*	*
shibanyu_transcript_768	10.49	8.36	8.66	5.32	2.73	3.8	-1.17762	0.00141395	0.00937278	XP_018520874.1	PREDICTED: LOW QUALITY PROTEIN: eukaryotic elongation factor 2 kinase [Lates calcarifer]	GO:0061300(cerebellum vasculature development)	*	GO:0005524(ATP binding);GO:0005509(calcium ion binding);GO:0005516(calmodulin binding);GO:0004686(elongation factor-2 kinase activity)	K08292|EEF2K|http://www.genome.jp/dbget-bin/www_bget?ko:K08292	ko04152(AMPK signaling pathway);ko04921(Oxytocin signaling pathway)	*	*	*	sp|O00418|EF2K_HUMAN	Eukaryotic elongation factor 2 kinase OS=Homo sapiens OX=9606 GN=EEF2K PE=1 SV=2
shibanyu_transcript_1543	37.68	42.79	49.49	18.78	12.02	24.21	-1.18603	0.00027119	0.00227392	XP_018525828.1	PREDICTED: LOW QUALITY PROTEIN: dimethylaniline monooxygenase [N-oxide-forming] 5-like [Lates calcarifer]	*	GO:0005789(endoplasmic reticulum membrane)	GO:0050660(flavin adenine dinucleotide binding);GO:0004499(N,N-dimethylaniline monooxygenase activity);GO:0050661(NADP binding)	K00485|FMO|http://www.genome.jp/dbget-bin/www_bget?ko:K00485	ko00982(Drug metabolism - cytochrome P450)	KOG1399	Flavin-containing monooxygenase	Q	sp|Q04799|FMO5_RABIT	Dimethylaniline monooxygenase [N-oxide-forming] 5 OS=Oryctolagus cuniculus OX=9986 GN=FMO5 PE=2 SV=2
shibanyu_transcript_9055	0	0	0	1.52	2.02	0.31	5.6905	0.00193546	0.0121396	*	*	*	*	*	*	*	*	*	*	*	*
shibanyu_transcript_4468	452.11	334.5	389.86	1024.91	3270.75	1523.33	2.34036	2.40536e-05	0.000260976	XP_023279912.1	fibrinogen beta chain [Seriola lalandi dorsalis]	GO:0072378(blood coagulation, fibrin clot formation);GO:0030168(platelet activation);GO:0051258(protein polymerization)	GO:0005577(fibrinogen complex)	GO:0005102(signaling receptor binding)	K03904|FGB|http://www.genome.jp/dbget-bin/www_bget?ko:K03904	ko04610(Complement and coagulation cascades);ko04611(Platelet activation)	KOG2579	Ficolin and related extracellular proteins	R	sp|Q02020|FIBB_CHICK	Fibrinogen beta chain (Fragment) OS=Gallus gallus OX=9031 GN=FGB PE=1 SV=1
shibanyu_transcript_8733	0	0.47	0.13	16.44	15.19	0.19	5.82488	0.00148841	0.00980589	XP_023152570.1	coagulation factor XIII B chain-like [Amphiprion ocellaris]	*	*	*	*	*	*	*	*	sp|Q03591|FHR1_HUMAN	Complement factor H-related protein 1 OS=Homo sapiens OX=9606 GN=CFHR1 PE=1 SV=2
shibanyu_transcript_7775	10.55	0	0	0	0	0	-22.0602	1.66538e-08	3.11149e-07	XP_026166691.1	glucose-6-phosphate isomerase-like [Mastacembelus armatus]	GO:0006094(gluconeogenesis);GO:0006096(glycolytic process)	*	GO:0004347(glucose-6-phosphate isomerase activity)	K01810|GPI, pgi|http://www.genome.jp/dbget-bin/www_bget?ko:K01810	ko00520(Amino sugar and nucleotide sugar metabolism);ko00010(Glycolysis / Gluconeogenesis);ko00030(Pentose phosphate pathway);ko00500(Starch and sucrose metabolism);ko01200(Carbon metabolism)	KOG2446	Glucose-6-phosphate isomerase	G	sp|Q3ZBD7|G6PI_BOVIN	Glucose-6-phosphate isomerase OS=Bos taurus OX=9913 GN=GPI PE=2 SV=4
shibanyu_transcript_5887	6.6	4.81	5.2	14.86	19.22	15.11	1.60164	7.05684e-09	1.40238e-07	XP_019956720.1	PREDICTED: E3 ubiquitin-protein ligase RBBP6-like [Paralichthys olivaceus]	*	*	*	K10624|RBBP6|http://www.genome.jp/dbget-bin/www_bget?ko:K10624	*	*	*	*	*	*
shibanyu_transcript_7841	6.33	6.35	9.17	12.36	15.72	14.46	1.01574	6.49203e-07	9.4766e-06	XP_003457858.1	DNA-directed RNA polymerase II subunit RPB4 [Oreochromis niloticus]	GO:0006352(DNA-templated transcription, initiation)	GO:0030880(RNA polymerase complex)	GO:0003824(catalytic activity);GO:0000166(nucleotide binding)	K03012|RPB4, POLR2D|http://www.genome.jp/dbget-bin/www_bget?ko:K03012	ko03020(RNA polymerase);ko00230(Purine metabolism);ko00240(Pyrimidine metabolism)	KOG2351	RNA polymerase II, fourth largest subunit	K	sp|O15514|RPB4_HUMAN	DNA-directed RNA polymerase II subunit RPB4 OS=Homo sapiens OX=9606 GN=POLR2D PE=1 SV=1
shibanyu_transcript_1982	8.68	8.46	13.69	23.55	72.25	78.52	2.56203	5.45611e-06	6.6672e-05	XP_018556681.1	PREDICTED: glycerol-3-phosphate dehydrogenase [NAD(+)], cytoplasmic [Lates calcarifer]	*	*	*	K00006|GPD1|http://www.genome.jp/dbget-bin/www_bget?ko:K00006	ko04011(MAPK signaling pathway - yeast);ko00564(Glycerophospholipid metabolism)	KOG2711	Glycerol-3-phosphate dehydrogenase/dihydroxyacetone 3-phosphate reductase	C	sp|O57656|GPDA_TAKRU	Glycerol-3-phosphate dehydrogenase [NAD(+)], cytoplasmic OS=Takifugu rubripes OX=31033 GN=gpd1 PE=3 SV=1
shibanyu_transcript_1299	102.82	132.54	129.29	52.01	60.31	48.45	-1.12959	3.04733e-13	1.66622e-11	XP_026210910.1	pyruvate dehydrogenase (acetyl-transferring) kinase isozyme 2, mitochondrial-like [Anabas testudineus]	*	GO:0005759(mitochondrial matrix)	GO:0005524(ATP binding);GO:0004672(protein kinase activity)	K00898|PDK2_3_4|http://www.genome.jp/dbget-bin/www_bget?ko:K00898	*	KOG0787	Dehydrogenase kinase	T	sp|Q15119|PDK2_HUMAN	[Pyruvate dehydrogenase (acetyl-transferring)] kinase isozyme 2, mitochondrial OS=Homo sapiens OX=9606 GN=PDK2 PE=1 SV=2
shibanyu_transcript_7420	4.04	5.01	4.22	11.94	21.08	14.64	1.89566	1.23414e-08	2.35582e-07	XP_028287616.1	cyclin-dependent kinase inhibitor 1B [Parambassis ranga]	GO:0007050(cell cycle arrest);GO:0042127(regulation of cell population proliferation)	GO:0005737(cytoplasm);GO:0005634(nucleus)	GO:0004861(cyclin-dependent protein serine/threonine kinase inhibitor activity)	K06624|CDKN1B, P27, KIP1|http://www.genome.jp/dbget-bin/www_bget?ko:K06624	ko04110(Cell cycle);ko04012(ErbB signaling pathway);ko04068(FoxO signaling pathway);ko04066(HIF-1 signaling pathway);ko04151(PI3K-Akt signaling pathway)	KOG4743	Cyclin-dependent kinase inhibitor	T	sp|P46527|CDN1B_HUMAN	Cyclin-dependent kinase inhibitor 1B OS=Homo sapiens OX=9606 GN=CDKN1B PE=1 SV=1
shibanyu_transcript_5511	30.51	46.83	28.13	8.91	10.3	7.01	-1.97199	2.82781e-08	5.06807e-07	RXM35660.1	hypothetical protein EOD39_3964 [Acipenser ruthenus]	*	*	*	*	*	*	*	*	*	*
shibanyu_transcript_672	0.33	0	0.25	0	391.68	0	9.53679	0.0107063	0.0499352	XP_018550398.1	PREDICTED: inter-alpha-trypsin inhibitor heavy chain H2 [Lates calcarifer]	*	*	*	K19015|ITIH2, SHAP|http://www.genome.jp/dbget-bin/www_bget?ko:K19015	*	*	*	*	sp|P19823|ITIH2_HUMAN	Inter-alpha-trypsin inhibitor heavy chain H2 OS=Homo sapiens OX=9606 GN=ITIH2 PE=1 SV=2
shibanyu_transcript_2913	74.13	151.63	90.7	301.99	237.52	192	1.25842	0.00204297	0.012715	XP_018528013.1	PREDICTED: complement C3-like [Lates calcarifer]	*	GO:0005615(extracellular space)	GO:0004866(endopeptidase inhibitor activity)	K03990|C3|http://www.genome.jp/dbget-bin/www_bget?ko:K03990	ko04145(Phagosome);ko04610(Complement and coagulation cascades)	KOG1366	Alpha-macroglobulin	O	sp|P01024|CO3_HUMAN	Complement C3 OS=Homo sapiens OX=9606 GN=C3 PE=1 SV=2
shibanyu_transcript_4386	1.88	1.75	5.62	7.72	14.17	6.41	1.71107	0.0065777	0.0337031	XP_010734323.2	serine/threonine-protein kinase Sgk1 isoform X1 [Larimichthys crocea]	*	*	*	K13302|SGK1|http://www.genome.jp/dbget-bin/www_bget?ko:K13302	ko04068(FoxO signaling pathway);ko04151(PI3K-Akt signaling pathway);ko04150(mTOR signaling pathway);ko04960(Aldosterone-regulated sodium reabsorption)	KOG0598	Ribosomal protein S6 kinase and related proteins	RT	sp|Q9XT18|SGK1_RABIT	Serine/threonine-protein kinase Sgk1 OS=Oryctolagus cuniculus OX=9986 GN=SGK1 PE=2 SV=1
shibanyu_transcript_1145	32.02	25.67	0	0	0	0	-12.1562	0.00186147	0.0117824	XP_018525430.1	PREDICTED: vigilin isoform X2 [Lates calcarifer]	*	*	GO:0003723(RNA binding)	*	*	KOG2208	Vigilin	I	sp|Q8VDJ3|VIGLN_MOUSE	Vigilin OS=Mus musculus OX=10090 GN=Hdlbp PE=1 SV=1
shibanyu_transcript_1954	12.53	15.7	18.91	33.34	42.04	32.47	1.25476	2.76976e-11	9.43866e-10	XP_023263932.1	differentially expressed in FDCP 6 homolog [Seriola lalandi dorsalis]	*	*	*	*	*	*	*	*	sp|Q8C2K1|DEFI6_MOUSE	Differentially expressed in FDCP 6 OS=Mus musculus OX=10090 GN=Def6 PE=1 SV=1
shibanyu_transcript_11171	884.36	0	0	0	0	0	-25.6302	5.37347e-11	1.73348e-09	YP_007317667.1	NADH dehydrogenase subunit 1 (mitochondrion) [Epinephelus fuscoguttatus]	*	GO:0016021(integral component of membrane);GO:0005743(mitochondrial inner membrane)	GO:0008137(NADH dehydrogenase (ubiquinone) activity)	K03878|ND1|http://www.genome.jp/dbget-bin/www_bget?ko:K03878	ko00190(Oxidative phosphorylation);ko04723(Retrograde endocannabinoid signaling)	KOG4770	NADH dehydrogenase subunit 1	C	sp|O78679|NU1M_CARAU	NADH-ubiquinone oxidoreductase chain 1 OS=Carassius auratus OX=7957 GN=MT-ND1 PE=3 SV=1
shibanyu_transcript_196	14.14	13.23	17.91	7.03	7.27	5.8	-1.11755	4.78679e-11	1.55982e-09	AKI28874.1	nuclear receptor subfamily 1 group D member 2 [Siniperca chuatsi]	*	GO:0005634(nucleus)	GO:0003700(DNA-binding transcription factor activity);GO:0043565(sequence-specific DNA binding);GO:0003707(steroid hormone receptor activity);GO:0008270(zinc ion binding)	K08531|NR1D2|http://www.genome.jp/dbget-bin/www_bget?ko:K08531	*	KOG4846	Nuclear receptor	T	sp|Q14995|NR1D2_HUMAN	Nuclear receptor subfamily 1 group D member 2 OS=Homo sapiens OX=9606 GN=NR1D2 PE=1 SV=3
shibanyu_transcript_1996	2.26	0.09	3.03	0.04	0.14	0.12	-4.17251	0.00270409	0.0161604	XP_010731348.1	elongation factor 2 [Larimichthys crocea]	*	*	GO:0005525(GTP binding);GO:0003924(GTPase activity);GO:0003746(translation elongation factor activity)	K03234|EEF2|http://www.genome.jp/dbget-bin/www_bget?ko:K03234	ko04152(AMPK signaling pathway);ko04921(Oxytocin signaling pathway)	KOG0469	Elongation factor 2	J	sp|Q90705|EF2_CHICK	Elongation factor 2 OS=Gallus gallus OX=9031 GN=EEF2 PE=1 SV=3
shibanyu_transcript_2766	102.65	164.87	135.03	55.56	10.99	30.15	-2.00129	0.00353143	0.0200453	XP_023284453.1	ceruloplasmin [Seriola lalandi dorsalis]	GO:0006879(cellular iron ion homeostasis);GO:0006826(iron ion transport)	GO:0005623(cell);GO:0005615(extracellular space)	GO:0005507(copper ion binding);GO:0004322(ferroxidase activity)	K13624|CP|http://www.genome.jp/dbget-bin/www_bget?ko:K13624	ko04216(Ferroptosis);ko00860(Porphyrin and chlorophyll metabolism)	KOG1263	Multicopper oxidases	Q	sp|P00450|CERU_HUMAN	Ceruloplasmin OS=Homo sapiens OX=9606 GN=CP PE=1 SV=1
shibanyu_transcript_11406	1.53	0	4.56	19.86	16.23	14	3.0756	0.0010008	0.00704931	*	*	*	*	*	*	*	*	*	*	*	*
shibanyu_transcript_5934	10.07	25.76	12.94	340.91	343.35	184.34	4.2073	5.80305e-15	4.60343e-13	*	*	*	*	*	*	*	*	*	*	*	*
shibanyu_transcript_4969	0.25	1.25	0.43	0.81	37.62	0.75	4.4535	0.00721906	0.0363318	XP_023270284.1	complement factor I-like [Seriola lalandi dorsalis]	*	GO:0016020(membrane)	GO:0005044(scavenger receptor activity);GO:0004252(serine-type endopeptidase activity)	K01333|CFI|http://www.genome.jp/dbget-bin/www_bget?ko:K01333	ko04610(Complement and coagulation cascades)	KOG3627	Trypsin	E	sp|Q61129|CFAI_MOUSE	Complement factor I OS=Mus musculus OX=10090 GN=Cfi PE=1 SV=3
shibanyu_transcript_9195	3.74	2.44	8.4	0	0	0	-7.65981	1.3207e-07	2.13029e-06	XP_023266971.1	NIF3-like protein 1 [Seriola lalandi dorsalis]	*	*	*	*	*	KOG4131	Ngg1-interacting factor 3 protein NIF3L1	R	sp|Q9EQ80|NIF3L_MOUSE	NIF3-like protein 1 OS=Mus musculus OX=10090 GN=Nif3l1 PE=1 SV=4
shibanyu_transcript_6723	0	0.29	0	0.56	0.79	0.87	3.2535	0.00439292	0.0240614	AEW43727.1	apolipoprotein A-I [Epinephelus coioides]	*	*	*	*	*	*	*	*	*	*
shibanyu_transcript_3443	59.36	19.85	791.17	2.45	4.42	12.57	-5.3251	0.000145648	0.00131112	XP_022603157.1	saxitoxin and tetrodotoxin-binding protein 1-like [Seriola dumerili]	*	*	*	*	*	*	*	*	sp|Q90WJ7|SXT1_TAKPA	Saxitoxin and tetrodotoxin-binding protein 1 OS=Takifugu pardalis OX=98921 GN=psbp1 PE=1 SV=2
shibanyu_transcript_4227	14.66	13.68	15.03	29.26	27.52	29.41	1.03809	4.42577e-19	5.62144e-17	XP_022600168.1	long-chain fatty acid transport protein 6-like [Seriola dumerili]	GO:0015908(fatty acid transport)	GO:0016021(integral component of membrane)	GO:0004467(long-chain fatty acid-CoA ligase activity);GO:0031957(very long-chain fatty acid-CoA ligase activity)	K08749|SLC27A6, FATP6|http://www.genome.jp/dbget-bin/www_bget?ko:K08749	ko03320(PPAR signaling pathway)	KOG1179	Very long-chain acyl-CoA synthetase/fatty acid transporter	I	sp|Q9Y2P4|S27A6_HUMAN	Long-chain fatty acid transport protein 6 OS=Homo sapiens OX=9606 GN=SLC27A6 PE=2 SV=1
shibanyu_transcript_6185	61.51	35.93	37	1.75	3.32	12.22	-2.9583	0.000611201	0.00461045	XP_015251540.1	PREDICTED: phosphoglycerate kinase 1 [Cyprinodon variegatus]	GO:0006096(glycolytic process);GO:1903862(positive regulation of oxidative phosphorylation);GO:0001666(response to hypoxia)	*	GO:0005524(ATP binding);GO:0004618(phosphoglycerate kinase activity)	K00927|PGK, pgk|http://www.genome.jp/dbget-bin/www_bget?ko:K00927	ko00010(Glycolysis / Gluconeogenesis);ko00710(Carbon fixation in photosynthetic organisms);ko01230(Biosynthesis of amino acids);ko01200(Carbon metabolism)	KOG1367	3-phosphoglycerate kinase	G	sp|P51903|PGK_CHICK	Phosphoglycerate kinase OS=Gallus gallus OX=9031 GN=PGK PE=2 SV=2
shibanyu_transcript_4702	3880.41	3130.32	3577.87	45.88	68.43	23.96	-6.21862	2.76665e-37	1.07103e-34	XP_018557383.1	PREDICTED: alpha-2-HS-glycoprotein-like [Lates calcarifer]	*	*	*	*	*	*	*	*	sp|Q5KQS2|FETCB_GLOBR	Antihemorrhagic factor cHLP-B OS=Gloydius brevicaudus OX=259325 PE=2 SV=1
shibanyu_transcript_6462	14.56	33.09	16.73	50.37	56.8	69.79	1.5019	0.000618865	0.00466099	ADK73984.1	leukocyte cell-derived chemotaxin-2 [Epinephelus coioides]	*	*	GO:0046872(metal ion binding)	*	*	*	*	*	sp|O88803|LECT2_MOUSE	Leukocyte cell-derived chemotaxin-2 OS=Mus musculus OX=10090 GN=Lect2 PE=1 SV=1
shibanyu_transcript_4163	1.09	1.59	0.58	6.25	6.88	9.76	2.8306	2.7391e-08	4.92733e-07	XP_018531433.1	PREDICTED: cyclin-dependent kinase inhibitor 1C-like [Lates calcarifer]	GO:0007050(cell cycle arrest);GO:0007346(regulation of mitotic cell cycle)	GO:0005634(nucleus)	GO:0004861(cyclin-dependent protein serine/threonine kinase inhibitor activity)	K09993|CDKN1C, P57, KIP2|http://www.genome.jp/dbget-bin/www_bget?ko:K09993	ko04110(Cell cycle)	KOG4743	Cyclin-dependent kinase inhibitor	T	sp|P49918|CDN1C_HUMAN	Cyclin-dependent kinase inhibitor 1C OS=Homo sapiens OX=9606 GN=CDKN1C PE=1 SV=1
shibanyu_transcript_9213	0.98	3.51	9.49	30.29	33.18	21.33	2.74108	0.00101122	0.00710201	ADK73984.1	leukocyte cell-derived chemotaxin-2 [Epinephelus coioides]	*	*	GO:0046872(metal ion binding)	*	*	*	*	*	sp|O88803|LECT2_MOUSE	Leukocyte cell-derived chemotaxin-2 OS=Mus musculus OX=10090 GN=Lect2 PE=1 SV=1
shibanyu_transcript_6792	16.1	14.16	24.8	7.92	8.84	5	-1.28323	0.000325928	0.00266189	XP_015823343.1	PREDICTED: myosin light polypeptide 6-like isoform X1 [Nothobranchius furzeri]	*	*	GO:0005509(calcium ion binding)	K12751|MYL6|http://www.genome.jp/dbget-bin/www_bget?ko:K12751	ko04530(Tight junction);ko04270(Vascular smooth muscle contraction);ko04921(Oxytocin signaling pathway)	KOG0030	Myosin essential light chain, EF-Hand protein superfamily	Z	sp|P60661|MYL6_BOVIN	Myosin light polypeptide 6 OS=Bos taurus OX=9913 GN=MYL6 PE=2 SV=2
shibanyu_transcript_195	49.22	69.64	63.46	0.59	0	0.2	-7.8005	1.01488e-08	1.96835e-07	XP_023284453.1	ceruloplasmin [Seriola lalandi dorsalis]	GO:0006879(cellular iron ion homeostasis);GO:0006826(iron ion transport)	GO:0005623(cell);GO:0005615(extracellular space)	GO:0005507(copper ion binding);GO:0004322(ferroxidase activity)	K13624|CP|http://www.genome.jp/dbget-bin/www_bget?ko:K13624	ko04216(Ferroptosis);ko00860(Porphyrin and chlorophyll metabolism)	KOG1263	Multicopper oxidases	Q	sp|P00450|CERU_HUMAN	Ceruloplasmin OS=Homo sapiens OX=9606 GN=CP PE=1 SV=1
shibanyu_transcript_283	21.88	27.22	28.25	12.32	9.48	12.61	-1.11389	2.20012e-10	5.9477e-09	XP_005797425.1	uncharacterized protein C6orf62 homolog [Xiphophorus maculatus]	*	*	*	*	*	*	*	*	sp|Q9GZU0|CF062_HUMAN	Uncharacterized protein C6orf62 OS=Homo sapiens OX=9606 GN=C6orf62 PE=2 SV=1
shibanyu_transcript_2971	77.61	89.42	6.44	8.48	1.58	0.95	-3.98561	0.00200368	0.0125107	ADX97088.1	vigilin, partial [Perca flavescens]	*	*	GO:0003723(RNA binding)	*	*	KOG2208	Vigilin	I	sp|Q8VDJ3|VIGLN_MOUSE	Vigilin OS=Mus musculus OX=10090 GN=Hdlbp PE=1 SV=1
shibanyu_transcript_5775	0	1911.99	0	0	0	0	-29.5813	3.68112e-14	2.49132e-12	XP_010732059.2	alpha-2-HS-glycoprotein [Larimichthys crocea]	*	GO:0005615(extracellular space)	GO:0004869(cysteine-type endopeptidase inhibitor activity)	*	*	*	*	*	sp|P29699|FETUA_MOUSE	Alpha-2-HS-glycoprotein OS=Mus musculus OX=10090 GN=Ahsg PE=1 SV=1
shibanyu_transcript_5854	65.45	134.66	57.8	1.58	2.84	13.79	-3.80708	9.66873e-05	0.000912916	*	*	*	*	*	*	*	*	*	*	*	*
shibanyu_transcript_282	15.8	17.55	20.71	37.64	57.18	31.91	1.28463	1.55841e-05	0.000175784	ATA63307.1	catenin beta 1 [Siniperca chuatsi]	GO:0007155(cell adhesion)	*	GO:0045296(cadherin binding)	K02105|CTNNB1|http://www.genome.jp/dbget-bin/www_bget?ko:K02105	ko04520(Adherens junction);ko04510(Focal adhesion);ko04550(Signaling pathways regulating pluripotency of stem cells);ko04390(Hippo signaling pathway);ko04015(Rap1 signaling pathway);ko04310(Wnt signaling pathway);ko04916(Melanogenesis);ko04919(Thyroid hormone signaling pathway);ko04670(Leukocyte transendothelial migration)	KOG4203	Armadillo/beta-Catenin/plakoglobin	TZ	sp|F1QGH7|CTNB1_DANRE	Catenin beta-1 OS=Danio rerio OX=7955 GN=ctnnb1 PE=1 SV=1
shibanyu_transcript_2321	47	70.22	50.04	8.85	11.09	21.8	-1.96473	3.14818e-05	0.000333722	XP_018525828.1	PREDICTED: LOW QUALITY PROTEIN: dimethylaniline monooxygenase [N-oxide-forming] 5-like [Lates calcarifer]	*	GO:0005789(endoplasmic reticulum membrane)	GO:0050660(flavin adenine dinucleotide binding);GO:0004499(N,N-dimethylaniline monooxygenase activity);GO:0050661(NADP binding)	K00485|FMO|http://www.genome.jp/dbget-bin/www_bget?ko:K00485	ko00982(Drug metabolism - cytochrome P450)	KOG1399	Flavin-containing monooxygenase	Q	sp|Q04799|FMO5_RABIT	Dimethylaniline monooxygenase [N-oxide-forming] 5 OS=Oryctolagus cuniculus OX=9986 GN=FMO5 PE=2 SV=2
shibanyu_transcript_1658	4.46	0.75	0.61	0.23	0.09	0.19	-3.548	0.00122043	0.00832954	AER42657.1	keratin type II E3 [Epinephelus coioides]	*	GO:0045095(keratin filament)	*	K07605|KRT2|http://www.genome.jp/dbget-bin/www_bget?ko:K07605	*	*	*	*	sp|Q6NWF6|K2C8_DANRE	Keratin, type II cytoskeletal 8 OS=Danio rerio OX=7955 GN=krt8 PE=1 SV=1
shibanyu_transcript_2976	17.9	34.25	19.51	59.49	65.59	36.6	1.21874	0.00575864	0.0302399	XP_022611227.1	pyrroline-5-carboxylate reductase 1, mitochondrial-like [Seriola dumerili]	GO:0055129(L-proline biosynthetic process)	*	GO:0004735(pyrroline-5-carboxylate reductase activity)	K00286|proC|http://www.genome.jp/dbget-bin/www_bget?ko:K00286	ko00330(Arginine and proline metabolism);ko01230(Biosynthesis of amino acids)	KOG3124	Pyrroline-5-carboxylate reductase	E	sp|Q922Q4|P5CR2_MOUSE	Pyrroline-5-carboxylate reductase 2 OS=Mus musculus OX=10090 GN=Pycr2 PE=1 SV=1
shibanyu_transcript_1338	55.29	36.3	41.93	152.43	154.04	152.73	1.81313	4.37394e-11	1.4301e-09	XP_023266877.1	very long-chain acyl-CoA synthetase-like [Seriola lalandi dorsalis]	GO:0006699(bile acid biosynthetic process)	GO:0016021(integral component of membrane)	GO:0003824(catalytic activity);GO:0015245(fatty acid transmembrane transporter activity);GO:0004467(long-chain fatty acid-CoA ligase activity);GO:0031957(very long-chain fatty acid-CoA ligase activity)	K08746|SLC27A2, FACVL1, FATP2|http://www.genome.jp/dbget-bin/www_bget?ko:K08746	ko04146(Peroxisome);ko03320(PPAR signaling pathway)	KOG1179	Very long-chain acyl-CoA synthetase/fatty acid transporter	I	sp|O14975|S27A2_HUMAN	Very long-chain acyl-CoA synthetase OS=Homo sapiens OX=9606 GN=SLC27A2 PE=1 SV=2
shibanyu_transcript_10550	10602.6	10636.2	16613.7	1684.7	5779.33	1975.28	-1.94104	0.00180761	0.0115168	XP_010748520.2	secreted phosphoprotein 24 [Larimichthys crocea]	GO:0046849(bone remodeling)	GO:0005576(extracellular region)	*	*	*	*	*	*	sp|Q70I47|SPP24_ONCMY	Secreted phosphoprotein 24 OS=Oncorhynchus mykiss OX=8022 GN=spp2 PE=2 SV=1
shibanyu_transcript_11147	8.36	5.26	3.76	85.79	146.61	93.2	4.2388	7.20277e-16	6.57627e-14	*	*	*	*	*	*	*	*	*	*	*	*
shibanyu_transcript_4075	1.5	2.62	12.74	64.61	75.23	101.88	3.98657	3.91616e-06	4.94141e-05	XP_026025149.1	putative nuclease HARBI1 [Astatotilapia calliptera]	*	*	*	*	*	*	*	*	*	*
shibanyu_transcript_9658	275.77	0	0.68	0	0	0	-25.6587	5.116e-11	1.65594e-09	XP_024114400.1	uncharacterized protein LOC112136742 [Oryzias melastigma]	*	*	*	*	*	*	*	*	*	*
shibanyu_transcript_6739	13.21	17.95	18.89	5.42	7.11	6.69	-1.32586	1.12197e-11	4.21081e-10	*	*	*	*	*	*	*	*	*	*	*	*
shibanyu_transcript_8169	7.78	7.46	12.48	4.51	2.31	3.42	-1.37161	0.000264965	0.00223179	AMT85041.1	retinol binding protein 4 [Epinephelus coioides]	*	*	*	*	*	*	*	*	*	*
shibanyu_transcript_460	4.71	2.18	6.49	9.58	9.26	17.87	1.52157	0.00558157	0.0295506	XP_022621519.1	nuclear receptor subfamily 1 group D member 2-like [Seriola dumerili]	GO:0032922(circadian regulation of gene expression)	GO:0005634(nucleus)	GO:0004879(nuclear receptor activity);GO:0043565(sequence-specific DNA binding);GO:0003707(steroid hormone receptor activity);GO:0008270(zinc ion binding)	K08531|NR1D2|http://www.genome.jp/dbget-bin/www_bget?ko:K08531	*	KOG4846	Nuclear receptor	T	sp|Q14995|NR1D2_HUMAN	Nuclear receptor subfamily 1 group D member 2 OS=Homo sapiens OX=9606 GN=NR1D2 PE=1 SV=3
shibanyu_transcript_8378	0	957.48	0	0	0	0	-27.7548	1.20993e-12	5.82573e-11	XP_028283701.1	alpha-2-HS-glycoprotein-like [Parambassis ranga]	*	GO:0005615(extracellular space)	GO:0004869(cysteine-type endopeptidase inhibitor activity)	*	*	*	*	*	*	*
shibanyu_transcript_8096	2.32	0	0.23	147.39	0.72	105.98	6.61806	0.0018758	0.0118499	XP_018537214.1	PREDICTED: LOW QUALITY PROTEIN: L-2-hydroxyglutarate dehydrogenase, mitochondrial [Lates calcarifer]	*	*	GO:0016491(oxidoreductase activity)	K00109|E1.1.99.2|http://www.genome.jp/dbget-bin/www_bget?ko:K00109	ko00650(Butanoate metabolism)	KOG2665	Predicted FAD-dependent oxidoreductase	S	sp|A7SMW7|L2HDH_NEMVE	L-2-hydroxyglutarate dehydrogenase, mitochondrial OS=Nematostella vectensis OX=45351 GN=v1g172254 PE=3 SV=1
shibanyu_transcript_539	2.36	4.06	2.58	5.09	68.5	76.19	4.09643	5.14e-05	0.000520889	XP_018541585.1	PREDICTED: integrin beta-1-like [Lates calcarifer]	*	*	*	K05719|ITGB1|http://www.genome.jp/dbget-bin/www_bget?ko:K05719	ko04810(Regulation of actin cytoskeleton);ko04510(Focal adhesion);ko04530(Tight junction);ko04145(Phagosome);ko04151(PI3K-Akt signaling pathway);ko04015(Rap1 signaling pathway);ko04514(Cell adhesion molecules (CAMs));ko04512(ECM-receptor interaction);ko04360(Axon guidance);ko04670(Leukocyte transendothelial migration);ko04611(Platelet activation)	KOG1226	Integrin beta subunit (N-terminal portion of extracellular region)	TW	sp|P49134|ITB1_RAT	Integrin beta-1 OS=Rattus norvegicus OX=10116 GN=Itgb1 PE=2 SV=1
shibanyu_transcript_1788	3.36	1.12	0.81	20.17	4.17	11.91	2.763	0.00269014	0.0161117	XP_010733568.1	L-threonine 3-dehydrogenase, mitochondrial [Larimichthys crocea]	*	*	GO:0003824(catalytic activity);GO:0050662(coenzyme binding)	K15789|TDH|http://www.genome.jp/dbget-bin/www_bget?ko:K15789	ko00260(Glycine, serine and threonine metabolism)	KOG2774	NAD dependent epimerase	R	sp|Q2KIR8|TDH_BOVIN	L-threonine 3-dehydrogenase, mitochondrial OS=Bos taurus OX=9913 GN=TDH PE=2 SV=1
shibanyu_transcript_1568	0	0	0	0	278.07	779.3	28.0701	6.72118e-13	3.33882e-11	BAN66753.1	hyaluronan binding protein 2 precursor [Pagrus major]	*	GO:0005576(extracellular region)	GO:0005509(calcium ion binding);GO:0004252(serine-type endopeptidase activity)	K08648|HABP2|http://www.genome.jp/dbget-bin/www_bget?ko:K08648	*	KOG3627	Trypsin	E	sp|Q6L711|HABP2_RAT	Hyaluronan-binding protein 2 OS=Rattus norvegicus OX=10116 GN=Habp2 PE=2 SV=1
shibanyu_transcript_5127	0.56	11477.3	0	0	0.98	0.52	-12.9154	0.000517116	0.00398459	YP_008082497.1	cytochrome c oxidase subunit I (mitochondrion) [Sander canadensis]	GO:0009060(aerobic respiration);GO:0006119(oxidative phosphorylation)	GO:0016021(integral component of membrane);GO:0005743(mitochondrial inner membrane);GO:0045277(respiratory chain complex IV)	GO:0004129(cytochrome-c oxidase activity);GO:0020037(heme binding);GO:0046872(metal ion binding)	K02256|COX1|http://www.genome.jp/dbget-bin/www_bget?ko:K02256	ko00190(Oxidative phosphorylation);ko04260(Cardiac muscle contraction)	KOG4769	Cytochrome c oxidase, subunit I	C	sp|Q36775|COX1_GADMO	Cytochrome c oxidase subunit 1 OS=Gadus morhua OX=8049 GN=mt-co1 PE=3 SV=1
shibanyu_transcript_3548	59.77	80.11	67.03	151.27	114.03	141.9	1.02363	1.80187e-06	2.42876e-05	*	*	*	*	*	*	*	*	*	*	*	*
shibanyu_transcript_8616	4.64	7.44	5.28	38.96	51.53	52.13	3.09341	2.0256e-27	3.92075e-25	*	*	*	*	*	*	*	*	*	*	*	*
shibanyu_transcript_2677	22.5	21.01	28.74	5.75	6.18	8.84	-1.74523	6.09688e-13	3.1386e-11	XP_023263280.1	starch-binding domain-containing protein 1 [Seriola lalandi dorsalis]	*	*	*	*	*	*	*	*	sp|Q5FVN1|STBD1_RAT	Starch-binding domain-containing protein 1 OS=Rattus norvegicus OX=10116 GN=Stbd1 PE=1 SV=1
shibanyu_transcript_8665	0	0	0	0	427.47	0	25.9137	3.29058e-11	1.10195e-09	XP_023269849.1	inter-alpha-trypsin inhibitor heavy chain H3-like isoform X1 [Seriola lalandi dorsalis]	*	*	*	*	*	*	*	*	*	*
shibanyu_transcript_1369	1.08	2.4	1.21	17.49	20.43	7.86	3.3331	1.82819e-08	3.37657e-07	XP_014865792.1	PREDICTED: serine/threonine-protein phosphatase PP1-gamma catalytic subunit B-like, partial [Poecilia mexicana]	*	GO:0000164(protein phosphatase type 1 complex)	GO:0046872(metal ion binding);GO:0004722(protein serine/threonine phosphatase activity)	K06269|PPP1C|http://www.genome.jp/dbget-bin/www_bget?ko:K06269	ko04113(Meiosis - yeast);ko04114(Oocyte meiosis);ko04810(Regulation of actin cytoskeleton);ko04510(Focal adhesion);ko04390(Hippo signaling pathway);ko04024(cAMP signaling pathway);ko04022(cGMP - PKG signaling pathway);ko03015(mRNA surveillance pathway);ko04261(Adrenergic signaling in cardiomyocytes);ko04270(Vascular smooth muscle contraction);ko04910(Insulin signaling pathway);ko04921(Oxytocin si…	KOG0374	Serine/threonine specific protein phosphatase PP1, catalytic subunit	TR	sp|P36874|PP1GA_XENLA	Serine/threonine-protein phosphatase PP1-gamma catalytic subunit A OS=Xenopus laevis OX=8355 GN=ppp1cc-a PE=1 SV=2
shibanyu_transcript_6557	0.14	0.08	89.84	0.08	0.1	0	-9.16013	0.000645145	0.00482513	CDW61002.1	Cell wall-associated hydrolase [Trichuris trichiura]	*	*	*	*	*	*	*	*	*	*
shibanyu_transcript_6017	0	0	0	0	40.97	0	23.4748	1.87594e-09	4.13561e-08	XP_022602105.1	ceruloplasmin-like [Seriola dumerili]	GO:0006879(cellular iron ion homeostasis);GO:0006826(iron ion transport)	GO:0005623(cell);GO:0005615(extracellular space)	GO:0005507(copper ion binding);GO:0004322(ferroxidase activity)	K13624|CP|http://www.genome.jp/dbget-bin/www_bget?ko:K13624	ko04216(Ferroptosis);ko00860(Porphyrin and chlorophyll metabolism)	KOG1263	Multicopper oxidases	Q	sp|P00450|CERU_HUMAN	Ceruloplasmin OS=Homo sapiens OX=9606 GN=CP PE=1 SV=1
shibanyu_transcript_517	23.72	24.66	15.89	70.07	41.97	59.16	1.44084	0.00016495	0.00146726	XP_019124382.2	uncharacterized protein LOC109140830 [Larimichthys crocea]	*	*	*	*	*	*	*	*	*	*
shibanyu_transcript_429	0	741.08	320.43	0	0	0	-30	1.60363e-14	1.13325e-12	XP_018546237.1	PREDICTED: alpha-2-macroglobulin-like, partial [Lates calcarifer]	*	*	*	K03910|A2M|http://www.genome.jp/dbget-bin/www_bget?ko:K03910	ko04610(Complement and coagulation cascades)	KOG1366	Alpha-macroglobulin	O	sp|P01023|A2MG_HUMAN	Alpha-2-macroglobulin OS=Homo sapiens OX=9606 GN=A2M PE=1 SV=3
shibanyu_transcript_396	9.18	6.88	7.04	176.93	253.53	124.47	4.62032	8.89795e-31	2.20806e-28	AXB74599.1	complement component 7 [Liza haematocheila]	GO:0006956(complement activation)	GO:0005579(membrane attack complex)	*	K03996|C7|http://www.genome.jp/dbget-bin/www_bget?ko:K03996	ko04610(Complement and coagulation cascades)	*	*	*	sp|Q29RQ1|CO7_BOVIN	Complement component C7 OS=Bos taurus OX=9913 GN=C7 PE=2 SV=1
shibanyu_transcript_6039	0	116.27	209.55	0	0	0	-13.1476	0.000764656	0.00555165	XP_010770059.1	PREDICTED: uncharacterized protein LOC104946017 [Notothenia coriiceps]	*	*	*	*	*	*	*	*	*	*
shibanyu_transcript_982	0	0	0	0	897.29	0	29.0674	1.00485e-13	6.1942e-12	XP_018518673.1	PREDICTED: fibrinogen alpha chain-like [Lates calcarifer]	GO:0030168(platelet activation);GO:0051258(protein polymerization)	GO:0005577(fibrinogen complex)	GO:0005102(signaling receptor binding)	K03903|FGA|http://www.genome.jp/dbget-bin/www_bget?ko:K03903	ko04610(Complement and coagulation cascades);ko04611(Platelet activation)	KOG2579	Ficolin and related extracellular proteins	R	sp|P14448|FIBA_CHICK	Fibrinogen alpha chain OS=Gallus gallus OX=9031 GN=FGA PE=1 SV=4
shibanyu_transcript_10875	463.42	0	613.45	0	0	0	-12.4852	0.00139489	0.0092782	XP_010731348.1	elongation factor 2 [Larimichthys crocea]	*	*	*	K03234|EEF2|http://www.genome.jp/dbget-bin/www_bget?ko:K03234	ko04152(AMPK signaling pathway);ko04921(Oxytocin signaling pathway)	KOG0469	Elongation factor 2	J	sp|Q90705|EF2_CHICK	Elongation factor 2 OS=Gallus gallus OX=9031 GN=EEF2 PE=1 SV=3
shibanyu_transcript_1046	12.83	12.93	17.75	56.26	85.72	39.53	2.12197	1.8031e-08	3.343e-07	XP_010744710.1	death-associated protein kinase 2 isoform X2 [Larimichthys crocea]	*	*	GO:0005524(ATP binding);GO:0004674(protein serine/threonine kinase activity)	K08803|DAPK|http://www.genome.jp/dbget-bin/www_bget?ko:K08803	ko04140(Autophagy - animal)	KOG0032	Ca2+/calmodulin-dependent protein kinase, EF-Hand protein superfamily	T	sp|Q9UIK4|DAPK2_HUMAN	Death-associated protein kinase 2 OS=Homo sapiens OX=9606 GN=DAPK2 PE=1 SV=1
shibanyu_transcript_3228	0.12	0	0.03	8635.45	896.24	0.13	16.7972	1.88485e-08	3.47459e-07	XP_023279912.1	fibrinogen beta chain [Seriola lalandi dorsalis]	GO:0030168(platelet activation);GO:0051258(protein polymerization);GO:0072378(blood coagulation, fibrin clot formation)	GO:0005577(fibrinogen complex)	GO:0005102(signaling receptor binding)	K03904|FGB|http://www.genome.jp/dbget-bin/www_bget?ko:K03904	ko04610(Complement and coagulation cascades);ko04611(Platelet activation)	KOG2579	Ficolin and related extracellular proteins	R	sp|P02675|FIBB_HUMAN	Fibrinogen beta chain OS=Homo sapiens OX=9606 GN=FGB PE=1 SV=2
shibanyu_transcript_2996	8.51	8.89	10.87	4.62	3.53	2.72	-1.33242	7.86623e-07	1.13525e-05	XP_018516867.1	PREDICTED: solute carrier family 22 member 13-like [Lates calcarifer]	GO:0055085(transmembrane transport)	GO:0016021(integral component of membrane)	*	*	*	KOG0255	Synaptic vesicle transporter SVOP and related transporters (major facilitator superfamily)	R	sp|Q9Y226|S22AD_HUMAN	Solute carrier family 22 member 13 OS=Homo sapiens OX=9606 GN=SLC22A13 PE=2 SV=2
shibanyu_transcript_10628	149.76	123.19	87.44	45.39	45.97	27.66	-1.58576	0.00031791	0.00261405	XP_018520492.1	PREDICTED: heme oxygenase-like [Lates calcarifer]	GO:0006788(heme oxidation)	GO:0016021(integral component of membrane)	GO:0004392(heme oxygenase (decyclizing) activity);GO:0046872(metal ion binding)	K00510|HMOX, hmuO, ho|http://www.genome.jp/dbget-bin/www_bget?ko:K00510	ko04216(Ferroptosis);ko04066(HIF-1 signaling pathway);ko00860(Porphyrin and chlorophyll metabolism);ko04978(Mineral absorption)	KOG4480	Heme oxygenase	P	sp|O73688|HMOX_TAKRU	Heme oxygenase OS=Takifugu rubripes OX=31033 GN=hmox PE=3 SV=1
shibanyu_transcript_5019	0	0	0	0	4104.84	0	28.7322	1.91664e-13	1.12208e-11	XP_018557383.1	PREDICTED: alpha-2-HS-glycoprotein-like [Lates calcarifer]	*	*	*	*	*	*	*	*	sp|Q5KQS2|FETCB_GLOBR	Antihemorrhagic factor cHLP-B OS=Gloydius brevicaudus OX=259325 PE=2 SV=1
shibanyu_transcript_417	61.19	61.96	46.88	13.97	16.7	17.38	-1.79397	4.08344e-12	1.68887e-10	XP_020505675.1	cytochrome P450 2J2-like [Labrus bergylta]	*	*	*	*	*	KOG0156	Cytochrome P450 CYP2 subfamily	Q	sp|P51589|CP2J2_HUMAN	Cytochrome P450 2J2 OS=Homo sapiens OX=9606 GN=CYP2J2 PE=1 SV=2
shibanyu_transcript_10202	3.81	3.66	2.96	7.49	9.6	8.07	1.33879	5.97194e-05	0.000592071	*	*	*	*	*	*	*	*	*	*	*	*
shibanyu_transcript_11326	45.29	62.04	136.31	175.88	241.42	213.19	1.43479	0.00116064	0.00797206	*	*	*	*	*	*	*	*	*	*	*	*
shibanyu_transcript_7536	0	0	0	0	0	29.89	21.3304	4.79164e-08	8.23685e-07	*	*	*	*	*	*	*	*	*	*	*	*
shibanyu_transcript_10651	24.39	13.25	26.87	61.34	42.79	53.57	1.3427	0.000369314	0.00297604	*	*	*	*	*	*	*	*	*	*	*	*
shibanyu_transcript_6933	103.43	117.01	110.92	0.75	4.56	2.51	-5.37282	4.97463e-15	3.97888e-13	XP_010745371.2	uricase [Larimichthys crocea]	GO:0006144(purine nucleobase metabolic process);GO:0019628(urate catabolic process);GO:0051289(protein homotetramerization)	GO:0005777(peroxisome)	GO:0004846(urate oxidase activity)	K00365|uaZ|http://www.genome.jp/dbget-bin/www_bget?ko:K00365	ko00232(Caffeine metabolism);ko00230(Purine metabolism)	KOG1599	Uricase (urate oxidase)	Q	sp|Q6DG85|URIC_DANRE	Uricase OS=Danio rerio OX=7955 GN=uox PE=1 SV=1
shibanyu_transcript_9250	29.14	53.08	36.34	94.55	108.63	98.67	1.39416	2.13908e-06	2.85151e-05	XP_020494716.1	RNA-binding protein PNO1 [Labrus bergylta]	*	*	GO:0003723(RNA binding)	K11884|PNO1, DIM2|http://www.genome.jp/dbget-bin/www_bget?ko:K11884	*	KOG3273	Predicted RNA-binding protein Pno1p interacting with Nob1p and involved in 26S proteasome assembly	O	sp|Q6VBQ6|PNO1_ORYLA	RNA-binding protein PNO1 OS=Oryzias latipes OX=8090 GN=pno1 PE=2 SV=1
shibanyu_transcript_2801	9.83	10.48	6.78	146.91	15.61	17.76	2.77637	0.00821124	0.0403598	*	*	*	*	*	*	*	*	*	*	*	*
shibanyu_transcript_7586	26.87	41.54	34.26	1.31	1.67	0.39	-4.91949	9.81977e-17	9.89956e-15	XP_008304826.1	PREDICTED: peptidyl-prolyl cis-trans isomerase FKBP2 [Stegastes partitus]	*	*	GO:0003755(peptidyl-prolyl cis-trans isomerase activity)	K09569|FKBP2|http://www.genome.jp/dbget-bin/www_bget?ko:K09569	*	KOG0549	FKBP-type peptidyl-prolyl cis-trans isomerase	O	sp|P45878|FKBP2_MOUSE	Peptidyl-prolyl cis-trans isomerase FKBP2 OS=Mus musculus OX=10090 GN=Fkbp2 PE=1 SV=1
shibanyu_transcript_1555	1.24	1.63	1.68	4.76	8.27	3.92	1.94938	1.59989e-06	2.16859e-05	XP_022611296.1	long-chain fatty acid transport protein 1-like [Seriola dumerili]	*	GO:0016021(integral component of membrane)	GO:0015245(fatty acid transmembrane transporter activity);GO:0004467(long-chain fatty acid-CoA ligase activity);GO:0031957(very long-chain fatty acid-CoA ligase activity)	K08745|SLC27A1_4, FATP1, FATP4|http://www.genome.jp/dbget-bin/www_bget?ko:K08745	ko03320(PPAR signaling pathway)	KOG1179	Very long-chain acyl-CoA synthetase/fatty acid transporter	I	sp|Q6PCB7|S27A1_HUMAN	Long-chain fatty acid transport protein 1 OS=Homo sapiens OX=9606 GN=SLC27A1 PE=1 SV=1
shibanyu_transcript_7682	6.13	8.52	8.65	2.79	2.05	3.35	-1.44289	3.02371e-07	4.67468e-06	XP_026204552.1	RNA-binding protein 5-like [Anabas testudineus]	GO:0000381(regulation of alternative mRNA splicing, via spliceosome);GO:0042981(regulation of apoptotic process);GO:0008380(RNA splicing)	GO:0005681(spliceosomal complex)	GO:0003723(RNA binding)	K13094|RBM5_10|http://www.genome.jp/dbget-bin/www_bget?ko:K13094	*	KOG0154	RNA-binding protein RBM5 and related proteins, contain G-patch and RRM domains	R	sp|Q1RMU5|RBM5_BOVIN	RNA-binding protein 5 OS=Bos taurus OX=9913 GN=RBM5 PE=2 SV=1
shibanyu_transcript_6131	33.59	0	0	0	0	0	-24.0295	7.75015e-10	1.83838e-08	CDW61002.1	Cell wall-associated hydrolase [Trichuris trichiura]	*	*	*	*	*	*	*	*	*	*
shibanyu_transcript_5533	177.24	125.87	108.9	432.84	225.74	342.98	1.30295	0.00270249	0.0161604	XP_024918366.1	fructose-1,6-bisphosphatase 1-like isoform X1 [Cynoglossus semilaevis]	GO:0005975(carbohydrate metabolic process)	*	GO:0042132(fructose 1,6-bisphosphate 1-phosphatase activity)	K03841|FBP, fbp|http://www.genome.jp/dbget-bin/www_bget?ko:K03841	ko04152(AMPK signaling pathway);ko00051(Fructose and mannose metabolism);ko00010(Glycolysis / Gluconeogenesis);ko00030(Pentose phosphate pathway);ko00710(Carbon fixation in photosynthetic organisms);ko00680(Methane metabolism);ko01200(Carbon metabolism);ko04910(Insulin signaling pathway)	KOG1458	Fructose-1,6-bisphosphatase	G	sp|P00636|F16P1_PIG	Fructose-1,6-bisphosphatase 1 OS=Sus scrofa OX=9823 GN=FBP1 PE=1 SV=4
shibanyu_transcript_10191	63.89	58.72	84.55	76.21	250.33	212.76	1.42365	0.00739788	0.0369909	*	*	*	*	*	*	*	*	*	*	*	*
shibanyu_transcript_11108	1229.44	1242.79	853.08	2400.16	2539.34	2505.48	1.17219	6.12198e-05	0.000604577	AEB31289.1	chemotaxin, partial [Epinephelus bruneus]	*	*	GO:0030246(carbohydrate binding)	*	*	*	*	*	*	*
shibanyu_transcript_6317	0	16.14	0	0	0	0	-22.8575	4.9463e-09	1.00568e-07	XP_016094850.1	PREDICTED: fibronectin-like [Sinocyclocheilus grahami]	*	GO:0005576(extracellular region)	*	*	*	*	*	*	sp|Q91289|FINC_PLEWA	Fibronectin (Fragment) OS=Pleurodeles waltl OX=8319 PE=2 SV=1
shibanyu_transcript_8598	9.41	18.09	12.35	26.45	54.06	23.05	1.43161	0.00553471	0.0293667	XP_023140905.1	fatty acid-binding protein, heart-like [Amphiprion ocellaris]	GO:0043009(chordate embryonic development);GO:0001947(heart looping)	*	GO:0008289(lipid binding)	K08752|FABP3|http://www.genome.jp/dbget-bin/www_bget?ko:K08752	ko03320(PPAR signaling pathway)	KOG4015	Fatty acid-binding protein FABP	I	sp|O13008|FABPH_ONCMY	Fatty acid-binding protein, heart OS=Oncorhynchus mykiss OX=8022 GN=fabp3 PE=2 SV=3
shibanyu_transcript_9507	172.25	236.38	253.8	6.37	11.78	44.58	-3.36689	3.43053e-05	0.000360485	AER00227.1	hepcidin [Alphestes immaculatus]	*	*	*	*	*	*	*	*	sp|P82951|HEPC_MORCS	Hepcidin OS=Morone chrysops x Morone saxatilis OX=45352 GN=hamp PE=1 SV=1
shibanyu_transcript_5285	0.46	0.75	0.27	4.54	1.53	3.11	2.65951	0.000129291	0.00117823	*	*	*	*	*	*	*	*	*	*	*	*
shibanyu_transcript_8985	10.64	9.87	17.47	26.93	27.43	23.94	1.1125	9.03118e-06	0.000105944	XP_010748708.1	small EDRK-rich factor 2 [Larimichthys crocea]	*	*	*	*	*	*	*	*	*	*
shibanyu_transcript_6184	0.33	1.7	0.19	9.23	79.58	5.98	5.50709	6.86933e-05	0.000671529	*	*	*	*	*	*	*	*	*	*	*	*
shibanyu_transcript_2782	3.21	5.03	4.33	1.24	1.67	1.34	-1.52865	4.44679e-08	7.69875e-07	XP_022613554.1	selenoprotein P [Seriola dumerili]	*	*	*	*	*	*	*	*	sp|Q98SV1|SELPA_DANRE	Selenoprotein Pa OS=Danio rerio OX=7955 GN=sepp1a PE=1 SV=3
shibanyu_transcript_4283	0	0	0	51.99	0	0	24.2817	5.1333e-10	1.27385e-08	*	*	*	*	*	*	*	*	*	*	*	*
shibanyu_transcript_10379	17.01	15.48	18.68	4.59	2.24	8.06	-1.73409	0.000824926	0.00595349	XP_019109526.1	small VCP/p97-interacting protein isoform X1 [Larimichthys crocea]	*	*	*	K14014|SVIP|http://www.genome.jp/dbget-bin/www_bget?ko:K14014	ko04141(Protein processing in endoplasmic reticulum)	*	*	*	*	*
shibanyu_transcript_4564	0	0	0	0	4.27	77.07	11.5873	0.00301857	0.0176953	ACJ26844.1	pancreatic alpha-amylase [Epinephelus coioides]	GO:0005975(carbohydrate metabolic process)	*	GO:0004556(alpha-amylase activity);GO:0103025(alpha-amylase activity (releasing maltohexaose));GO:0043169(cation binding)	K01176|E3.2.1.1, amyA, malS|http://www.genome.jp/dbget-bin/www_bget?ko:K01176	ko00500(Starch and sucrose metabolism);ko04973(Carbohydrate digestion and absorption)	KOG2212	Alpha-amylase	G	sp|P83053|AMYP_STRCA	Pancreatic alpha-amylase OS=Struthio camelus OX=8801 PE=1 SV=1
shibanyu_transcript_1552	0	0	0	3.28	0	0	21.0682	7.05111e-08	1.18886e-06	XP_022612162.1	endoplasmin [Seriola dumerili]	GO:0050830(defense response to Gram-positive bacterium);GO:0035889(otolith tethering);GO:0006457(protein folding);GO:0001666(response to hypoxia)	*	GO:0005524(ATP binding);GO:0051082(unfolded protein binding)	K09487|HSP90B, TRA1|http://www.genome.jp/dbget-bin/www_bget?ko:K09487	ko04151(PI3K-Akt signaling pathway);ko04141(Protein processing in endoplasmic reticulum);ko04915(Estrogen signaling pathway);ko04918(Thyroid hormone synthesis);ko04626(Plant-pathogen interaction);ko04657(IL-17 signaling pathway)	KOG0020	Endoplasmic reticulum glucose-regulated protein (GRP94/endoplasmin), HSP90 family	O	sp|P08110|ENPL_CHICK	Endoplasmin OS=Gallus gallus OX=9031 GN=HSP90B1 PE=1 SV=1
shibanyu_transcript_456	9.12	8.29	10.7	24.53	40.04	22.77	1.68636	7.86271e-08	1.30973e-06	XP_019109695.2	ATP-dependent zinc metalloprotease YME1L1 isoform X4 [Larimichthys crocea]	*	*	*	K08955|YME1|http://www.genome.jp/dbget-bin/www_bget?ko:K08955	ko04139(Mitophagy - yeast)	KOG0734	AAA+-type ATPase containing the peptidase M41 domain	O	sp|O88967|YMEL1_MOUSE	ATP-dependent zinc metalloprotease YME1L1 OS=Mus musculus OX=10090 GN=Yme1l1 PE=1 SV=1
shibanyu_transcript_7409	0	0	0	0	0	49.81	23.3407	2.31766e-09	4.99561e-08	XP_019124382.2	uncharacterized protein LOC109140830 [Larimichthys crocea]	*	*	*	*	*	*	*	*	*	*
shibanyu_transcript_2284	0	0	0	0	152.93	0	26.1215	2.29133e-11	7.89164e-10	ADU33222.1	complement component c3 [Epinephelus coioides]	*	*	*	K03990|C3|http://www.genome.jp/dbget-bin/www_bget?ko:K03990	ko04145(Phagosome);ko04610(Complement and coagulation cascades)	KOG1366	Alpha-macroglobulin	O	sp|P98093|CO3_ONCMY	Complement C3 (Fragment) OS=Oncorhynchus mykiss OX=8022 GN=c3 PE=1 SV=1
shibanyu_transcript_263	3.7	6.37	17.59	658.75	6.49	103.05	4.9258	0.000811325	0.00586408	XP_026225430.1	fibrinogen alpha chain [Anabas testudineus]	GO:0030168(platelet activation);GO:0051258(protein polymerization);GO:0072378(blood coagulation, fibrin clot formation)	GO:0005577(fibrinogen complex)	GO:0005102(signaling receptor binding)	K03903|FGA|http://www.genome.jp/dbget-bin/www_bget?ko:K03903	ko04610(Complement and coagulation cascades);ko04611(Platelet activation)	KOG2579	Ficolin and related extracellular proteins	R	sp|P02671|FIBA_HUMAN	Fibrinogen alpha chain OS=Homo sapiens OX=9606 GN=FGA PE=1 SV=2
shibanyu_transcript_5239	0	0	0	160.39	0	0	25.5723	5.92932e-11	1.88763e-09	XP_009896276.1	PREDICTED: LOW QUALITY PROTEIN: actin, cytoplasmic 2 [Picoides pubescens]	GO:0048488(synaptic vesicle endocytosis)	GO:0005737(cytoplasm);GO:0005856(cytoskeleton);GO:0015629(actin cytoskeleton);GO:0005884(actin filament);GO:0097433(dense body);GO:0005925(focal adhesion);GO:0005634(nucleus);GO:0005886(plasma membrane);GO:0098793(presynapse)	GO:0005524(ATP binding);GO:0098973(structural constituent of postsynaptic actin cytoskeleton)	K05692|ACTB_G1|http://www.genome.jp/dbget-bin/www_bget?ko:K05692	ko04210(Apoptosis);ko04810(Regulation of actin cytoskeleton);ko04520(Adherens junction);ko04510(Focal adhesion);ko04530(Tight junction);ko04145(Phagosome);ko04390(Hippo signaling pathway);ko04391(Hippo signaling pathway -fly);ko04015(Rap1 signaling pathway);ko04921(Oxytocin signaling pathway);ko04919(Thyroid hormone signaling pathway);ko04670(Leukocyte transendothelial migration);ko04611(Platelet…	KOG0676	Actin and related proteins	Z	sp|P68142|ACTB1_TAKRU	Actin, cytoplasmic 1 OS=Takifugu rubripes OX=31033 GN=actba PE=2 SV=1
shibanyu_transcript_4962	56.61	107.61	109.28	242.4	162.07	172.75	1.14756	0.000996353	0.00702309	XP_010733619.1	G0/G1 switch protein 2 [Larimichthys crocea]	*	GO:0016021(integral component of membrane)	*	*	*	*	*	*	sp|Q61585|G0S2_MOUSE	G0/G1 switch protein 2 OS=Mus musculus OX=10090 GN=G0s2 PE=1 SV=1
shibanyu_transcript_4295	0.83	1.27	1.33	0.54	0.32	0.3	-1.51792	0.000638839	0.0047965	*	*	*	*	*	*	*	*	*	*	*	*
shibanyu_transcript_8646	0	0.4	0	5.15	1.21	8.6	5.53672	0.000340364	0.00277043	*	*	*	*	*	*	*	*	*	*	*	*
shibanyu_transcript_7868	1.71	2.79	0	45.79	125.47	52.56	5.64848	6.9937e-05	0.000682308	XP_023140057.1	cytochrome c-b [Amphiprion ocellaris]	*	GO:0005739(mitochondrion);GO:0070469(respirasome)	GO:0009055(electron transfer activity);GO:0020037(heme binding);GO:0046872(metal ion binding)	K08738|CYC|http://www.genome.jp/dbget-bin/www_bget?ko:K08738	ko04210(Apoptosis);ko04214(Apoptosis - fly);ko04215(Apoptosis - multiple species);ko04115(p53 signaling pathway);ko02020(Two-component system);ko00920(Sulfur metabolism)	KOG3453	Cytochrome c	C	sp|P00025|CYC_KATPE	Cytochrome c OS=Katsuwonus pelamis OX=8226 GN=cyc PE=1 SV=2
shibanyu_transcript_193	0.81	2.62	1.24	7.27	13.53	4.94	2.51567	0.000181057	0.00159442	XP_010734409.2	tribbles homolog 1 [Larimichthys crocea]	GO:0001889(liver development)	*	GO:0005524(ATP binding);GO:0004672(protein kinase activity)	K08814|TRIB1_2|http://www.genome.jp/dbget-bin/www_bget?ko:K08814	*	KOG0583	Serine/threonine protein kinase	T	sp|Q8K4K4|TRIB1_MOUSE	Tribbles homolog 1 OS=Mus musculus OX=10090 GN=Trib1 PE=2 SV=2
shibanyu_transcript_343	18.41	14.73	18.49	6.98	5.9	10.75	-1.08392	0.00083811	0.00603066	XP_022605253.1	transmembrane 7 superfamily member 3 [Seriola dumerili]	*	GO:0016021(integral component of membrane)	*	*	*	*	*	*	sp|Q9CRG1|TM7S3_MOUSE	Transmembrane 7 superfamily member 3 OS=Mus musculus OX=10090 GN=Tm7sf3 PE=2 SV=2
shibanyu_transcript_8614	3.85	4.03	7.63	10.68	18.21	14.28	1.5446	5.2438e-05	0.000530853	XP_005464230.1	histone H2A.Z isoform X1 [Oreochromis niloticus]	*	GO:0000786(nucleosome);GO:0005634(nucleus)	GO:0003677(DNA binding);GO:0046982(protein heterodimerization activity)	K11251|H2A|http://www.genome.jp/dbget-bin/www_bget?ko:K11251	ko04217(Necroptosis)	KOG1757	Histone 2A	B	sp|Q5ZMD6|H2AZ_CHICK	Histone H2A.Z OS=Gallus gallus OX=9031 GN=H2AFZ PE=1 SV=3
shibanyu_transcript_5808	0	0	0	0	125.09	0	24.7907	2.21871e-10	5.98125e-09	AEB31328.1	complement component C3, partial [Epinephelus bruneus]	GO:0006956(complement activation)	GO:0005615(extracellular space)	GO:0004866(endopeptidase inhibitor activity)	K03990|C3|http://www.genome.jp/dbget-bin/www_bget?ko:K03990	ko04145(Phagosome);ko04610(Complement and coagulation cascades)	KOG1366	Alpha-macroglobulin	O	sp|P98093|CO3_ONCMY	Complement C3 (Fragment) OS=Oncorhynchus mykiss OX=8022 GN=c3 PE=1 SV=1
shibanyu_transcript_8626	0	0	0	0	11.38	0	20.812	1.01587e-07	1.66355e-06	XP_026225021.1	complement factor I isoform X1 [Anabas testudineus]	*	GO:0016020(membrane)	GO:0005044(scavenger receptor activity);GO:0004252(serine-type endopeptidase activity)	K01333|CFI|http://www.genome.jp/dbget-bin/www_bget?ko:K01333	ko04610(Complement and coagulation cascades)	KOG3627	Trypsin	E	sp|Q9WUW3|CFAI_RAT	Complement factor I OS=Rattus norvegicus OX=10116 GN=Cfi PE=2 SV=1
shibanyu_transcript_5602	0	0	0	1156.25	1355.31	1750.71	17.0418	3.8578e-44	2.48905e-41	XP_018557257.1	PREDICTED: hemopexin isoform X1 [Lates calcarifer]	GO:0006879(cellular iron ion homeostasis)	GO:0005623(cell);GO:0005576(extracellular region)	GO:0015232(heme transporter activity);GO:0046872(metal ion binding)	K18977|HPX|http://www.genome.jp/dbget-bin/www_bget?ko:K18977	*	KOG1565	Gelatinase A and related matrix metalloproteases	OW	sp|Q6PHG2|HEMO_DANRE	Hemopexin OS=Danio rerio OX=7955 GN=hpx PE=2 SV=2
shibanyu_transcript_894	31.33	19.13	5.66	75.67	107.35	90.93	2.26799	0.00270214	0.0161604	XP_010738574.3	ERBB receptor feedback inhibitor 1 [Larimichthys crocea]	*	*	*	*	*	*	*	*	sp|Q99JZ7|ERRFI_MOUSE	ERBB receptor feedback inhibitor 1 OS=Mus musculus OX=10090 GN=Errfi1 PE=1 SV=1
shibanyu_transcript_50	0	3.04	53.05	0	0	0	-26.1737	2.0921e-11	7.2571e-10	ADU33222.1	complement component c3 [Epinephelus coioides]	*	*	*	K03990|C3|http://www.genome.jp/dbget-bin/www_bget?ko:K03990	ko04145(Phagosome);ko04610(Complement and coagulation cascades)	KOG1366	Alpha-macroglobulin	O	sp|P98093|CO3_ONCMY	Complement C3 (Fragment) OS=Oncorhynchus mykiss OX=8022 GN=c3 PE=1 SV=1
shibanyu_transcript_1963	38.14	44.59	38.81	79.86	151.22	100.95	1.49164	5.42766e-06	6.64082e-05	XP_020508585.1	ophiophagus venom factor-like [Labrus bergylta]	*	*	*	K03990|C3|http://www.genome.jp/dbget-bin/www_bget?ko:K03990	ko04145(Phagosome);ko04610(Complement and coagulation cascades)	KOG1366	Alpha-macroglobulin	O	sp|P01024|CO3_HUMAN	Complement C3 OS=Homo sapiens OX=9606 GN=C3 PE=1 SV=2
shibanyu_transcript_1851	0	0.04	0	0.05	0.05	428.65	13.7436	6.36588e-05	0.000626744	XP_018518673.1	PREDICTED: fibrinogen alpha chain-like [Lates calcarifer]	GO:0030168(platelet activation);GO:0051258(protein polymerization)	GO:0005577(fibrinogen complex)	GO:0005102(signaling receptor binding)	K03903|FGA|http://www.genome.jp/dbget-bin/www_bget?ko:K03903	ko04610(Complement and coagulation cascades);ko04611(Platelet activation)	KOG2579	Ficolin and related extracellular proteins	R	sp|P14448|FIBA_CHICK	Fibrinogen alpha chain OS=Gallus gallus OX=9031 GN=FGA PE=1 SV=4
shibanyu_transcript_5375	7.68	8.98	7.87	41.79	23.36	15.87	1.7778	0.000186385	0.0016329	ADK73984.1	leukocyte cell-derived chemotaxin-2 [Epinephelus coioides]	*	*	GO:0046872(metal ion binding)	*	*	*	*	*	sp|O88803|LECT2_MOUSE	Leukocyte cell-derived chemotaxin-2 OS=Mus musculus OX=10090 GN=Lect2 PE=1 SV=1
shibanyu_transcript_4852	0	0	0	0	33.53	0	23.4825	1.85339e-09	4.09522e-08	XP_018545237.1	PREDICTED: complement factor I-like [Lates calcarifer]	*	GO:0016020(membrane)	GO:0005044(scavenger receptor activity);GO:0004252(serine-type endopeptidase activity)	K01333|CFI|http://www.genome.jp/dbget-bin/www_bget?ko:K01333	ko04610(Complement and coagulation cascades)	KOG3627	Trypsin	E	sp|Q9WUW3|CFAI_RAT	Complement factor I OS=Rattus norvegicus OX=10116 GN=Cfi PE=2 SV=1
shibanyu_transcript_8163	57.14	31.26	77.38	20.29	23.85	29	-1.12283	0.00589157	0.0308209	*	*	*	*	*	*	*	*	*	*	*	*
shibanyu_transcript_9876	0	0	0	26.65	9.05	11.89	8.56617	4.61029e-09	9.45305e-08	*	*	*	*	*	*	*	*	*	*	*	*
shibanyu_transcript_199	0	18.78	202.19	0	0	0	-28.1783	5.48698e-13	2.83973e-11	XP_008283050.1	PREDICTED: fibronectin-like isoform X1 [Stegastes partitus]	GO:0003181(atrioventricular valve morphogenesis);GO:0003128(heart field specification);GO:0001756(somitogenesis)	GO:0005576(extracellular region)	*	K05717|FN1|http://www.genome.jp/dbget-bin/www_bget?ko:K05717	ko04810(Regulation of actin cytoskeleton);ko04510(Focal adhesion);ko04151(PI3K-Akt signaling pathway);ko04512(ECM-receptor interaction)	*	*	*	sp|P04937|FINC_RAT	Fibronectin OS=Rattus norvegicus OX=10116 GN=Fn1 PE=1 SV=2
shibanyu_transcript_605	28.49	25.25	31.22	46.96	72.04	57	1.09781	1.76243e-06	2.37891e-05	XP_008304947.1	PREDICTED: antizyme inhibitor 1-like [Stegastes partitus]	GO:0006596(polyamine biosynthetic process)	*	GO:0003824(catalytic activity);GO:0042978(ornithine decarboxylase activator activity)	*	*	KOG0622	Ornithine decarboxylase	E	sp|O14977|AZIN1_HUMAN	Antizyme inhibitor 1 OS=Homo sapiens OX=9606 GN=AZIN1 PE=1 SV=2
shibanyu_transcript_2268	2295.5	4031.95	0	0	0	0	-30	1.60354e-14	1.13325e-12	XP_023279912.1	fibrinogen beta chain [Seriola lalandi dorsalis]	GO:0030168(platelet activation);GO:0051258(protein polymerization);GO:0072378(blood coagulation, fibrin clot formation)	GO:0005577(fibrinogen complex)	GO:0005102(signaling receptor binding)	K03904|FGB|http://www.genome.jp/dbget-bin/www_bget?ko:K03904	ko04610(Complement and coagulation cascades);ko04611(Platelet activation)	KOG2579	Ficolin and related extracellular proteins	R	sp|P02675|FIBB_HUMAN	Fibrinogen beta chain OS=Homo sapiens OX=9606 GN=FGB PE=1 SV=2
shibanyu_transcript_836	4.25	8.82	7.82	23.27	27.97	36.81	2.13768	4.03655e-09	8.3832e-08	XP_022061446.1	polyadenylate-binding protein-interacting protein 2B [Acanthochromis polyacanthus]	*	*	*	*	*	*	*	*	sp|Q9ULR5|PAI2B_HUMAN	Polyadenylate-binding protein-interacting protein 2B OS=Homo sapiens OX=9606 GN=PAIP2B PE=1 SV=2
shibanyu_transcript_2624	3.42	6.2	3.46	37.76	81.67	65.15	3.86012	5.78629e-16	5.3333e-14	XP_018517332.1	PREDICTED: 1,25-dihydroxyvitamin D(3) 24-hydroxylase, mitochondrial [Lates calcarifer]	*	*	GO:0020037(heme binding);GO:0005506(iron ion binding);GO:0004497(monooxygenase activity);GO:0016705(oxidoreductase activity, acting on paired donors, with incorporation or reduction of molecular oxygen)	K07436|CYP24A1|http://www.genome.jp/dbget-bin/www_bget?ko:K07436	ko00100(Steroid biosynthesis)	KOG0159	Cytochrome P450 CYP11/CYP12/CYP24/CYP27 subfamilies	Q	sp|Q07973|CP24A_HUMAN	1,25-dihydroxyvitamin D(3) 24-hydroxylase, mitochondrial OS=Homo sapiens OX=9606 GN=CYP24A1 PE=1 SV=2
shibanyu_transcript_8081	0	0	0	512.55	0	0	26.2581	1.80333e-11	6.41642e-10	XP_010206787.1	PREDICTED: 40S ribosomal protein S2, partial [Colius striatus]	*	*	*	K02981|RP-S2e, RPS2|http://www.genome.jp/dbget-bin/www_bget?ko:K02981	ko03010(Ribosome)	KOG0877	40S ribosomal protein S2/30S ribosomal protein S5	J	sp|Q90YS3|RS2_ICTPU	40S ribosomal protein S2 OS=Ictalurus punctatus OX=7998 GN=rps2 PE=2 SV=1
shibanyu_transcript_2569	1.07	1.13	1.84	3.21	5.44	4.14	1.72457	6.11013e-07	8.95967e-06	XP_010778305.1	PREDICTED: GDP-L-fucose synthase-like [Notothenia coriiceps]	GO:0009226(nucleotide-sugar biosynthetic process)	*	GO:0050662(coenzyme binding);GO:0016491(oxidoreductase activity)	K02377|TSTA3, fcl|http://www.genome.jp/dbget-bin/www_bget?ko:K02377	ko00520(Amino sugar and nucleotide sugar metabolism);ko00051(Fructose and mannose metabolism)	KOG1431	GDP-L-fucose synthetase	GO	sp|Q13630|FCL_HUMAN	GDP-L-fucose synthase OS=Homo sapiens OX=9606 GN=TSTA3 PE=1 SV=1
shibanyu_transcript_4640	5.84	1.78	8.34	18.71	11.92	16.91	1.64959	0.0105645	0.0494647	AWO96208.1	Hypothetical protein SMAX5B_002564 [Scophthalmus maximus]	*	*	*	*	*	*	*	*	*	*
shibanyu_transcript_3950	31.55	19.37	38.76	101.58	115.26	63.16	1.70154	3.66399e-05	0.000383352	NP_001298269.1	perilipin-2 [Oreochromis niloticus]	*	*	*	K17284|PLIN2, ADRP|http://www.genome.jp/dbget-bin/www_bget?ko:K17284	ko03320(PPAR signaling pathway)	*	*	*	sp|Q99541|PLIN2_HUMAN	Perilipin-2 OS=Homo sapiens OX=9606 GN=PLIN2 PE=1 SV=2
shibanyu_transcript_330	34.32	64.52	18.3	121	343.29	200.69	2.52258	0.000369638	0.00297617	XP_026209485.1	protein phosphatase 1 regulatory subunit 3B [Anabas testudineus]	*	*	*	K07189|PPP1R3|http://www.genome.jp/dbget-bin/www_bget?ko:K07189	ko04910(Insulin signaling pathway)	KOG3986	Protein phosphatase, regulatory subunit PPP1R3C/D	OT	sp|Q803M0|PPR3B_DANRE	Protein phosphatase 1 regulatory subunit 3B OS=Danio rerio OX=7955 GN=ppp1r3b PE=2 SV=1
shibanyu_transcript_23	31.66	30.67	31.96	9.5	12.29	9	-1.57198	5.50182e-16	5.11986e-14	XP_027134452.1	starch-binding domain-containing protein 1 [Larimichthys crocea]	*	GO:0016021(integral component of membrane)	GO:2001070(starch binding)	*	*	*	*	*	sp|Q5FVN1|STBD1_RAT	Starch-binding domain-containing protein 1 OS=Rattus norvegicus OX=10116 GN=Stbd1 PE=1 SV=1
shibanyu_transcript_3776	125.35	146.88	120.01	32.13	63.48	67.13	-1.23405	0.00126382	0.00858333	XP_028277898.1	uncharacterized protein LOC114446455 [Parambassis ranga]	*	*	*	*	*	*	*	*	*	*
shibanyu_transcript_3066	43.66	27.43	37.62	11.17	9.56	18.85	-1.42309	0.000558387	0.00425517	XP_023263771.1	retinoic acid receptor RXR-gamma-B isoform X1 [Seriola lalandi dorsalis]	*	GO:0005634(nucleus)	GO:0003700(DNA-binding transcription factor activity);GO:0043565(sequence-specific DNA binding);GO:0003707(steroid hormone receptor activity);GO:0008270(zinc ion binding)	K08526|NR2B3, RXRG|http://www.genome.jp/dbget-bin/www_bget?ko:K08526	ko04920(Adipocytokine signaling pathway);ko03320(PPAR signaling pathway);ko04919(Thyroid hormone signaling pathway);ko04659(Th17 cell differentiation)	KOG3575	FOG: Hormone receptors	T	sp|Q6DHP9|RXRGB_DANRE	Retinoic acid receptor RXR-gamma-B OS=Danio rerio OX=7955 GN=rxrgb PE=2 SV=1
shibanyu_transcript_9328	0	0.1	0	202.34	0	0	24.5941	3.07404e-10	8.10643e-09	*	*	*	*	*	*	*	*	*	*	*	*
shibanyu_transcript_6053	0	631.22	320.44	0.27	0	0	-11.7929	0.000689834	0.00509246	AEB31279.1	alpha-2-macroglobulin, partial [Epinephelus bruneus]	*	*	*	K03910|A2M|http://www.genome.jp/dbget-bin/www_bget?ko:K03910	ko04610(Complement and coagulation cascades)	KOG1366	Alpha-macroglobulin	O	sp|Q6IE52|MUG2_RAT	Murinoglobulin-2 OS=Rattus norvegicus OX=10116 GN=Mug2 PE=1 SV=1
shibanyu_transcript_9967	2.66	5.79	6.18	1.09	1.06	2.46	-1.69012	0.00694687	0.0351263	XP_026220020.1	glycogen [starch] synthase, liver isoform X2 [Anabas testudineus]	*	*	GO:0003964(RNA-directed DNA polymerase activity)	*	*	*	*	*	*	*
shibanyu_transcript_10204	0	0	128.44	0	0	0	-23.4521	1.94732e-09	4.28321e-08	XP_020781350.1	organic solute transporter subunit alpha-like [Boleophthalmus pectinirostris]	*	GO:0016021(integral component of membrane)	*	K14360|OSTALPHA, OSTA, SLC51A1|http://www.genome.jp/dbget-bin/www_bget?ko:K14360	ko04976(Bile secretion)	*	*	*	sp|Q66I08|OSTA_DANRE	Organic solute transporter subunit alpha OS=Danio rerio OX=7955 GN=slc51a PE=2 SV=1
shibanyu_transcript_10462	1092.68	14.67	2.92	3.2	0	0	-8.63659	0.00221298	0.0135896	AEB31340.1	fibrinogen gamma chain, partial [Epinephelus bruneus]	GO:0072378(blood coagulation, fibrin clot formation);GO:0030168(platelet activation);GO:0051258(protein polymerization)	GO:0005577(fibrinogen complex)	GO:0005102(signaling receptor binding)	K03905|FGG|http://www.genome.jp/dbget-bin/www_bget?ko:K03905	ko04610(Complement and coagulation cascades);ko04611(Platelet activation)	KOG2579	Ficolin and related extracellular proteins	R	sp|P17634|FIBG_XENLA	Fibrinogen gamma chain OS=Xenopus laevis OX=8355 GN=fgg PE=2 SV=1
shibanyu_transcript_6046	263.08	223.75	0	0.15	0	0.29	-10.2792	0.000141188	0.00127583	*	*	*	*	*	*	*	*	*	*	*	*
shibanyu_transcript_491	0	0	0	13.05	0	0	23.428	2.01986e-09	4.40275e-08	XP_022593653.1	fetuin-B-like [Seriola dumerili]	*	GO:0005615(extracellular space)	GO:0004869(cysteine-type endopeptidase inhibitor activity)	*	*	*	*	*	sp|Q9UGM5|FETUB_HUMAN	Fetuin-B OS=Homo sapiens OX=9606 GN=FETUB PE=1 SV=2
shibanyu_transcript_9129	0	0	0	21.21	0	0	21.3629	4.60847e-08	7.95022e-07	XP_026231254.1	uncharacterized protein LOC113172486 [Anabas testudineus]	*	*	*	*	*	*	*	*	*	*
shibanyu_transcript_6800	0	0	247.56	0	0	0	-26.2126	1.95474e-11	6.85432e-10	XP_022599441.1	hyaluronan-binding protein 2-like [Seriola dumerili]	*	GO:0005576(extracellular region)	GO:0004252(serine-type endopeptidase activity);GO:0005509(calcium ion binding)	K08648|HABP2|http://www.genome.jp/dbget-bin/www_bget?ko:K08648	*	KOG3627	Trypsin	E	sp|Q14520|HABP2_HUMAN	Hyaluronan-binding protein 2 OS=Homo sapiens OX=9606 GN=HABP2 PE=1 SV=1
shibanyu_transcript_3544	2.86	2.15	3.18	6.41	7.16	5.55	1.27685	1.6591e-07	2.64963e-06	CBN81392.1	Protein pelota homolog [Dicentrarchus labrax]	GO:0070966(nuclear-transcribed mRNA catabolic process, no-go decay);GO:0070481(nuclear-transcribed mRNA catabolic process, non-stop decay);GO:0071025(RNA surveillance)	GO:0005737(cytoplasm);GO:0005634(nucleus)	GO:0004519(endonuclease activity);GO:0046872(metal ion binding)	K06965|PELO, DOM34, pelA|http://www.genome.jp/dbget-bin/www_bget?ko:K06965	ko03015(mRNA surveillance pathway)	KOG2869	Meiotic cell division protein Pelota/DOM34	J	sp|Q7ZWC4|PELO_DANRE	Protein pelota homolog OS=Danio rerio OX=7955 GN=pelo PE=2 SV=1
shibanyu_transcript_9995	0	0	59.8	0	0	0	-23.1513	3.13249e-09	6.5762e-08	XP_018521839.1	PREDICTED: very long-chain acyl-CoA synthetase-like [Lates calcarifer]	*	*	GO:0003824(catalytic activity)	K08746|SLC27A2, FACVL1, FATP2|http://www.genome.jp/dbget-bin/www_bget?ko:K08746	ko04146(Peroxisome);ko03320(PPAR signaling pathway)	KOG1179	Very long-chain acyl-CoA synthetase/fatty acid transporter	I	sp|O14975|S27A2_HUMAN	Very long-chain acyl-CoA synthetase OS=Homo sapiens OX=9606 GN=SLC27A2 PE=1 SV=2
shibanyu_transcript_2800	7.42	7.34	8.71	27.48	47.47	41.2	2.36097	8.9283e-18	1.01928e-15	XP_003448647.1	serine/threonine-protein phosphatase PP1-gamma catalytic subunit [Oreochromis niloticus]	*	GO:0000164(protein phosphatase type 1 complex);GO:0005737(cytoplasm);GO:0005634(nucleus)	GO:0046872(metal ion binding);GO:0004722(protein serine/threonine phosphatase activity)	K06269|PPP1C|http://www.genome.jp/dbget-bin/www_bget?ko:K06269	ko04113(Meiosis - yeast);ko04114(Oocyte meiosis);ko04810(Regulation of actin cytoskeleton);ko04510(Focal adhesion);ko04390(Hippo signaling pathway);ko04024(cAMP signaling pathway);ko04022(cGMP - PKG signaling pathway);ko03015(mRNA surveillance pathway);ko04261(Adrenergic signaling in cardiomyocytes);ko04270(Vascular smooth muscle contraction);ko04910(Insulin signaling pathway);ko04921(Oxytocin si…	KOG0374	Serine/threonine specific protein phosphatase PP1, catalytic subunit	TR	sp|P36874|PP1GA_XENLA	Serine/threonine-protein phosphatase PP1-gamma catalytic subunit A OS=Xenopus laevis OX=8355 GN=ppp1cc-a PE=1 SV=2
shibanyu_transcript_2022	2.69	1.83	3.6	11.01	15.79	12.03	2.32219	1.45345e-12	6.79541e-11	*	*	*	*	*	*	*	*	*	*	*	*
shibanyu_transcript_4252	2.94	5.69	2.78	1.52	1.09	1.5	-1.43261	0.00195206	0.01222	XP_010732153.2	G patch domain-containing protein 2-like [Larimichthys crocea]	*	*	*	K17569|GPATCH2|http://www.genome.jp/dbget-bin/www_bget?ko:K17569	*	KOG0154	RNA-binding protein RBM5 and related proteins, contain G-patch and RRM domains	R	sp|Q6PE65|GPT2L_MOUSE	G patch domain-containing protein 2-like OS=Mus musculus OX=10090 GN=Gpatch2l PE=1 SV=1
shibanyu_transcript_506	0.76	2.47	2.39	5.64	6.25	29.04	2.94455	0.00102632	0.00719243	XP_018537502.1	PREDICTED: UDP-glucuronosyltransferase-like [Lates calcarifer]	*	GO:0016021(integral component of membrane)	GO:0015020(glucuronosyltransferase activity)	K00699|UGT|http://www.genome.jp/dbget-bin/www_bget?ko:K00699	ko00053(Ascorbate and aldarate metabolism);ko00040(Pentose and glucuronate interconversions);ko00140(Steroid hormone biosynthesis);ko00860(Porphyrin and chlorophyll metabolism);ko00830(Retinol metabolism);ko00982(Drug metabolism - cytochrome P450);ko00983(Drug metabolism - other enzymes);ko00980(Metabolism of xenobiotics by cytochrome P450)	KOG1192	UDP-glucuronosyl and UDP-glucosyl transferase	GC	sp|Q91280|UGT3_PLEPL	UDP-glucuronosyltransferase (Fragment) OS=Pleuronectes platessa OX=8262 GN=ugt3 PE=2 SV=1
shibanyu_transcript_4047	0	0	201.97	0	0	0	-26.7936	6.97646e-12	2.71158e-10	XP_018535277.1	PREDICTED: basement membrane-specific heparan sulfate proteoglycan core protein-like [Lates calcarifer]	*	*	*	*	*	KOG3509	Basement membrane-specific heparan sulfate proteoglycan (HSPG) core protein	O	sp|P98160|PGBM_HUMAN	Basement membrane-specific heparan sulfate proteoglycan core protein OS=Homo sapiens OX=9606 GN=HSPG2 PE=1 SV=4
shibanyu_transcript_186	59.97	72.06	65.69	174.81	131.24	114.77	1.13847	3.47857e-06	4.44137e-05	XP_010771546.1	PREDICTED: apolipoprotein B-100 [Notothenia coriiceps]	*	*	*	K14462|APOB|http://www.genome.jp/dbget-bin/www_bget?ko:K14462	ko04975(Fat digestion and absorption);ko04977(Vitamin digestion and absorption)	KOG4338	Predicted lipoprotein	I	sp|P04114|APOB_HUMAN	Apolipoprotein B-100 OS=Homo sapiens OX=9606 GN=APOB PE=1 SV=2
shibanyu_transcript_1818	59.44	57.83	53.24	307.12	499.42	209.53	2.61426	7.06425e-10	1.70493e-08	XP_018559537.1	PREDICTED: tyrosine aminotransferase [Lates calcarifer]	GO:0009058(biosynthetic process);GO:0006559(L-phenylalanine catabolic process)	*	GO:0004838(L-tyrosine:2-oxoglutarate aminotransferase activity);GO:0030170(pyridoxal phosphate binding)	K00815|TAT|http://www.genome.jp/dbget-bin/www_bget?ko:K00815	ko00270(Cysteine and methionine metabolism);ko00360(Phenylalanine metabolism);ko00400(Phenylalanine, tyrosine and tryptophan biosynthesis);ko00350(Tyrosine metabolism);ko00950(Isoquinoline alkaloid biosynthesis);ko00401(Novobiocin biosynthesis);ko00960(Tropane, piperidine and pyridine alkaloid biosynthesis);ko00130(Ubiquinone and other terpenoid-quinone biosynthesis);ko01230(Biosynthesis of amino…	KOG0259	Tyrosine aminotransferase	E	sp|P17735|ATTY_HUMAN	Tyrosine aminotransferase OS=Homo sapiens OX=9606 GN=TAT PE=1 SV=1
shibanyu_transcript_9653	926.51	9651.13	8352	1170.7	555.17	1432.36	-2.49688	0.00692549	0.0350365	CAC27154.1	apolipoprotein AI precursor, partial [Platichthys flesus]	*	*	*	*	*	*	*	*	*	*
shibanyu_transcript_852	4.16	9.54	4.34	169.91	201.85	138.39	4.86654	2.2668e-24	3.84879e-22	PWA17025.1	hypothetical protein CCH79_00013265 [Gambusia affinis]	*	GO:0016021(integral component of membrane);GO:0005743(mitochondrial inner membrane)	GO:0005509(calcium ion binding);GO:0022857(transmembrane transporter activity)	K14684|SLC25A23S|http://www.genome.jp/dbget-bin/www_bget?ko:K14684	*	KOG0036	Predicted mitochondrial carrier protein	F	sp|Q6NYZ6|SCM2A_DANRE	Calcium-binding mitochondrial carrier protein SCaMC-2-A OS=Danio rerio OX=7955 GN=slc25a25a PE=2 SV=1
shibanyu_transcript_7464	6	12.43	11.44	4.64	3.65	4.86	-1.11962	0.00161964	0.0104708	*	*	*	*	*	*	*	*	*	*	*	*
shibanyu_transcript_9808	0	658.97	0	0	0	0	-25.7659	4.25057e-11	1.39447e-09	XP_008293673.1	PREDICTED: histidine-rich glycoprotein-like [Stegastes partitus]	*	*	GO:0004869(cysteine-type endopeptidase inhibitor activity)	*	*	*	*	*	*	*
shibanyu_transcript_8509	0.06	0	0	0	1895.93	0	27.9146	8.98787e-13	4.39316e-11	ACM41862.1	fibrinogen beta chain precursor, partial [Epinephelus coioides]	*	*	*	K03904|FGB|http://www.genome.jp/dbget-bin/www_bget?ko:K03904	ko04610(Complement and coagulation cascades);ko04611(Platelet activation)	KOG2579	Ficolin and related extracellular proteins	R	sp|P02675|FIBB_HUMAN	Fibrinogen beta chain OS=Homo sapiens OX=9606 GN=FGB PE=1 SV=2
shibanyu_transcript_2768	106.23	138.22	137.64	519.89	441.38	463.88	1.95313	4.30209e-44	2.60223e-41	XP_019121332.1	uncharacterized protein LOC104921026 [Larimichthys crocea]	*	*	GO:0016491(oxidoreductase activity)	*	*	*	*	*	sp|Q9V0D5|MDH_PYRAB	Malate dehydrogenase OS=Pyrococcus abyssi (strain GE5 / Orsay) OX=272844 GN=mdh PE=3 SV=1
shibanyu_transcript_1163	2.44	3.47	4.52	1.13	1.21	0.86	-1.64895	4.23094e-08	7.35134e-07	XP_008276221.1	PREDICTED: deformed epidermal autoregulatory factor 1 homolog isoform X1 [Stegastes partitus]	*	*	GO:0003677(DNA binding);GO:0046872(metal ion binding)	*	*	KOG4333	Nuclear DEAF-1 related transcriptional regulator (suppressin) and related SAND domain proteins	DK	sp|O77562|DEAF1_PANTR	Deformed epidermal autoregulatory factor 1 homolog OS=Pan troglodytes OX=9598 GN=DEAF1 PE=2 SV=1
shibanyu_transcript_1845	34.31	70.98	66.07	165.68	132.56	145.45	1.44035	1.05965e-05	0.000122524	XP_023284453.1	ceruloplasmin [Seriola lalandi dorsalis]	GO:0006879(cellular iron ion homeostasis);GO:0006826(iron ion transport)	GO:0005623(cell);GO:0005615(extracellular space)	GO:0005507(copper ion binding);GO:0004322(ferroxidase activity)	K13624|CP|http://www.genome.jp/dbget-bin/www_bget?ko:K13624	ko04216(Ferroptosis);ko00860(Porphyrin and chlorophyll metabolism)	KOG1263	Multicopper oxidases	Q	sp|P00450|CERU_HUMAN	Ceruloplasmin OS=Homo sapiens OX=9606 GN=CP PE=1 SV=1
shibanyu_transcript_7816	531.03	401.27	1067.83	1372.87	2184.2	1379.79	1.38492	0.00278671	0.0165968	AEB31301.1	hypothetical protein, partial [Epinephelus bruneus]	*	*	*	*	*	*	*	*	*	*
shibanyu_transcript_6593	2.22	2.54	8.08	15.69	18.41	8.23	1.84223	0.0053338	0.0284254	XP_028287616.1	cyclin-dependent kinase inhibitor 1B [Parambassis ranga]	GO:0007050(cell cycle arrest);GO:0042127(regulation of cell population proliferation)	GO:0005737(cytoplasm);GO:0005634(nucleus)	GO:0004861(cyclin-dependent protein serine/threonine kinase inhibitor activity)	K06624|CDKN1B, P27, KIP1|http://www.genome.jp/dbget-bin/www_bget?ko:K06624	ko04110(Cell cycle);ko04012(ErbB signaling pathway);ko04068(FoxO signaling pathway);ko04066(HIF-1 signaling pathway);ko04151(PI3K-Akt signaling pathway)	KOG4743	Cyclin-dependent kinase inhibitor	T	sp|P46527|CDN1B_HUMAN	Cyclin-dependent kinase inhibitor 1B OS=Homo sapiens OX=9606 GN=CDKN1B PE=1 SV=1
shibanyu_transcript_1667	35.72	0	0	0	0	0	-25.2516	1.02497e-10	3.03352e-09	XP_022621491.1	apolipoprotein B-100-like [Seriola dumerili]	*	*	*	K14462|APOB|http://www.genome.jp/dbget-bin/www_bget?ko:K14462	ko04975(Fat digestion and absorption);ko04977(Vitamin digestion and absorption)	KOG4338	Predicted lipoprotein	I	sp|Q7TMA5|APOB_RAT	Apolipoprotein B-100 OS=Rattus norvegicus OX=10116 GN=Apob PE=1 SV=1
shibanyu_transcript_10381	0.35	0.67	0.84	4.49	1.57	3.52	2.76629	0.00154175	0.0100818	*	*	*	*	*	*	*	*	*	*	*	*
shibanyu_transcript_8625	18.25	16	22.69	5.48	6.75	9.46	-1.33548	2.94559e-06	3.79593e-05	*	*	*	*	*	*	*	*	*	*	*	*
shibanyu_transcript_135	3.3	4.37	4.02	10.05	7.39	6.89	1.1089	7.51025e-06	9.00672e-05	XP_019122009.2	apolipoprotein B-100 [Larimichthys crocea]	*	*	GO:0005319(lipid transporter activity)	K14462|APOB|http://www.genome.jp/dbget-bin/www_bget?ko:K14462	ko04975(Fat digestion and absorption);ko04977(Vitamin digestion and absorption)	KOG4338	Predicted lipoprotein	I	sp|P04114|APOB_HUMAN	Apolipoprotein B-100 OS=Homo sapiens OX=9606 GN=APOB PE=1 SV=2
shibanyu_transcript_1645	11.93	11.22	18.35	4.87	6.7	3.37	-1.41196	0.000128439	0.00117157	XP_019961379.1	PREDICTED: collagen alpha-1(I) chain-like [Paralichthys olivaceus]	*	GO:0005581(collagen trimer)	GO:0005201(extracellular matrix structural constituent)	K06236|COL1A|http://www.genome.jp/dbget-bin/www_bget?ko:K06236	ko04510(Focal adhesion);ko04151(PI3K-Akt signaling pathway);ko04512(ECM-receptor interaction);ko04974(Protein digestion and absorption);ko04611(Platelet activation)	KOG3544	Collagens (type IV and type XIII), and related proteins	W	sp|P02457|CO1A1_CHICK	Collagen alpha-1(I) chain OS=Gallus gallus OX=9031 GN=COL1A1 PE=1 SV=3
shibanyu_transcript_8111	21.98	21.67	25.75	55.04	50.79	49.57	1.21257	5.16873e-24	8.62464e-22	ACJ26846.1	tributyltin binding protein type 2-like protein [Epinephelus coioides]	*	*	*	*	*	*	*	*	sp|Q90WJ9|SXT2_TAKPA	Saxitoxin and tetrodotoxin-binding protein 2 OS=Takifugu pardalis OX=98921 GN=psbp2 PE=1 SV=1
shibanyu_transcript_3659	10.01	10.48	10.8	3.81	6.27	4.73	-1.03461	2.6109e-05	0.000280759	XP_022599804.1	chromodomain-helicase-DNA-binding protein 9 isoform X3 [Seriola dumerili]	*	*	*	K14438|CHD9|http://www.genome.jp/dbget-bin/www_bget?ko:K14438	*	KOG0384	Chromodomain-helicase DNA-binding protein	K	sp|Q3L8U1|CHD9_HUMAN	Chromodomain-helicase-DNA-binding protein 9 OS=Homo sapiens OX=9606 GN=CHD9 PE=1 SV=2
shibanyu_transcript_7030	5.64	0.32	0	72.66	75.37	104.49	5.34584	0.00263034	0.015782	APZ87864.1	Diablo-1 [Platycephalus bassensis]	GO:0006919(activation of cysteine-type endopeptidase activity involved in apoptotic process);GO:0006915(apoptotic process)	GO:0005739(mitochondrion)	*	K10522|DIABLO, SMAC|http://www.genome.jp/dbget-bin/www_bget?ko:K10522	ko04210(Apoptosis);ko04215(Apoptosis - multiple species)	*	*	*	sp|A4GZV0|DBLOH_XENLA	Diablo homolog, mitochondrial OS=Xenopus laevis OX=8355 GN=diablo PE=2 SV=1
shibanyu_transcript_6061	12.7	10.26	17.75	66.42	92.47	63.15	2.50921	1.79974e-17	1.89325e-15	*	*	*	*	*	*	*	*	*	*	*	*
shibanyu_transcript_2080	382.55	458.69	285.5	39.18	35.44	53.76	-3.10636	4.47252e-19	5.62144e-17	ADG29179.1	fetuin B, partial [Epinephelus coioides]	*	*	GO:0004869(cysteine-type endopeptidase inhibitor activity)	*	*	*	*	*	sp|Q9UGM5|FETUB_HUMAN	Fetuin-B OS=Homo sapiens OX=9606 GN=FETUB PE=1 SV=2
shibanyu_transcript_4159	0.83	1.76	1.7	234.96	9.19	4.56	5.97716	6.04468e-05	0.000598164	XP_020492922.1	complement factor H-like [Labrus bergylta]	*	*	*	K04004|CFH, HF1|http://www.genome.jp/dbget-bin/www_bget?ko:K04004	ko04610(Complement and coagulation cascades)	*	*	*	sp|P08603|CFAH_HUMAN	Complement factor H OS=Homo sapiens OX=9606 GN=CFH PE=1 SV=4
shibanyu_transcript_7736	15.72	0	29.65	0	0	0	-9.89784	0.00989057	0.046922	XP_022602555.1	inter-alpha-trypsin inhibitor heavy chain H3-like isoform X3 [Seriola dumerili]	*	*	*	*	*	*	*	*	*	*
shibanyu_transcript_1703	8.43	10.68	7.13	3.47	4.4	3.9	-1.12227	8.50707e-05	0.000811947	XP_018521560.1	PREDICTED: uncharacterized protein LOC108876495 [Lates calcarifer]	*	GO:0016021(integral component of membrane)	GO:0005044(scavenger receptor activity)	*	*	*	*	*	sp|P30205|WC11_BOVIN	Antigen WC1.1 OS=Bos taurus OX=9913 PE=2 SV=1
shibanyu_transcript_4911	0	0	0	0	117.98	0	24.2451	5.44354e-10	1.34052e-08	ACO82023.1	apolipoprotein B, partial [Perca flavescens]	*	*	*	K14462|APOB|http://www.genome.jp/dbget-bin/www_bget?ko:K14462	ko04975(Fat digestion and absorption);ko04977(Vitamin digestion and absorption)	*	*	*	*	*
shibanyu_transcript_348	0.25	0.44	0.16	23.44	14.89	16.04	6.03434	5.96981e-31	1.52042e-28	XP_023277866.1	uncharacterized protein LOC111666682 [Seriola lalandi dorsalis]	GO:0032922(circadian regulation of gene expression)	*	GO:0003700(DNA-binding transcription factor activity)	*	*	KOG3119	Basic region leucine zipper transcription factor	K	sp|Q5FW38|NFIL3_XENTR	Nuclear factor interleukin-3-regulated protein OS=Xenopus tropicalis OX=8364 GN=nfil3 PE=2 SV=1
shibanyu_transcript_3612	5.68	18.29	9.32	3.45	0.58	2.46	-2.30592	0.0057552	0.0302383	XP_020502161.1	putative monooxygenase p33MONOX [Labrus bergylta]	*	*	*	*	*	*	*	*	sp|A4QNZ7|P33MX_DANRE	Putative monooxygenase p33MONOX OS=Danio rerio OX=7955 GN=p33monox PE=1 SV=1
shibanyu_transcript_5665	4.49	5.45	13.08	2.32	2.25	3.09	-1.50714	0.002093	0.012968	*	*	*	*	*	*	*	*	*	*	*	*
shibanyu_transcript_3534	0	0	0	0	4.01	0	20.7977	1.03751e-07	1.69611e-06	XP_023152961.1	prothrombin [Amphiprion ocellaris]	GO:0006953(acute-phase response);GO:0007596(blood coagulation)	GO:0005576(extracellular region)	GO:0005509(calcium ion binding);GO:0004252(serine-type endopeptidase activity)	K01313|F2|http://www.genome.jp/dbget-bin/www_bget?ko:K01313	ko04810(Regulation of actin cytoskeleton);ko04080(Neuroactive ligand-receptor interaction);ko04610(Complement and coagulation cascades)	*	*	*	sp|P00734|THRB_HUMAN	Prothrombin OS=Homo sapiens OX=9606 GN=F2 PE=1 SV=2
shibanyu_transcript_10292	0	0	0	33.92	10.06	121.29	10.0806	1.16804e-07	1.90308e-06	AFO64912.1	alpha-1-antitrypsin [Oplegnathus fasciatus]	*	GO:0005615(extracellular space)	*	K04525|SERPINA|http://www.genome.jp/dbget-bin/www_bget?ko:K04525	*	KOG2392	Serpin	V	sp|Q3ZEJ6|SPA33_BOVIN	Serpin A3-3 OS=Bos taurus OX=9913 GN=SERPINA3-3 PE=1 SV=2
shibanyu_transcript_9149	0.73	0	0.68	0.7	3.59	15.99	4.09649	0.0099325	0.0470978	*	*	*	*	*	*	*	*	*	*	*	*
shibanyu_transcript_4950	4.04	7.41	4.85	17.14	12.34	19.15	1.62313	7.52485e-06	9.01306e-05	XP_022605140.1	cyclin-dependent kinase inhibitor 1-like isoform X1 [Seriola dumerili]	GO:0007050(cell cycle arrest)	GO:0005634(nucleus)	GO:0004861(cyclin-dependent protein serine/threonine kinase inhibitor activity)	*	*	KOG4743	Cyclin-dependent kinase inhibitor	T	sp|P46527|CDN1B_HUMAN	Cyclin-dependent kinase inhibitor 1B OS=Homo sapiens OX=9606 GN=CDKN1B PE=1 SV=1
shibanyu_transcript_1103	0.86	1.07	0.47	73.1	41.9	57.37	6.21434	1.26166e-36	4.21045e-34	XP_023276705.1	L-2-hydroxyglutarate dehydrogenase, mitochondrial [Seriola lalandi dorsalis]	*	*	GO:0016491(oxidoreductase activity)	K00109|E1.1.99.2|http://www.genome.jp/dbget-bin/www_bget?ko:K00109	ko00650(Butanoate metabolism)	KOG2665	Predicted FAD-dependent oxidoreductase	S	sp|A7MBI3|L2HDH_BOVIN	L-2-hydroxyglutarate dehydrogenase, mitochondrial OS=Bos taurus OX=9913 GN=L2HGDH PE=2 SV=1
shibanyu_transcript_1291	55.14	85.02	62.62	9.63	17.48	21.17	-2.02761	7.87094e-07	1.13525e-05	XP_023284453.1	ceruloplasmin [Seriola lalandi dorsalis]	GO:0006879(cellular iron ion homeostasis);GO:0006826(iron ion transport)	GO:0005623(cell);GO:0005615(extracellular space)	GO:0005507(copper ion binding);GO:0004322(ferroxidase activity)	K13624|CP|http://www.genome.jp/dbget-bin/www_bget?ko:K13624	ko04216(Ferroptosis);ko00860(Porphyrin and chlorophyll metabolism)	KOG1263	Multicopper oxidases	Q	sp|P00450|CERU_HUMAN	Ceruloplasmin OS=Homo sapiens OX=9606 GN=CP PE=1 SV=1
shibanyu_transcript_550	13.18	14.7	18.65	40.12	26.71	26.5	1.0655	4.36544e-05	0.000449934	XP_022620926.1	lysosome membrane protein 2-like isoform X1 [Seriola dumerili]	GO:0030903(notochord development)	GO:0016021(integral component of membrane);GO:0005764(lysosome)	GO:0005044(scavenger receptor activity)	K12384|SCARB2, LIMP2, CD36L2|http://www.genome.jp/dbget-bin/www_bget?ko:K12384	ko04142(Lysosome)	KOG3776	Plasma membrane glycoprotein CD36 and related membrane receptors	T	sp|Q14108|SCRB2_HUMAN	Lysosome membrane protein 2 OS=Homo sapiens OX=9606 GN=SCARB2 PE=1 SV=2
shibanyu_transcript_2256	1.48	1.33	1.28	4.89	5.92	3.68	1.86729	3.27437e-09	6.81491e-08	XP_010729694.1	SPRY domain-containing SOCS box protein 4 [Larimichthys crocea]	GO:0035556(intracellular signal transduction)	*	*	K10343|SPSB1_4, SSB1, SSB4|http://www.genome.jp/dbget-bin/www_bget?ko:K10343	*	KOG3953	SOCS box protein SSB-1, contains SPRY domain	R	sp|Q8R5B6|SPSB4_MOUSE	SPRY domain-containing SOCS box protein 4 OS=Mus musculus OX=10090 GN=Spsb4 PE=1 SV=1
shibanyu_transcript_7346	1.56	1.94	3.98	7.22	11.01	8.91	1.95917	5.51708e-06	6.7332e-05	XP_027130455.1	AT-rich interactive domain-containing protein 4A [Larimichthys crocea]	*	*	*	K19194|ARID4A, RBP1|http://www.genome.jp/dbget-bin/www_bget?ko:K19194	*	KOG2744	DNA-binding proteins Bright/BRCAA1/RBP1 and related proteins containing BRIGHT domain	K	sp|P29374|ARI4A_HUMAN	AT-rich interactive domain-containing protein 4A OS=Homo sapiens OX=9606 GN=ARID4A PE=1 SV=3
shibanyu_transcript_8647	3.26	3.04	4.58	10.97	12.02	10.48	1.66933	1.31461e-12	6.23666e-11	*	*	*	*	*	*	*	*	*	*	*	*
shibanyu_transcript_3760	13.58	6	0	0	0	0	-9.9326	0.0106012	0.049598	XP_026230619.1	nucleolar GTP-binding protein 1 [Anabas testudineus]	GO:0042254(ribosome biogenesis)	GO:0005730(nucleolus)	GO:0005525(GTP binding)	K06943|NOG1|http://www.genome.jp/dbget-bin/www_bget?ko:K06943	ko03008(Ribosome biogenesis in eukaryotes)	KOG1490	GTP-binding protein CRFG/NOG1 (ODN superfamily)	R	sp|Q9BZE4|NOG1_HUMAN	Nucleolar GTP-binding protein 1 OS=Homo sapiens OX=9606 GN=GTPBP4 PE=1 SV=3
shibanyu_transcript_10335	2.52	15.36	4.2	66.53	53.73	49.24	3.01788	0.000171304	0.00151719	*	*	*	*	*	*	*	*	*	*	*	*
shibanyu_transcript_3072	7.56	7.33	10.67	14.86	20.37	18.16	1.12096	7.76489e-08	1.2979e-06	CBN80901.1	ATP-dependent RNA helicase DDX19B [Dicentrarchus labrax]	*	*	GO:0005524(ATP binding);GO:0004386(helicase activity);GO:0003676(nucleic acid binding)	K18655|DDX19, DBP5|http://www.genome.jp/dbget-bin/www_bget?ko:K18655	*	KOG0332	ATP-dependent RNA helicase	A	sp|Q9UMR2|DD19B_HUMAN	ATP-dependent RNA helicase DDX19B OS=Homo sapiens OX=9606 GN=DDX19B PE=1 SV=1
shibanyu_transcript_1122	14.55	12.76	21.23	8.91	3.9	6.99	-1.22913	0.00332246	0.0190385	XP_023148934.1	single-stranded DNA-binding protein 3-like isoform X2 [Amphiprion ocellaris]	GO:0045944(positive regulation of transcription by RNA polymerase II)	GO:0005634(nucleus)	GO:0003697(single-stranded DNA binding)	*	*	KOG4594	Sequence-specific single-stranded-DNA-binding protein	LKR	sp|Q9R050|SSBP3_RAT	Single-stranded DNA-binding protein 3 OS=Rattus norvegicus OX=10116 GN=Ssbp3 PE=1 SV=1
shibanyu_transcript_7337	10.31	10.44	13.23	3.47	1.65	3.3	-1.95248	1.1097e-08	2.13088e-07	XP_022604050.1	uncharacterized protein LOC111223990 [Seriola dumerili]	*	*	*	*	*	*	*	*	*	*
shibanyu_transcript_8305	0	0	11.64	0	0	0	-21.7336	2.70976e-08	4.88362e-07	XP_010773041.1	PREDICTED: hyaluronan-binding protein 2 [Notothenia coriiceps]	*	GO:0005576(extracellular region)	GO:0005509(calcium ion binding);GO:0004252(serine-type endopeptidase activity)	K08648|HABP2|http://www.genome.jp/dbget-bin/www_bget?ko:K08648	*	KOG3627	Trypsin	E	sp|Q5E9Z2|HABP2_BOVIN	Hyaluronan-binding protein 2 OS=Bos taurus OX=9913 GN=HABP2 PE=2 SV=1
shibanyu_transcript_11089	17.74	30.68	29.88	8.64	5.15	4	-2.097	6.11496e-06	7.41611e-05	*	*	*	*	*	*	*	*	*	*	*	*
shibanyu_transcript_8136	12.69	19	12.9	2.13	1.79	7.16	-1.99594	0.0045227	0.0246874	XP_010854616.1	PREDICTED: LOW QUALITY PROTEIN: actin, cytoplasmic 2 [Bison bison bison]	*	GO:0005737(cytoplasm);GO:0005856(cytoskeleton)	GO:0005524(ATP binding)	K05692|ACTB_G1|http://www.genome.jp/dbget-bin/www_bget?ko:K05692	ko04210(Apoptosis);ko04810(Regulation of actin cytoskeleton);ko04520(Adherens junction);ko04510(Focal adhesion);ko04530(Tight junction);ko04145(Phagosome);ko04390(Hippo signaling pathway);ko04391(Hippo signaling pathway -fly);ko04015(Rap1 signaling pathway);ko04921(Oxytocin signaling pathway);ko04919(Thyroid hormone signaling pathway);ko04670(Leukocyte transendothelial migration);ko04611(Platelet…	KOG0676	Actin and related proteins	Z	sp|P53485|ACTB2_TAKRU	Actin, cytoplasmic 2 OS=Takifugu rubripes OX=31033 GN=actbb PE=3 SV=1
shibanyu_transcript_9634	37.58	19.36	35.21	57.4	67.04	68.9	1.10477	0.00159341	0.010322	XP_018540471.1	PREDICTED: uncharacterized protein LOC108888784 [Lates calcarifer]	*	*	*	*	*	*	*	*	*	*
shibanyu_transcript_8955	22.33	34.98	21.26	0	0	0	-10.2553	7.99842e-16	7.16747e-14	XP_023263812.1	cytochrome P450 2J6-like [Seriola lalandi dorsalis]	*	*	GO:0020037(heme binding);GO:0005506(iron ion binding);GO:0016712(oxidoreductase activity, acting on paired donors, with incorporation or reduction of molecular oxygen, reduced flavin or flavoprotein as one donor, and incorporation of one atom of oxygen)	K07418|CYP2J|http://www.genome.jp/dbget-bin/www_bget?ko:K07418	ko00590(Arachidonic acid metabolism);ko00591(Linoleic acid metabolism);ko04212(Longevity regulating pathway - worm);ko04913(Ovarian Steroidogenesis);ko04726(Serotonergic synapse);ko04750(Inflammatory mediator regulation of TRP channels)	KOG0156	Cytochrome P450 CYP2 subfamily	Q	sp|Q01361|CP2DE_BOVIN	Cytochrome P450 2D14 OS=Bos taurus OX=9913 GN=CYP2D14 PE=2 SV=2
shibanyu_transcript_3592	1.52	3.69	2.33	12.23	8.15	4.79	1.80224	0.00140322	0.00931582	XP_028254954.1	apolipoprotein Eb-like [Parambassis ranga]	GO:0006869(lipid transport);GO:0042157(lipoprotein metabolic process)	GO:0005576(extracellular region)	GO:0008289(lipid binding)	K04524|APOE|http://www.genome.jp/dbget-bin/www_bget?ko:K04524	*	*	*	*	*	*
shibanyu_transcript_8884	4.95	3.09	5.04	17.82	25.86	23.21	2.42731	1.50595e-14	1.12981e-12	XP_020494193.1	calponin-3 isoform X1 [Labrus bergylta]	GO:0031032(actomyosin structure organization)	*	GO:0003779(actin binding);GO:0005516(calmodulin binding)	*	*	KOG2046	Calponin	Z	sp|P37397|CNN3_RAT	Calponin-3 OS=Rattus norvegicus OX=10116 GN=Cnn3 PE=1 SV=1
shibanyu_transcript_3367	0	0.23	0	0	160.72	124.71	10.4485	0.00208611	0.0129336	XP_008293673.1	PREDICTED: histidine-rich glycoprotein-like [Stegastes partitus]	*	*	GO:0004869(cysteine-type endopeptidase inhibitor activity)	*	*	*	*	*	sp|Q9UGM5|FETUB_HUMAN	Fetuin-B OS=Homo sapiens OX=9606 GN=FETUB PE=1 SV=2
shibanyu_transcript_4443	0.03	0	0	75.73	74.48	74.83	13.1016	1.4811e-28	3.1161e-26	XP_008423487.1	PREDICTED: ATP synthase subunit beta, mitochondrial [Poecilia reticulata]	GO:0015986(ATP synthesis coupled proton transport);GO:0042776(mitochondrial ATP synthesis coupled proton transport)	GO:0045261(proton-transporting ATP synthase complex, catalytic core F(1));GO:0005753(mitochondrial proton-transporting ATP synthase complex)	GO:0005524(ATP binding);GO:0046933(proton-transporting ATP synthase activity, rotational mechanism)	K02133|ATPeF1B, ATP5B, ATP2|http://www.genome.jp/dbget-bin/www_bget?ko:K02133	ko00190(Oxidative phosphorylation)	KOG1350	F0F1-type ATP synthase, beta subunit	C	sp|Q9PTY0|ATPB_CYPCA	ATP synthase subunit beta, mitochondrial OS=Cyprinus carpio OX=7962 GN=ATP5F1B PE=2 SV=1
shibanyu_transcript_4857	0.34	0	0	54.75	99.63	107.38	9.63324	3.46891e-10	8.98757e-09	XP_020508371.1	60S ribosomal protein L3 [Labrus bergylta]	*	*	*	K02925|RP-L3e, RPL3|http://www.genome.jp/dbget-bin/www_bget?ko:K02925	ko03010(Ribosome)	KOG0746	60S ribosomal protein L3 and related proteins	J	sp|P39023|RL3_HUMAN	60S ribosomal protein L3 OS=Homo sapiens OX=9606 GN=RPL3 PE=1 SV=2
shibanyu_transcript_257	0	0	11.32	0	0	0	-23.6726	1.37292e-09	3.07571e-08	XP_008283050.1	PREDICTED: fibronectin-like isoform X1 [Stegastes partitus]	GO:0003181(atrioventricular valve morphogenesis);GO:0003128(heart field specification);GO:0001756(somitogenesis)	GO:0005576(extracellular region)	*	K05717|FN1|http://www.genome.jp/dbget-bin/www_bget?ko:K05717	ko04810(Regulation of actin cytoskeleton);ko04510(Focal adhesion);ko04151(PI3K-Akt signaling pathway);ko04512(ECM-receptor interaction)	*	*	*	sp|P04937|FINC_RAT	Fibronectin OS=Rattus norvegicus OX=10116 GN=Fn1 PE=1 SV=2
shibanyu_transcript_8655	0	0	0	0.13	0	30.79	22.2192	1.3002e-08	2.46732e-07	*	*	*	*	*	*	*	*	*	*	*	*
shibanyu_transcript_6890	9.92	14.16	10.89	20.77	28.49	19.23	1.01728	0.000436988	0.00343835	XP_010767131.1	PREDICTED: ubiquitin-conjugating enzyme E2 D2-like isoform X2 [Notothenia coriiceps]	*	*	GO:0005524(ATP binding);GO:0016740(transferase activity)	K06689|UBE2D, UBC4, UBC5|http://www.genome.jp/dbget-bin/www_bget?ko:K06689	ko04013(MAPK signaling pathway - fly);ko04141(Protein processing in endoplasmic reticulum);ko04120(Ubiquitin mediated proteolysis);ko04624(Toll and Imd signaling pathway)	KOG0417	Ubiquitin-protein ligase	O	sp|Q1RMX2|UB2D2_BOVIN	Ubiquitin-conjugating enzyme E2 D2 OS=Bos taurus OX=9913 GN=UBE2D2 PE=2 SV=1
shibanyu_transcript_2857	24.5	39.83	55.38	169.56	464.84	182.66	2.84906	7.33184e-07	1.06224e-05	ACO34811.1	acetyl-Coenzyme A acyltransferase [Perca flavescens]	*	*	GO:0016747(transferase activity, transferring acyl groups other than amino-acyl groups)	K07508|ACAA2|http://www.genome.jp/dbget-bin/www_bget?ko:K07508	ko00280(Valine, leucine and isoleucine degradation);ko00071(Fatty acid degradation);ko00062(Fatty acid elongation);ko01212(Fatty acid metabolism)	KOG1391	Acetyl-CoA acetyltransferase	I	sp|Q8BWT1|THIM_MOUSE	3-ketoacyl-CoA thiolase, mitochondrial OS=Mus musculus OX=10090 GN=Acaa2 PE=1 SV=3
shibanyu_transcript_10266	0	14.16	0.69	983.97	780.29	10.64	6.96373	0.00127044	0.00861622	*	*	*	*	*	*	*	*	*	*	*	*
shibanyu_transcript_4935	12.07	15.51	21.24	6.27	4.82	8.09	-1.27833	2.42148e-05	0.000262431	XP_022598830.1	peroxisomal 2,4-dienoyl-CoA reductase isoform X2 [Seriola dumerili]	*	*	*	K13237|DECR2|http://www.genome.jp/dbget-bin/www_bget?ko:K13237	ko04146(Peroxisome)	KOG0725	Reductases with broad range of substrate specificities	R	sp|Q6NV34|DECR2_DANRE	Peroxisomal 2,4-dienoyl-CoA reductase OS=Danio rerio OX=7955 GN=decr2 PE=2 SV=1
shibanyu_transcript_3813	3.62	2.44	3.26	0.96	1.8	0.66	-1.4147	0.00571137	0.030106	XP_018557258.1	PREDICTED: hemopexin isoform X2 [Lates calcarifer]	GO:0006879(cellular iron ion homeostasis)	GO:0005623(cell);GO:0005576(extracellular region)	GO:0015232(heme transporter activity);GO:0046872(metal ion binding)	K18977|HPX|http://www.genome.jp/dbget-bin/www_bget?ko:K18977	*	KOG1565	Gelatinase A and related matrix metalloproteases	OW	sp|Q6PHG2|HEMO_DANRE	Hemopexin OS=Danio rerio OX=7955 GN=hpx PE=2 SV=2
shibanyu_transcript_869	6.05	6.92	10.3	14.94	24.76	17.19	1.35803	1.10787e-05	0.000127794	XP_019115031.2	AN1-type zinc finger protein 5 isoform X1 [Larimichthys crocea]	*	*	GO:0003677(DNA binding);GO:0008270(zinc ion binding)	*	*	KOG3173	Predicted Zn-finger protein	R	sp|O76080|ZFAN5_HUMAN	AN1-type zinc finger protein 5 OS=Homo sapiens OX=9606 GN=ZFAND5 PE=1 SV=1
shibanyu_transcript_1569	21.55	24.36	29.95	56.11	59.09	55.99	1.23053	1.88603e-42	1.01405e-39	*	*	*	*	*	*	*	*	*	*	*	*
shibanyu_transcript_168	63.18	76.03	60.7	163.49	147.78	114.67	1.13347	5.95812e-06	7.23497e-05	XP_010778308.1	PREDICTED: phosphoenolpyruvate carboxykinase, cytosolic [GTP]-like [Notothenia coriiceps]	GO:0006094(gluconeogenesis)	*	GO:0005525(GTP binding);GO:0004613(phosphoenolpyruvate carboxykinase (GTP) activity)	K01596|E4.1.1.32, pckA, PCK|http://www.genome.jp/dbget-bin/www_bget?ko:K01596	ko04152(AMPK signaling pathway);ko04068(FoxO signaling pathway);ko04151(PI3K-Akt signaling pathway);ko00020(Citrate cycle (TCA cycle));ko00010(Glycolysis / Gluconeogenesis);ko00620(Pyruvate metabolism);ko04920(Adipocytokine signaling pathway);ko04922(Glucagon signaling pathway);ko04910(Insulin signaling pathway);ko03320(PPAR signaling pathway);ko04964(Proximal tubule bicarbonate reclamation)	KOG3749	Phosphoenolpyruvate carboxykinase	C	sp|Q16822|PCKGM_HUMAN	Phosphoenolpyruvate carboxykinase [GTP], mitochondrial OS=Homo sapiens OX=9606 GN=PCK2 PE=1 SV=4
shibanyu_transcript_604	2.59	4.07	2.58	7.46	8.59	5.25	1.24897	0.000681234	0.00504194	XP_023276230.1	tsukushin [Seriola lalandi dorsalis]	*	*	*	K08130|TSK, LRRC54|http://www.genome.jp/dbget-bin/www_bget?ko:K08130	*	KOG0619	FOG: Leucine rich repeat	R	sp|Q58A48|TSK_DANRE	Tsukushin OS=Danio rerio OX=7955 GN=tsku PE=2 SV=2
shibanyu_transcript_3338	14.69	23.52	15.69	7.23	4.42	6.31	-1.54032	1.31564e-05	0.00015015	*	*	*	*	*	*	*	*	*	*	*	*
shibanyu_transcript_3650	0.62	6.55	3.45	77.76	116.25	26.29	4.45464	8.76437e-06	0.000103189	XP_004576472.2	fibrinogen gamma chain [Maylandia zebra]	GO:0030168(platelet activation);GO:0051258(protein polymerization);GO:0072378(blood coagulation, fibrin clot formation)	GO:0005577(fibrinogen complex)	GO:0005102(signaling receptor binding)	K03905|FGG|http://www.genome.jp/dbget-bin/www_bget?ko:K03905	ko04610(Complement and coagulation cascades);ko04611(Platelet activation)	KOG2579	Ficolin and related extracellular proteins	R	sp|P17634|FIBG_XENLA	Fibrinogen gamma chain OS=Xenopus laevis OX=8355 GN=fgg PE=2 SV=1
shibanyu_transcript_3260	0	0	0	167.18	0	191.81	14.0523	0.000322029	0.00264118	XP_018549132.1	PREDICTED: complement C5 [Lates calcarifer]	*	GO:0005615(extracellular space)	GO:0004866(endopeptidase inhibitor activity)	K03994|C5|http://www.genome.jp/dbget-bin/www_bget?ko:K03994	ko04610(Complement and coagulation cascades)	KOG1366	Alpha-macroglobulin	O	sp|P01031|CO5_HUMAN	Complement C5 OS=Homo sapiens OX=9606 GN=C5 PE=1 SV=4
shibanyu_transcript_5801	55.2	55.72	79.25	19.17	21.31	29.59	-1.38179	1.60204e-08	3.00476e-07	XP_018528966.1	PREDICTED: methyltransferase-like protein 7A [Lates calcarifer]	*	*	*	*	*	KOG4300	Predicted methyltransferase	R	sp|Q9H8H3|MET7A_HUMAN	Methyltransferase-like protein 7A OS=Homo sapiens OX=9606 GN=METTL7A PE=1 SV=1
shibanyu_transcript_28	0.16	0.96	0.67	0.45	0.88	214.04	6.98453	0.000501451	0.00387933	XP_019124382.2	uncharacterized protein LOC109140830 [Larimichthys crocea]	*	*	*	*	*	*	*	*	*	*
shibanyu_transcript_7631	35.44	32.49	26.97	86.41	160.13	76.22	1.79785	3.36496e-05	0.000354751	XP_019945527.1	PREDICTED: uridine phosphorylase 2 [Paralichthys olivaceus]	GO:0009116(nucleoside metabolic process);GO:0009166(nucleotide catabolic process);GO:0044206(UMP salvage)	GO:0005737(cytoplasm)	GO:0004850(uridine phosphorylase activity)	K00757|udp, UPP|http://www.genome.jp/dbget-bin/www_bget?ko:K00757	ko00240(Pyrimidine metabolism);ko00983(Drug metabolism - other enzymes)	KOG3728	Uridine phosphorylase	F	sp|Q8CGR7|UPP2_MOUSE	Uridine phosphorylase 2 OS=Mus musculus OX=10090 GN=Upp2 PE=2 SV=1
shibanyu_transcript_5400	1.04	1.6	3	2.51	14.23	10.01	2.34709	0.00321295	0.0185974	XP_010729743.2	perlwapin isoform X1 [Larimichthys crocea]	*	GO:0005576(extracellular region)	GO:0030414(peptidase inhibitor activity)	*	*	KOG4802	Adhesion-type protein	W	sp|Q8CHN3|WFDC2_RAT	WAP four-disulfide core domain protein 2 OS=Rattus norvegicus OX=10116 GN=Wfdc2 PE=2 SV=1
shibanyu_transcript_2738	0	0	0	5.65	11.6	6.47	10.2508	6.81853e-15	5.23728e-13	XP_019121332.1	uncharacterized protein LOC104921026 [Larimichthys crocea]	*	*	GO:0016491(oxidoreductase activity)	*	*	*	*	*	sp|Q9V0D5|MDH_PYRAB	Malate dehydrogenase OS=Pyrococcus abyssi (strain GE5 / Orsay) OX=272844 GN=mdh PE=3 SV=1
shibanyu_transcript_10884	79.6	4.7	14.09	0	0	0	-8.85912	4.65767e-05	0.000478016	*	*	*	*	*	*	*	*	*	*	*	*
shibanyu_transcript_2260	99.44	1.98	32.85	0	0	0	-13.0113	1.29601e-08	2.4642e-07	XP_027135467.1	inter-alpha-trypsin inhibitor heavy chain H3 [Larimichthys crocea]	*	*	*	*	*	*	*	*	sp|Q9GLY5|ITIH3_RABIT	Inter-alpha-trypsin inhibitor heavy chain H3 OS=Oryctolagus cuniculus OX=9986 GN=ITIH3 PE=2 SV=1
shibanyu_transcript_2761	26.02	26.86	9.4	3.95	2.42	3.5	-2.65427	9.68889e-06	0.000112867	XP_022595928.1	phospholipase A1 member A isoform X1 [Seriola dumerili]	*	*	*	K13618|PLA1A|http://www.genome.jp/dbget-bin/www_bget?ko:K13618	ko04014(Ras signaling pathway)	*	*	*	sp|Q6NYZ4|PLA1A_DANRE	Phospholipase A1 member A OS=Danio rerio OX=7955 GN=pla1a PE=2 SV=1
shibanyu_transcript_9902	7.78	13.47	82.53	498.86	77.94	201.98	3.06511	0.00679831	0.0345376	ADC93804.1	hepcidin 1 [Epinephelus coioides]	*	*	*	*	*	*	*	*	sp|P82951|HEPC_MORCS	Hepcidin OS=Morone chrysops x Morone saxatilis OX=45352 GN=hamp PE=1 SV=1
shibanyu_transcript_5251	10.45	9.41	18.47	24.79	19.85	8938.85	7.92693	5.94673e-05	0.000590282	PWA20527.1	hypothetical protein CCH79_00003568 [Gambusia affinis]	GO:0006869(lipid transport);GO:0042157(lipoprotein metabolic process)	GO:0005576(extracellular region)	GO:0008289(lipid binding)	K08757|APOA1|http://www.genome.jp/dbget-bin/www_bget?ko:K08757	ko04975(Fat digestion and absorption);ko04977(Vitamin digestion and absorption);ko03320(PPAR signaling pathway)	*	*	*	sp|O42175|APOA1_SPAAU	Apolipoprotein A-I OS=Sparus aurata OX=8175 GN=apoa1 PE=2 SV=1
shibanyu_transcript_295	1.72	1.79	1.11	9.04	3.96	8.4	2.24125	7.46472e-06	8.96322e-05	XP_020514970.1	hepatic leukemia factor-like isoform X2 [Labrus bergylta]	GO:0006357(regulation of transcription by RNA polymerase II)	GO:0005634(nucleus)	GO:0003677(DNA binding);GO:0003700(DNA-binding transcription factor activity)	K09057|HLF|http://www.genome.jp/dbget-bin/www_bget?ko:K09057	ko04711(Circadian rhythm - fly)	KOG3119	Basic region leucine zipper transcription factor	K	sp|Q16534|HLF_HUMAN	Hepatic leukemia factor OS=Homo sapiens OX=9606 GN=HLF PE=2 SV=1
shibanyu_transcript_2408	14.32	17.54	21.22	32.03	42.87	28.94	1.03003	9.7673e-06	0.000113615	XP_022609982.1	ADP-ribosylation factor 4-like [Seriola dumerili]	*	*	GO:0005525(GTP binding)	K07939|ARF4|http://www.genome.jp/dbget-bin/www_bget?ko:K07939	*	KOG0070	GTP-binding ADP-ribosylation factor Arf1	U	sp|P84085|ARF5_HUMAN	ADP-ribosylation factor 5 OS=Homo sapiens OX=9606 GN=ARF5 PE=1 SV=2
shibanyu_transcript_8466	8.96	8.68	10.78	24.69	34.06	17.09	1.4666	3.78972e-05	0.000395652	XP_018538853.1	PREDICTED: uncharacterized protein LOC108887791 [Lates calcarifer]	*	*	*	*	*	*	*	*	*	*
shibanyu_transcript_1947	12.73	20.71	13.1	38.26	125.43	23.89	2.05416	0.00747819	0.0373062	XP_023270284.1	complement factor I-like [Seriola lalandi dorsalis]	*	GO:0016020(membrane)	GO:0005044(scavenger receptor activity);GO:0004252(serine-type endopeptidase activity)	K01333|CFI|http://www.genome.jp/dbget-bin/www_bget?ko:K01333	ko04610(Complement and coagulation cascades)	KOG3627	Trypsin	E	sp|Q61129|CFAI_MOUSE	Complement factor I OS=Mus musculus OX=10090 GN=Cfi PE=1 SV=3
shibanyu_transcript_8213	0	112.45	54.41	0	0	0	-11.4736	0.00331703	0.0190292	AEB31328.1	complement component C3, partial [Epinephelus bruneus]	*	*	*	K03990|C3|http://www.genome.jp/dbget-bin/www_bget?ko:K03990	ko04145(Phagosome);ko04610(Complement and coagulation cascades)	KOG1366	Alpha-macroglobulin	O	sp|P98093|CO3_ONCMY	Complement C3 (Fragment) OS=Oncorhynchus mykiss OX=8022 GN=c3 PE=1 SV=1
shibanyu_transcript_5026	8.02	11.53	9.95	29.01	23.26	19.52	1.33281	5.73587e-07	8.46216e-06	XP_010766112.1	PREDICTED: complement receptor type 1-like isoform X2 [Notothenia coriiceps]	*	*	*	*	*	*	*	*	sp|Q4LDE5|SVEP1_HUMAN	Sushi, von Willebrand factor type A, EGF and pentraxin domain-containing protein 1 OS=Homo sapiens OX=9606 GN=SVEP1 PE=1 SV=3
shibanyu_transcript_3141	0.22	0	0	630.79	0.52	0.11	11.5139	0.000371907	0.00299195	XP_023279912.1	fibrinogen beta chain [Seriola lalandi dorsalis]	GO:0072378(blood coagulation, fibrin clot formation);GO:0030168(platelet activation);GO:0051258(protein polymerization)	GO:0005577(fibrinogen complex)	GO:0005102(signaling receptor binding)	K03904|FGB|http://www.genome.jp/dbget-bin/www_bget?ko:K03904	ko04610(Complement and coagulation cascades);ko04611(Platelet activation)	KOG2579	Ficolin and related extracellular proteins	R	sp|P02675|FIBB_HUMAN	Fibrinogen beta chain OS=Homo sapiens OX=9606 GN=FGB PE=1 SV=2
shibanyu_transcript_3201	0	0	0	63	0	0	24.3837	4.34289e-10	1.0974e-08	XP_010753113.1	cyclin-G1 [Larimichthys crocea]	GO:0051726(regulation of cell cycle)	*	*	K10145|CCNG1|http://www.genome.jp/dbget-bin/www_bget?ko:K10145	ko04115(p53 signaling pathway)	KOG0653	Cyclin B and related kinase-activating proteins	D	sp|P51959|CCNG1_HUMAN	Cyclin-G1 OS=Homo sapiens OX=9606 GN=CCNG1 PE=1 SV=2
shibanyu_transcript_11124	0	0	0	5366.7	0	0	27.0766	4.18904e-12	1.71786e-10	*	*	*	*	*	*	*	*	*	*	*	*
shibanyu_transcript_6656	81.91	1.65	0.87	0.57	0.33	2.09	-4.9494	0.00543273	0.0289049	XP_008292716.1	PREDICTED: glutamine synthetase [Stegastes partitus]	GO:0006542(glutamine biosynthetic process)	*	GO:0005524(ATP binding);GO:0004356(glutamate-ammonia ligase activity)	K01915|glnA, GLUL|http://www.genome.jp/dbget-bin/www_bget?ko:K01915	ko04217(Necroptosis);ko02020(Two-component system);ko00250(Alanine, aspartate and glutamate metabolism);ko00220(Arginine biosynthesis);ko00630(Glyoxylate and dicarboxylate metabolism);ko00910(Nitrogen metabolism);ko01230(Biosynthesis of amino acids);ko04727(GABAergic synapse);ko04724(Glutamatergic synapse)	KOG0683	Glutamine synthetase	E	sp|P41320|GLNA_SQUAC	Glutamine synthetase, mitochondrial OS=Squalus acanthias OX=7797 PE=2 SV=1
shibanyu_transcript_3178	5.71	10.32	3.43	16.35	23.56	14.69	1.5117	0.00754585	0.0375856	XP_015823546.1	PREDICTED: tumor protein p53-inducible nuclear protein 2-like isoform X1 [Nothobranchius furzeri]	GO:0010508(positive regulation of autophagy);GO:0045893(positive regulation of transcription, DNA-templated)	*	*	*	*	*	*	*	sp|Q8CHM3|T53I2_RAT	Tumor protein p53-inducible nuclear protein 2 (Fragment) OS=Rattus norvegicus OX=10116 GN=Tp53inp2 PE=2 SV=1
shibanyu_transcript_1453	338.49	9.2	12.75	2.01	1.07	3.36	-5.88879	8.47903e-05	0.000810069	XP_018554234.1	PREDICTED: hyaluronan-binding protein 2 [Lates calcarifer]	*	*	*	K08648|HABP2|http://www.genome.jp/dbget-bin/www_bget?ko:K08648	*	*	*	*	sp|Q14520|HABP2_HUMAN	Hyaluronan-binding protein 2 OS=Homo sapiens OX=9606 GN=HABP2 PE=1 SV=1
shibanyu_transcript_6565	44.97	122.52	63.67	2.82	13.08	11.86	-3.01662	7.26934e-05	0.000704937	ACR25276.1	metallothionein, partial [Channa punctata]	*	*	*	*	*	*	*	*	*	*
shibanyu_transcript_7936	0	0	0	924.16	0	0	26.8009	6.88121e-12	2.69621e-10	YP_007317676.1	NADH dehydrogenase subunit 4 (mitochondrion) [Epinephelus fuscoguttatus]	GO:0006120(mitochondrial electron transport, NADH to ubiquinone)	GO:0016021(integral component of membrane);GO:0031966(mitochondrial membrane);GO:0070469(respirasome)	GO:0008137(NADH dehydrogenase (ubiquinone) activity)	K03881|ND4|http://www.genome.jp/dbget-bin/www_bget?ko:K03881	ko00190(Oxidative phosphorylation);ko04723(Retrograde endocannabinoid signaling)	KOG4845	NADH dehydrogenase, subunit 4	C	sp|Q4JQH8|NU4M_TETNG	NADH-ubiquinone oxidoreductase chain 4 OS=Tetraodon nigroviridis OX=99883 GN=MT-ND4 PE=3 SV=1
shibanyu_transcript_7441	50.5	40.09	35.84	15.64	10.97	22.8	-1.33314	0.00120351	0.00821991	XP_026163669.1	5-aminolevulinate synthase, nonspecific, mitochondrial [Mastacembelus armatus]	GO:0006782(protoporphyrinogen IX biosynthetic process)	GO:0005759(mitochondrial matrix)	GO:0003870(5-aminolevulinate synthase activity);GO:0030170(pyridoxal phosphate binding)	K00643|E2.3.1.37, ALAS|http://www.genome.jp/dbget-bin/www_bget?ko:K00643	ko00260(Glycine, serine and threonine metabolism);ko00860(Porphyrin and chlorophyll metabolism)	KOG1360	5-aminolevulinate synthase	H	sp|P43091|HEM1_OPSTA	5-aminolevulinate synthase, nonspecific, mitochondrial OS=Opsanus tau OX=8068 GN=alas1 PE=2 SV=1
shibanyu_transcript_3822	10.04	8.41	14.14	4.36	3.51	5.41	-1.23207	2.04137e-05	0.000224249	AWP07046.1	putative protein FAM151B [Scophthalmus maximus]	*	*	*	*	*	KOG3748	Uncharacterized conserved protein	S	sp|Q6UXP7|F151B_HUMAN	Protein FAM151B OS=Homo sapiens OX=9606 GN=FAM151B PE=1 SV=2
shibanyu_transcript_2826	2.07	2.86	2.54	0.42	0.13	0.26	-3.26497	1.89549e-12	8.6531e-11	XP_022606682.1	aldehyde dehydrogenase, mitochondrial [Seriola dumerili]	*	*	GO:0016620(oxidoreductase activity, acting on the aldehyde or oxo group of donors, NAD or NADP as acceptor)	K00128|E1.2.1.3|http://www.genome.jp/dbget-bin/www_bget?ko:K00128	ko00330(Arginine and proline metabolism);ko00340(Histidine metabolism);ko00310(Lysine degradation);ko00380(Tryptophan metabolism);ko00280(Valine, leucine and isoleucine degradation);ko00053(Ascorbate and aldarate metabolism);ko00010(Glycolysis / Gluconeogenesis);ko00620(Pyruvate metabolism);ko00071(Fatty acid degradation);ko00561(Glycerolipid metabolism);ko00410(beta-Alanine metabolism);ko00981(I…	KOG2450	Aldehyde dehydrogenase	C	sp|P05091|ALDH2_HUMAN	Aldehyde dehydrogenase, mitochondrial OS=Homo sapiens OX=9606 GN=ALDH2 PE=1 SV=2
shibanyu_transcript_8110	1.34	0.68	4.43	15.34	239.68	24.78	5.57998	1.8433e-05	0.00020458	XP_028262051.1	1,25-dihydroxyvitamin D(3) 24-hydroxylase, mitochondrial [Parambassis ranga]	*	*	GO:0020037(heme binding);GO:0005506(iron ion binding);GO:0004497(monooxygenase activity);GO:0016705(oxidoreductase activity, acting on paired donors, with incorporation or reduction of molecular oxygen)	K07436|CYP24A1|http://www.genome.jp/dbget-bin/www_bget?ko:K07436	ko00100(Steroid biosynthesis)	KOG0159	Cytochrome P450 CYP11/CYP12/CYP24/CYP27 subfamilies	Q	sp|Q07973|CP24A_HUMAN	1,25-dihydroxyvitamin D(3) 24-hydroxylase, mitochondrial OS=Homo sapiens OX=9606 GN=CYP24A1 PE=1 SV=2
shibanyu_transcript_1009	30.65	30.42	30.27	66.47	66.33	50.75	1.05075	7.11467e-08	1.19541e-06	XP_018958659.1	PREDICTED: THO complex subunit 4-like [Cyprinus carpio]	*	*	GO:0003723(RNA binding)	K12881|THOC4, ALY|http://www.genome.jp/dbget-bin/www_bget?ko:K12881	ko03040(Spliceosome);ko03013(RNA transport);ko03015(mRNA surveillance pathway)	KOG0533	RRM motif-containing protein	A	sp|B5FXN8|THOC4_TAEGU	THO complex subunit 4 OS=Taeniopygia guttata OX=59729 GN=ALYREF PE=2 SV=1
shibanyu_transcript_294	0.02	0.04	0	0.11	0.15	0.14	2.84681	0.00485426	0.026187	XP_019114619.1	phosphatidylinositol 3-kinase regulatory subunit gamma isoform X1 [Larimichthys crocea]	GO:0007165(signal transduction)	*	*	K02649|PIK3R|http://www.genome.jp/dbget-bin/www_bget?ko:K02649	ko04210(Apoptosis);ko04810(Regulation of actin cytoskeleton);ko04510(Focal adhesion);ko04550(Signaling pathways regulating pluripotency of stem cells);ko04140(Autophagy - animal);ko04152(AMPK signaling pathway);ko04012(ErbB signaling pathway);ko04068(FoxO signaling pathway);ko04066(HIF-1 signaling pathway);ko04630(Jak-STAT signaling pathway);ko04151(PI3K-Akt signaling pathway);ko04070(Phosphatidy…	KOG4637	Adaptor for phosphoinositide 3-kinase	T	sp|O08908|P85B_MOUSE	Phosphatidylinositol 3-kinase regulatory subunit beta OS=Mus musculus OX=10090 GN=Pik3r2 PE=1 SV=2
shibanyu_transcript_4887	655.78	0.1	0	0	0	0	-28.4157	3.50512e-13	1.87417e-11	XP_023154645.1	kininogen-2-like [Amphiprion ocellaris]	*	*	GO:0004869(cysteine-type endopeptidase inhibitor activity)	K03898|KNG|http://www.genome.jp/dbget-bin/www_bget?ko:K03898	ko04610(Complement and coagulation cascades)	*	*	*	sp|P01044|KNG1_BOVIN	Kininogen-1 OS=Bos taurus OX=9913 GN=KNG1 PE=1 SV=1
shibanyu_transcript_8651	34.49	0	0	0	0	0	-23.2606	2.63916e-09	5.63837e-08	*	*	*	*	*	*	*	*	*	*	*	*
shibanyu_transcript_3365	168.5	134.16	195.22	0	0	0	-14.5839	2.30141e-33	6.96033e-31	XP_023149204.1	cytochrome P450 2J6-like isoform X2 [Amphiprion ocellaris]	*	*	*	K07418|CYP2J|http://www.genome.jp/dbget-bin/www_bget?ko:K07418	ko00590(Arachidonic acid metabolism);ko00591(Linoleic acid metabolism);ko04212(Longevity regulating pathway - worm);ko04913(Ovarian Steroidogenesis);ko04726(Serotonergic synapse);ko04750(Inflammatory mediator regulation of TRP channels)	KOG0156	Cytochrome P450 CYP2 subfamily	Q	sp|P51589|CP2J2_HUMAN	Cytochrome P450 2J2 OS=Homo sapiens OX=9606 GN=CYP2J2 PE=1 SV=2
shibanyu_transcript_149	9.86	13.3	8.43	75.16	50.55	76.74	2.71636	2.296e-15	1.8992e-13	XP_019124382.2	uncharacterized protein LOC109140830 [Larimichthys crocea]	*	*	*	*	*	*	*	*	*	*
shibanyu_transcript_7870	0	0	38.57	0	0	0	-23.5248	1.73957e-09	3.86136e-08	*	*	*	*	*	*	*	*	*	*	*	*
shibanyu_transcript_9982	350.76	458.17	392.1	533.2	1394.7	1708.94	1.62942	0.00153134	0.0100545	XP_028280357.1	apolipoprotein C-II-like [Parambassis ranga]	GO:0006629(lipid metabolic process);GO:0006869(lipid transport);GO:0060216(definitive hemopoiesis);GO:0042159(lipoprotein catabolic process)	GO:0042627(chylomicron)	GO:0008047(enzyme activator activity)	*	*	*	*	*	*	*
shibanyu_transcript_309	78.5	76.02	94.35	163.22	195.56	154.96	1.09804	4.86405e-14	3.193e-12	ALJ92403.1	complement component C9 [Epinephelus coioides]	GO:0001906(cell killing);GO:0006957(complement activation, alternative pathway);GO:0006958(complement activation, classical pathway);GO:0019835(cytolysis);GO:0051260(protein homooligomerization);GO:0071391(cellular response to estrogen stimulus);GO:0006955(immune response)	GO:0005615(extracellular space);GO:0005579(membrane attack complex);GO:0044218(other organism cell membrane);GO:0005886(plasma membrane)	*	K04000|C9|http://www.genome.jp/dbget-bin/www_bget?ko:K04000	ko04610(Complement and coagulation cascades)	*	*	*	sp|P79755|CO9_TAKRU	Complement component C9 OS=Takifugu rubripes OX=31033 GN=c9 PE=3 SV=1
shibanyu_transcript_3509	380.18	519.07	473.95	513.14	1899.47	1186.61	1.43729	0.0103941	0.0489034	XP_023279912.1	fibrinogen beta chain [Seriola lalandi dorsalis]	GO:0072378(blood coagulation, fibrin clot formation);GO:0030168(platelet activation);GO:0051258(protein polymerization)	GO:0005577(fibrinogen complex)	GO:0005102(signaling receptor binding)	K03904|FGB|http://www.genome.jp/dbget-bin/www_bget?ko:K03904	ko04610(Complement and coagulation cascades);ko04611(Platelet activation)	KOG2579	Ficolin and related extracellular proteins	R	sp|P02675|FIBB_HUMAN	Fibrinogen beta chain OS=Homo sapiens OX=9606 GN=FGB PE=1 SV=2
shibanyu_transcript_4658	0	0	1.82	31.43	45.54	10.12	5.77331	0.00890776	0.0431478	NP_001298269.1	perilipin-2 [Oreochromis niloticus]	*	*	*	K17284|PLIN2, ADRP|http://www.genome.jp/dbget-bin/www_bget?ko:K17284	ko03320(PPAR signaling pathway)	*	*	*	sp|Q99541|PLIN2_HUMAN	Perilipin-2 OS=Homo sapiens OX=9606 GN=PLIN2 PE=1 SV=2
shibanyu_transcript_11105	0	0	0	81.86	63.23	94.37	9.78027	1.02732e-15	9.03854e-14	*	*	*	*	*	*	*	*	*	*	*	*
shibanyu_transcript_1304	21.71	33.45	18.27	82.65	70.78	76.07	1.67868	1.05398e-06	1.48478e-05	XP_023266694.1	acetyl-coenzyme A synthetase, cytoplasmic-like [Seriola lalandi dorsalis]	GO:0019427(acetyl-CoA biosynthetic process from acetate)	*	GO:0003987(acetate-CoA ligase activity);GO:0016208(AMP binding);GO:0005524(ATP binding)	K01895|ACSS, acs|http://www.genome.jp/dbget-bin/www_bget?ko:K01895	ko00010(Glycolysis / Gluconeogenesis);ko00640(Propanoate metabolism);ko00620(Pyruvate metabolism);ko00720(Carbon fixation pathways in prokaryotes);ko00680(Methane metabolism);ko01200(Carbon metabolism)	KOG1175	Acyl-CoA synthetase	I	sp|Q9NR19|ACSA_HUMAN	Acetyl-coenzyme A synthetase, cytoplasmic OS=Homo sapiens OX=9606 GN=ACSS2 PE=1 SV=1
shibanyu_transcript_5148	5.19	4.69	7.89	12.23	12.28	9.83	1.01748	4.83823e-05	0.000492888	*	*	*	*	*	*	*	*	*	*	*	*
shibanyu_transcript_5729	0.1	0	0	82.39	0	123.89	11.6439	0.000226602	0.0019442	XP_010732059.2	alpha-2-HS-glycoprotein [Larimichthys crocea]	*	GO:0005615(extracellular space)	GO:0004869(cysteine-type endopeptidase inhibitor activity)	*	*	*	*	*	sp|P29699|FETUA_MOUSE	Alpha-2-HS-glycoprotein OS=Mus musculus OX=10090 GN=Ahsg PE=1 SV=1
shibanyu_transcript_6503	609.54	0	0	0	0	0	-27.9327	8.69194e-13	4.27008e-11	XP_024114400.1	uncharacterized protein LOC112136742 [Oryzias melastigma]	*	*	*	*	*	*	*	*	*	*
shibanyu_transcript_5258	0	0.01	0	0	45.68	0	23.8253	1.07388e-09	2.46281e-08	XP_022625054.1	mitochondrial 2-oxoglutarate/malate carrier protein [Seriola dumerili]	GO:0006839(mitochondrial transport)	GO:0016021(integral component of membrane);GO:0031966(mitochondrial membrane)	*	K15104|SLC25A11, OGC|http://www.genome.jp/dbget-bin/www_bget?ko:K15104	*	KOG0759	Mitochondrial oxoglutarate/malate carrier proteins	C	sp|Q9CR62|M2OM_MOUSE	Mitochondrial 2-oxoglutarate/malate carrier protein OS=Mus musculus OX=10090 GN=Slc25a11 PE=1 SV=3
shibanyu_transcript_2528	12.41	7.91	6.73	30.76	37.98	39.86	2.02383	2.98518e-07	4.6225e-06	XP_026179102.1	protein phosphatase 1K, mitochondrial-like [Mastacembelus armatus]	*	*	GO:0046872(metal ion binding);GO:0004722(protein serine/threonine phosphatase activity)	K17505|PPM1K, PP2CM|http://www.genome.jp/dbget-bin/www_bget?ko:K17505	*	KOG0698	Serine/threonine protein phosphatase	T	sp|Q8BXN7|PPM1K_MOUSE	Protein phosphatase 1K, mitochondrial OS=Mus musculus OX=10090 GN=Ppm1k PE=1 SV=1
shibanyu_transcript_849	49.22	40.36	39.35	10.33	7.26	11.5	-2.11618	3.01603e-12	1.28023e-10	XP_008285387.1	PREDICTED: rho guanine nucleotide exchange factor 38 [Stegastes partitus]	GO:0035556(intracellular signal transduction)	GO:0005737(cytoplasm)	GO:0005085(guanyl-nucleotide exchange factor activity)	*	*	KOG3519	Invasion-inducing protein TIAM1/CDC24 and related RhoGEF GTPases	T	sp|Q80VK6|ARH38_MOUSE	Rho guanine nucleotide exchange factor 38 OS=Mus musculus OX=10090 GN=Arhgef38 PE=1 SV=2
shibanyu_transcript_4193	14.23	13.51	10.85	64.11	22.57	38.28	1.72931	0.000751536	0.00546459	XP_022623183.1	2-amino-3-ketobutyrate coenzyme A ligase, mitochondrial isoform X1 [Seriola dumerili]	GO:0009058(biosynthetic process);GO:0006567(threonine catabolic process)	*	GO:0008890(glycine C-acetyltransferase activity);GO:0030170(pyridoxal phosphate binding)	K00639|kbl, GCAT|http://www.genome.jp/dbget-bin/www_bget?ko:K00639	ko00260(Glycine, serine and threonine metabolism)	KOG1359	Glycine C-acetyltransferase/2-amino-3-ketobutyrate-CoA ligase	E	sp|O75600|KBL_HUMAN	2-amino-3-ketobutyrate coenzyme A ligase, mitochondrial OS=Homo sapiens OX=9606 GN=GCAT PE=1 SV=1
shibanyu_transcript_9998	0	0	0	1.89	1.83	0.79	5.3677	0.000439277	0.00345355	*	*	*	*	*	*	*	*	*	*	*	*
shibanyu_transcript_3162	6.5	9.89	9.5	14.77	22.43	14.07	1.04477	0.000609089	0.00460169	XP_010767131.1	PREDICTED: ubiquitin-conjugating enzyme E2 D2-like isoform X2 [Notothenia coriiceps]	*	*	GO:0005524(ATP binding);GO:0016740(transferase activity)	K06689|UBE2D, UBC4, UBC5|http://www.genome.jp/dbget-bin/www_bget?ko:K06689	ko04013(MAPK signaling pathway - fly);ko04141(Protein processing in endoplasmic reticulum);ko04120(Ubiquitin mediated proteolysis);ko04624(Toll and Imd signaling pathway)	KOG0417	Ubiquitin-protein ligase	O	sp|Q1RMX2|UB2D2_BOVIN	Ubiquitin-conjugating enzyme E2 D2 OS=Bos taurus OX=9913 GN=UBE2D2 PE=2 SV=1
shibanyu_transcript_1078	4.09	5.13	5.62	3.06	1.66	1.6	-1.17287	0.00129117	0.00873254	ATI15613.1	tripartite motif protein 8 [Epinephelus coioides]	*	*	*	K12001|TRIM8|http://www.genome.jp/dbget-bin/www_bget?ko:K12001	*	KOG2177	Predicted E3 ubiquitin ligase	O	sp|Q9BZR9|TRIM8_HUMAN	E3 ubiquitin-protein ligase TRIM8 OS=Homo sapiens OX=9606 GN=TRIM8 PE=1 SV=2
shibanyu_transcript_5161	12.64	11.99	15.07	28.33	28.77	25.81	1.11503	1.64124e-18	1.96097e-16	XP_018525430.1	PREDICTED: vigilin isoform X2 [Lates calcarifer]	*	*	GO:0003723(RNA binding)	*	*	KOG2208	Vigilin	I	sp|Q8VDJ3|VIGLN_MOUSE	Vigilin OS=Mus musculus OX=10090 GN=Hdlbp PE=1 SV=1
shibanyu_transcript_6078	0	0	0	0	62.89	0	24.0712	7.22672e-10	1.7398e-08	AEM37716.1	cytochrome b5 type A, partial [Epinephelus bruneus]	*	GO:0016021(integral component of membrane)	GO:0020037(heme binding);GO:0046872(metal ion binding)	*	*	*	*	*	sp|P00170|CYB5_HORSE	Cytochrome b5 OS=Equus caballus OX=9796 GN=CYB5A PE=1 SV=3
shibanyu_transcript_4302	5.4	5.74	7.99	2.03	3.22	3.83	-1.01172	0.00138901	0.00925179	XP_018531660.1	PREDICTED: LOW QUALITY PROTEIN: ADP-ribosylation factor-like protein 4A [Lates calcarifer]	*	*	*	K07945|ARL4|http://www.genome.jp/dbget-bin/www_bget?ko:K07945	*	KOG0070	GTP-binding ADP-ribosylation factor Arf1	U	sp|P40617|ARL4A_HUMAN	ADP-ribosylation factor-like protein 4A OS=Homo sapiens OX=9606 GN=ARL4A PE=1 SV=2
shibanyu_transcript_6157	28.29	39.71	35.01	68.97	86.48	68.79	1.17197	6.3272e-09	1.27043e-07	*	*	*	*	*	*	*	*	*	*	*	*
shibanyu_transcript_10211	58.59	0	64.31	0	0	0	-9.88261	0.00980969	0.046584	XP_023269849.1	inter-alpha-trypsin inhibitor heavy chain H3-like isoform X1 [Seriola lalandi dorsalis]	*	*	*	*	*	*	*	*	*	*
shibanyu_transcript_8205	0.79	0	0.4	43.66	0.45	3.69	5.49186	0.00467546	0.0254208	*	*	*	*	*	*	*	*	*	*	*	*
shibanyu_transcript_7063	6600.01	5271.24	6626.12	0	0	0	-18.8342	1.05277e-54	1.45553e-51	AFE88226.1	warm-temperature-acclimation-related 65-kDa protein [Oplegnathus fasciatus]	GO:0006879(cellular iron ion homeostasis)	GO:0005623(cell);GO:0005576(extracellular region)	GO:0015232(heme transporter activity);GO:0046872(metal ion binding)	K18977|HPX|http://www.genome.jp/dbget-bin/www_bget?ko:K18977	*	KOG1565	Gelatinase A and related matrix metalloproteases	OW	sp|Q6PHG2|HEMO_DANRE	Hemopexin OS=Danio rerio OX=7955 GN=hpx PE=2 SV=2
shibanyu_transcript_1603	11.91	10.62	12.54	28.69	40.49	23.54	1.44857	5.66327e-07	8.3806e-06	XP_018554206.1	PREDICTED: nuclear factor interleukin-3-regulated protein-like [Lates calcarifer]	GO:0032922(circadian regulation of gene expression)	*	GO:0003700(DNA-binding transcription factor activity)	*	*	KOG3119	Basic region leucine zipper transcription factor	K	sp|Q68EL6|NFIL3_DANRE	Nuclear factor interleukin-3-regulated protein OS=Danio rerio OX=7955 GN=nfil3 PE=2 SV=1
shibanyu_transcript_8006	458.31	731.72	1050.53	260.62	189.55	175	-1.76068	1.22784e-06	1.7098e-05	AEM37656.1	chemokine CC-like protein, partial [Epinephelus bruneus]	GO:0006955(immune response);GO:0097535(lymphoid lineage cell migration into thymus);GO:2000471(regulation of hematopoietic stem cell migration);GO:1902033(regulation of hematopoietic stem cell proliferation)	GO:0005576(extracellular region)	GO:0008009(chemokine activity)	K13072|CCL25|http://www.genome.jp/dbget-bin/www_bget?ko:K13072	ko04060(Cytokine-cytokine receptor interaction);ko04062(Chemokine signaling pathway);ko04672(Intestinal immune network for IgA production)	*	*	*	sp|O35903|CCL25_MOUSE	C-C motif chemokine 25 OS=Mus musculus OX=10090 GN=Ccl25 PE=2 SV=2
shibanyu_transcript_4878	0.25	1.36	0.41	1533.49	0	2126.61	10.9051	8.06632e-06	9.61402e-05	XP_010732059.2	alpha-2-HS-glycoprotein [Larimichthys crocea]	*	GO:0005615(extracellular space)	GO:0004869(cysteine-type endopeptidase inhibitor activity)	*	*	*	*	*	sp|Q9N2D0|FETUA_PANTR	Alpha-2-HS-glycoprotein OS=Pan troglodytes OX=9598 GN=AHSG PE=3 SV=1
shibanyu_transcript_2705	1.06	71.71	35.26	0.06	0.89	0	-6.79156	0.00109576	0.00759653	XP_022595227.1	uncharacterized protein LOC111217569 [Seriola dumerili]	GO:0015721(bile acid and bile salt transport)	GO:0016021(integral component of membrane);GO:0005886(plasma membrane)	GO:0046982(protein heterodimerization activity);GO:0022857(transmembrane transporter activity)	K14361|OSTBETA, OSTB, SLC51A2|http://www.genome.jp/dbget-bin/www_bget?ko:K14361	ko04976(Bile secretion)	*	*	*	sp|Q90YM4|OSTB_LEUER	Organic solute transporter subunit beta OS=Leucoraja erinacea OX=7782 GN=slc51b PE=1 SV=1
shibanyu_transcript_9192	0.22	0	0.35	2.97	2.99	3.52	4.56929	4.23486e-07	6.36413e-06	*	*	*	*	*	*	*	*	*	*	*	*
shibanyu_transcript_8728	6	4.56	1.66	4.67	6.43	303.27	4.66035	0.00431148	0.0237623	ACL98112.1	malate dehydrogenase 1b, partial [Epinephelus coioides]	GO:0005975(carbohydrate metabolic process);GO:0006108(malate metabolic process);GO:0006099(tricarboxylic acid cycle)	*	GO:0030060(L-malate dehydrogenase activity)	K00025|MDH1|http://www.genome.jp/dbget-bin/www_bget?ko:K00025	ko00270(Cysteine and methionine metabolism);ko00020(Citrate cycle (TCA cycle));ko00630(Glyoxylate and dicarboxylate metabolism);ko00620(Pyruvate metabolism);ko00710(Carbon fixation in photosynthetic organisms);ko01200(Carbon metabolism);ko04964(Proximal tubule bicarbonate reclamation)	KOG1496	Malate dehydrogenase	C	sp|Q7YRU4|MDHC_FELCA	Malate dehydrogenase, cytoplasmic OS=Felis catus OX=9685 GN=MDH1 PE=2 SV=3
shibanyu_transcript_632	30.45	25.42	24.55	52.72	148.43	56.49	1.7123	0.00207599	0.0128957	ATG88138.1	adipose triglyceride lipase [Epinephelus fuscoguttatus x Epinephelus lanceolatus]	GO:0016042(lipid catabolic process);GO:0010898(positive regulation of triglyceride catabolic process)	*	GO:0004806(triglyceride lipase activity)	K16816|PNPLA2, ATGL|http://www.genome.jp/dbget-bin/www_bget?ko:K16816	ko00561(Glycerolipid metabolism);ko04923(Regulation of lipolysis in adipocyte)	KOG3773	Adiponutrin and related vesicular transport proteins; predicted alpha/beta hydrolase	U	sp|P0C548|PLPL2_RAT	Patatin-like phospholipase domain-containing protein 2 OS=Rattus norvegicus OX=10116 GN=Pnpla2 PE=1 SV=1
shibanyu_transcript_8690	4.24	3.51	5.86	6.53	11.29	9.38	1.05749	0.00218654	0.0134528	XP_027595084.1	collagen alpha-1(I) chain-like, partial [Pipra filicauda]	*	*	*	*	*	*	*	*	*	*
shibanyu_transcript_3077	60.7	97.75	100.2	39.2	26.2	39.33	-1.24218	2.389e-05	0.000259492	XP_023149212.1	cytochrome P450 2J2-like [Amphiprion ocellaris]	*	*	GO:0020037(heme binding);GO:0005506(iron ion binding);GO:0016712(oxidoreductase activity, acting on paired donors, with incorporation or reduction of molecular oxygen, reduced flavin or flavoprotein as one donor, and incorporation of one atom of oxygen)	K07418|CYP2J|http://www.genome.jp/dbget-bin/www_bget?ko:K07418	ko00590(Arachidonic acid metabolism);ko00591(Linoleic acid metabolism);ko04212(Longevity regulating pathway - worm);ko04913(Ovarian Steroidogenesis);ko04726(Serotonergic synapse);ko04750(Inflammatory mediator regulation of TRP channels)	KOG0156	Cytochrome P450 CYP2 subfamily	Q	sp|P51589|CP2J2_HUMAN	Cytochrome P450 2J2 OS=Homo sapiens OX=9606 GN=CYP2J2 PE=1 SV=2
shibanyu_transcript_1258	14.5	14.37	18.9	5.3	5.38	5.92	-1.46678	5.80017e-31	1.51714e-28	CBN81245.1	Protein FAM20A [Dicentrarchus labrax]	*	*	*	*	*	KOG3829	Uncharacterized conserved protein	S	sp|Q8CID3|FA20A_MOUSE	Pseudokinase FAM20A OS=Mus musculus OX=10090 GN=Fam20a PE=1 SV=1
shibanyu_transcript_1811	19.69	23.01	0	0	0	0	-11.5008	0.00324346	0.0187069	XP_018525430.1	PREDICTED: vigilin isoform X2 [Lates calcarifer]	*	*	GO:0003723(RNA binding)	*	*	KOG2208	Vigilin	I	sp|Q8VDJ3|VIGLN_MOUSE	Vigilin OS=Mus musculus OX=10090 GN=Hdlbp PE=1 SV=1
shibanyu_transcript_3720	13.2	10.93	13.5	3.42	2.43	7.07	-1.49964	0.00276056	0.0164714	AER42695.1	bloodthirsty [Epinephelus coioides]	*	GO:0016021(integral component of membrane)	GO:0008270(zinc ion binding);GO:0004842(ubiquitin-protein transferase activity)	*	*	KOG2177	Predicted E3 ubiquitin ligase	O	sp|Q14258|TRI25_HUMAN	E3 ubiquitin/ISG15 ligase TRIM25 OS=Homo sapiens OX=9606 GN=TRIM25 PE=1 SV=2
shibanyu_transcript_4263	21.51	16.54	14.57	118.31	150.54	74.17	2.73379	1.18798e-10	3.45265e-09	NP_001298269.1	perilipin-2 [Oreochromis niloticus]	*	*	*	K17284|PLIN2, ADRP|http://www.genome.jp/dbget-bin/www_bget?ko:K17284	ko03320(PPAR signaling pathway)	*	*	*	sp|Q99541|PLIN2_HUMAN	Perilipin-2 OS=Homo sapiens OX=9606 GN=PLIN2 PE=1 SV=2
shibanyu_transcript_8490	0.59	0.48	1.1	0	0	0	-5.20874	0.000494687	0.00383928	XP_008293673.1	PREDICTED: histidine-rich glycoprotein-like [Stegastes partitus]	*	*	GO:0004869(cysteine-type endopeptidase inhibitor activity)	*	*	*	*	*	*	*
shibanyu_transcript_1405	38.03	51.12	57.47	113.39	154.55	136.98	1.52504	6.46585e-15	5.00612e-13	RVE56692.1	hypothetical protein OJAV_G00223690 [Oryzias javanicus]	*	*	*	*	*	*	*	*	*	*
shibanyu_transcript_778	5.76	7.44	11.31	16.89	21.07	15	1.18608	4.72492e-05	0.000481852	XP_008298696.1	PREDICTED: saccharopine dehydrogenase-like oxidoreductase [Stegastes partitus]	*	GO:0016021(integral component of membrane)	GO:0016491(oxidoreductase activity)	*	*	KOG2733	Uncharacterized membrane protein	S	sp|Q5R5C9|SCPDL_PONAB	Saccharopine dehydrogenase-like oxidoreductase OS=Pongo abelii OX=9601 GN=SCCPDH PE=2 SV=1
shibanyu_transcript_1149	443.29	592.25	598.56	0	3.03	0	-9.03417	0.000353866	0.00287067	XP_018535593.1	PREDICTED: LOW QUALITY PROTEIN: inter-alpha-trypsin inhibitor heavy chain H3-like [Lates calcarifer]	*	*	*	*	*	*	*	*	sp|Q9GLY5|ITIH3_RABIT	Inter-alpha-trypsin inhibitor heavy chain H3 OS=Oryctolagus cuniculus OX=9986 GN=ITIH3 PE=2 SV=1
shibanyu_transcript_2283	14.25	15.15	14.2	43.51	45.54	48.29	1.70016	4.01519e-42	2.04521e-39	XP_020505675.1	cytochrome P450 2J2-like [Labrus bergylta]	*	*	*	*	*	KOG0156	Cytochrome P450 CYP2 subfamily	Q	sp|P51589|CP2J2_HUMAN	Cytochrome P450 2J2 OS=Homo sapiens OX=9606 GN=CYP2J2 PE=1 SV=2
shibanyu_transcript_3456	0	0	0	17.1	0	11.24	10.3485	0.00783678	0.0388348	XP_018549132.1	PREDICTED: complement C5 [Lates calcarifer]	*	GO:0005615(extracellular space)	GO:0004866(endopeptidase inhibitor activity)	K03994|C5|http://www.genome.jp/dbget-bin/www_bget?ko:K03994	ko04610(Complement and coagulation cascades)	KOG1366	Alpha-macroglobulin	O	sp|P01031|CO5_HUMAN	Complement C5 OS=Homo sapiens OX=9606 GN=C5 PE=1 SV=4
shibanyu_transcript_190	5.62	9.61	3.95	13.47	18.66	12.73	1.25518	0.00917321	0.0440806	XP_018541204.1	PREDICTED: nucleobindin-2-like [Lates calcarifer]	*	*	GO:0005509(calcium ion binding)	K20371|NUCB|http://www.genome.jp/dbget-bin/www_bget?ko:K20371	*	KOG3866	DNA-binding protein of the nucleobindin family	R	sp|Q9JI85|NUCB2_RAT	Nucleobindin-2 OS=Rattus norvegicus OX=10116 GN=Nucb2 PE=1 SV=1
shibanyu_transcript_3775	3.5	3.37	6.6	183.56	209.78	116.14	5.32329	4.87558e-40	2.05156e-37	XP_022606299.1	L-2-hydroxyglutarate dehydrogenase, mitochondrial [Seriola dumerili]	*	*	GO:0016491(oxidoreductase activity)	K00109|E1.1.99.2|http://www.genome.jp/dbget-bin/www_bget?ko:K00109	ko00650(Butanoate metabolism)	KOG2665	Predicted FAD-dependent oxidoreductase	S	sp|A7MBI3|L2HDH_BOVIN	L-2-hydroxyglutarate dehydrogenase, mitochondrial OS=Bos taurus OX=9913 GN=L2HGDH PE=2 SV=1
shibanyu_transcript_7325	0	0	0	0	155.47	0	24.5158	3.4956e-10	9.02145e-09	XP_022606299.1	L-2-hydroxyglutarate dehydrogenase, mitochondrial [Seriola dumerili]	*	*	GO:0016491(oxidoreductase activity)	K00109|E1.1.99.2|http://www.genome.jp/dbget-bin/www_bget?ko:K00109	ko00650(Butanoate metabolism)	KOG2665	Predicted FAD-dependent oxidoreductase	S	sp|A7SMW7|L2HDH_NEMVE	L-2-hydroxyglutarate dehydrogenase, mitochondrial OS=Nematostella vectensis OX=45351 GN=v1g172254 PE=3 SV=1
shibanyu_transcript_8459	5464.16	4763.82	5671.62	0	0	0	-18.1241	1.01157e-51	8.15833e-49	XP_018557257.1	PREDICTED: hemopexin isoform X1 [Lates calcarifer]	GO:0006879(cellular iron ion homeostasis)	GO:0005623(cell);GO:0005576(extracellular region)	GO:0015232(heme transporter activity);GO:0046872(metal ion binding)	K18977|HPX|http://www.genome.jp/dbget-bin/www_bget?ko:K18977	*	KOG1565	Gelatinase A and related matrix metalloproteases	OW	sp|Q6PHG2|HEMO_DANRE	Hemopexin OS=Danio rerio OX=7955 GN=hpx PE=2 SV=2
shibanyu_transcript_2982	85.83	0	0	0	0	0	-25.5282	6.39629e-11	2.02298e-09	ACO82023.1	apolipoprotein B, partial [Perca flavescens]	*	*	*	K14462|APOB|http://www.genome.jp/dbget-bin/www_bget?ko:K14462	ko04975(Fat digestion and absorption);ko04977(Vitamin digestion and absorption)	KOG4338	Predicted lipoprotein	I	sp|P04114|APOB_HUMAN	Apolipoprotein B-100 OS=Homo sapiens OX=9606 GN=APOB PE=1 SV=2
shibanyu_transcript_4740	39.59	50.77	42.56	17.87	24.1	18.35	-1.09834	9.01661e-07	1.29087e-05	XP_018535023.1	PREDICTED: gap junction Cx32.2 protein-like [Lates calcarifer]	GO:0007154(cell communication)	GO:0005922(connexin complex);GO:0016021(integral component of membrane)	*	K07612|GJA3, CX46|http://www.genome.jp/dbget-bin/www_bget?ko:K07612	*	*	*	*	sp|Q7T047|CX32_DANRE	Gap junction Cx32.2 protein OS=Danio rerio OX=7955 GN=cx32.2 PE=2 SV=4
shibanyu_transcript_5683	0	504.42	160.06	0	0	0	-28.1053	6.29321e-13	3.20556e-11	XP_008279836.1	PREDICTED: plasminogen [Stegastes partitus]	GO:0007596(blood coagulation);GO:0042730(fibrinolysis);GO:0048771(tissue remodeling)	GO:0005576(extracellular region)	GO:0004252(serine-type endopeptidase activity)	K01315|PLG|http://www.genome.jp/dbget-bin/www_bget?ko:K01315	ko04080(Neuroactive ligand-receptor interaction);ko04610(Complement and coagulation cascades)	*	*	*	sp|P12545|PLMN_MACMU	Plasminogen OS=Macaca mulatta OX=9544 GN=PLG PE=2 SV=1
shibanyu_transcript_1097	428.87	240.4	452.39	60.71	66.31	102.2	-2.24574	1.66081e-08	3.10896e-07	ADC35580.1	CYP1A [Lateolabrax japonicus]	*	*	*	K07408|CYP1A1|http://www.genome.jp/dbget-bin/www_bget?ko:K07408	ko00380(Tryptophan metabolism);ko00140(Steroid hormone biosynthesis);ko00830(Retinol metabolism);ko00980(Metabolism of xenobiotics by cytochrome P450);ko04913(Ovarian Steroidogenesis)	KOG0156	Cytochrome P450 CYP2 subfamily	Q	sp|O42430|CP1A1_LIMLI	Cytochrome P450 1A1 OS=Limanda limanda OX=27771 GN=cyp1a1 PE=2 SV=1
shibanyu_transcript_2618	6.41	6.48	7	2.34	1.9	1.43	-1.77435	2.8697e-12	1.22889e-10	PWA27913.1	hypothetical protein CCH79_00000055, partial [Gambusia affinis]	*	*	*	*	*	*	*	*	sp|Q9D650|FA84A_MOUSE	Protein FAM84A OS=Mus musculus OX=10090 GN=Fam84a PE=2 SV=1
shibanyu_transcript_10156	59.94	68.7	57.63	30.89	31.23	23.88	-1.08167	4.70698e-06	5.82534e-05	*	*	*	*	*	*	*	*	*	*	*	*
shibanyu_transcript_3931	2.75	3.41	3.55	9.27	12.12	8.47	1.66681	3.52736e-12	1.47146e-10	XP_023146110.1	rho GTPase-activating protein 7-like isoform X3 [Amphiprion ocellaris]	GO:0035023(regulation of Rho protein signal transduction);GO:0007165(signal transduction)	*	GO:0005096(GTPase activator activity);GO:0008289(lipid binding)	*	*	KOG2200	Tumour suppressor protein p122-RhoGAP/DLC1	T	sp|B9VTT2|RHG07_CANLF	Rho GTPase-activating protein 7 OS=Canis lupus familiaris OX=9615 GN=DLC1 PE=2 SV=1
shibanyu_transcript_4265	25.17	22.95	40.35	18.58	10.79	8.06	-1.16987	0.00941971	0.0449807	*	*	*	*	*	*	*	*	*	*	*	*
shibanyu_transcript_3239	0	0	112.29	0	0	0	-26.1408	2.21696e-11	7.66275e-10	XP_018518673.1	PREDICTED: fibrinogen alpha chain-like [Lates calcarifer]	GO:0030168(platelet activation);GO:0051258(protein polymerization)	GO:0005577(fibrinogen complex)	GO:0005102(signaling receptor binding)	K03903|FGA|http://www.genome.jp/dbget-bin/www_bget?ko:K03903	ko04610(Complement and coagulation cascades);ko04611(Platelet activation)	KOG2579	Ficolin and related extracellular proteins	R	sp|P14448|FIBA_CHICK	Fibrinogen alpha chain OS=Gallus gallus OX=9031 GN=FGA PE=1 SV=4
shibanyu_transcript_5188	10.64	14.8	16.78	6.17	6.04	5.67	-1.18559	2.46406e-10	6.60587e-09	XP_003441593.1	myosin regulatory light polypeptide 9 [Oreochromis niloticus]	*	*	GO:0005509(calcium ion binding)	K12755|MYL9|http://www.genome.jp/dbget-bin/www_bget?ko:K12755	ko04810(Regulation of actin cytoskeleton);ko04510(Focal adhesion);ko04530(Tight junction);ko04024(cAMP signaling pathway);ko04022(cGMP - PKG signaling pathway);ko04270(Vascular smooth muscle contraction);ko04921(Oxytocin signaling pathway);ko04670(Leukocyte transendothelial migration)	KOG0031	Myosin regulatory light chain, EF-Hand protein superfamily	Z	sp|P24844|MYL9_HUMAN	Myosin regulatory light polypeptide 9 OS=Homo sapiens OX=9606 GN=MYL9 PE=1 SV=4
shibanyu_transcript_4948	15.7	13.61	27.96	1.17	3.8	1.74	-3.04515	2.70563e-07	4.20307e-06	AEB31291.1	hypothetical protein, partial [Epinephelus bruneus]	*	*	*	*	*	*	*	*	sp|Q8AWD1|M1I1L_DANRE	Mid1-interacting protein 1-like OS=Danio rerio OX=7955 GN=mid1ip1l PE=2 SV=1
shibanyu_transcript_2859	8.53	8.83	10.08	20.94	44	38.98	1.97166	3.32798e-08	5.8774e-07	XP_022621402.1	protein lifeguard 1-like [Seriola dumerili]	GO:0043066(negative regulation of apoptotic process);GO:1901215(negative regulation of neuron death)	GO:0016021(integral component of membrane)	*	K06890|K06890|http://www.genome.jp/dbget-bin/www_bget?ko:K06890	*	KOG2322	N-methyl-D-aspartate receptor glutamate-binding subunit	T	sp|Q32L53|LFG1_BOVIN	Protein lifeguard 1 OS=Bos taurus OX=9913 GN=GRINA PE=2 SV=1
shibanyu_transcript_4181	0	0	0	9.81	44.49	46.98	12.0123	3.87488e-14	2.60424e-12	XP_008293673.1	PREDICTED: histidine-rich glycoprotein-like [Stegastes partitus]	*	*	GO:0004869(cysteine-type endopeptidase inhibitor activity)	*	*	*	*	*	*	*
shibanyu_transcript_926	44.4	46.62	55.45	20.11	17.2	26.98	-1.13523	3.85788e-07	5.86131e-06	XP_026182573.1	glycogen [starch] synthase, liver [Mastacembelus armatus]	GO:0005978(glycogen biosynthetic process)	*	GO:0004373(glycogen (starch) synthase activity)	K00693|GYS|http://www.genome.jp/dbget-bin/www_bget?ko:K00693	ko04152(AMPK signaling pathway);ko04151(PI3K-Akt signaling pathway);ko00500(Starch and sucrose metabolism);ko04922(Glucagon signaling pathway);ko04910(Insulin signaling pathway)	KOG3742	Glycogen synthase	G	sp|P54840|GYS2_HUMAN	Glycogen [starch] synthase, liver OS=Homo sapiens OX=9606 GN=GYS2 PE=1 SV=2
shibanyu_transcript_4578	13.05	7.59	11.61	20.8	33.63	17.05	1.18696	0.00619954	0.0321023	XP_018545234.1	PREDICTED: hyaluronan and proteoglycan link protein 1-like [Lates calcarifer]	*	*	*	K06745|PDCD1LG1, CD274|http://www.genome.jp/dbget-bin/www_bget?ko:K06745	ko04514(Cell adhesion molecules (CAMs))	*	*	*	*	*
shibanyu_transcript_1455	13.37	12.98	20.51	6.48	9.41	6.49	-1.0024	0.000254543	0.00215527	XP_026007533.1	uncharacterized protein LOC113011908 isoform X2 [Astatotilapia calliptera]	*	GO:0016021(integral component of membrane)	GO:0008113(peptide-methionine (S)-S-oxide reductase activity)	K07304|msrA|http://www.genome.jp/dbget-bin/www_bget?ko:K07304	*	KOG1635	Peptide methionine sulfoxide reductase	O	sp|P54149|MSRA_BOVIN	Mitochondrial peptide methionine sulfoxide reductase OS=Bos taurus OX=9913 GN=MSRA PE=1 SV=2
shibanyu_transcript_8252	0	0	0	0	0	1122.89	27.3912	2.36289e-12	1.03476e-10	XP_023279912.1	fibrinogen beta chain [Seriola lalandi dorsalis]	GO:0072378(blood coagulation, fibrin clot formation);GO:0030168(platelet activation);GO:0051258(protein polymerization)	GO:0005577(fibrinogen complex)	GO:0005102(signaling receptor binding)	K03904|FGB|http://www.genome.jp/dbget-bin/www_bget?ko:K03904	ko04610(Complement and coagulation cascades);ko04611(Platelet activation)	KOG2579	Ficolin and related extracellular proteins	R	sp|Q02020|FIBB_CHICK	Fibrinogen beta chain (Fragment) OS=Gallus gallus OX=9031 GN=FGB PE=1 SV=1
shibanyu_transcript_133	3.06	0	4.37	0	0	0	-9.77055	0.0104523	0.0491533	XP_018549132.1	PREDICTED: complement C5 [Lates calcarifer]	*	GO:0005615(extracellular space)	GO:0004866(endopeptidase inhibitor activity)	K03994|C5|http://www.genome.jp/dbget-bin/www_bget?ko:K03994	ko04610(Complement and coagulation cascades)	KOG1366	Alpha-macroglobulin	O	sp|P01031|CO5_HUMAN	Complement C5 OS=Homo sapiens OX=9606 GN=C5 PE=1 SV=4
shibanyu_transcript_925	65.84	60.18	59.29	20.23	25.43	21.25	-1.43273	1.44e-13	8.6561e-12	XP_010729609.3	arginine/serine-rich protein 1 [Larimichthys crocea]	*	*	*	*	*	*	*	*	*	*
shibanyu_transcript_4022	18.48	18.89	21.5	47.14	49.82	36.15	1.22813	1.36858e-10	3.9303e-09	XP_022598098.1	arginase-1-like [Seriola dumerili]	GO:0006525(arginine metabolic process);GO:0000050(urea cycle)	*	GO:0004053(arginase activity);GO:0046872(metal ion binding)	K01476|E3.5.3.1, rocF, arg|http://www.genome.jp/dbget-bin/www_bget?ko:K01476	ko00330(Arginine and proline metabolism);ko00220(Arginine biosynthesis);ko01230(Biosynthesis of amino acids)	KOG2965	Arginase	E	sp|P05089|ARGI1_HUMAN	Arginase-1 OS=Homo sapiens OX=9606 GN=ARG1 PE=1 SV=2
shibanyu_transcript_3726	3.19	3.02	3.65	0	0.14	0	-6.37105	2.87517e-13	1.59919e-11	XP_020780290.1	phosphoglucomutase-1 [Boleophthalmus pectinirostris]	GO:0005975(carbohydrate metabolic process)	*	GO:0016868(intramolecular transferase activity, phosphotransferases);GO:0000287(magnesium ion binding)	K01835|pgm|http://www.genome.jp/dbget-bin/www_bget?ko:K01835	ko00521(Streptomycin biosynthesis);ko00520(Amino sugar and nucleotide sugar metabolism);ko00052(Galactose metabolism);ko00010(Glycolysis / Gluconeogenesis);ko00030(Pentose phosphate pathway);ko00500(Starch and sucrose metabolism);ko00230(Purine metabolism)	KOG0625	Phosphoglucomutase	G	sp|Q9D0F9|PGM1_MOUSE	Phosphoglucomutase-1 OS=Mus musculus OX=10090 GN=Pgm1 PE=1 SV=4
shibanyu_transcript_3696	1.54	1.56	2.04	12.8	17.74	6.06	2.88849	1.78744e-08	3.32031e-07	XP_027130332.1	alcohol dehydrogenase 1-like [Larimichthys crocea]	*	*	GO:0016491(oxidoreductase activity);GO:0008270(zinc ion binding)	K00121|frmA, ADH5, adhC|http://www.genome.jp/dbget-bin/www_bget?ko:K00121	ko00350(Tyrosine metabolism);ko00010(Glycolysis / Gluconeogenesis);ko00680(Methane metabolism);ko00071(Fatty acid degradation);ko00830(Retinol metabolism);ko01200(Carbon metabolism);ko01220(Degradation of aromatic compounds);ko00625(Chloroalkane and chloroalkene degradation);ko00982(Drug metabolism - cytochrome P450);ko00980(Metabolism of xenobiotics by cytochrome P450);ko00626(Naphthalene degrad…	KOG0022	Alcohol dehydrogenase, class III	Q	sp|Q75ZX4|ADH1_ORYSI	Alcohol dehydrogenase 1 OS=Oryza sativa subsp. indica OX=39946 GN=ADH1 PE=2 SV=1
shibanyu_transcript_5301	2.46	3.92	3.04	1.45	2.72	4220.42	8.85601	8.00326e-05	0.000769936	YP_007317669.1	cytochrome c oxidase subunit I (mitochondrion) [Epinephelus fuscoguttatus]	GO:0009060(aerobic respiration);GO:0006119(oxidative phosphorylation)	GO:0016021(integral component of membrane);GO:0005743(mitochondrial inner membrane);GO:0045277(respiratory chain complex IV)	GO:0004129(cytochrome-c oxidase activity);GO:0020037(heme binding);GO:0046872(metal ion binding)	K02256|COX1|http://www.genome.jp/dbget-bin/www_bget?ko:K02256	ko00190(Oxidative phosphorylation);ko04260(Cardiac muscle contraction)	KOG4769	Cytochrome c oxidase, subunit I	C	sp|Q36775|COX1_GADMO	Cytochrome c oxidase subunit 1 OS=Gadus morhua OX=8049 GN=mt-co1 PE=3 SV=1
shibanyu_transcript_9560	0	764.8	0	0	0	0.26	-12.4226	0.00147425	0.00972582	XP_008285008.1	PREDICTED: 40S ribosomal protein S3a [Stegastes partitus]	GO:0043009(chordate embryonic development);GO:0006412(translation)	GO:0022627(cytosolic small ribosomal subunit)	GO:0003735(structural constituent of ribosome)	K02984|RP-S3Ae, RPS3A|http://www.genome.jp/dbget-bin/www_bget?ko:K02984	ko03010(Ribosome)	KOG1628	40S ribosomal protein S3A	J	sp|O73813|RS3A_ORYLA	40S ribosomal protein S3a OS=Oryzias latipes OX=8090 GN=rps3a PE=2 SV=3
shibanyu_transcript_1914	0.08	144.38	22.08	0	0	0.1	-10.7105	3.38483e-05	0.000356457	XP_018518673.1	PREDICTED: fibrinogen alpha chain-like [Lates calcarifer]	GO:0030168(platelet activation);GO:0051258(protein polymerization)	GO:0005577(fibrinogen complex)	GO:0005102(signaling receptor binding)	K03903|FGA|http://www.genome.jp/dbget-bin/www_bget?ko:K03903	ko04610(Complement and coagulation cascades);ko04611(Platelet activation)	KOG2579	Ficolin and related extracellular proteins	R	sp|P14448|FIBA_CHICK	Fibrinogen alpha chain OS=Gallus gallus OX=9031 GN=FGA PE=1 SV=4
shibanyu_transcript_3149	20.02	42.2	26.34	0	0	0	-12.1513	1.16352e-20	1.73239e-18	XP_018522713.1	PREDICTED: solute carrier family 13 member 2-like [Lates calcarifer]	GO:0015746(citrate transport)	GO:0016021(integral component of membrane)	GO:0022857(transmembrane transporter activity)	K14445|SLC13A2_3_5|http://www.genome.jp/dbget-bin/www_bget?ko:K14445	*	KOG1281	Na+/dicarboxylate, Na+/tricarboxylate and phosphate transporters	P	sp|Q86YT5|S13A5_HUMAN	Solute carrier family 13 member 5 OS=Homo sapiens OX=9606 GN=SLC13A5 PE=1 SV=1
shibanyu_transcript_2477	4.47	4.06	5.4	14.45	21.46	23.29	2.1429	1.25068e-15	1.07115e-13	XP_018542808.1	PREDICTED: protein BTG4-like [Lates calcarifer]	*	*	*	K14443|TOB|http://www.genome.jp/dbget-bin/www_bget?ko:K14443	ko03018(RNA degradation)	KOG4006	Anti-proliferation factor BTG1/TOB	TR	sp|A4UTQ2|BTG3_PIG	Protein BTG3 OS=Sus scrofa OX=9823 GN=BTG3 PE=2 SV=1
shibanyu_transcript_3355	17.44	29.03	27.49	2.89	2.44	9.38	-2.2747	0.000605903	0.0045812	RVE69323.1	hypothetical protein OJAV_G00076800 [Oryzias javanicus]	GO:0007420(brain development)	*	GO:0046872(metal ion binding)	*	*	KOG3399	Predicted Yippee-type zinc-binding protein	R	sp|Q65Z54|YPEL3_ORYLA	Protein yippee-like 3 OS=Oryzias latipes OX=8090 GN=ypel3 PE=3 SV=1
shibanyu_transcript_2118	13.07	14.47	9.06	38.48	71.63	51.61	2.17025	8.87878e-08	1.46137e-06	XP_018542808.1	PREDICTED: protein BTG4-like [Lates calcarifer]	*	*	*	K14443|TOB|http://www.genome.jp/dbget-bin/www_bget?ko:K14443	ko03018(RNA degradation)	KOG4006	Anti-proliferation factor BTG1/TOB	TR	sp|A4UTQ2|BTG3_PIG	Protein BTG3 OS=Sus scrofa OX=9823 GN=BTG3 PE=2 SV=1
shibanyu_transcript_914	15.9	19.43	10.37	35.74	26.09	45.98	1.26292	0.00331209	0.0190121	XP_018557298.1	PREDICTED: thioredoxin domain-containing protein 16 [Lates calcarifer]	*	*	*	*	*	KOG0191	Thioredoxin/protein disulfide isomerase	O	sp|Q9P2K2|TXD16_HUMAN	Thioredoxin domain-containing protein 16 OS=Homo sapiens OX=9606 GN=TXNDC16 PE=1 SV=4
shibanyu_transcript_9385	7.99	9.14	12.45	58.05	74.1	28.99	2.51034	8.8634e-08	1.46133e-06	*	*	*	*	*	*	*	*	*	*	*	*
shibanyu_transcript_4939	14.31	24.57	2.86	160.19	560.92	495.6	4.86219	4.88136e-07	7.2904e-06	XP_008295712.1	PREDICTED: purine nucleoside phosphorylase-like [Stegastes partitus]	GO:0009116(nucleoside metabolic process)	*	GO:0004731(purine-nucleoside phosphorylase activity)	K03783|punA|http://www.genome.jp/dbget-bin/www_bget?ko:K03783	ko00760(Nicotinate and nicotinamide metabolism);ko00230(Purine metabolism);ko00240(Pyrimidine metabolism)	KOG3984	Purine nucleoside phosphorylase	F	sp|P55859|PNPH_BOVIN	Purine nucleoside phosphorylase OS=Bos taurus OX=9913 GN=PNP PE=1 SV=3
shibanyu_transcript_9543	0	30.6	0	0	0	0	-22.4586	9.12064e-09	1.78683e-07	*	*	*	*	*	*	*	*	*	*	*	*
shibanyu_transcript_521	1.19	2.01	2.49	0.05	0.44	598.93	6.7804	0.00403933	0.0224671	XP_018518673.1	PREDICTED: fibrinogen alpha chain-like [Lates calcarifer]	GO:0030168(platelet activation);GO:0051258(protein polymerization);GO:0072378(blood coagulation, fibrin clot formation)	GO:0005577(fibrinogen complex)	GO:0005102(signaling receptor binding)	K03903|FGA|http://www.genome.jp/dbget-bin/www_bget?ko:K03903	ko04610(Complement and coagulation cascades);ko04611(Platelet activation)	KOG2579	Ficolin and related extracellular proteins	R	sp|P14448|FIBA_CHICK	Fibrinogen alpha chain OS=Gallus gallus OX=9031 GN=FGA PE=1 SV=4
shibanyu_transcript_7142	12.06	10.1	12.95	24.04	30.5	21.32	1.15965	1.02206e-06	1.44401e-05	XP_023135634.1	peptidyl-prolyl cis-trans isomerase D [Amphiprion ocellaris]	GO:0006457(protein folding)	*	GO:0003755(peptidyl-prolyl cis-trans isomerase activity)	K05864|PPID, CYPD|http://www.genome.jp/dbget-bin/www_bget?ko:K05864	ko04217(Necroptosis)	KOG0546	HSP90 co-chaperone CPR7/Cyclophilin	O	sp|P26882|PPID_BOVIN	Peptidyl-prolyl cis-trans isomerase D OS=Bos taurus OX=9913 GN=PPID PE=1 SV=6
shibanyu_transcript_5393	0.03	0	0	0	42.79	0	23.7162	1.27865e-09	2.88456e-08	XP_010732573.2	heparin cofactor 2 [Larimichthys crocea]	*	GO:0005615(extracellular space)	*	K03912|SERPIND1, HCF2|http://www.genome.jp/dbget-bin/www_bget?ko:K03912	ko04610(Complement and coagulation cascades)	KOG2392	Serpin	V	sp|P47776|HEP2_RABIT	Heparin cofactor 2 OS=Oryctolagus cuniculus OX=9986 GN=SERPIND1 PE=2 SV=1
shibanyu_transcript_8815	11.5	13.82	17.93	31.11	59.23	34.86	1.59015	1.14968e-05	0.000131988	XP_022048091.1	ribosome-binding protein 1 isoform X1 [Acanthochromis polyacanthus]	GO:0015031(protein transport)	GO:0030176(integral component of endoplasmic reticulum membrane)	*	K14000|RRBP1|http://www.genome.jp/dbget-bin/www_bget?ko:K14000	ko04141(Protein processing in endoplasmic reticulum)	*	*	*	sp|Q99PL5|RRBP1_MOUSE	Ribosome-binding protein 1 OS=Mus musculus OX=10090 GN=Rrbp1 PE=1 SV=2
shibanyu_transcript_1362	290	93.8	0	0	0	0.19	-11.1122	0.00187435	0.0118484	XP_022613554.1	selenoprotein P [Seriola dumerili]	*	*	*	*	*	*	*	*	sp|Q98SV1|SELPA_DANRE	Selenoprotein Pa OS=Danio rerio OX=7955 GN=sepp1a PE=1 SV=3
shibanyu_transcript_8742	3.68	3.32	3.99	5.63	8.67	7.42	1.02183	0.000427933	0.00337533	XP_022068480.1	signal recognition particle 19 kDa protein isoform X1 [Acanthochromis polyacanthus]	GO:0006614(SRP-dependent cotranslational protein targeting to membrane)	GO:0048500(signal recognition particle)	GO:0008312(7S RNA binding)	K03105|SRP19|http://www.genome.jp/dbget-bin/www_bget?ko:K03105	ko03060(Protein export)	KOG3198	Signal recognition particle, subunit Srp19	U	sp|P09132|SRP19_HUMAN	Signal recognition particle 19 kDa protein OS=Homo sapiens OX=9606 GN=SRP19 PE=1 SV=3
shibanyu_transcript_8993	1.75	2.01	2.69	136	263.87	116.1	6.37891	4.12552e-37	1.47877e-34	*	*	*	*	*	*	*	*	*	*	*	*
shibanyu_transcript_5389	13.4	17.52	17.07	35.33	49.95	39.94	1.43375	5.18988e-12	2.07552e-10	XP_018541337.1	PREDICTED: calcium-regulated heat stable protein 1-like isoform X1 [Lates calcarifer]	*	*	GO:0003676(nucleic acid binding)	*	*	KOG3070	Predicted RNA-binding protein containing PIN domain and invovled in translation or RNA processing	J	sp|Q9Y2V2|CHSP1_HUMAN	Calcium-regulated heat-stable protein 1 OS=Homo sapiens OX=9606 GN=CARHSP1 PE=1 SV=2
shibanyu_transcript_2776	0	0.46	0.32	6.61	9.44	4.18	4.83603	7.27835e-06	8.76451e-05	XP_018541261.1	PREDICTED: peptidyl-prolyl cis-trans isomerase FKBP5-like [Lates calcarifer]	*	*	GO:0005528(FK506 binding);GO:0031072(heat shock protein binding);GO:0003755(peptidyl-prolyl cis-trans isomerase activity)	K09571|FKBP4_5|http://www.genome.jp/dbget-bin/www_bget?ko:K09571	ko04915(Estrogen signaling pathway)	KOG0543	FKBP-type peptidyl-prolyl cis-trans isomerase	O	sp|Q64378|FKBP5_MOUSE	Peptidyl-prolyl cis-trans isomerase FKBP5 OS=Mus musculus OX=10090 GN=Fkbp5 PE=1 SV=1
shibanyu_transcript_198	106.84	0	0	0	0.07	0.04	-10.4931	0.00552158	0.0293131	XP_022621491.1	apolipoprotein B-100-like [Seriola dumerili]	*	*	*	K14462|APOB|http://www.genome.jp/dbget-bin/www_bget?ko:K14462	ko04975(Fat digestion and absorption);ko04977(Vitamin digestion and absorption)	KOG4338	Predicted lipoprotein	I	sp|P04114|APOB_HUMAN	Apolipoprotein B-100 OS=Homo sapiens OX=9606 GN=APOB PE=1 SV=2
shibanyu_transcript_10059	31.56	20.33	66.07	303.2	40.35	188.72	2.26377	0.0101474	0.0479758	AEK87108.1	HAMP1 [Epinephelus coioides]	*	*	*	*	*	*	*	*	sp|P82951|HEPC_MORCS	Hepcidin OS=Morone chrysops x Morone saxatilis OX=45352 GN=hamp PE=1 SV=1
shibanyu_transcript_5667	0	0	0	48.5	23.01	0	11.1279	0.00439648	0.0240614	ACJ26844.1	pancreatic alpha-amylase [Epinephelus coioides]	GO:0005975(carbohydrate metabolic process)	*	GO:0004556(alpha-amylase activity);GO:0103025(alpha-amylase activity (releasing maltohexaose));GO:0043169(cation binding)	K01176|E3.2.1.1, amyA, malS|http://www.genome.jp/dbget-bin/www_bget?ko:K01176	ko00500(Starch and sucrose metabolism);ko04973(Carbohydrate digestion and absorption)	KOG2212	Alpha-amylase	G	sp|P83053|AMYP_STRCA	Pancreatic alpha-amylase OS=Struthio camelus OX=8801 PE=1 SV=1
shibanyu_transcript_3070	44.36	61.15	31.78	88.57	138.13	165.83	1.5403	0.000496882	0.00385323	ADG29179.1	fetuin B, partial [Epinephelus coioides]	*	*	GO:0004869(cysteine-type endopeptidase inhibitor activity)	*	*	*	*	*	sp|Q9UGM5|FETUB_HUMAN	Fetuin-B OS=Homo sapiens OX=9606 GN=FETUB PE=1 SV=2
shibanyu_transcript_10636	0	165.9	0.3	0	0	0	-24.2171	5.71559e-10	1.40039e-08	BAK38715.1	F-type lectin 2 [Oplegnathus fasciatus]	*	*	*	*	*	*	*	*	sp|Q9I927|FUCL5_ANGJA	Fucolectin-5 OS=Anguilla japonica OX=7937 PE=2 SV=1
shibanyu_transcript_6954	0.32	0.32	0.57	2.17	3.47	1.11	2.58177	0.000277502	0.00231523	AEB31353.1	keratin-associated protein 12-2, partial [Epinephelus bruneus]	*	*	*	*	*	*	*	*	*	*
shibanyu_transcript_2073	0.87	1.1	7.83	0.4	448.69	1.14	5.6722	0.00887082	0.0430119	BAN66753.1	hyaluronan binding protein 2 precursor [Pagrus major]	*	GO:0005576(extracellular region)	GO:0005509(calcium ion binding);GO:0004252(serine-type endopeptidase activity)	K08648|HABP2|http://www.genome.jp/dbget-bin/www_bget?ko:K08648	*	KOG3627	Trypsin	E	sp|Q6L711|HABP2_RAT	Hyaluronan-binding protein 2 OS=Rattus norvegicus OX=10116 GN=Habp2 PE=2 SV=1
shibanyu_transcript_6609	344.22	0	0	0	0	0	-27.088	4.10481e-12	1.69048e-10	YP_007317676.1	NADH dehydrogenase subunit 4 (mitochondrion) [Epinephelus fuscoguttatus]	GO:0006120(mitochondrial electron transport, NADH to ubiquinone)	GO:0016021(integral component of membrane);GO:0031966(mitochondrial membrane);GO:0070469(respirasome)	GO:0008137(NADH dehydrogenase (ubiquinone) activity)	K03881|ND4|http://www.genome.jp/dbget-bin/www_bget?ko:K03881	ko00190(Oxidative phosphorylation);ko04723(Retrograde endocannabinoid signaling)	KOG4845	NADH dehydrogenase, subunit 4	C	sp|P11631|NU4M_ONCMY	NADH-ubiquinone oxidoreductase chain 4 OS=Oncorhynchus mykiss OX=8022 GN=MT-ND4 PE=3 SV=2
shibanyu_transcript_8307	1035.79	925.06	977.49	2382.02	2390.13	2358.26	1.31679	2.31459e-20	3.24647e-18	AER42703.1	pancreatic progenitor cell differentiation and proliferation factor [Epinephelus coioides]	GO:0030154(cell differentiation);GO:0007275(multicellular organism development)	*	*	*	*	*	*	*	sp|Q6PFP3|PDPFA_DANRE	Pancreatic progenitor cell differentiation and proliferation factor A OS=Danio rerio OX=7955 GN=ppdpfa PE=2 SV=1
shibanyu_transcript_2519	1.91	5.15	1.84	19	11.56	39.29	3.00564	4.36222e-05	0.000449934	XP_018526458.1	PREDICTED: insulin-like growth factor-binding protein 1 [Lates calcarifer]	GO:0008285(negative regulation of cell population proliferation);GO:0031099(regeneration);GO:0001666(response to hypoxia)	GO:0005737(cytoplasm);GO:0005576(extracellular region)	GO:0031994(insulin-like growth factor I binding);GO:0031995(insulin-like growth factor II binding)	*	*	*	*	*	sp|P24591|IBP1_BOVIN	Insulin-like growth factor-binding protein 1 OS=Bos taurus OX=9913 GN=IGFBP1 PE=2 SV=2
shibanyu_transcript_2307	87.23	121.81	44.76	9.26	10.04	6.29	-3.29534	9.30974e-10	2.16586e-08	XP_028275596.1	plancitoxin-1-like [Parambassis ranga]	*	*	GO:0004531(deoxyribonuclease II activity)	K01158|DNASE2|http://www.genome.jp/dbget-bin/www_bget?ko:K01158	ko04142(Lysosome)	KOG3825	Deoxyribonuclease II	L	sp|Q75WF2|DNA2_ACAPL	Plancitoxin-1 OS=Acanthaster planci OX=133434 PE=1 SV=1
shibanyu_transcript_8245	151.73	188.05	219.61	81.52	99.38	79.57	-1.04657	1.47241e-10	4.20065e-09	*	*	*	*	*	*	*	*	*	*	*	*
shibanyu_transcript_3430	177.57	117.4	84.18	585.77	720.31	793.81	2.47692	2.12689e-08	3.88377e-07	XP_008402217.1	PREDICTED: uridine phosphorylase 2 [Poecilia reticulata]	GO:0009116(nucleoside metabolic process);GO:0009166(nucleotide catabolic process);GO:0044206(UMP salvage)	GO:0005737(cytoplasm)	GO:0004850(uridine phosphorylase activity)	K00757|udp, UPP|http://www.genome.jp/dbget-bin/www_bget?ko:K00757	ko00240(Pyrimidine metabolism);ko00983(Drug metabolism - other enzymes)	KOG3728	Uridine phosphorylase	F	sp|Q8CGR7|UPP2_MOUSE	Uridine phosphorylase 2 OS=Mus musculus OX=10090 GN=Upp2 PE=2 SV=1
shibanyu_transcript_3418	3.67	11.48	8.64	1.07	2.39	1.58	-2.18391	0.000176676	0.00155868	XP_018544820.1	PREDICTED: lathosterol oxidase [Lates calcarifer]	GO:0008610(lipid biosynthetic process);GO:0001878(response to yeast)	GO:0016021(integral component of membrane)	GO:0005506(iron ion binding);GO:0016491(oxidoreductase activity)	K00227|SC5DL, ERG3|http://www.genome.jp/dbget-bin/www_bget?ko:K00227	ko00100(Steroid biosynthesis)	KOG0872	Sterol C5 desaturase	I	sp|O88822|SC5D_MOUSE	Lathosterol oxidase OS=Mus musculus OX=10090 GN=Sc5d PE=2 SV=2
shibanyu_transcript_6753	0	0	0	1.94	4.78	12.06	8.62414	3.45154e-07	5.29381e-06	CDW61002.1	Cell wall-associated hydrolase [Trichuris trichiura]	*	*	*	*	*	*	*	*	*	*
shibanyu_transcript_2704	363.36	234.32	49.45	40.79	25.87	26.72	-2.81421	0.000954787	0.00676955	XP_020449352.1	selenoprotein P [Monopterus albus]	*	*	*	*	*	*	*	*	sp|Q98SV1|SELPA_DANRE	Selenoprotein Pa OS=Danio rerio OX=7955 GN=sepp1a PE=1 SV=3
shibanyu_transcript_741	15.26	16.76	20.95	70.69	100.78	56.56	2.16451	1.62749e-13	9.66312e-12	XP_020504824.1	interleukin-1 receptor type 1-like [Labrus bergylta]	*	GO:0016021(integral component of membrane)	GO:0004908(interleukin-1 receptor activity)	*	*	*	*	*	sp|P14778|IL1R1_HUMAN	Interleukin-1 receptor type 1 OS=Homo sapiens OX=9606 GN=IL1R1 PE=1 SV=1
shibanyu_transcript_4010	7.74	12.63	12.18	4.9	2.41	2.28	-1.7026	0.000148183	0.00132912	XP_010790157.1	PREDICTED: PDZ and LIM domain protein 2-like, partial [Notothenia coriiceps]	*	*	GO:0046872(metal ion binding)	*	*	KOG1703	Adaptor protein Enigma and related PDZ-LIM proteins	TZ	sp|Q9GKU1|PDLI2_MACFA	PDZ and LIM domain protein 2 OS=Macaca fascicularis OX=9541 GN=PDLIM2 PE=2 SV=1
shibanyu_transcript_7926	2.62	3.95	6.04	2291.3	2505.23	9.69	8.69069	1.02212e-08	1.97841e-07	XP_028280357.1	apolipoprotein C-II-like [Parambassis ranga]	GO:0006629(lipid metabolic process);GO:0006869(lipid transport)	GO:0042627(chylomicron)	GO:0008047(enzyme activator activity)	*	*	*	*	*	sp|P0DMN9|APOC2_OTOGA	Apolipoprotein C-II OS=Otolemur garnettii OX=30611 GN=APOC2 PE=3 SV=1
shibanyu_transcript_6816	33.2	37.05	34.49	55.12	109.94	62.03	1.15923	0.00154421	0.0100827	*	*	*	*	*	*	*	*	*	*	*	*
shibanyu_transcript_26	0	0	0	122.14	90.05	110.96	15.4795	1.97017e-37	7.94472e-35	XP_018549132.1	PREDICTED: complement C5 [Lates calcarifer]	*	GO:0005615(extracellular space)	GO:0004866(endopeptidase inhibitor activity)	K03994|C5|http://www.genome.jp/dbget-bin/www_bget?ko:K03994	ko04610(Complement and coagulation cascades)	KOG1366	Alpha-macroglobulin	O	sp|P01031|CO5_HUMAN	Complement C5 OS=Homo sapiens OX=9606 GN=C5 PE=1 SV=4
shibanyu_transcript_8588	193.09	0	0	0	0	0	-25.6256	5.41561e-11	1.74127e-09	YP_007317676.1	NADH dehydrogenase subunit 4 (mitochondrion) [Epinephelus fuscoguttatus]	GO:0006120(mitochondrial electron transport, NADH to ubiquinone)	GO:0016021(integral component of membrane);GO:0031966(mitochondrial membrane);GO:0070469(respirasome)	GO:0008137(NADH dehydrogenase (ubiquinone) activity)	K03881|ND4|http://www.genome.jp/dbget-bin/www_bget?ko:K03881	ko00190(Oxidative phosphorylation);ko04723(Retrograde endocannabinoid signaling)	KOG4845	NADH dehydrogenase, subunit 4	C	sp|Q4JQH8|NU4M_TETNG	NADH-ubiquinone oxidoreductase chain 4 OS=Tetraodon nigroviridis OX=99883 GN=MT-ND4 PE=3 SV=1
shibanyu_transcript_8155	0	0	0	0.03	105.28	0	24.1529	6.33029e-10	1.53545e-08	XP_018556876.1	PREDICTED: uncharacterized protein LOC108900366 [Lates calcarifer]	*	*	*	*	*	KOG3627	Trypsin	E	sp|Q91Y47|FA11_MOUSE	Coagulation factor XI OS=Mus musculus OX=10090 GN=F11 PE=2 SV=2
shibanyu_transcript_432	21.63	26.81	24.1	8.89	8.76	8.46	-1.42757	1.06387e-25	1.90669e-23	XP_019211252.1	phospholipid scramblase 1 isoform X3 [Oreochromis niloticus]	*	*	GO:0017128(phospholipid scramblase activity)	*	*	KOG0621	Phospholipid scramblase	M	sp|O15162|PLS1_HUMAN	Phospholipid scramblase 1 OS=Homo sapiens OX=9606 GN=PLSCR1 PE=1 SV=1
shibanyu_transcript_4804	40.62	36.49	17.29	109.57	54.34	193.51	1.9243	0.00503777	0.0270732	XP_023147530.1	S-methyl-5'-thioadenosine phosphorylase [Amphiprion ocellaris]	GO:0019509(L-methionine salvage from methylthioadenosine);GO:0006166(purine ribonucleoside salvage)	GO:0005737(cytoplasm);GO:0005634(nucleus)	GO:0017061(S-methyl-5-thioadenosine phosphorylase activity)	K00772|mtaP, MTAP|http://www.genome.jp/dbget-bin/www_bget?ko:K00772	ko00270(Cysteine and methionine metabolism)	KOG3985	Methylthioadenosine phosphorylase MTAP	F	sp|Q7ZV22|MTAP_DANRE	S-methyl-5'-thioadenosine phosphorylase OS=Danio rerio OX=7955 GN=mtap PE=2 SV=2
shibanyu_transcript_2109	0	71.69	65.57	0	0	0	-12.9803	0.000892238	0.00637746	AIN76765.1	complement component 2 [Oplegnathus fasciatus]	*	*	*	*	*	KOG3627	Trypsin	E	sp|Q864V9|CFAB_GORGO	Complement factor B OS=Gorilla gorilla gorilla OX=9595 GN=CFB PE=3 SV=1
shibanyu_transcript_583	0.43	0.38	0.39	37.99	50.16	10.38	6.46351	1.96991e-19	2.61162e-17	AFZ93893.1	complement component 7 [Oplegnathus fasciatus]	GO:0006956(complement activation)	GO:0005579(membrane attack complex)	*	K03996|C7|http://www.genome.jp/dbget-bin/www_bget?ko:K03996	ko04610(Complement and coagulation cascades)	*	*	*	sp|Q29RQ1|CO7_BOVIN	Complement component C7 OS=Bos taurus OX=9913 GN=C7 PE=2 SV=1
shibanyu_transcript_261	0	0	0	0	0	158.4	27.0738	4.21007e-12	1.7192e-10	ANF04049.4	3-hydroxy-3-methylglutaryl-CoA reductase [Epinephelus lanceolatus]	GO:0015936(coenzyme A metabolic process);GO:0008299(isoprenoid biosynthetic process);GO:0007519(skeletal muscle tissue development)	GO:0005789(endoplasmic reticulum membrane);GO:0016021(integral component of membrane)	GO:0004420(hydroxymethylglutaryl-CoA reductase (NADPH) activity);GO:0050661(NADP binding)	K00021|HMGCR|http://www.genome.jp/dbget-bin/www_bget?ko:K00021	ko04152(AMPK signaling pathway);ko00900(Terpenoid backbone biosynthesis);ko04976(Bile secretion)	KOG2480	3-hydroxy-3-methylglutaryl-CoA (HMG-CoA) reductase	I	sp|A7Z064|HMDH_BOVIN	3-hydroxy-3-methylglutaryl-coenzyme A reductase OS=Bos taurus OX=9913 GN=HMGCR PE=2 SV=2
shibanyu_transcript_629	28.41	16.28	24.92	6.08	4.41	4.98	-2.13184	4.94655e-10	1.23702e-08	XP_010741253.2	tyrosine-protein kinase STYK1 isoform X1 [Larimichthys crocea]	*	*	*	K17510|STYK1|http://www.genome.jp/dbget-bin/www_bget?ko:K17510	*	KOG0200	Fibroblast/platelet-derived growth factor receptor and related receptor tyrosine kinases	T	sp|Q6J9G1|STYK1_MOUSE	Tyrosine-protein kinase STYK1 OS=Mus musculus OX=10090 GN=Styk1 PE=2 SV=2
shibanyu_transcript_606	164.88	67.27	127.87	4.19	2.86	10.12	-4.3621	2.12277e-10	5.7871e-09	XP_018522944.1	PREDICTED: fatty-acid amide hydrolase 1 isoform X1 [Lates calcarifer]	*	*	*	K15528|FAAH|http://www.genome.jp/dbget-bin/www_bget?ko:K15528	ko04723(Retrograde endocannabinoid signaling)	KOG1212	Amidases	JIT	sp|O08914|FAAH1_MOUSE	Fatty-acid amide hydrolase 1 OS=Mus musculus OX=10090 GN=Faah PE=1 SV=1
shibanyu_transcript_876	14.58	25.94	20.84	65.63	93.09	61.62	1.8994	4.38011e-09	9.01929e-08	XP_018522713.1	PREDICTED: solute carrier family 13 member 2-like [Lates calcarifer]	GO:0015746(citrate transport)	GO:0016021(integral component of membrane)	GO:0022857(transmembrane transporter activity)	K14445|SLC13A2_3_5|http://www.genome.jp/dbget-bin/www_bget?ko:K14445	*	KOG1281	Na+/dicarboxylate, Na+/tricarboxylate and phosphate transporters	P	sp|Q86YT5|S13A5_HUMAN	Solute carrier family 13 member 5 OS=Homo sapiens OX=9606 GN=SLC13A5 PE=1 SV=1
shibanyu_transcript_7940	14.29	14.97	16.58	8.24	6.43	5.17	-1.17168	2.40425e-06	3.17008e-05	AFM85458.1	hypothetical protein [Callorhinchus milii]	*	*	*	*	*	*	*	*	sp|Q5DU56|NLRC3_MOUSE	Protein NLRC3 OS=Mus musculus OX=10090 GN=Nlrc3 PE=1 SV=2
shibanyu_transcript_10038	0	0	94.96	0	0	0	-23.7755	1.16636e-09	2.64977e-08	*	*	*	*	*	*	*	*	*	*	*	*
shibanyu_transcript_11457	369.18	388.17	376.82	0	0	0	-9.9035	1.92707e-16	1.84656e-14	*	*	*	*	*	*	*	*	*	*	*	*
shibanyu_transcript_3824	35.76	27.33	13.35	4.86	3.06	8.47	-2.22176	0.000693252	0.00511379	XP_022621679.1	solute carrier family 22 member 2-like [Seriola dumerili]	*	GO:0016021(integral component of membrane)	GO:0022857(transmembrane transporter activity)	K08199|SLC22A2, OCT2|http://www.genome.jp/dbget-bin/www_bget?ko:K08199	*	KOG0255	Synaptic vesicle transporter SVOP and related transporters (major facilitator superfamily)	R	sp|O70577|S22A2_MOUSE	Solute carrier family 22 member 2 OS=Mus musculus OX=10090 GN=Slc22a2 PE=1 SV=1
shibanyu_transcript_1211	3.06	7.99	9.91	2.25	3.04	1.84	-1.46948	0.00433609	0.0238436	XP_022624322.1	egl nine homolog 2-like [Seriola dumerili]	*	*	GO:0005506(iron ion binding);GO:0031418(L-ascorbic acid binding);GO:0016705(oxidoreductase activity, acting on paired donors, with incorporation or reduction of molecular oxygen)	K09592|EGLN, HPH|http://www.genome.jp/dbget-bin/www_bget?ko:K09592	ko04066(HIF-1 signaling pathway)	KOG3710	EGL-Nine (EGLN) protein	T	sp|Q96KS0|EGLN2_HUMAN	Egl nine homolog 2 OS=Homo sapiens OX=9606 GN=EGLN2 PE=1 SV=1
shibanyu_transcript_1635	3.08	4.18	2.91	7.96	13.74	7.51	1.56253	7.06909e-05	0.000688276	XP_010738106.3	kelch-like protein 30 [Larimichthys crocea]	*	*	*	K10466|KLHL30|http://www.genome.jp/dbget-bin/www_bget?ko:K10466	*	KOG4441	Proteins containing BTB/POZ and Kelch domains, involved in regulatory/signal transduction processes	TR	sp|Q0D2K2|KLH30_HUMAN	Kelch-like protein 30 OS=Homo sapiens OX=9606 GN=KLHL30 PE=2 SV=3
shibanyu_transcript_5633	0	0	212.23	0	0	0	-26.3701	1.48155e-11	5.41072e-10	XP_023152961.1	prothrombin [Amphiprion ocellaris]	GO:0006953(acute-phase response);GO:0007596(blood coagulation)	GO:0005576(extracellular region)	GO:0005509(calcium ion binding);GO:0004252(serine-type endopeptidase activity)	K01313|F2|http://www.genome.jp/dbget-bin/www_bget?ko:K01313	ko04810(Regulation of actin cytoskeleton);ko04080(Neuroactive ligand-receptor interaction);ko04610(Complement and coagulation cascades)	*	*	*	sp|Q19AZ8|THRB_PIG	Prothrombin OS=Sus scrofa OX=9823 GN=F2 PE=2 SV=1
shibanyu_transcript_2443	2.69	4.18	2.4	6.41	8.41	7.04	1.28292	0.000180787	0.00159349	CBN81999.1	Cysteine/serine-rich nuclear protein 1 [Dicentrarchus labrax]	GO:0021536(diencephalon development);GO:0030901(midbrain development)	*	*	K17494|CSRNP|http://www.genome.jp/dbget-bin/www_bget?ko:K17494	*	KOG3813	Uncharacterized conserved protein (tumor-suppressor AXUD1 in humans)	R	sp|Q96S65|CSRN1_HUMAN	Cysteine/serine-rich nuclear protein 1 OS=Homo sapiens OX=9606 GN=CSRNP1 PE=1 SV=2
shibanyu_transcript_3191	77.4	70.22	164.33	20.23	18.66	19.48	-2.33521	2.81077e-10	7.50259e-09	XP_008423487.1	PREDICTED: ATP synthase subunit beta, mitochondrial [Poecilia reticulata]	GO:0015986(ATP synthesis coupled proton transport)	GO:0045261(proton-transporting ATP synthase complex, catalytic core F(1))	GO:0005524(ATP binding);GO:0046933(proton-transporting ATP synthase activity, rotational mechanism)	K02133|ATPeF1B, ATP5B, ATP2|http://www.genome.jp/dbget-bin/www_bget?ko:K02133	ko00190(Oxidative phosphorylation)	KOG1350	F0F1-type ATP synthase, beta subunit	C	sp|Q9PTY0|ATPB_CYPCA	ATP synthase subunit beta, mitochondrial OS=Cyprinus carpio OX=7962 GN=ATP5F1B PE=2 SV=1
shibanyu_transcript_5021	8.66	5.73	5.02	1.64	1.91	2.46	-1.67734	7.09546e-05	0.000690149	*	*	*	*	*	*	*	*	*	*	*	*
shibanyu_transcript_11265	0.69	0	0	9.98	10.14	6.03	5.80046	2.32175e-05	0.000252755	*	*	*	*	*	*	*	*	*	*	*	*
shibanyu_transcript_5151	6.91	5.44	6	15.87	22.39	12.06	1.49354	2.74423e-05	0.000293465	XP_018534004.1	PREDICTED: THO complex subunit 4-like [Lates calcarifer]	*	*	GO:0003723(RNA binding)	K12881|THOC4, ALY|http://www.genome.jp/dbget-bin/www_bget?ko:K12881	ko03040(Spliceosome);ko03013(RNA transport);ko03015(mRNA surveillance pathway)	KOG0533	RRM motif-containing protein	A	sp|Q58EA2|THO4A_XENLA	THO complex subunit 4-A OS=Xenopus laevis OX=8355 GN=alyref-a PE=2 SV=1
shibanyu_transcript_3049	0.13	0.33	0.21	0.25	24.6	0.42	5.43559	0.00174459	0.0111741	XP_023279912.1	fibrinogen beta chain [Seriola lalandi dorsalis]	GO:0030168(platelet activation);GO:0051258(protein polymerization);GO:0072378(blood coagulation, fibrin clot formation)	GO:0005577(fibrinogen complex)	GO:0005102(signaling receptor binding)	K03904|FGB|http://www.genome.jp/dbget-bin/www_bget?ko:K03904	ko04610(Complement and coagulation cascades);ko04611(Platelet activation)	KOG2579	Ficolin and related extracellular proteins	R	sp|P02675|FIBB_HUMAN	Fibrinogen beta chain OS=Homo sapiens OX=9606 GN=FGB PE=1 SV=2
shibanyu_transcript_6014	204.93	257.76	408.01	142.39	55.52	91.47	-1.51097	0.00170463	0.0109545	ACL98114.1	retinol-binding protein, partial [Epinephelus coioides]	GO:0001889(liver development);GO:0032526(response to retinoic acid)	*	GO:0005501(retinoid binding);GO:0034632(retinol transmembrane transporter activity)	K18271|RBP4|http://www.genome.jp/dbget-bin/www_bget?ko:K18271	*	*	*	*	sp|P24774|RET4A_ONCMY	Retinol-binding protein 4-A OS=Oncorhynchus mykiss OX=8022 GN=rbp4a PE=1 SV=2
shibanyu_transcript_2169	11.1	3.75	77.88	0.32	1.39	0.38	-5.32755	1.99819e-05	0.000220006	QBA17253.1	glucokinase, partial [Epinephelus fuscoguttatus x Epinephelus lanceolatus]	*	*	*	K12407|GCK|http://www.genome.jp/dbget-bin/www_bget?ko:K12407	ko00524(Neomycin, kanamycin and gentamicin biosynthesis);ko00521(Streptomycin biosynthesis);ko00520(Amino sugar and nucleotide sugar metabolism);ko00052(Galactose metabolism);ko00010(Glycolysis / Gluconeogenesis);ko00500(Starch and sucrose metabolism);ko01200(Carbon metabolism);ko04922(Glucagon signaling pathway);ko04911(Insulin secretion);ko04910(Insulin signaling pathway);ko04917(Prolactin sign…	KOG1369	Hexokinase	G	sp|P35557|HXK4_HUMAN	Glucokinase OS=Homo sapiens OX=9606 GN=GCK PE=1 SV=1
shibanyu_transcript_10029	0	0	0	0	26616.6	0.33	30	1.60342e-14	1.13325e-12	ADZ76526.1	14 kDa apolipoprotein [Epinephelus coioides]	GO:0043009(chordate embryonic development);GO:0055113(epiboly involved in gastrulation with mouth forming second);GO:0000280(nuclear division)	*	*	*	*	*	*	*	*	*
shibanyu_transcript_10655	3.47	3.76	2.29	0	0	0	-5.9172	2.1734e-05	0.000237406	XP_026217123.1	vitamin K-dependent protein Z-like [Anabas testudineus]	GO:0007596(blood coagulation)	GO:0005576(extracellular region)	GO:0005509(calcium ion binding);GO:0004252(serine-type endopeptidase activity)	*	*	*	*	*	*	*
shibanyu_transcript_1752	1.2	1.35	0.77	5.52	11.13	5.37	2.75625	7.01899e-08	1.18551e-06	XP_018528851.1	PREDICTED: torsin-3A [Lates calcarifer]	*	*	GO:0005524(ATP binding)	*	*	KOG2170	ATPase of the AAA+ superfamily	R	sp|Q9H497|TOR3A_HUMAN	Torsin-3A OS=Homo sapiens OX=9606 GN=TOR3A PE=1 SV=1
shibanyu_transcript_9253	803.54	0	0	0	0	0	-27.2278	3.18488e-12	1.34599e-10	XP_010771900.1	PREDICTED: fibrinogen beta chain, partial [Notothenia coriiceps]	GO:0072378(blood coagulation, fibrin clot formation);GO:0030168(platelet activation);GO:0051258(protein polymerization)	GO:0005577(fibrinogen complex)	GO:0005102(signaling receptor binding)	K03904|FGB|http://www.genome.jp/dbget-bin/www_bget?ko:K03904	ko04610(Complement and coagulation cascades);ko04611(Platelet activation)	KOG2579	Ficolin and related extracellular proteins	R	sp|P02675|FIBB_HUMAN	Fibrinogen beta chain OS=Homo sapiens OX=9606 GN=FGB PE=1 SV=2
shibanyu_transcript_3281	11	10.99	16.22	46.79	60.38	38.15	1.99036	2.28502e-13	1.29324e-11	XP_018527929.1	PREDICTED: C-type lectin domain family 4 member E-like isoform X1 [Lates calcarifer]	*	GO:0016021(integral component of membrane)	GO:0030246(carbohydrate binding)	*	*	KOG4297	C-type lectin	TV	sp|Q67EQ1|CLC4E_RAT	C-type lectin domain family 4 member E OS=Rattus norvegicus OX=10116 GN=Clec4e PE=1 SV=1
shibanyu_transcript_1343	23.71	21.13	34.48	11.52	11.03	13.53	-1.07376	6.83733e-07	9.93568e-06	XP_018544950.1	PREDICTED: LOW QUALITY PROTEIN: acyl-CoA synthetase family member 2, mitochondrial-like [Lates calcarifer]	*	*	GO:0003824(catalytic activity)	K00666|K00666|http://www.genome.jp/dbget-bin/www_bget?ko:K00666	*	KOG1177	Long chain fatty acid acyl-CoA ligase	I	sp|Q0P4F7|ACSF2_DANRE	Acyl-CoA synthetase family member 2, mitochondrial OS=Danio rerio OX=7955 GN=acsf2 PE=2 SV=1
shibanyu_transcript_7601	14.97	18.71	10.3	253.15	320.8	104.15	3.97996	1.58306e-11	5.71673e-10	AEB31289.1	chemotaxin, partial [Epinephelus bruneus]	*	*	GO:0030246(carbohydrate binding)	*	*	*	*	*	sp|P07897|PGCA_RAT	Aggrecan core protein OS=Rattus norvegicus OX=10116 GN=Acan PE=1 SV=2
shibanyu_transcript_3628	0	0	0	8446.26	8481.58	6142.08	19.8825	1.38944e-59	2.68941e-56	XP_018557257.1	PREDICTED: hemopexin isoform X1 [Lates calcarifer]	GO:0006879(cellular iron ion homeostasis)	GO:0005623(cell);GO:0005576(extracellular region)	GO:0015232(heme transporter activity);GO:0046872(metal ion binding)	K18977|HPX|http://www.genome.jp/dbget-bin/www_bget?ko:K18977	*	KOG1565	Gelatinase A and related matrix metalloproteases	OW	sp|Q6PHG2|HEMO_DANRE	Hemopexin OS=Danio rerio OX=7955 GN=hpx PE=2 SV=2
shibanyu_transcript_8908	553.73	617.02	370.56	178.42	244.61	201.25	-1.28312	0.00025275	0.00214196	*	*	*	*	*	*	*	*	*	*	*	*
shibanyu_transcript_9661	0	0	0	0	0	3682.76	27.4682	2.05177e-12	9.15072e-11	ADN88153.1	cytochrome oxidase subunit 1 (mitochondrion) [Epinephelus fuscoguttatus]	GO:0009060(aerobic respiration);GO:0006119(oxidative phosphorylation)	GO:0016021(integral component of membrane);GO:0005743(mitochondrial inner membrane);GO:0045277(respiratory chain complex IV)	GO:0004129(cytochrome-c oxidase activity);GO:0020037(heme binding);GO:0046872(metal ion binding)	K02256|COX1|http://www.genome.jp/dbget-bin/www_bget?ko:K02256	ko00190(Oxidative phosphorylation);ko04260(Cardiac muscle contraction)	KOG4769	Cytochrome c oxidase, subunit I	C	sp|Q36775|COX1_GADMO	Cytochrome c oxidase subunit 1 OS=Gadus morhua OX=8049 GN=mt-co1 PE=3 SV=1
shibanyu_transcript_8803	34.6	43.26	43.13	11.5	9.12	17.02	-1.63373	3.89432e-08	6.8031e-07	*	*	*	*	*	*	*	*	*	*	*	*
shibanyu_transcript_7778	0	0.15	0.15	34.81	34.53	20.91	8.99601	4.65875e-16	4.37742e-14	APZ87864.1	Diablo-1 [Platycephalus bassensis]	GO:0006919(activation of cysteine-type endopeptidase activity involved in apoptotic process);GO:0006915(apoptotic process)	GO:0005739(mitochondrion)	*	K10522|DIABLO, SMAC|http://www.genome.jp/dbget-bin/www_bget?ko:K10522	ko04210(Apoptosis);ko04215(Apoptosis - multiple species)	*	*	*	sp|Q0IJ31|DBLOH_XENTR	Diablo homolog, mitochondrial OS=Xenopus tropicalis OX=8364 GN=diablo PE=2 SV=1
shibanyu_transcript_9896	1.96	6.89	2.6	0.52	0.92	0.41	-2.61448	0.00216444	0.0133338	AAS55942.1	immunoglobulin light chain variable region [Epinephelus coioides]	*	*	*	*	*	*	*	*	sp|P01839|KACB_RABIT	Ig kappa-b4 chain C region OS=Oryctolagus cuniculus OX=9986 GN=K-BAS PE=4 SV=1
shibanyu_transcript_98	6.51	6.18	6	17.93	25.39	11.34	1.58867	5.5453e-05	0.000556259	XP_019114304.1	extracellular serine/threonine protein kinase FAM20C [Larimichthys crocea]	*	GO:0016021(integral component of membrane)	*	*	*	KOG3829	Uncharacterized conserved protein	S	sp|Q8IXL6|FA20C_HUMAN	Extracellular serine/threonine protein kinase FAM20C OS=Homo sapiens OX=9606 GN=FAM20C PE=1 SV=2
shibanyu_transcript_4156	4.99	7.13	3.24	9.99	17.37	10.25	1.31337	0.00769841	0.0382667	XP_018532776.1	PREDICTED: alpha-2-HS-glycoprotein-like [Lates calcarifer]	*	*	*	*	*	*	*	*	sp|Q9N2D0|FETUA_PANTR	Alpha-2-HS-glycoprotein OS=Pan troglodytes OX=9598 GN=AHSG PE=3 SV=1
shibanyu_transcript_9729	0	0	0	0.7	0.66	1.71	4.93379	0.00307758	0.0179535	XP_028254778.1	proteasome subunit beta type-6-like [Parambassis ranga]	GO:0051603(proteolysis involved in cellular protein catabolic process)	GO:0005737(cytoplasm);GO:0005634(nucleus);GO:0005839(proteasome core complex)	GO:0004298(threonine-type endopeptidase activity)	K02738|PSMB6|http://www.genome.jp/dbget-bin/www_bget?ko:K02738	ko03050(Proteasome)	KOG0174	20S proteasome, regulatory subunit beta type PSMB6/PSMB9/PRE3	O	sp|Q3MHN0|PSB6_BOVIN	Proteasome subunit beta type-6 OS=Bos taurus OX=9913 GN=PSMB6 PE=1 SV=1
shibanyu_transcript_3924	6.9	33.59	2.02	56.36	97.75	222.27	3.15778	0.00678445	0.0345033	XP_026175006.1	proto-oncogene c-Fos-like [Mastacembelus armatus]	GO:0006357(regulation of transcription by RNA polymerase II);GO:0033555(multicellular organismal response to stress)	GO:0005667(transcription factor complex)	GO:0003677(DNA binding);GO:0003700(DNA-binding transcription factor activity);GO:0003690(double-stranded DNA binding)	K04379|FOS|http://www.genome.jp/dbget-bin/www_bget?ko:K04379	ko04210(Apoptosis);ko04010(MAPK signaling pathway);ko04668(TNF signaling pathway);ko04024(cAMP signaling pathway);ko04380(Osteoclast differentiation);ko04915(Estrogen signaling pathway);ko04921(Oxytocin signaling pathway);ko04917(Prolactin signaling pathway);ko04713(Circadian entrainment);ko04662(B cell receptor signaling pathway);ko04657(IL-17 signaling pathway);ko04660(T cell receptor signaling…	KOG1414	Transcriptional activator FOSB/c-Fos and related bZIP transcription factors	K	sp|Q91496|FOS_TETFL	Proto-oncogene c-Fos OS=Tetraodon fluviatilis OX=47145 GN=fos PE=3 SV=1
shibanyu_transcript_3692	28.52	24.49	20.03	70.53	42	46.91	1.15642	0.0017324	0.0111034	AEM37728.1	beta-microseminoprotein, partial [Epinephelus bruneus]	*	*	*	*	*	*	*	*	*	*
shibanyu_transcript_10783	104.76	116.02	75.36	0	0	0	-10.8729	1.04301e-17	1.16026e-15	*	*	*	*	*	*	*	*	*	*	*	*
shibanyu_transcript_9425	8.19	13.24	41.58	145.13	34.62	79.54	2.16335	0.0102859	0.0484954	ADC93805.1	hepcidin 2 [Epinephelus coioides]	*	*	*	*	*	*	*	*	sp|P82951|HEPC_MORCS	Hepcidin OS=Morone chrysops x Morone saxatilis OX=45352 GN=hamp PE=1 SV=1
shibanyu_transcript_1060	48.95	104.9	114.19	39.83	40.86	45.32	-1.01424	0.00385408	0.0216231	XP_010794257.1	PREDICTED: vitronectin isoform X2 [Notothenia coriiceps]	*	*	*	K06251|VTN|http://www.genome.jp/dbget-bin/www_bget?ko:K06251	ko04510(Focal adhesion);ko04151(PI3K-Akt signaling pathway);ko04512(ECM-receptor interaction);ko04610(Complement and coagulation cascades)	KOG1565	Gelatinase A and related matrix metalloproteases	OW	sp|P04004|VTNC_HUMAN	Vitronectin OS=Homo sapiens OX=9606 GN=VTN PE=1 SV=1
shibanyu_transcript_4367	13.77	11.72	22.13	32.47	38.77	29.76	1.15407	5.41175e-05	0.000546141	XP_018543564.1	PREDICTED: tubulin alpha-1C chain isoform X3 [Lates calcarifer]	GO:0007017(microtubule-based process)	GO:0005737(cytoplasm);GO:0005874(microtubule)	GO:0005525(GTP binding);GO:0003924(GTPase activity);GO:0005200(structural constituent of cytoskeleton)	K07374|TUBA|http://www.genome.jp/dbget-bin/www_bget?ko:K07374	ko04210(Apoptosis);ko04540(Gap junction);ko04530(Tight junction);ko04145(Phagosome)	KOG1376	Alpha tubulin	Z	sp|P36220|TBA_TORMA	Tubulin alpha chain OS=Torpedo marmorata OX=7788 PE=2 SV=1
shibanyu_transcript_7423	1.34	1.1	0	7.36	7.07	12.25	3.43476	0.00577589	0.030314	*	*	*	*	*	*	*	*	*	*	*	*
shibanyu_transcript_3747	6.39	9.42	4.17	26.97	12.4	26.45	1.74527	0.00149515	0.00984355	*	*	*	*	*	*	*	*	*	*	*	*
shibanyu_transcript_10953	197.86	140.92	229.57	19.31	38.89	39.68	-2.50629	1.47574e-10	4.20065e-09	XP_023273569.1	trypsin inhibitor ClTI-1-like [Seriola lalandi dorsalis]	*	*	*	*	*	KOG3649	FOG: Kazal-type serine protease inhibitor domain	R	sp|P85000|ISK1L_CHICK	Trypsin inhibitor ClTI-1 OS=Gallus gallus OX=9031 PE=1 SV=1
shibanyu_transcript_10789	32.67	34.09	8.47	0	0	0	-8.90935	3.6544e-08	6.43041e-07	*	*	*	*	*	*	*	*	*	*	*	*
shibanyu_transcript_7015	42.97	0	0	0	0	0.01	-24.1911	5.96344e-10	1.45376e-08	XP_028288787.1	death-associated protein 1 [Parambassis ranga]	*	*	*	*	*	*	*	*	sp|P51397|DAP1_HUMAN	Death-associated protein 1 OS=Homo sapiens OX=9606 GN=DAP PE=1 SV=3
shibanyu_transcript_3438	15.11	18.74	8.72	168.3	42.6	85.2	2.82425	4.67816e-05	0.000479523	XP_020447406.1	LOW QUALITY PROTEIN: mitochondrial brown fat uncoupling protein 1 [Monopterus albus]	GO:0071398(cellular response to fatty acid);GO:1990542(mitochondrial transmembrane transport);GO:0071391(cellular response to estrogen stimulus)	GO:0016021(integral component of membrane);GO:0031966(mitochondrial membrane)	GO:0017077(oxidative phosphorylation uncoupler activity)	K15103|UCP2_3, SLC25A8_9|http://www.genome.jp/dbget-bin/www_bget?ko:K15103	*	KOG0753	Mitochondrial fatty acid anion carrier protein/Uncoupling protein	C	sp|Q9W725|UCP2_CYPCA	Mitochondrial uncoupling protein 2 OS=Cyprinus carpio OX=7962 GN=ucp2 PE=2 SV=1
shibanyu_transcript_4845	26.82	19.28	33.3	9.13	7.45	10.19	-1.51247	5.99972e-08	1.01869e-06	*	*	*	*	*	*	*	*	*	*	*	*
shibanyu_transcript_5061	1.52	1.34	3.25	5.45	6.84	6.94	1.73439	9.20652e-06	0.00010774	XP_007231555.1	tubulin beta-1 chain [Astyanax mexicanus]	GO:0007017(microtubule-based process)	GO:0005737(cytoplasm);GO:0005874(microtubule)	GO:0005525(GTP binding);GO:0003924(GTPase activity);GO:0005200(structural constituent of cytoskeleton)	K07375|TUBB|http://www.genome.jp/dbget-bin/www_bget?ko:K07375	ko04540(Gap junction);ko04145(Phagosome)	KOG1375	Beta tubulin	Z	sp|Q9YHC3|TBB1_GADMO	Tubulin beta-1 chain OS=Gadus morhua OX=8049 PE=2 SV=1
shibanyu_transcript_5235	22.92	49.41	26.74	15.01	11.79	17.67	-1.11369	0.00927119	0.044448	XP_010732836.2	monoacylglycerol lipase ABHD12-like [Larimichthys crocea]	*	GO:0016021(integral component of membrane)	*	K13704|ABHD12|http://www.genome.jp/dbget-bin/www_bget?ko:K13704	*	KOG1552	Predicted alpha/beta hydrolase	R	sp|Q08C93|ABD12_DANRE	Monoacylglycerol lipase ABHD12 OS=Danio rerio OX=7955 GN=abhd12 PE=2 SV=1
shibanyu_transcript_10	21.74	31.11	22.58	12.48	7.53	13.35	-1.13304	0.00125658	0.00854618	XP_022593858.1	prominin-1-A-like [Seriola dumerili]	*	*	*	K06532|PROM1|http://www.genome.jp/dbget-bin/www_bget?ko:K06532	*	KOG4331	Polytopic membrane protein Prominin	R	sp|Q9W735|PRM1A_DANRE	Prominin-1-A OS=Danio rerio OX=7955 GN=prom1a PE=2 SV=2
shibanyu_transcript_8582	1.26	11.46	5.97	72.91	75.09	51.79	3.50581	2.5215e-05	0.000272356	*	*	*	*	*	*	*	*	*	*	*	*
shibanyu_transcript_4436	12.17	10.69	32.17	5.26	4.65	2.99	-1.99928	0.000273154	0.00228592	AXC07420.1	ripartite motif-containing protein 16-like protein [Epinephelus coioides]	*	*	*	*	*	*	*	*	sp|Q99PP9|TRI16_MOUSE	Tripartite motif-containing protein 16 OS=Mus musculus OX=10090 GN=Trim16 PE=1 SV=2
shibanyu_transcript_9272	0	41.99	0	0	0	0	-23.1407	3.1847e-09	6.64907e-08	BAK38715.1	F-type lectin 2 [Oplegnathus fasciatus]	*	*	*	*	*	*	*	*	sp|Q9I931|FUCL1_ANGJA	Fucolectin-1 OS=Anguilla japonica OX=7937 PE=2 SV=1
shibanyu_transcript_6883	5.13	3.68	4.84	29.26	24.62	20.25	2.50462	1.03348e-17	1.16026e-15	*	*	*	*	*	*	*	*	*	*	*	*
shibanyu_transcript_10069	27.21	31.86	35.85	76.82	119.81	65.44	1.51817	3.51973e-06	4.48513e-05	AEB31289.1	chemotaxin, partial [Epinephelus bruneus]	*	*	*	*	*	KOG4297	C-type lectin	TV	sp|Q8HY10|CLC4M_NOMCO	C-type lectin domain family 4 member M OS=Nomascus concolor OX=29089 GN=CLEC4M PE=3 SV=1
shibanyu_transcript_1526	10.16	18.9	16.35	42.13	62.81	23.52	1.56243	0.001707	0.0109624	ARQ82850.1	interleukin 6 receptor [Epinephelus coioides]	*	*	*	K05055|IL6R|http://www.genome.jp/dbget-bin/www_bget?ko:K05055	ko04066(HIF-1 signaling pathway);ko04630(Jak-STAT signaling pathway);ko04151(PI3K-Akt signaling pathway);ko04060(Cytokine-cytokine receptor interaction);ko04640(Hematopoietic cell lineage);ko04659(Th17 cell differentiation)	*	*	*	sp|O18796|IL6RA_PIG	Interleukin-6 receptor subunit alpha OS=Sus scrofa OX=9823 GN=IL6R PE=2 SV=2
shibanyu_transcript_3254	15.04	26.9	18.16	53.46	66.21	44.06	1.49521	1.28082e-05	0.000146522	XP_023272927.1	LOW QUALITY PROTEIN: X-box-binding protein 1 [Seriola lalandi dorsalis]	*	*	*	K09027|XBP1|http://www.genome.jp/dbget-bin/www_bget?ko:K09027	ko04141(Protein processing in endoplasmic reticulum)	KOG4005	Transcription factor XBP-1	K	sp|Q9R1S4|XBP1_RAT	X-box-binding protein 1 OS=Rattus norvegicus OX=10116 GN=Xbp1 PE=2 SV=1
shibanyu_transcript_1580	68.1	50.16	47.76	15.03	18.89	22.36	-1.53637	2.02368e-06	2.70887e-05	XP_019116717.1	leucine-rich repeat-containing protein 58 [Larimichthys crocea]	*	*	*	*	*	KOG0619	FOG: Leucine rich repeat	R	sp|Q32NT4|LRC58_XENLA	Leucine-rich repeat-containing protein 58 OS=Xenopus laevis OX=8355 GN=lrrc58 PE=2 SV=1
shibanyu_transcript_4414	26.43	20.89	22.6	10.81	9.46	11.28	-1.11333	5.18497e-07	7.70816e-06	XP_018557257.1	PREDICTED: hemopexin isoform X1 [Lates calcarifer]	GO:0006879(cellular iron ion homeostasis)	GO:0005623(cell);GO:0005576(extracellular region)	GO:0015232(heme transporter activity);GO:0046872(metal ion binding)	K18977|HPX|http://www.genome.jp/dbget-bin/www_bget?ko:K18977	*	KOG1565	Gelatinase A and related matrix metalloproteases	OW	sp|Q6PHG2|HEMO_DANRE	Hemopexin OS=Danio rerio OX=7955 GN=hpx PE=2 SV=2
shibanyu_transcript_9881	4.92	11.5	14.94	2.63	1.26	4.81	-1.76628	0.00927757	0.0444497	ACQ58688.1	C-C motif chemokine 14 precursor [Anoplopoma fimbria]	GO:0006955(immune response)	GO:0005615(extracellular space)	GO:0008009(chemokine activity)	*	*	*	*	*	sp|Q16627|CCL14_HUMAN	C-C motif chemokine 14 OS=Homo sapiens OX=9606 GN=CCL14 PE=1 SV=1
shibanyu_transcript_9264	0	103.88	0	0	0	0	-24.4461	3.92991e-10	1.00618e-08	XP_026177274.1	complement C5 [Mastacembelus armatus]	*	GO:0005615(extracellular space)	GO:0004866(endopeptidase inhibitor activity)	K03994|C5|http://www.genome.jp/dbget-bin/www_bget?ko:K03994	ko04610(Complement and coagulation cascades)	KOG1366	Alpha-macroglobulin	O	sp|P06684|CO5_MOUSE	Complement C5 OS=Mus musculus OX=10090 GN=C5 PE=1 SV=2
shibanyu_transcript_1748	5.21	7.98	6.9	14.85	13.68	10.65	1.01884	7.32823e-05	0.000709936	XP_022620790.1	N-acetylmuramoyl-L-alanine amidase-like [Seriola dumerili]	GO:0009253(peptidoglycan catabolic process)	*	GO:0008745(N-acetylmuramoyl-L-alanine amidase activity);GO:0008270(zinc ion binding)	K01446|E3.5.1.28|http://www.genome.jp/dbget-bin/www_bget?ko:K01446	*	*	*	*	sp|Q8VCS0|PGRP2_MOUSE	N-acetylmuramoyl-L-alanine amidase OS=Mus musculus OX=10090 GN=Pglyrp2 PE=1 SV=1
shibanyu_transcript_5980	15.39	28.19	8.16	59.13	84.87	126.62	2.40387	0.000190228	0.00165858	XP_020464673.1	growth arrest and DNA damage-inducible protein GADD45 beta [Monopterus albus]	GO:0051726(regulation of cell cycle)	GO:0005634(nucleus)	*	K04402|GADD45|http://www.genome.jp/dbget-bin/www_bget?ko:K04402	ko04210(Apoptosis);ko04110(Cell cycle);ko04115(p53 signaling pathway);ko04068(FoxO signaling pathway);ko04010(MAPK signaling pathway)	*	*	*	sp|O75293|GA45B_HUMAN	Growth arrest and DNA damage-inducible protein GADD45 beta OS=Homo sapiens OX=9606 GN=GADD45B PE=1 SV=1
shibanyu_transcript_4303	0.52	0.82	0.26	22.69	12	13.85	5.01014	8.51332e-16	7.55889e-14	*	*	*	*	*	*	*	*	*	*	*	*
shibanyu_transcript_10922	7.05	5.6	22.76	79.32	86.4	63.28	2.81324	3.59688e-06	4.57432e-05	ADG36329.1	leukocyte cell-derived chemotaxin 2 [Epinephelus akaara]	*	*	GO:0046872(metal ion binding)	*	*	*	*	*	sp|O62644|LECT2_BOVIN	Leukocyte cell-derived chemotaxin-2 OS=Bos taurus OX=9913 GN=LECT2 PE=1 SV=1
shibanyu_transcript_2198	21.28	20.62	32.51	6.66	11.06	10.99	-1.31126	2.00169e-05	0.000220141	XP_018524580.1	PREDICTED: heparan sulfate glucosamine 3-O-sulfotransferase 1-like [Lates calcarifer]	GO:0060271(cilium assembly)	*	GO:0008146(sulfotransferase activity)	K01024|HS3ST1|http://www.genome.jp/dbget-bin/www_bget?ko:K01024	ko00534(Glycosaminoglycan biosynthesis - heparan sulfate / heparin)	KOG3704	Heparan sulfate D-glucosaminyl 3-O-sulfotransferase	O	sp|Q9ESG5|HS3S1_RAT	Heparan sulfate glucosamine 3-O-sulfotransferase 1 OS=Rattus norvegicus OX=10116 GN=Hs3st1 PE=2 SV=1
shibanyu_transcript_4593	68.23	54.8	68.51	2391.07	3256.56	2560.54	5.46459	1.14479e-135	1.10793e-131	XP_018557383.1	PREDICTED: alpha-2-HS-glycoprotein-like [Lates calcarifer]	*	*	*	*	*	*	*	*	sp|Q5KQS2|FETCB_GLOBR	Antihemorrhagic factor cHLP-B OS=Gloydius brevicaudus OX=259325 PE=2 SV=1
shibanyu_transcript_3590	0	0	0.19	0.35	3044.88	0	14.3663	0.000157869	0.00140816	XP_018518912.1	PREDICTED: fibrinogen beta chain [Lates calcarifer]	GO:0030168(platelet activation);GO:0051258(protein polymerization);GO:0072378(blood coagulation, fibrin clot formation)	GO:0005577(fibrinogen complex)	GO:0005102(signaling receptor binding)	K03904|FGB|http://www.genome.jp/dbget-bin/www_bget?ko:K03904	ko04610(Complement and coagulation cascades);ko04611(Platelet activation)	KOG2579	Ficolin and related extracellular proteins	R	sp|P02675|FIBB_HUMAN	Fibrinogen beta chain OS=Homo sapiens OX=9606 GN=FGB PE=1 SV=2
shibanyu_transcript_689	15.05	17.73	19.59	8.86	7.69	6.56	-1.12971	8.22642e-11	2.48798e-09	XP_010746328.2	BSD domain-containing protein 1 [Larimichthys crocea]	*	*	*	*	*	KOG2690	Uncharacterized conserved protein, contains BSD domain	S	sp|A2BIJ3|BSDC1_DANRE	BSD domain-containing protein 1 OS=Danio rerio OX=7955 GN=bsdc1 PE=1 SV=1
shibanyu_transcript_3445	23.12	31.18	15.71	378.05	441.71	477.64	4.23839	8.22652e-29	1.80946e-26	XP_018517332.1	PREDICTED: 1,25-dihydroxyvitamin D(3) 24-hydroxylase, mitochondrial [Lates calcarifer]	*	*	GO:0020037(heme binding);GO:0005506(iron ion binding);GO:0004497(monooxygenase activity);GO:0016705(oxidoreductase activity, acting on paired donors, with incorporation or reduction of molecular oxygen)	K07436|CYP24A1|http://www.genome.jp/dbget-bin/www_bget?ko:K07436	ko00100(Steroid biosynthesis)	KOG0159	Cytochrome P450 CYP11/CYP12/CYP24/CYP27 subfamilies	Q	sp|Q07973|CP24A_HUMAN	1,25-dihydroxyvitamin D(3) 24-hydroxylase, mitochondrial OS=Homo sapiens OX=9606 GN=CYP24A1 PE=1 SV=2
shibanyu_transcript_8319	0	0	61.41	0	0	0	-23.8543	1.02789e-09	2.3742e-08	XP_022625462.1	antihemorrhagic factor cHLP-B-like [Seriola dumerili]	*	*	*	*	*	*	*	*	*	*
shibanyu_transcript_3470	22.37	8.06	20.54	53.27	40.07	49.11	1.52596	0.00223411	0.013702	XP_022623822.1	UDP-glucuronosyltransferase 2B31-like isoform X1 [Seriola dumerili]	*	GO:0016021(integral component of membrane)	GO:0015020(glucuronosyltransferase activity)	K00699|UGT|http://www.genome.jp/dbget-bin/www_bget?ko:K00699	ko00053(Ascorbate and aldarate metabolism);ko00040(Pentose and glucuronate interconversions);ko00140(Steroid hormone biosynthesis);ko00860(Porphyrin and chlorophyll metabolism);ko00830(Retinol metabolism);ko00982(Drug metabolism - cytochrome P450);ko00983(Drug metabolism - other enzymes);ko00980(Metabolism of xenobiotics by cytochrome P450)	KOG1192	UDP-glucuronosyl and UDP-glucosyl transferase	GC	sp|Q6PDD0|UD2A2_MOUSE	UDP-glucuronosyltransferase 2A2 OS=Mus musculus OX=10090 GN=Ugt2a2 PE=2 SV=1
shibanyu_transcript_471	3.72	4.31	3.02	128.52	225.61	98	5.39217	2.52165e-32	7.17779e-30	XP_018541261.1	PREDICTED: peptidyl-prolyl cis-trans isomerase FKBP5-like [Lates calcarifer]	*	*	GO:0005528(FK506 binding);GO:0031072(heat shock protein binding);GO:0003755(peptidyl-prolyl cis-trans isomerase activity)	K09571|FKBP4_5|http://www.genome.jp/dbget-bin/www_bget?ko:K09571	ko04915(Estrogen signaling pathway)	KOG0543	FKBP-type peptidyl-prolyl cis-trans isomerase	O	sp|Q13451|FKBP5_HUMAN	Peptidyl-prolyl cis-trans isomerase FKBP5 OS=Homo sapiens OX=9606 GN=FKBP5 PE=1 SV=2
shibanyu_transcript_6591	322.7	430.04	315.58	79.39	130.57	136.52	-1.58915	1.43462e-06	1.96661e-05	AFM90163.1	hypothetical protein [Callorhinchus milii]	*	*	*	*	*	*	*	*	*	*
shibanyu_transcript_1750	0	0	0	0	403.17	0	27.728	1.27123e-12	6.06059e-11	XP_022602557.1	inter-alpha-trypsin inhibitor heavy chain H3-like isoform X5 [Seriola dumerili]	*	*	*	*	*	*	*	*	sp|Q9GLY5|ITIH3_RABIT	Inter-alpha-trypsin inhibitor heavy chain H3 OS=Oryctolagus cuniculus OX=9986 GN=ITIH3 PE=2 SV=1
shibanyu_transcript_8912	219.11	294.88	269.92	127.98	78.51	149.73	-1.09264	0.000721638	0.00527892	AWP19515.1	putative nuclear protein 1-like [Scophthalmus maximus]	GO:0071391(cellular response to estrogen stimulus);GO:0071470(cellular response to osmotic stress);GO:0071467(cellular response to pH);GO:0009267(cellular response to starvation);GO:0071502(cellular response to temperature stimulus)	*	*	K15626|NUPR1, COM1|http://www.genome.jp/dbget-bin/www_bget?ko:K15626	*	KOG4319	DNA-binding nuclear protein p8	K	sp|O54842|NUPR1_RAT	Nuclear protein 1 OS=Rattus norvegicus OX=10116 GN=Nupr1 PE=2 SV=1
shibanyu_transcript_10998	310.63	0	0	0	0	0	-24.3216	4.8194e-10	1.20835e-08	AEB31340.1	fibrinogen gamma chain, partial [Epinephelus bruneus]	GO:0072378(blood coagulation, fibrin clot formation);GO:0030168(platelet activation);GO:0051258(protein polymerization)	GO:0005577(fibrinogen complex)	GO:0005102(signaling receptor binding)	K03905|FGG|http://www.genome.jp/dbget-bin/www_bget?ko:K03905	ko04610(Complement and coagulation cascades);ko04611(Platelet activation)	KOG2579	Ficolin and related extracellular proteins	R	sp|P12799|FIBG_BOVIN	Fibrinogen gamma-B chain OS=Bos taurus OX=9913 GN=FGG PE=1 SV=1
shibanyu_transcript_3433	13.72	7.41	15.69	4.91	5.53	6.79	-1.04326	0.0057393	0.0301875	XP_018552467.1	PREDICTED: uncharacterized protein LOC108897370 isoform X1 [Lates calcarifer]	*	*	*	*	*	*	*	*	*	*
shibanyu_transcript_10268	119.98	245.1	310.8	75.95	56.52	38.93	-1.89545	6.4884e-05	0.000636863	*	*	*	*	*	*	*	*	*	*	*	*
shibanyu_transcript_11241	0	0	0	0	0	526.7	22.7549	5.76035e-09	1.16143e-07	*	*	*	*	*	*	*	*	*	*	*	*
shibanyu_transcript_1339	85.84	81.98	3.78	5.27	1.51	2.89	-4.17503	0.000503038	0.0038885	XP_020449352.1	selenoprotein P [Monopterus albus]	*	*	*	*	*	*	*	*	sp|Q98SV1|SELPA_DANRE	Selenoprotein Pa OS=Danio rerio OX=7955 GN=sepp1a PE=1 SV=3
shibanyu_transcript_8316	203.59	309.73	248.53	32.6	23.51	92.8	-2.32022	0.000293699	0.00243775	AER00227.1	hepcidin [Alphestes immaculatus]	*	*	*	*	*	*	*	*	sp|P82951|HEPC_MORCS	Hepcidin OS=Morone chrysops x Morone saxatilis OX=45352 GN=hamp PE=1 SV=1
shibanyu_transcript_3616	5.87	5.25	5.75	16.68	32.75	14.02	1.95677	9.8187e-06	0.000114076	XP_022609904.1	RNA polymerase II elongation factor ELL-like [Seriola dumerili]	GO:0006368(transcription elongation from RNA polymerase II promoter)	GO:0008023(transcription elongation factor complex)	GO:0003746(translation elongation factor activity)	K15183|ELL|http://www.genome.jp/dbget-bin/www_bget?ko:K15183	*	KOG4796	RNA polymerase II elongation factor	K	sp|O08856|ELL_MOUSE	RNA polymerase II elongation factor ELL OS=Mus musculus OX=10090 GN=Ell PE=2 SV=2
shibanyu_transcript_1177	31.45	173.95	1057.2	0.26	29.83	8.6	-4.86969	0.00362544	0.020447	XP_026225430.1	fibrinogen alpha chain [Anabas testudineus]	GO:0030168(platelet activation);GO:0051258(protein polymerization);GO:0072378(blood coagulation, fibrin clot formation)	GO:0005577(fibrinogen complex)	GO:0005102(signaling receptor binding)	K03903|FGA|http://www.genome.jp/dbget-bin/www_bget?ko:K03903	ko04610(Complement and coagulation cascades);ko04611(Platelet activation)	KOG2579	Ficolin and related extracellular proteins	R	sp|P14448|FIBA_CHICK	Fibrinogen alpha chain OS=Gallus gallus OX=9031 GN=FGA PE=1 SV=4
shibanyu_transcript_1530	7.99	9.29	90.28	4.58	4.45	4.69	-2.8154	0.00616455	0.0320056	XP_026167306.1	very long-chain acyl-CoA synthetase-like [Mastacembelus armatus]	*	*	*	K08746|SLC27A2, FACVL1, FATP2|http://www.genome.jp/dbget-bin/www_bget?ko:K08746	ko04146(Peroxisome);ko03320(PPAR signaling pathway)	KOG1179	Very long-chain acyl-CoA synthetase/fatty acid transporter	I	sp|O14975|S27A2_HUMAN	Very long-chain acyl-CoA synthetase OS=Homo sapiens OX=9606 GN=SLC27A2 PE=1 SV=2
shibanyu_transcript_2922	0	0	0	0	216.81	0	26.5266	1.12254e-11	4.21081e-10	XP_008279836.1	PREDICTED: plasminogen [Stegastes partitus]	GO:0007596(blood coagulation);GO:0042730(fibrinolysis);GO:0048771(tissue remodeling)	GO:0005576(extracellular region)	GO:0004252(serine-type endopeptidase activity)	K01315|PLG|http://www.genome.jp/dbget-bin/www_bget?ko:K01315	ko04080(Neuroactive ligand-receptor interaction);ko04610(Complement and coagulation cascades)	*	*	*	sp|P12545|PLMN_MACMU	Plasminogen OS=Macaca mulatta OX=9544 GN=PLG PE=2 SV=1
shibanyu_transcript_6702	147.01	24.48	48.88	3.17	11.09	2.69	-3.72036	0.000206173	0.00178634	*	*	*	*	*	*	*	*	*	*	*	*
shibanyu_transcript_11039	9.08	8.99	8.73	3.77	2.16	4.66	-1.28912	0.00355122	0.0201104	*	*	*	*	*	*	*	*	*	*	*	*
shibanyu_transcript_7780	3732.21	2806.98	3965.75	0	0	0	-17.6464	1.49048e-47	1.03035e-44	CBL59463.1	warm temperature acclimation protein 65 KDa-2 [Miichthys miiuy]	GO:0006879(cellular iron ion homeostasis)	GO:0005623(cell);GO:0005576(extracellular region)	GO:0015232(heme transporter activity);GO:0046872(metal ion binding)	K18977|HPX|http://www.genome.jp/dbget-bin/www_bget?ko:K18977	*	KOG1565	Gelatinase A and related matrix metalloproteases	OW	sp|Q6PHG2|HEMO_DANRE	Hemopexin OS=Danio rerio OX=7955 GN=hpx PE=2 SV=2
shibanyu_transcript_5505	0	0	0	0	0	30.67	22.5646	7.69031e-09	1.51891e-07	AWP14290.1	Hyaluronan binding protein 2 [Scophthalmus maximus]	*	GO:0005576(extracellular region)	GO:0005509(calcium ion binding);GO:0004252(serine-type endopeptidase activity)	K08648|HABP2|http://www.genome.jp/dbget-bin/www_bget?ko:K08648	*	KOG3627	Trypsin	E	sp|Q14520|HABP2_HUMAN	Hyaluronan-binding protein 2 OS=Homo sapiens OX=9606 GN=HABP2 PE=1 SV=1
shibanyu_transcript_2883	4.51	7.05	6.17	2.7	2.39	2.87	-1.09885	3.72962e-06	4.72452e-05	AWO96284.1	Cbp/p300-interacting transactivator 3a [Scophthalmus maximus]	GO:0006355(regulation of transcription, DNA-templated);GO:0042692(muscle cell differentiation)	GO:0005634(nucleus)	*	*	*	*	*	*	sp|Q9I8K7|CITE3_CHICK	Cbp/p300-interacting transactivator 3 OS=Gallus gallus OX=9031 GN=CITED3 PE=2 SV=1
shibanyu_transcript_2593	90.37	110.93	110.91	311.71	456.79	331.52	1.8677	8.95216e-18	1.01928e-15	AEJ91608.1	angiotensinogen [Oplegnathus fasciatus]	GO:0003081(regulation of systemic arterial blood pressure by renin-angiotensin)	GO:0005615(extracellular space)	*	K09821|AGT|http://www.genome.jp/dbget-bin/www_bget?ko:K09821	ko04270(Vascular smooth muscle contraction);ko04924(Renin secretion);ko04614(Renin-angiotensin system)	KOG2392	Serpin	V	sp|P01015|ANGT_RAT	Angiotensinogen OS=Rattus norvegicus OX=10116 GN=Agt PE=1 SV=1
shibanyu_transcript_7304	21.36	20.37	23.24	37.72	56.56	35.47	1.0435	0.000112379	0.00103977	XP_010753681.1	transcriptional and immune response regulator [Larimichthys crocea]	*	*	*	*	*	*	*	*	sp|Q5E969|TCIM_BOVIN	Transcriptional and immune response regulator OS=Bos taurus OX=9913 GN=TCIM PE=3 SV=1
shibanyu_transcript_786	4.99	2.84	2.48	21.85	8.68	29.27	2.5506	8.8689e-05	0.000843156	XP_025998835.1	plasminogen-like isoform X2 [Astatotilapia calliptera]	GO:0007596(blood coagulation);GO:0042730(fibrinolysis);GO:0048771(tissue remodeling)	GO:0005576(extracellular region)	GO:0004252(serine-type endopeptidase activity)	K09644|LPA|http://www.genome.jp/dbget-bin/www_bget?ko:K09644	*	*	*	*	sp|P08519|APOA_HUMAN	Apolipoprotein(a) OS=Homo sapiens OX=9606 GN=LPA PE=1 SV=1
shibanyu_transcript_10952	98.83	55.91	837.74	0	0	0	-11.3469	2.80045e-08	5.02834e-07	YP_009171447.1	cytochrome b (mitochondrion) [Epinephelus fuscoguttatus x Epinephelus lanceolatus]	GO:0006122(mitochondrial electron transport, ubiquinol to cytochrome c)	GO:0016021(integral component of membrane);GO:0005743(mitochondrial inner membrane);GO:0045275(respiratory chain complex III)	GO:0046872(metal ion binding);GO:0008121(ubiquinol-cytochrome-c reductase activity)	K00412|CYTB, petB|http://www.genome.jp/dbget-bin/www_bget?ko:K00412	ko02020(Two-component system);ko00190(Oxidative phosphorylation);ko04260(Cardiac muscle contraction)	KOG4663	Cytochrome b	C	sp|Q36548|CYB_SCOSC	Cytochrome b OS=Scomber scombrus OX=13677 GN=mt-cyb PE=3 SV=1
shibanyu_transcript_4328	192.21	63.66	245.12	2.38	14.16	25.21	-3.53738	0.000330414	0.00269624	XP_020508371.1	60S ribosomal protein L3 [Labrus bergylta]	*	*	*	K02925|RP-L3e, RPL3|http://www.genome.jp/dbget-bin/www_bget?ko:K02925	ko03010(Ribosome)	KOG0746	60S ribosomal protein L3 and related proteins	J	sp|P39023|RL3_HUMAN	60S ribosomal protein L3 OS=Homo sapiens OX=9606 GN=RPL3 PE=1 SV=2
shibanyu_transcript_10645	86.78	145.93	92.48	369.37	408.03	383.8	1.87279	2.08528e-10	5.7171e-09	AER42703.1	pancreatic progenitor cell differentiation and proliferation factor [Epinephelus coioides]	GO:0030154(cell differentiation);GO:0007275(multicellular organism development);GO:0001708(cell fate specification);GO:0008283(cell population proliferation);GO:0031017(exocrine pancreas development)	*	*	*	*	*	*	*	sp|Q6PFP3|PDPFA_DANRE	Pancreatic progenitor cell differentiation and proliferation factor A OS=Danio rerio OX=7955 GN=ppdpfa PE=2 SV=1
shibanyu_transcript_1138	0	0	22.5	0	0	0	-24.3943	4.27777e-10	1.08378e-08	XP_018539234.1	PREDICTED: fibronectin-like isoform X1 [Lates calcarifer]	GO:0003181(atrioventricular valve morphogenesis);GO:0003128(heart field specification);GO:0001756(somitogenesis)	GO:0005576(extracellular region)	*	K05717|FN1|http://www.genome.jp/dbget-bin/www_bget?ko:K05717	ko04810(Regulation of actin cytoskeleton);ko04510(Focal adhesion);ko04151(PI3K-Akt signaling pathway);ko04512(ECM-receptor interaction)	*	*	*	sp|P04937|FINC_RAT	Fibronectin OS=Rattus norvegicus OX=10116 GN=Fn1 PE=1 SV=2
shibanyu_transcript_11117	534.97	801.6	465.52	284.57	297.42	258.52	-1.07778	0.00115911	0.00796726	*	*	*	*	*	*	*	*	*	*	*	*
shibanyu_transcript_9222	0	0	0	88	0	0	22.6793	6.45234e-09	1.28754e-07	CAG05132.1	unnamed protein product [Tetraodon nigroviridis]	*	*	*	*	*	*	*	*	*	*
shibanyu_transcript_2402	30.77	43.54	0.79	0.69	0.87	1.25	-4.79388	0.000206752	0.00178976	XP_010766972.1	PREDICTED: LOW QUALITY PROTEIN: selenoprotein P [Notothenia coriiceps]	*	*	GO:0008430(selenium binding)	*	*	*	*	*	sp|Q98SV1|SELPA_DANRE	Selenoprotein Pa OS=Danio rerio OX=7955 GN=sepp1a PE=1 SV=3
shibanyu_transcript_8464	3.29	0.2	6.48	126.3	6.99	95.51	4.6356	0.00178551	0.0113985	*	*	*	*	*	*	*	*	*	*	*	*
shibanyu_transcript_3516	41.98	0	0	0	0	0	-25.0276	1.49557e-10	4.24395e-09	*	*	*	*	*	*	*	*	*	*	*	*
shibanyu_transcript_6681	85.71	130.11	145.04	62.48	32.61	53.9	-1.21182	0.000708209	0.00519813	XP_012707688.1	thymosin beta-12 [Fundulus heteroclitus]	*	*	*	K05764|TMSB4|http://www.genome.jp/dbget-bin/www_bget?ko:K05764	ko04810(Regulation of actin cytoskeleton)	KOG4794	Thymosin beta	N	sp|P33248|TYB12_LATJA	Thymosin beta-12 OS=Lateolabrax japonicus OX=8164 PE=1 SV=2
shibanyu_transcript_1769	64.5	38.33	45.89	176.52	157.89	150.87	1.73465	1.28088e-07	2.07298e-06	ACM48181.1	apolipoprotein AI, partial [Epinephelus coioides]	GO:0006869(lipid transport);GO:0042157(lipoprotein metabolic process)	GO:0005576(extracellular region)	GO:0008289(lipid binding)	K08757|APOA1|http://www.genome.jp/dbget-bin/www_bget?ko:K08757	ko04975(Fat digestion and absorption);ko04977(Vitamin digestion and absorption);ko03320(PPAR signaling pathway)	*	*	*	sp|O42175|APOA1_SPAAU	Apolipoprotein A-I OS=Sparus aurata OX=8175 GN=apoa1 PE=2 SV=1
shibanyu_transcript_9524	0	3246.53	0	0	0	0	-28.8822	1.43722e-13	8.6561e-12	ADN88153.1	cytochrome oxidase subunit 1 (mitochondrion) [Epinephelus fuscoguttatus]	GO:0009060(aerobic respiration);GO:0006119(oxidative phosphorylation)	GO:0016021(integral component of membrane);GO:0005743(mitochondrial inner membrane);GO:0045277(respiratory chain complex IV)	GO:0004129(cytochrome-c oxidase activity);GO:0020037(heme binding);GO:0046872(metal ion binding)	K02256|COX1|http://www.genome.jp/dbget-bin/www_bget?ko:K02256	ko00190(Oxidative phosphorylation);ko04260(Cardiac muscle contraction)	KOG4769	Cytochrome c oxidase, subunit I	C	sp|Q36775|COX1_GADMO	Cytochrome c oxidase subunit 1 OS=Gadus morhua OX=8049 GN=mt-co1 PE=3 SV=1
shibanyu_transcript_923	25.67	40.41	41.37	4.95	3.13	6	-2.87218	2.16148e-16	2.05087e-14	XP_010750053.1	arrestin domain-containing protein 2 isoform X2 [Larimichthys crocea]	*	*	*	*	*	KOG3780	Thioredoxin binding protein TBP-2/VDUP1	R	sp|Q8TBH0|ARRD2_HUMAN	Arrestin domain-containing protein 2 OS=Homo sapiens OX=9606 GN=ARRDC2 PE=1 SV=2
shibanyu_transcript_3042	4.38	4.12	2.59	22.8	40.73	20.53	2.94735	8.08406e-10	1.9129e-08	BAM36362.1	coagulin factor II [Oplegnathus fasciatus]	GO:0006953(acute-phase response);GO:0007596(blood coagulation)	GO:0005576(extracellular region)	GO:0005509(calcium ion binding);GO:0004252(serine-type endopeptidase activity)	K01313|F2|http://www.genome.jp/dbget-bin/www_bget?ko:K01313	ko04810(Regulation of actin cytoskeleton);ko04080(Neuroactive ligand-receptor interaction);ko04610(Complement and coagulation cascades)	*	*	*	sp|P00734|THRB_HUMAN	Prothrombin OS=Homo sapiens OX=9606 GN=F2 PE=1 SV=2
shibanyu_transcript_7442	1476.56	0	0	0	0	0	-28.4792	3.10653e-13	1.68904e-11	*	*	*	*	*	*	*	*	*	*	*	*
shibanyu_transcript_7187	0	0	0.17	0.12	4.27	129.37	9.82491	0.00027328	0.00228592	*	*	*	*	*	*	*	*	*	*	*	*
shibanyu_transcript_11167	36.91	59.44	38.44	13.3	16.45	11.15	-1.70033	1.52036e-05	0.000172295	*	*	*	*	*	*	*	*	*	*	*	*
shibanyu_transcript_4647	0	0	11.63	0	0	0	-22.4796	8.81086e-09	1.73316e-07	XP_008294908.1	PREDICTED: H/ACA ribonucleoprotein complex subunit 4 isoform X1 [Stegastes partitus]	GO:0001522(pseudouridine synthesis);GO:0006396(RNA processing)	*	GO:0009982(pseudouridine synthase activity);GO:0003723(RNA binding)	K11131|DKC1, NOLA4, CBF5|http://www.genome.jp/dbget-bin/www_bget?ko:K11131	ko03008(Ribosome biogenesis in eukaryotes)	KOG2529	Pseudouridine synthase	J	sp|Q5ZJH9|DKC1_CHICK	H/ACA ribonucleoprotein complex subunit DKC1 OS=Gallus gallus OX=9031 GN=DKC1 PE=2 SV=1
shibanyu_transcript_3129	4.26	2.54	5.5	10.43	19.55	8.77	1.7137	0.000633647	0.0047612	AWO97793.1	NUFIP2 domain containing protein [Scophthalmus maximus]	*	*	GO:0003723(RNA binding)	*	*	*	*	*	*	*
shibanyu_transcript_1553	9.09	14.86	10.59	37.95	42.83	18.72	1.57574	0.000564382	0.00429748	XP_018525864.1	PREDICTED: delta(24)-sterol reductase [Lates calcarifer]	*	GO:0016021(integral component of membrane)	GO:0071949(FAD binding);GO:0016491(oxidoreductase activity)	K09828|DHCR24, DWF1|http://www.genome.jp/dbget-bin/www_bget?ko:K09828	ko00100(Steroid biosynthesis)	KOG1262	FAD-binding protein DIMINUTO	R	sp|Q15392|DHC24_HUMAN	Delta(24)-sterol reductase OS=Homo sapiens OX=9606 GN=DHCR24 PE=1 SV=2
shibanyu_transcript_3273	2.43	2.26	4.62	7.52	11.27	7.17	1.561	5.3368e-05	0.000539703	XP_026159857.1	alcohol dehydrogenase 1 [Mastacembelus armatus]	*	*	GO:0016491(oxidoreductase activity);GO:0008270(zinc ion binding)	K00121|frmA, ADH5, adhC|http://www.genome.jp/dbget-bin/www_bget?ko:K00121	ko00350(Tyrosine metabolism);ko00010(Glycolysis / Gluconeogenesis);ko00680(Methane metabolism);ko00071(Fatty acid degradation);ko00830(Retinol metabolism);ko01200(Carbon metabolism);ko01220(Degradation of aromatic compounds);ko00625(Chloroalkane and chloroalkene degradation);ko00982(Drug metabolism - cytochrome P450);ko00980(Metabolism of xenobiotics by cytochrome P450);ko00626(Naphthalene degrad…	KOG0022	Alcohol dehydrogenase, class III	Q	sp|P26325|ADH1_GADMC	Alcohol dehydrogenase 1 OS=Gadus morhua subsp. callarias OX=8053 PE=1 SV=1
shibanyu_transcript_796	24.16	24.72	29.19	6.42	5.05	5.6	-2.14107	2.81344e-56	4.53807e-53	XP_022621034.1	rho guanine nucleotide exchange factor 28-like isoform X5 [Seriola dumerili]	*	*	*	*	*	KOG3520	Predicted guanine nucleotide exchange factor	T	sp|Q8N1W1|ARG28_HUMAN	Rho guanine nucleotide exchange factor 28 OS=Homo sapiens OX=9606 GN=ARHGEF28 PE=1 SV=3
shibanyu_transcript_871	7.74	6.21	5.63	0	0	0	-10.6542	1.40344e-17	1.52612e-15	XP_010738574.3	ERBB receptor feedback inhibitor 1 [Larimichthys crocea]	*	*	*	*	*	*	*	*	sp|Q99JZ7|ERRFI_MOUSE	ERBB receptor feedback inhibitor 1 OS=Mus musculus OX=10090 GN=Errfi1 PE=1 SV=1
shibanyu_transcript_9904	0	0	0	0	0	20.78	20.9604	8.22992e-08	1.3662e-06	*	*	*	*	*	*	*	*	*	*	*	*
shibanyu_transcript_7418	18.82	36.14	22.52	2.71	4.71	5.25	-2.5682	5.20004e-09	1.05505e-07	XP_027141703.1	immunoglobulin lambda-1 light chain-like isoform X4 [Larimichthys crocea]	*	*	*	*	*	*	*	*	sp|P0DOX8|IGL1_HUMAN	Immunoglobulin lambda-1 light chain OS=Homo sapiens OX=9606 PE=1 SV=1
shibanyu_transcript_407	14.84	22.55	11.28	30.11	34.43	44.52	1.19363	0.00322373	0.0186264	ADP76803.1	plasminogen [Epinephelus coioides]	GO:0007596(blood coagulation);GO:0042730(fibrinolysis);GO:0048771(tissue remodeling)	GO:0005576(extracellular region)	GO:0004252(serine-type endopeptidase activity)	K01315|PLG|http://www.genome.jp/dbget-bin/www_bget?ko:K01315	ko04080(Neuroactive ligand-receptor interaction);ko04610(Complement and coagulation cascades)	*	*	*	sp|P06867|PLMN_PIG	Plasminogen OS=Sus scrofa OX=9823 GN=PLG PE=1 SV=3
shibanyu_transcript_3955	5.46	8.06	12.77	26	28.06	22.68	1.62806	5.55419e-07	8.23177e-06	NP_001032487.2	tubulin, beta, 2 [Danio rerio]	GO:0007017(microtubule-based process)	GO:0005737(cytoplasm);GO:0005874(microtubule)	GO:0005525(GTP binding);GO:0003924(GTPase activity);GO:0005200(structural constituent of cytoskeleton)	K07375|TUBB|http://www.genome.jp/dbget-bin/www_bget?ko:K07375	ko04540(Gap junction);ko04145(Phagosome)	KOG1375	Beta tubulin	Z	sp|Q9YHC3|TBB1_GADMO	Tubulin beta-1 chain OS=Gadus morhua OX=8049 PE=2 SV=1
shibanyu_transcript_3698	9.02	11.86	13.79	18.56	40.47	23.02	1.30161	0.00103765	0.00725083	XP_022599611.1	ribosome-binding protein 1-like [Seriola dumerili]	GO:0015031(protein transport)	GO:0030176(integral component of endoplasmic reticulum membrane)	*	K14000|RRBP1|http://www.genome.jp/dbget-bin/www_bget?ko:K14000	ko04141(Protein processing in endoplasmic reticulum)	*	*	*	sp|Q99PL5|RRBP1_MOUSE	Ribosome-binding protein 1 OS=Mus musculus OX=10090 GN=Rrbp1 PE=1 SV=2
shibanyu_transcript_5492	22.61	17.81	21.13	6.93	6.88	10.66	-1.29001	9.69133e-06	0.000112867	XP_008285387.1	PREDICTED: rho guanine nucleotide exchange factor 38 [Stegastes partitus]	GO:0035556(intracellular signal transduction)	GO:0005737(cytoplasm)	GO:0005085(guanyl-nucleotide exchange factor activity)	*	*	KOG3519	Invasion-inducing protein TIAM1/CDC24 and related RhoGEF GTPases	T	sp|Q9NXL2|ARH38_HUMAN	Rho guanine nucleotide exchange factor 38 OS=Homo sapiens OX=9606 GN=ARHGEF38 PE=2 SV=2
shibanyu_transcript_4885	0	0	0	0	10.89	0	21.5141	3.68518e-08	6.4728e-07	AKA66306.1	complement factor B-like protein, partial [Siniperca chuatsi]	GO:0006956(complement activation)	GO:0005576(extracellular region)	GO:0004252(serine-type endopeptidase activity)	K01335|CFB|http://www.genome.jp/dbget-bin/www_bget?ko:K01335	ko04610(Complement and coagulation cascades)	KOG3627	Trypsin	E	sp|Q864V9|CFAB_GORGO	Complement factor B OS=Gorilla gorilla gorilla OX=9595 GN=CFB PE=3 SV=1
shibanyu_transcript_381	200.55	0.22	0	0	0	0	-28.0923	6.44862e-13	3.23367e-11	XP_010771546.1	PREDICTED: apolipoprotein B-100 [Notothenia coriiceps]	*	*	*	K14462|APOB|http://www.genome.jp/dbget-bin/www_bget?ko:K14462	ko04975(Fat digestion and absorption);ko04977(Vitamin digestion and absorption)	KOG4338	Predicted lipoprotein	I	sp|P04114|APOB_HUMAN	Apolipoprotein B-100 OS=Homo sapiens OX=9606 GN=APOB PE=1 SV=2
shibanyu_transcript_5730	0.25	7845.46	0.26	0.73	0.56	0.27	-12.2974	3.86639e-06	4.88498e-05	ACH90228.1	apolipoprotein A-I, partial [Morone saxatilis]	*	*	*	K08757|APOA1|http://www.genome.jp/dbget-bin/www_bget?ko:K08757	ko04975(Fat digestion and absorption);ko04977(Vitamin digestion and absorption);ko03320(PPAR signaling pathway)	*	*	*	sp|O42175|APOA1_SPAAU	Apolipoprotein A-I OS=Sparus aurata OX=8175 GN=apoa1 PE=2 SV=1
shibanyu_transcript_1515	0.44	0.73	0.59	0.14	0	0.1	-2.76268	0.000317781	0.00261405	AWP19820.1	Heat shock protein HSP 90-alpha 1 [Scophthalmus maximus]	*	*	*	K04079|htpG, HSP90A|http://www.genome.jp/dbget-bin/www_bget?ko:K04079	ko04217(Necroptosis);ko04151(PI3K-Akt signaling pathway);ko04141(Protein processing in endoplasmic reticulum);ko04915(Estrogen signaling pathway);ko04914(Progesterone-mediated oocyte maturation);ko04626(Plant-pathogen interaction);ko04612(Antigen processing and presentation);ko04657(IL-17 signaling pathway);ko04621(NOD-like receptor signaling pathway);ko04659(Th17 cell differentiation)	KOG0019	Molecular chaperone (HSP90 family)	O	sp|P07900|HS90A_HUMAN	Heat shock protein HSP 90-alpha OS=Homo sapiens OX=9606 GN=HSP90AA1 PE=1 SV=5
shibanyu_transcript_210	0	0	0	0	361.99	0	28.2821	4.5117e-13	2.37306e-11	ADU33222.1	complement component c3 [Epinephelus coioides]	*	*	*	K03990|C3|http://www.genome.jp/dbget-bin/www_bget?ko:K03990	ko04145(Phagosome);ko04610(Complement and coagulation cascades)	KOG1366	Alpha-macroglobulin	O	sp|P98093|CO3_ONCMY	Complement C3 (Fragment) OS=Oncorhynchus mykiss OX=8022 GN=c3 PE=1 SV=1
shibanyu_transcript_6400	19.43	0	21.89	0	0.17	0	-8.22345	0.00601918	0.0313866	XP_020501631.1	membrane cofactor protein-like isoform X2 [Labrus bergylta]	*	*	*	*	*	*	*	*	sp|P0C6B8|SVEP1_RAT	Sushi, von Willebrand factor type A, EGF and pentraxin domain-containing protein 1 OS=Rattus norvegicus OX=10116 GN=Svep1 PE=1 SV=1
shibanyu_transcript_2257	48.91	50.53	52.24	81.21	173.6	95.04	1.25075	0.00108498	0.00753801	RVE56692.1	hypothetical protein OJAV_G00223690 [Oryzias javanicus]	*	*	*	*	*	*	*	*	*	*
shibanyu_transcript_2304	20.07	0	0	0	0	0	-24.274	5.20965e-10	1.28949e-08	ADP76803.1	plasminogen [Epinephelus coioides]	GO:0007596(blood coagulation);GO:0042730(fibrinolysis);GO:0048771(tissue remodeling)	GO:0005576(extracellular region)	GO:0004252(serine-type endopeptidase activity)	K01315|PLG|http://www.genome.jp/dbget-bin/www_bget?ko:K01315	ko04080(Neuroactive ligand-receptor interaction);ko04610(Complement and coagulation cascades)	*	*	*	sp|Q5R8X6|PLMN_PONAB	Plasminogen OS=Pongo abelii OX=9601 GN=PLG PE=2 SV=1
shibanyu_transcript_10663	0	0	0	331.11	0	0	24.4862	3.67236e-10	9.45241e-09	XP_022050048.1	15-hydroxyprostaglandin dehydrogenase [NAD(+)]-like [Acanthochromis polyacanthus]	*	*	GO:0016491(oxidoreductase activity)	K00069|HPGD|http://www.genome.jp/dbget-bin/www_bget?ko:K00069	*	KOG4169	15-hydroxyprostaglandin dehydrogenase and related dehydrogenases	IR	sp|O08699|PGDH_RAT	15-hydroxyprostaglandin dehydrogenase [NAD(+)] OS=Rattus norvegicus OX=10116 GN=Hpgd PE=2 SV=2
shibanyu_transcript_7327	18.46	13.22	18.62	5.56	5.52	7.99	-1.35111	3.40878e-06	4.35802e-05	XP_019742663.1	PREDICTED: uncharacterized protein LOC109526083 [Hippocampus comes]	*	*	*	*	*	*	*	*	*	*
shibanyu_transcript_8442	0.49	0.34	2054.63	0.45	0.14	0.17	-11.2347	5.95141e-06	7.23497e-05	YP_009171436.1	NADH dehydrogenase subunit 2 (mitochondrion) [Epinephelus fuscoguttatus x Epinephelus lanceolatus]	GO:0006120(mitochondrial electron transport, NADH to ubiquinone)	GO:0016021(integral component of membrane);GO:0005743(mitochondrial inner membrane);GO:0070469(respirasome)	GO:0008137(NADH dehydrogenase (ubiquinone) activity)	*	*	KOG4668	NADH dehydrogenase subunits 2, 5, and related proteins	C	sp|Q4JQI6|NU2M_TETNG	NADH-ubiquinone oxidoreductase chain 2 OS=Tetraodon nigroviridis OX=99883 GN=MT-ND2 PE=3 SV=1
shibanyu_transcript_7416	0	0	0	0	65.58	0	23.6816	1.35106e-09	3.03377e-08	XP_028277207.1	coagulation factor IX-like [Parambassis ranga]	GO:0007596(blood coagulation)	GO:0005576(extracellular region)	GO:0005509(calcium ion binding);GO:0004252(serine-type endopeptidase activity)	K01321|F9|http://www.genome.jp/dbget-bin/www_bget?ko:K01321	ko04610(Complement and coagulation cascades)	*	*	*	sp|P25155|FA10_CHICK	Coagulation factor X OS=Gallus gallus OX=9031 GN=F10 PE=1 SV=1
shibanyu_transcript_9234	4.54	10.11	7.53	67.46	10.03	36.18	2.41974	0.0030876	0.0180011	AIS23642.1	fructose-1,6-bisphosphate, partial [Lutjanus guttatus]	GO:0005975(carbohydrate metabolic process)	*	GO:0042132(fructose 1,6-bisphosphate 1-phosphatase activity)	K03841|FBP, fbp|http://www.genome.jp/dbget-bin/www_bget?ko:K03841	ko04152(AMPK signaling pathway);ko00051(Fructose and mannose metabolism);ko00010(Glycolysis / Gluconeogenesis);ko00030(Pentose phosphate pathway);ko00710(Carbon fixation in photosynthetic organisms);ko00680(Methane metabolism);ko01200(Carbon metabolism);ko04910(Insulin signaling pathway)	KOG1458	Fructose-1,6-bisphosphatase	G	sp|Q9N0J6|F16P2_RABIT	Fructose-1,6-bisphosphatase isozyme 2 OS=Oryctolagus cuniculus OX=9986 GN=FBP2 PE=1 SV=1
shibanyu_transcript_11566	0	0	0	0	0	0	-7.5709	0.00058505	0.00444436	*	*	*	*	*	*	*	*	*	*	*	*
shibanyu_transcript_346	0.6	0.88	0.79	1.8	3.81	2.61	1.91542	2.18016e-06	2.89829e-05	XP_026203922.1	tribbles homolog 3-like [Anabas testudineus]	GO:0001947(heart looping)	*	GO:0005524(ATP binding);GO:0004672(protein kinase activity);GO:0003714(transcription corepressor activity)	K19518|TRIB3|http://www.genome.jp/dbget-bin/www_bget?ko:K19518	*	KOG0583	Serine/threonine protein kinase	T	sp|Q0VCE3|TRIB3_BOVIN	Tribbles homolog 3 OS=Bos taurus OX=9913 GN=TRIB3 PE=2 SV=1
shibanyu_transcript_3321	8.09	9.05	5.46	2.56	4.09	4	-1.06281	0.00724329	0.036397	XP_020449352.1	selenoprotein P [Monopterus albus]	*	*	*	*	*	*	*	*	*	*
shibanyu_transcript_6947	73.82	92.67	73.17	21.48	43.6	33.01	-1.25304	0.000486313	0.00378339	XP_028277898.1	uncharacterized protein LOC114446455 [Parambassis ranga]	*	*	*	*	*	*	*	*	*	*
shibanyu_transcript_272	3.84	5.29	2.91	75.12	137.35	57.34	4.51881	1.82099e-18	2.14921e-16	XP_008282380.1	PREDICTED: protein phosphatase PTC7 homolog [Stegastes partitus]	*	*	GO:0046872(metal ion binding);GO:0004721(phosphoprotein phosphatase activity)	K17508|PTC7, PPTC7|http://www.genome.jp/dbget-bin/www_bget?ko:K17508	*	KOG1379	Serine/threonine protein phosphatase	T	sp|Q5U3N5|PPTC7_DANRE	Protein phosphatase PTC7 homolog OS=Danio rerio OX=7955 GN=pptc7 PE=2 SV=1
shibanyu_transcript_430	10.42	10.99	8.67	25.9	24.97	28.54	1.4366	1.83833e-11	6.49321e-10	XP_022621519.1	nuclear receptor subfamily 1 group D member 2-like [Seriola dumerili]	GO:0032922(circadian regulation of gene expression)	GO:0005634(nucleus)	GO:0004879(nuclear receptor activity);GO:0043565(sequence-specific DNA binding);GO:0003707(steroid hormone receptor activity);GO:0008270(zinc ion binding)	K08531|NR1D2|http://www.genome.jp/dbget-bin/www_bget?ko:K08531	*	KOG4846	Nuclear receptor	T	sp|Q14995|NR1D2_HUMAN	Nuclear receptor subfamily 1 group D member 2 OS=Homo sapiens OX=9606 GN=NR1D2 PE=1 SV=3
shibanyu_transcript_8212	9.47	14.39	16.22	24.64	37.81	27.04	1.21995	3.14825e-05	0.000333722	*	*	*	*	*	*	*	*	*	*	*	*
shibanyu_transcript_7209	0	0	0	0	0	79.28	23.9177	9.25755e-10	2.1589e-08	AEB31345.1	glyceraldehyde 3-phosphate dehydrogenase isoform 1, partial [Epinephelus bruneus]	GO:0006006(glucose metabolic process);GO:0006096(glycolytic process)	GO:0005737(cytoplasm)	GO:0004365(glyceraldehyde-3-phosphate dehydrogenase (NAD+) (phosphorylating) activity);GO:0051287(NAD binding);GO:0050661(NADP binding)	K00134|GAPDH, gapA|http://www.genome.jp/dbget-bin/www_bget?ko:K00134	ko04066(HIF-1 signaling pathway);ko00010(Glycolysis / Gluconeogenesis);ko00710(Carbon fixation in photosynthetic organisms);ko01230(Biosynthesis of amino acids);ko01200(Carbon metabolism)	KOG0657	Glyceraldehyde 3-phosphate dehydrogenase	G	sp|Q5XJ10|G3P_DANRE	Glyceraldehyde-3-phosphate dehydrogenase OS=Danio rerio OX=7955 GN=gapdh PE=2 SV=2
shibanyu_transcript_371	12.37	15.43	19.51	73.78	144.14	169.49	3.09445	9.30778e-15	7.09297e-13	XP_018534447.1	PREDICTED: LOW QUALITY PROTEIN: sterol O-acyltransferase 2-like [Lates calcarifer]	*	*	*	K00637|E2.3.1.26, SOAT|http://www.genome.jp/dbget-bin/www_bget?ko:K00637	ko00100(Steroid biosynthesis)	KOG0380	Sterol O-acyltransferase/Diacylglycerol O-acyltransferase	I	sp|P35610|SOAT1_HUMAN	Sterol O-acyltransferase 1 OS=Homo sapiens OX=9606 GN=SOAT1 PE=1 SV=3
shibanyu_transcript_11521	193.92	285.05	226	364.04	420.75	863.91	1.16601	0.00351484	0.0199628	*	*	*	*	*	*	*	*	*	*	*	*
shibanyu_transcript_10685	417.59	0	0	0	0	0	-25.5081	6.62365e-11	2.07455e-09	*	*	*	*	*	*	*	*	*	*	*	*
[truncated: 304 more rows]
