# Supplementary material for: Gene Expression Profile and Co-Expression Network of Pearl Gentian Grouper under Cold Stress by Integrating Illumina and PacBio Sequences
Source: Animals (Basel). 2021 Jun 11;11(6):1745. doi: 10.3390/ani11061745 (PMC8230743; doi:10.3390/ani11061745)
Supplement: Supplementary file 1 [file animals-11-01745-s001.zip › supplementary/Tables/Table S3.xlsx]

## Sheet: CT-vs-LT12.total.DEG
Isoform_id	CT-1	CT-2	CT-3	LT12-1	LT12-2	LT12-3	logFC	Pvalue	FDR	NR_Subject_id	NR_Subject_description	GO(biological_process)	GO(cellular_component)	GO(molecular_function)	KO_ID|KO_name|Hyperlink	Pathway_ID(KEGG_pathway)	KOG_num	Functional_description	Functional_class	Swiss_Subject_id	Swiss_Subject_description
shibanyu_transcript_9956	0	0	0	0.68	2.22	1.35	5.3059	0.00138811	0.0105986	*	*	*	*	*	*	*	*	*	*	*	*
shibanyu_transcript_7601	14.97	18.71	10.3	174.02	305.81	469.48	4.48324	1.39e-15	9.42e-14	AEB31289.1	chemotaxin, partial [Epinephelus bruneus]	*	*	GO:0030246(carbohydrate binding)	*	*	*	*	*	sp|P07897|PGCA_RAT	Aggrecan core protein OS=Rattus norvegicus OX=10116 GN=Acan PE=1 SV=2
shibanyu_transcript_5960	0.32	0.48	53.25	0.19	0.36	0.26	-6.05321	0.000911626	0.00749575	PWA20527.1	hypothetical protein CCH79_00003568 [Gambusia affinis]	GO:0006869(lipid transport);GO:0042157(lipoprotein metabolic process)	GO:0005576(extracellular region)	GO:0008289(lipid binding)	K08757|APOA1|http://www.genome.jp/dbget-bin/www_bget?ko:K08757	ko04975(Fat digestion and absorption);ko04977(Vitamin digestion and absorption);ko03320(PPAR signaling pathway)	*	*	*	sp|O42175|APOA1_SPAAU	Apolipoprotein A-I OS=Sparus aurata OX=8175 GN=apoa1 PE=2 SV=1
shibanyu_transcript_3240	13.64	14.73	13.16	2.16	3.23	4.05	-2.07082	1.47e-09	3.6e-08	XP_019133976.1	RNA-binding motif protein, X chromosome isoform X2 [Larimichthys crocea]	*	*	GO:0003723(RNA binding)	K12885|RBMX, HNRNPG|http://www.genome.jp/dbget-bin/www_bget?ko:K12885	ko03040(Spliceosome)	*	*	*	sp|Q7ZWA3|RBMX_DANRE	RNA-binding motif protein, X chromosome OS=Danio rerio OX=7955 GN=rbmx PE=2 SV=1
shibanyu_transcript_10224	37.98	47.15	0	0	0	0	-9.75477	0.00716638	0.0411683	*	*	*	*	*	*	*	*	*	*	*	*
shibanyu_transcript_3151	116.32	120.99	0.16	0	0.29	0	-9.86953	9.16e-05	0.000970877	XP_018534983.1	PREDICTED: glucose-6-phosphate isomerase-like [Lates calcarifer]	GO:0006094(gluconeogenesis);GO:0006096(glycolytic process)	*	GO:0004347(glucose-6-phosphate isomerase activity)	K01810|GPI, pgi|http://www.genome.jp/dbget-bin/www_bget?ko:K01810	ko00520(Amino sugar and nucleotide sugar metabolism);ko00010(Glycolysis / Gluconeogenesis);ko00030(Pentose phosphate pathway);ko00500(Starch and sucrose metabolism);ko01200(Carbon metabolism)	KOG2446	Glucose-6-phosphate isomerase	G	sp|P08059|G6PI_PIG	Glucose-6-phosphate isomerase OS=Sus scrofa OX=9823 GN=GPI PE=1 SV=3
shibanyu_transcript_77	135.66	129.33	109.88	225.87	337.81	246.69	1.16391	1.74e-05	0.000213993	XP_010771546.1	PREDICTED: apolipoprotein B-100 [Notothenia coriiceps]	*	*	GO:0005319(lipid transporter activity)	K14462|APOB|http://www.genome.jp/dbget-bin/www_bget?ko:K14462	ko04975(Fat digestion and absorption);ko04977(Vitamin digestion and absorption)	KOG4338	Predicted lipoprotein	I	sp|P04114|APOB_HUMAN	Apolipoprotein B-100 OS=Homo sapiens OX=9606 GN=APOB PE=1 SV=2
shibanyu_transcript_10191	63.89	58.72	84.55	137.89	171.28	238.88	1.44965	8.14e-06	0.000107864	*	*	*	*	*	*	*	*	*	*	*	*
shibanyu_transcript_6873	0	0	3802.96	0	0.19	0	-14.1709	0.000215532	0.00210536	AER42679.1	fructose-bisphosphate aldolase B [Epinephelus coioides]	GO:0006096(glycolytic process)	*	GO:0004332(fructose-bisphosphate aldolase activity)	K01623|ALDO|http://www.genome.jp/dbget-bin/www_bget?ko:K01623	ko00051(Fructose and mannose metabolism);ko00010(Glycolysis / Gluconeogenesis);ko00030(Pentose phosphate pathway);ko00710(Carbon fixation in photosynthetic organisms);ko00680(Methane metabolism);ko01230(Biosynthesis of amino acids);ko01200(Carbon metabolism)	KOG1557	Fructose-biphosphate aldolase	G	sp|P53447|ALDOB_SPAAU	Fructose-bisphosphate aldolase B OS=Sparus aurata OX=8175 GN=aldob PE=2 SV=2
shibanyu_transcript_7103	0	4.77	1384.68	0	0.08	0	-14.2918	9.48e-05	0.000998736	AKG51679.1	apolipoprotein A-I [Oryzias sinensis]	*	*	*	K08757|APOA1|http://www.genome.jp/dbget-bin/www_bget?ko:K08757	ko04975(Fat digestion and absorption);ko04977(Vitamin digestion and absorption);ko03320(PPAR signaling pathway)	*	*	*	sp|O42175|APOA1_SPAAU	Apolipoprotein A-I OS=Sparus aurata OX=8175 GN=apoa1 PE=2 SV=1
shibanyu_transcript_521	1.19	2.01	2.49	0	0.17	0.03	-4.8576	5.13e-05	0.000581114	XP_018518673.1	PREDICTED: fibrinogen alpha chain-like [Lates calcarifer]	GO:0030168(platelet activation);GO:0051258(protein polymerization);GO:0072378(blood coagulation, fibrin clot formation)	GO:0005577(fibrinogen complex)	GO:0005102(signaling receptor binding)	K03903|FGA|http://www.genome.jp/dbget-bin/www_bget?ko:K03903	ko04610(Complement and coagulation cascades);ko04611(Platelet activation)	KOG2579	Ficolin and related extracellular proteins	R	sp|P14448|FIBA_CHICK	Fibrinogen alpha chain OS=Gallus gallus OX=9031 GN=FGA PE=1 SV=4
shibanyu_transcript_2350	0.67	0.77	0.52	19.1	3.94	18.83	4.5531	8.69e-09	1.88e-07	XP_023279912.1	fibrinogen beta chain [Seriola lalandi dorsalis]	GO:0030168(platelet activation);GO:0051258(protein polymerization);GO:0072378(blood coagulation, fibrin clot formation)	GO:0005577(fibrinogen complex)	GO:0005102(signaling receptor binding)	K03904|FGB|http://www.genome.jp/dbget-bin/www_bget?ko:K03904	ko04610(Complement and coagulation cascades);ko04611(Platelet activation)	KOG2579	Ficolin and related extracellular proteins	R	sp|Q02020|FIBB_CHICK	Fibrinogen beta chain (Fragment) OS=Gallus gallus OX=9031 GN=FGB PE=1 SV=1
shibanyu_transcript_511	2.82	7.03	6.06	2.33	2.28	1.96	-1.18762	0.00437694	0.0273233	XP_020505675.1	cytochrome P450 2J2-like [Labrus bergylta]	*	*	*	*	*	KOG0156	Cytochrome P450 CYP2 subfamily	Q	sp|P51589|CP2J2_HUMAN	Cytochrome P450 2J2 OS=Homo sapiens OX=9606 GN=CYP2J2 PE=1 SV=2
shibanyu_transcript_3623	0.25	0.4	0.5	1.57	0.86	0.96	1.68714	0.00206938	0.0148157	XP_019961282.1	PREDICTED: retinoic acid receptor RXR-beta-A isoform X4 [Paralichthys olivaceus]	*	*	*	K08525|NR2B2, RXRB|http://www.genome.jp/dbget-bin/www_bget?ko:K08525	ko04920(Adipocytokine signaling pathway);ko03320(PPAR signaling pathway);ko04919(Thyroid hormone signaling pathway);ko04659(Th17 cell differentiation)	KOG3575	FOG: Hormone receptors	T	sp|Q7SYN5|RXRBA_DANRE	Retinoic acid receptor RXR-beta-A OS=Danio rerio OX=7955 GN=rxrba PE=2 SV=1
shibanyu_transcript_3180	16.56	17.64	14.03	7.84	9.66	4.8	-1.07012	0.00308053	0.020603	XP_010778459.1	PREDICTED: probable proline dehydrogenase 2 [Notothenia coriiceps]	GO:0006562(proline catabolic process)	*	GO:0004657(proline dehydrogenase activity)	K11394|PRODH2|http://www.genome.jp/dbget-bin/www_bget?ko:K11394	ko00330(Arginine and proline metabolism)	KOG0186	Proline oxidase	E	sp|Q6PAY6|HYPDH_XENLA	Hydroxyproline dehydrogenase OS=Xenopus laevis OX=8355 GN=prodh2 PE=2 SV=1
shibanyu_transcript_4825	0	54.89	0	0	0	0	-25.0406	1.46e-10	4.24e-09	XP_018517332.1	PREDICTED: 1,25-dihydroxyvitamin D(3) 24-hydroxylase, mitochondrial [Lates calcarifer]	*	*	GO:0020037(heme binding);GO:0005506(iron ion binding);GO:0004497(monooxygenase activity);GO:0016705(oxidoreductase activity, acting on paired donors, with incorporation or reduction of molecular oxygen)	K07436|CYP24A1|http://www.genome.jp/dbget-bin/www_bget?ko:K07436	ko00100(Steroid biosynthesis)	KOG0159	Cytochrome P450 CYP11/CYP12/CYP24/CYP27 subfamilies	Q	sp|Q07973|CP24A_HUMAN	1,25-dihydroxyvitamin D(3) 24-hydroxylase, mitochondrial OS=Homo sapiens OX=9606 GN=CYP24A1 PE=1 SV=2
shibanyu_transcript_9927	0	63.44	0	0	0	0	-23.4428	1.98e-09	4.71e-08	YP_007317676.1	NADH dehydrogenase subunit 4 (mitochondrion) [Epinephelus fuscoguttatus]	GO:0006120(mitochondrial electron transport, NADH to ubiquinone)	GO:0016021(integral component of membrane);GO:0031966(mitochondrial membrane);GO:0070469(respirasome)	GO:0008137(NADH dehydrogenase (ubiquinone) activity)	K03881|ND4|http://www.genome.jp/dbget-bin/www_bget?ko:K03881	ko00190(Oxidative phosphorylation);ko04723(Retrograde endocannabinoid signaling)	KOG4845	NADH dehydrogenase, subunit 4	C	sp|Q4JQH8|NU4M_TETNG	NADH-ubiquinone oxidoreductase chain 4 OS=Tetraodon nigroviridis OX=99883 GN=MT-ND4 PE=3 SV=1
shibanyu_transcript_9907	117.29	146.67	147.38	80.4	52.18	62.08	-1.02374	0.000168101	0.00168642	XP_020505595.1	LOW QUALITY PROTEIN: nuclear protein 2-like [Labrus bergylta]	*	*	*	*	*	KOG4319	DNA-binding nuclear protein p8	K	sp|A6NF83|NUPR2_HUMAN	Nuclear protein 2 OS=Homo sapiens OX=9606 GN=NUPR2 PE=2 SV=1
shibanyu_transcript_3775	3.5	3.37	6.6	166.65	408.1	135.22	5.7938	5.07e-24	7.25e-22	XP_022606299.1	L-2-hydroxyglutarate dehydrogenase, mitochondrial [Seriola dumerili]	*	*	GO:0016491(oxidoreductase activity)	K00109|E1.1.99.2|http://www.genome.jp/dbget-bin/www_bget?ko:K00109	ko00650(Butanoate metabolism)	KOG2665	Predicted FAD-dependent oxidoreductase	S	sp|A7MBI3|L2HDH_BOVIN	L-2-hydroxyglutarate dehydrogenase, mitochondrial OS=Bos taurus OX=9913 GN=L2HGDH PE=2 SV=1
shibanyu_transcript_1196	6.51	9.94	11.16	5.02	2.41	1.88	-1.47211	0.00452552	0.0281598	XP_018523397.1	PREDICTED: uncharacterized protein LOC108877715 isoform X1 [Lates calcarifer]	*	*	*	*	*	*	*	*	sp|P30043|BLVRB_HUMAN	Flavin reductase (NADPH) OS=Homo sapiens OX=9606 GN=BLVRB PE=1 SV=3
shibanyu_transcript_5432	25.26	38.09	15.5	78.33	119.1	42.71	1.62822	0.00669377	0.0388415	BAK38715.1	F-type lectin 2 [Oplegnathus fasciatus]	*	*	*	*	*	*	*	*	sp|Q9I926|FUCL6_ANGJA	Fucolectin-6 OS=Anguilla japonica OX=7937 PE=2 SV=1
shibanyu_transcript_400	2.84	3.2	2.98	23.38	36.63	19.86	3.20338	1.04e-25	1.71e-23	XP_018524297.1	PREDICTED: long-chain-fatty-acid--CoA ligase ACSBG2-like [Lates calcarifer]	*	*	GO:0003824(catalytic activity)	K15013|ACSBG|http://www.genome.jp/dbget-bin/www_bget?ko:K15013	ko00061(Fatty acid biosynthesis);ko00071(Fatty acid degradation);ko01212(Fatty acid metabolism);ko04920(Adipocytokine signaling pathway);ko03320(PPAR signaling pathway)	KOG1256	Long-chain acyl-CoA synthetases (AMP-forming)	I	sp|Q7ZYC4|ACBG2_XENLA	Long-chain-fatty-acid--CoA ligase ACSBG2 OS=Xenopus laevis OX=8355 GN=acsbg2 PE=2 SV=1
shibanyu_transcript_4189	56.27	57.42	59.29	418.96	411.24	407.03	2.90765	8.1e-151	1.56e-147	ACL98106.1	CCAAT/enhancer-binding protein beta 2, partial [Epinephelus coioides]	GO:0044030(regulation of DNA methylation);GO:0009617(response to bacterium);GO:0001878(response to yeast)	GO:0005634(nucleus)	GO:0003677(DNA binding);GO:0003700(DNA-binding transcription factor activity)	K10048|CEBPB|http://www.genome.jp/dbget-bin/www_bget?ko:K10048	ko04668(TNF signaling pathway);ko04657(IL-17 signaling pathway)	*	*	*	*	*
shibanyu_transcript_6498	0	0	0	0	0.11	230.32	25.6328	5.34e-11	1.72e-09	AOW69105.1	elongation factor 1-alpha [Epinephelus coioides]	*	*	*	K03231|EEF1A|http://www.genome.jp/dbget-bin/www_bget?ko:K03231	ko03013(RNA transport)	KOG0052	Translation elongation factor EF-1 alpha/Tu	J	sp|Q9YIC0|EF1A_ORYLA	Elongation factor 1-alpha OS=Oryzias latipes OX=8090 GN=eef1a PE=2 SV=1
shibanyu_transcript_4616	5.78	6.97	8.31	10.96	20.93	14.63	1.21203	0.000126676	0.00129645	XP_008302148.1	PREDICTED: mitochondrial import receptor subunit TOM40 homolog [Stegastes partitus]	GO:0030150(protein import into mitochondrial matrix)	GO:0005741(mitochondrial outer membrane)	GO:0008320(protein transmembrane transporter activity)	K11518|TOM40|http://www.genome.jp/dbget-bin/www_bget?ko:K11518	*	KOG3296	Translocase of outer mitochondrial membrane complex, subunit TOM40	U	sp|Q6P825|TOM40_XENTR	Mitochondrial import receptor subunit TOM40 homolog OS=Xenopus tropicalis OX=8364 GN=tomm40 PE=2 SV=1
shibanyu_transcript_4845	26.82	19.28	33.3	13.61	6.31	7.12	-1.46963	0.00185242	0.0135233	*	*	*	*	*	*	*	*	*	*	*	*
shibanyu_transcript_6745	0	0	0	0	18.68	0	22.1367	1.47e-08	3.08e-07	*	*	*	*	*	*	*	*	*	*	*	*
shibanyu_transcript_5600	0	12.29	0	0	0	0	-22.8235	5.21e-09	1.16e-07	XP_018559688.1	PREDICTED: cholesteryl ester transfer protein [Lates calcarifer]	GO:0008203(cholesterol metabolic process);GO:0034375(high-density lipoprotein particle remodeling);GO:0043691(reverse cholesterol transport);GO:0034197(triglyceride transport);GO:0034372(very-low-density lipoprotein particle remodeling)	GO:0034364(high-density lipoprotein particle)	GO:0120020(cholesterol transfer activity);GO:0008289(lipid binding)	K16835|CETP|http://www.genome.jp/dbget-bin/www_bget?ko:K16835	*	KOG4160	BPI/LBP/CETP family protein	V	sp|Q3V6R6|CETP_CHICK	Cholesteryl ester transfer protein OS=Gallus gallus OX=9031 GN=CETP PE=2 SV=1
shibanyu_transcript_10418	14849.8	0	0	0	0	0	-30	1.6e-14	9.11e-13	*	*	*	*	*	*	*	*	*	*	*	*
shibanyu_transcript_1983	6.03	11.91	10.81	15.96	26.83	26.07	1.34581	0.000621156	0.00534771	AGI60170.1	ER protein precursor [Dicentrarchus labrax]	GO:0045454(cell redox homeostasis)	GO:0005623(cell)	GO:0003756(protein disulfide isomerase activity)	K08056|PDIA3, GRP58|http://www.genome.jp/dbget-bin/www_bget?ko:K08056	ko04141(Protein processing in endoplasmic reticulum);ko04612(Antigen processing and presentation)	KOG0190	Protein disulfide isomerase (prolyl 4-hydroxylase beta subunit)	O	sp|Q8JG64|PDIA3_CHICK	Protein disulfide-isomerase A3 OS=Gallus gallus OX=9031 GN=PDIA3 PE=2 SV=1
shibanyu_transcript_4355	4.18	5.86	24.88	0	0	0	-10.4987	4.25e-10	1.15e-08	XP_022620410.1	dehydrogenase/reductase SDR family member 13-like [Seriola dumerili]	*	*	*	*	*	KOG1208	Dehydrogenases with different specificities (related to short-chain alcohol dehydrogenases)	Q	sp|Q17QU7|DHR13_BOVIN	Dehydrogenase/reductase SDR family member 13 OS=Bos taurus OX=9913 GN=DHRS13 PE=2 SV=1
shibanyu_transcript_1944	7.03	7.18	9.7	19.02	13.07	14.08	1.0359	0.00010858	0.00112557	*	*	*	*	*	*	*	*	*	*	*	*
shibanyu_transcript_4594	57.25	90.42	0	0	0	0	-12.6503	0.00119837	0.00942583	XP_019121332.1	uncharacterized protein LOC104921026 [Larimichthys crocea]	*	*	GO:0016491(oxidoreductase activity)	*	*	*	*	*	sp|Q9V0D5|MDH_PYRAB	Malate dehydrogenase OS=Pyrococcus abyssi (strain GE5 / Orsay) OX=272844 GN=mdh PE=3 SV=1
shibanyu_transcript_3611	5.75	8.37	7.84	3.7	2.6	2.27	-1.28145	5.54e-05	0.000618501	XP_008299706.1	PREDICTED: four and a half LIM domains protein 1-like [Stegastes partitus]	GO:0055074(calcium ion homeostasis);GO:0031018(endocrine pancreas development);GO:0001889(liver development);GO:0007626(locomotory behavior);GO:1990798(pancreas regeneration)	*	GO:0046872(metal ion binding)	K14365|FHL1, SLIM1|http://www.genome.jp/dbget-bin/www_bget?ko:K14365	ko04630(Jak-STAT signaling pathway)	KOG1704	FOG: LIM domain	TZR	sp|Q9WUH4|FHL1_RAT	Four and a half LIM domains protein 1 OS=Rattus norvegicus OX=10116 GN=Fhl1 PE=2 SV=1
shibanyu_transcript_4991	2.1	9.59	5.36	20.77	22.95	34.08	2.28623	0.000578629	0.005019	AEB31301.1	hypothetical protein, partial [Epinephelus bruneus]	*	*	*	*	*	*	*	*	*	*
shibanyu_transcript_26	0	0	0	142.83	80.8	0	28.0632	6.81e-13	3.07e-11	XP_018549132.1	PREDICTED: complement C5 [Lates calcarifer]	*	GO:0005615(extracellular space)	GO:0004866(endopeptidase inhibitor activity)	K03994|C5|http://www.genome.jp/dbget-bin/www_bget?ko:K03994	ko04610(Complement and coagulation cascades)	KOG1366	Alpha-macroglobulin	O	sp|P01031|CO5_HUMAN	Complement C5 OS=Homo sapiens OX=9606 GN=C5 PE=1 SV=4
shibanyu_transcript_3242	32	52.86	40.24	21.1	7.62	9.03	-1.64487	0.00371725	0.0237809	XP_023146325.1	sestrin-1 [Amphiprion ocellaris]	GO:1901031(regulation of response to reactive oxygen species)	GO:0005634(nucleus)	*	K10141|SESN1_3|http://www.genome.jp/dbget-bin/www_bget?ko:K10141	ko04115(p53 signaling pathway);ko04211(Longevity regulating pathway - mammal)	KOG3746	Uncharacterized conserved protein	S	sp|P58003|SESN1_XENLA	Sestrin-1 OS=Xenopus laevis OX=8355 GN=sesn1 PE=2 SV=1
shibanyu_transcript_3239	0	0	112.29	0	0	0	-26.1932	2.02e-11	7.05e-10	XP_018518673.1	PREDICTED: fibrinogen alpha chain-like [Lates calcarifer]	GO:0030168(platelet activation);GO:0051258(protein polymerization)	GO:0005577(fibrinogen complex)	GO:0005102(signaling receptor binding)	K03903|FGA|http://www.genome.jp/dbget-bin/www_bget?ko:K03903	ko04610(Complement and coagulation cascades);ko04611(Platelet activation)	KOG2579	Ficolin and related extracellular proteins	R	sp|P14448|FIBA_CHICK	Fibrinogen alpha chain OS=Gallus gallus OX=9031 GN=FGA PE=1 SV=4
shibanyu_transcript_9974	1934.25	2271.74	2199.92	0	0.32	0	-14.2437	2.27e-42	8.12e-40	XP_028280357.1	apolipoprotein C-II-like [Parambassis ranga]	GO:0006629(lipid metabolic process);GO:0006869(lipid transport)	GO:0042627(chylomicron)	GO:0008047(enzyme activator activity)	*	*	*	*	*	*	*
shibanyu_transcript_2952	0.41	0	0.57	0.4	27.29	2.09	5.00066	0.00797135	0.0448842	XP_022595929.1	phospholipase A1 member A isoform X2 [Seriola dumerili]	*	*	*	K13618|PLA1A|http://www.genome.jp/dbget-bin/www_bget?ko:K13618	ko04014(Ras signaling pathway)	*	*	*	sp|Q6NYZ4|PLA1A_DANRE	Phospholipase A1 member A OS=Danio rerio OX=7955 GN=pla1a PE=2 SV=1
shibanyu_transcript_8752	2.5	2.69	2.14	7.66	9.69	6.89	1.77576	3.41e-08	6.66e-07	*	*	*	*	*	*	*	*	*	*	*	*
shibanyu_transcript_475	26.41	29.72	24.05	9.12	9.05	5.25	-1.71992	1.22e-07	2.17e-06	XP_026201254.1	cytochrome P450 2J6-like [Anabas testudineus]	*	*	*	K17856|CYP2N|http://www.genome.jp/dbget-bin/www_bget?ko:K17856	*	KOG0156	Cytochrome P450 CYP2 subfamily	Q	sp|P51589|CP2J2_HUMAN	Cytochrome P450 2J2 OS=Homo sapiens OX=9606 GN=CYP2J2 PE=1 SV=2
shibanyu_transcript_4918	0	0	0	8.16	33.12	0	10.4362	0.00552114	0.0333654	XP_019111791.1	translocon-associated protein subunit alpha [Larimichthys crocea]	*	GO:0005789(endoplasmic reticulum membrane);GO:0016021(integral component of membrane)	*	K13249|SSR1|http://www.genome.jp/dbget-bin/www_bget?ko:K13249	ko04141(Protein processing in endoplasmic reticulum)	KOG1631	Translocon-associated complex TRAP, alpha subunit	U	sp|P45433|SSRA_ONCMY	Translocon-associated protein subunit alpha OS=Oncorhynchus mykiss OX=8022 GN=ssr1 PE=2 SV=1
shibanyu_transcript_1822	0	0	0	232.23	252.72	227.64	15.4341	1.35e-38	4.19e-36	ACH53600.1	hepatic lipase [Epinephelus coioides]	*	*	*	K01046|E3.1.1.3|http://www.genome.jp/dbget-bin/www_bget?ko:K01046	ko00561(Glycerolipid metabolism)	*	*	*	sp|P27656|LIPC_MOUSE	Hepatic triacylglycerol lipase OS=Mus musculus OX=10090 GN=Lipc PE=2 SV=2
shibanyu_transcript_1013	0.99	87.56	1.04	0.27	0.86	0.66	-5.6321	0.000953275	0.00777689	XP_027145985.1	sulfhydryl oxidase 1 [Larimichthys crocea]	*	*	*	K10758|QSOX|http://www.genome.jp/dbget-bin/www_bget?ko:K10758	*	KOG1731	FAD-dependent sulfhydryl oxidase/quiescin and related proteins	D	sp|Q8JGM4|QSOX1_CHICK	Sulfhydryl oxidase 1 OS=Gallus gallus OX=9031 GN=QSOX1 PE=1 SV=1
shibanyu_transcript_6320	2064.49	112.66	0	0	0.39	0.1	-12.387	3.81e-05	0.000443053	ACH90227.1	apolipoprotein A-I, partial [Morone saxatilis]	*	*	*	K08757|APOA1|http://www.genome.jp/dbget-bin/www_bget?ko:K08757	ko04975(Fat digestion and absorption);ko04977(Vitamin digestion and absorption);ko03320(PPAR signaling pathway)	*	*	*	sp|O42175|APOA1_SPAAU	Apolipoprotein A-I OS=Sparus aurata OX=8175 GN=apoa1 PE=2 SV=1
shibanyu_transcript_8109	114.31	107.79	93.12	204.68	200.15	228.15	1.05388	1.36e-05	0.000171129	XP_010780849.1	PREDICTED: catechol O-methyltransferase domain-containing protein 1-like [Notothenia coriiceps]	GO:0032259(methylation)	*	GO:0008171(O-methyltransferase activity)	*	*	KOG1663	O-methyltransferase	Q	sp|Q8BIG7|CMTD1_MOUSE	Catechol O-methyltransferase domain-containing protein 1 OS=Mus musculus OX=10090 GN=Comtd1 PE=1 SV=1
shibanyu_transcript_8319	0	0	61.41	0	0	0.02	-23.9041	9.49e-10	2.39e-08	XP_022625462.1	antihemorrhagic factor cHLP-B-like [Seriola dumerili]	*	*	*	*	*	*	*	*	*	*
shibanyu_transcript_6646	31.68	16.1	44.05	98.93	104.42	69.68	1.64864	0.000335141	0.00311004	XP_026167306.1	very long-chain acyl-CoA synthetase-like [Mastacembelus armatus]	*	*	*	K08746|SLC27A2, FACVL1, FATP2|http://www.genome.jp/dbget-bin/www_bget?ko:K08746	ko04146(Peroxisome);ko03320(PPAR signaling pathway)	KOG1179	Very long-chain acyl-CoA synthetase/fatty acid transporter	I	sp|O14975|S27A2_HUMAN	Very long-chain acyl-CoA synthetase OS=Homo sapiens OX=9606 GN=SLC27A2 PE=1 SV=2
shibanyu_transcript_1860	0	0	51.65	0	0	0	-25.4952	6.77e-11	2.13e-09	ANF04049.4	3-hydroxy-3-methylglutaryl-CoA reductase [Epinephelus lanceolatus]	GO:0015936(coenzyme A metabolic process);GO:0008299(isoprenoid biosynthetic process);GO:0007519(skeletal muscle tissue development)	GO:0005789(endoplasmic reticulum membrane);GO:0016021(integral component of membrane)	GO:0004420(hydroxymethylglutaryl-CoA reductase (NADPH) activity);GO:0050661(NADP binding)	K00021|HMGCR|http://www.genome.jp/dbget-bin/www_bget?ko:K00021	ko04152(AMPK signaling pathway);ko00900(Terpenoid backbone biosynthesis);ko04976(Bile secretion)	KOG2480	3-hydroxy-3-methylglutaryl-CoA (HMG-CoA) reductase	I	sp|A7Z064|HMDH_BOVIN	3-hydroxy-3-methylglutaryl-coenzyme A reductase OS=Bos taurus OX=9913 GN=HMGCR PE=2 SV=2
shibanyu_transcript_1878	9.51	7.95	7.68	129.77	114.5	104.64	3.8571	1.57e-55	7.21e-53	XP_022603452.1	mitogen-activated protein kinase 6 [Seriola dumerili]	*	*	GO:0005524(ATP binding);GO:0004707(MAP kinase activity)	K06855|MAPK4_6|http://www.genome.jp/dbget-bin/www_bget?ko:K06855	ko04657(IL-17 signaling pathway)	KOG0660	Mitogen-activated protein kinase	T	sp|Q5F3W3|MK06_CHICK	Mitogen-activated protein kinase 6 OS=Gallus gallus OX=9031 GN=MAPK6 PE=2 SV=1
shibanyu_transcript_1407	0	0	0	0	24.83	8.61	11.1035	0.00348278	0.0226041	ANF04049.4	3-hydroxy-3-methylglutaryl-CoA reductase [Epinephelus lanceolatus]	GO:0015936(coenzyme A metabolic process);GO:0008299(isoprenoid biosynthetic process);GO:0007519(skeletal muscle tissue development)	GO:0005789(endoplasmic reticulum membrane);GO:0016021(integral component of membrane)	GO:0004420(hydroxymethylglutaryl-CoA reductase (NADPH) activity);GO:0050661(NADP binding)	K00021|HMGCR|http://www.genome.jp/dbget-bin/www_bget?ko:K00021	ko04152(AMPK signaling pathway);ko00900(Terpenoid backbone biosynthesis);ko04976(Bile secretion)	KOG2480	3-hydroxy-3-methylglutaryl-CoA (HMG-CoA) reductase	I	sp|A7Z064|HMDH_BOVIN	3-hydroxy-3-methylglutaryl-coenzyme A reductase OS=Bos taurus OX=9913 GN=HMGCR PE=2 SV=2
shibanyu_transcript_7760	0	0	0	0	0	860.55	27.2053	3.32e-12	1.31e-10	XP_008293673.1	PREDICTED: histidine-rich glycoprotein-like [Stegastes partitus]	*	*	GO:0004869(cysteine-type endopeptidase inhibitor activity)	*	*	*	*	*	*	*
shibanyu_transcript_9307	9.04	16.18	8.54	4.73	3.2	3.72	-1.50044	0.00134231	0.010306	XP_022623089.1	cytochrome c oxidase subunit 7A2, mitochondrial-like [Seriola dumerili]	*	*	*	K02270|COX7A|http://www.genome.jp/dbget-bin/www_bget?ko:K02270	ko00190(Oxidative phosphorylation);ko04260(Cardiac muscle contraction)	*	*	*	sp|P48771|CX7A2_MOUSE	Cytochrome c oxidase subunit 7A2, mitochondrial OS=Mus musculus OX=10090 GN=Cox7a2 PE=1 SV=2
shibanyu_transcript_649	0	0	0	468.49	456.76	1.48	16.2059	3.03e-10	8.47e-09	XP_022602557.1	inter-alpha-trypsin inhibitor heavy chain H3-like isoform X5 [Seriola dumerili]	*	*	*	*	*	*	*	*	sp|Q9GLY5|ITIH3_RABIT	Inter-alpha-trypsin inhibitor heavy chain H3 OS=Oryctolagus cuniculus OX=9986 GN=ITIH3 PE=2 SV=1
shibanyu_transcript_4854	7.57	9.32	14.64	15.62	27.74	21.78	1.13381	0.00131053	0.0100861	XP_003451720.1	transitional endoplasmic reticulum ATPase [Oreochromis niloticus]	GO:0043009(chordate embryonic development);GO:0007626(locomotory behavior);GO:0010506(regulation of autophagy);GO:0032434(regulation of proteasomal ubiquitin-dependent protein catabolic process)	*	GO:0005524(ATP binding);GO:0016787(hydrolase activity)	K13525|VCP, CDC48|http://www.genome.jp/dbget-bin/www_bget?ko:K13525	ko04141(Protein processing in endoplasmic reticulum)	KOG0730	AAA+-type ATPase	O	sp|P55072|TERA_HUMAN	Transitional endoplasmic reticulum ATPase OS=Homo sapiens OX=9606 GN=VCP PE=1 SV=4
shibanyu_transcript_4940	63.75	52.71	37.07	23.1	13.19	21.86	-1.34914	0.00384899	0.0245192	XP_026195350.1	reticulon-1 isoform X3 [Anabas testudineus]	*	GO:0005789(endoplasmic reticulum membrane);GO:0016021(integral component of membrane)	*	*	*	KOG1792	Reticulon	U	sp|Q6IFY7|RTN1A_XENLA	Reticulon-1-A OS=Xenopus laevis OX=8355 GN=rtn1-a PE=2 SV=1
shibanyu_transcript_86	3.09	3.92	3.08	74.84	43.98	9.71	3.73263	3.25e-06	4.64e-05	CBN81999.1	Cysteine/serine-rich nuclear protein 1 [Dicentrarchus labrax]	GO:0021536(diencephalon development);GO:0030901(midbrain development)	*	*	K17494|CSRNP|http://www.genome.jp/dbget-bin/www_bget?ko:K17494	*	KOG3813	Uncharacterized conserved protein (tumor-suppressor AXUD1 in humans)	R	sp|Q96S65|CSRN1_HUMAN	Cysteine/serine-rich nuclear protein 1 OS=Homo sapiens OX=9606 GN=CSRNP1 PE=1 SV=2
shibanyu_transcript_9597	0.94	1.53	0.18	194.39	154.38	161.3	7.69404	2.65e-27	5.12e-25	*	*	*	*	*	*	*	*	*	*	*	*
shibanyu_transcript_5499	43.16	30.74	40.59	99.58	100.6	65.61	1.27029	2.43e-05	0.000292576	XP_022611314.1	MAPK regulated corepressor interacting protein 2 [Seriola dumerili]	*	*	*	*	*	*	*	*	sp|Q0II70|MCRI2_BOVIN	MAPK regulated corepressor interacting protein 2 OS=Bos taurus OX=9913 GN=MCRIP2 PE=2 SV=1
shibanyu_transcript_5801	55.2	55.72	79.25	33.6	26.22	14.48	-1.28141	0.00153651	0.011522	XP_018528966.1	PREDICTED: methyltransferase-like protein 7A [Lates calcarifer]	*	*	*	*	*	KOG4300	Predicted methyltransferase	R	sp|Q9H8H3|MET7A_HUMAN	Methyltransferase-like protein 7A OS=Homo sapiens OX=9606 GN=METTL7A PE=1 SV=1
shibanyu_transcript_816	7.76	7.65	8.81	22.05	13.4	16.4	1.18074	8.25e-05	0.000882843	XP_010748527.3	protein CNPPD1 [Larimichthys crocea]	GO:0000079(regulation of cyclin-dependent protein serine/threonine kinase activity)	*	GO:0019901(protein kinase binding)	*	*	KOG1674	Cyclin	R	sp|Q5ZJH7|CNPD1_CHICK	Protein CNPPD1 OS=Gallus gallus OX=9031 GN=CNPPD1 PE=2 SV=1
shibanyu_transcript_10302	0	0	71.83	0	0	0	-22.9345	4.39e-09	9.93e-08	*	*	*	*	*	*	*	*	*	*	*	*
shibanyu_transcript_4363	56.31	60.68	94.28	192.75	120.36	103.4	1.07167	0.00467745	0.0288817	AEM37660.1	cold inducible RNA binding protein, partial [Epinephelus bruneus]	*	*	*	K13195|CIRBP|http://www.genome.jp/dbget-bin/www_bget?ko:K13195	*	KOG0118	FOG: RRM domain	R	sp|Q9DED4|CIRBB_XENLA	Cold-inducible RNA-binding protein B OS=Xenopus laevis OX=8355 GN=cirbp-b PE=1 SV=1
shibanyu_transcript_5307	2917.63	0.26	0	0	0.19	0	-14.1921	0.000191001	0.00189061	XP_023149259.1	fibrinogen gamma chain [Amphiprion ocellaris]	GO:0030168(platelet activation);GO:0051258(protein polymerization);GO:0072378(blood coagulation, fibrin clot formation)	GO:0005577(fibrinogen complex)	GO:0005102(signaling receptor binding)	K03905|FGG|http://www.genome.jp/dbget-bin/www_bget?ko:K03905	ko04610(Complement and coagulation cascades);ko04611(Platelet activation)	KOG2579	Ficolin and related extracellular proteins	R	sp|P17634|FIBG_XENLA	Fibrinogen gamma chain OS=Xenopus laevis OX=8355 GN=fgg PE=2 SV=1
shibanyu_transcript_5571	4.71	4.49	5.91	2.69	1.92	1.52	-1.2302	0.000141035	0.00143126	ACQ58648.1	Mitochondrial GTPase 1, mitochondrial precursor [Anoplopoma fimbria]	*	GO:0005743(mitochondrial inner membrane)	GO:0005525(GTP binding)	K19828|MTG1|http://www.genome.jp/dbget-bin/www_bget?ko:K19828	*	KOG2485	Conserved ATP/GTP binding protein	R	sp|E3TDS3|MTG1_ICTPU	Mitochondrial ribosome-associated GTPase 1 OS=Ictalurus punctatus OX=7998 GN=mtg1 PE=2 SV=1
shibanyu_transcript_3038	0	0	0	22.58	23.52	9.52	11.4302	5.8e-17	4.51e-15	XP_023276705.1	L-2-hydroxyglutarate dehydrogenase, mitochondrial [Seriola lalandi dorsalis]	*	*	GO:0016491(oxidoreductase activity)	K00109|E1.1.99.2|http://www.genome.jp/dbget-bin/www_bget?ko:K00109	ko00650(Butanoate metabolism)	KOG2665	Predicted FAD-dependent oxidoreductase	S	sp|A7MBI3|L2HDH_BOVIN	L-2-hydroxyglutarate dehydrogenase, mitochondrial OS=Bos taurus OX=9913 GN=L2HGDH PE=2 SV=1
shibanyu_transcript_3640	4.36	9.7	5.03	13.04	28.8	14.32	1.60226	0.00320446	0.0211678	XP_018536475.1	PREDICTED: ubl carboxyl-terminal hydrolase 18 [Lates calcarifer]	GO:0016579(protein deubiquitination);GO:0006511(ubiquitin-dependent protein catabolic process);GO:1904888(cranial skeletal system development)	*	GO:0036459(thiol-dependent ubiquitinyl hydrolase activity)	K11846|USP18_41|http://www.genome.jp/dbget-bin/www_bget?ko:K11846	*	KOG1863	Ubiquitin carboxyl-terminal hydrolase	O	sp|Q9UMW8|UBP18_HUMAN	Ubl carboxyl-terminal hydrolase 18 OS=Homo sapiens OX=9606 GN=USP18 PE=1 SV=1
shibanyu_transcript_11294	82.15	88.77	41.35	0.33	1.62	2.09	-6.33599	1.23e-10	3.62e-09	*	*	*	*	*	*	*	*	*	*	*	*
shibanyu_transcript_3467	173.74	0	0	0	0	0	-27.0053	4.77e-12	1.85e-10	ALJ92404.1	C1INH [Epinephelus coioides]	GO:0045916(negative regulation of complement activation);GO:0030193(regulation of blood coagulation)	GO:0005615(extracellular space)	GO:0004867(serine-type endopeptidase inhibitor activity)	K04001|SERPING1, C1INH|http://www.genome.jp/dbget-bin/www_bget?ko:K04001	ko04610(Complement and coagulation cascades)	KOG2392	Serpin	V	sp|P05155|IC1_HUMAN	Plasma protease C1 inhibitor OS=Homo sapiens OX=9606 GN=SERPING1 PE=1 SV=2
shibanyu_transcript_2545	80.37	109.39	28.92	8.88	6.17	9.05	-3.14128	2.02e-06	2.97e-05	XP_019115274.2	UTP--glucose-1-phosphate uridylyltransferase isoform X1 [Larimichthys crocea]	GO:0006011(UDP-glucose metabolic process)	*	GO:0003983(UTP:glucose-1-phosphate uridylyltransferase activity)	K00963|UGP2, galU, galF|http://www.genome.jp/dbget-bin/www_bget?ko:K00963	ko00520(Amino sugar and nucleotide sugar metabolism);ko00052(Galactose metabolism);ko00040(Pentose and glucuronate interconversions);ko00500(Starch and sucrose metabolism)	KOG2638	UDP-glucose pyrophosphorylase	G	sp|Q16851|UGPA_HUMAN	UTP--glucose-1-phosphate uridylyltransferase OS=Homo sapiens OX=9606 GN=UGP2 PE=1 SV=5
shibanyu_transcript_10575	0	0	0	2.97	1.23	0.85	4.9184	0.00661696	0.0384499	AEB31301.1	hypothetical protein, partial [Epinephelus bruneus]	*	*	*	*	*	*	*	*	*	*
shibanyu_transcript_8647	3.26	3.04	4.58	9.19	16.03	14.11	1.91538	7.29e-08	1.33e-06	*	*	*	*	*	*	*	*	*	*	*	*
shibanyu_transcript_5224	24.89	17.52	17.08	62.78	59.81	61.7	1.68162	6.22e-08	1.15e-06	*	*	*	*	*	*	*	*	*	*	*	*
shibanyu_transcript_10632	10.81	11.72	9.55	5.41	6.13	4.22	-1.01717	0.00364787	0.0233924	*	*	*	*	*	*	*	*	*	*	*	*
shibanyu_transcript_9003	26.78	553.8	36.11	0	0	0	-13.1019	6.97e-09	1.52e-07	XP_028280357.1	apolipoprotein C-II-like [Parambassis ranga]	GO:0006629(lipid metabolic process);GO:0006869(lipid transport);GO:0060216(definitive hemopoiesis);GO:0042159(lipoprotein catabolic process)	GO:0042627(chylomicron)	GO:0008047(enzyme activator activity)	*	*	*	*	*	*	*
shibanyu_transcript_594	5.11	0	0	0	0	0	-21.7326	2.68e-08	5.36e-07	XP_018539234.1	PREDICTED: fibronectin-like isoform X1 [Lates calcarifer]	GO:0003181(atrioventricular valve morphogenesis);GO:0003128(heart field specification);GO:0001756(somitogenesis)	GO:0005576(extracellular region)	*	K05717|FN1|http://www.genome.jp/dbget-bin/www_bget?ko:K05717	ko04810(Regulation of actin cytoskeleton);ko04510(Focal adhesion);ko04151(PI3K-Akt signaling pathway);ko04512(ECM-receptor interaction)	*	*	*	sp|P04937|FINC_RAT	Fibronectin OS=Rattus norvegicus OX=10116 GN=Fn1 PE=1 SV=2
shibanyu_transcript_5470	0	206.58	0	0	0	0	-26.541	1.09e-11	3.99e-10	YP_007317676.1	NADH dehydrogenase subunit 4 (mitochondrion) [Epinephelus fuscoguttatus]	GO:0006120(mitochondrial electron transport, NADH to ubiquinone)	GO:0016021(integral component of membrane);GO:0031966(mitochondrial membrane);GO:0070469(respirasome)	GO:0008137(NADH dehydrogenase (ubiquinone) activity)	K03881|ND4|http://www.genome.jp/dbget-bin/www_bget?ko:K03881	ko00190(Oxidative phosphorylation);ko04723(Retrograde endocannabinoid signaling)	KOG4845	NADH dehydrogenase, subunit 4	C	sp|Q9ZZM4|NU4M_SALSA	NADH-ubiquinone oxidoreductase chain 4 OS=Salmo salar OX=8030 GN=MT-ND4 PE=3 SV=1
shibanyu_transcript_206	0	0	0	0	0	3.03	21.7087	2.78e-08	5.55e-07	ADU33222.1	complement component c3 [Epinephelus coioides]	*	*	*	K03990|C3|http://www.genome.jp/dbget-bin/www_bget?ko:K03990	ko04145(Phagosome);ko04610(Complement and coagulation cascades)	KOG1366	Alpha-macroglobulin	O	sp|P98093|CO3_ONCMY	Complement C3 (Fragment) OS=Oncorhynchus mykiss OX=8022 GN=c3 PE=1 SV=1
shibanyu_transcript_1603	11.91	10.62	12.54	70.55	66.53	45.3	2.44405	1.98e-22	2.42e-20	XP_018554206.1	PREDICTED: nuclear factor interleukin-3-regulated protein-like [Lates calcarifer]	GO:0032922(circadian regulation of gene expression)	*	GO:0003700(DNA-binding transcription factor activity)	*	*	KOG3119	Basic region leucine zipper transcription factor	K	sp|Q68EL6|NFIL3_DANRE	Nuclear factor interleukin-3-regulated protein OS=Danio rerio OX=7955 GN=nfil3 PE=2 SV=1
shibanyu_transcript_269	5.96	5.62	6.81	3	2.81	2.26	-1.11329	8.78e-10	2.24e-08	XP_018551069.1	PREDICTED: LOW QUALITY PROTEIN: heparan-alpha-glucosaminide N-acetyltransferase-like [Lates calcarifer]	*	GO:0016021(integral component of membrane);GO:0005765(lysosomal membrane)	GO:0015019(heparan-alpha-glucosaminide N-acetyltransferase activity)	K10532|HGSNAT|http://www.genome.jp/dbget-bin/www_bget?ko:K10532	ko04142(Lysosome);ko00531(Glycosaminoglycan degradation)	KOG4683	Uncharacterized conserved protein	S	sp|Q3UDW8|HGNAT_MOUSE	Heparan-alpha-glucosaminide N-acetyltransferase OS=Mus musculus OX=10090 GN=Hgsnat PE=1 SV=2
shibanyu_transcript_9546	0	7217.82	1.81	0	0	0	-30	1.6e-14	9.11e-13	ACM41842.1	14 kDa apolipoprotein, partial [Epinephelus coioides]	GO:0043009(chordate embryonic development);GO:0055113(epiboly involved in gastrulation with mouth forming second);GO:0000280(nuclear division)	*	*	*	*	*	*	*	*	*
shibanyu_transcript_741	15.26	16.76	20.95	41.5	91.08	66.61	1.98248	2.95e-08	5.84e-07	XP_020504824.1	interleukin-1 receptor type 1-like [Labrus bergylta]	*	GO:0016021(integral component of membrane)	GO:0004908(interleukin-1 receptor activity)	*	*	*	*	*	sp|P14778|IL1R1_HUMAN	Interleukin-1 receptor type 1 OS=Homo sapiens OX=9606 GN=IL1R1 PE=1 SV=1
shibanyu_transcript_7313	0	9.46	19.41	0	0	0	-9.40003	0.00843755	0.0468531	*	*	*	*	*	*	*	*	*	*	*	*
shibanyu_transcript_11052	0	131.53	0	0	0	0	-22.8235	5.21e-09	1.16e-07	*	*	*	*	*	*	*	*	*	*	*	*
shibanyu_transcript_9542	8.07	13.27	13.22	28.66	17.87	20.67	1.03654	0.00414845	0.0260147	*	*	*	*	*	*	*	*	*	*	*	*
shibanyu_transcript_1580	68.1	50.16	47.76	9.79	19.68	7.45	-2.14242	1.66e-05	0.000205872	XP_019116717.1	leucine-rich repeat-containing protein 58 [Larimichthys crocea]	*	*	*	*	*	KOG0619	FOG: Leucine rich repeat	R	sp|Q32NT4|LRC58_XENLA	Leucine-rich repeat-containing protein 58 OS=Xenopus laevis OX=8355 GN=lrrc58 PE=2 SV=1
shibanyu_transcript_10822	25.31	30.96	1899.15	34.56	21.82	22.73	-4.46474	0.00467697	0.0288817	AFG32222.1	cytochrome oxidase subunit 1, partial (mitochondrion) [Sebastes ovalis]	*	*	*	K02256|COX1|http://www.genome.jp/dbget-bin/www_bget?ko:K02256	ko00190(Oxidative phosphorylation);ko04260(Cardiac muscle contraction)	KOG4769	Cytochrome c oxidase, subunit I	C	sp|Q36775|COX1_GADMO	Cytochrome c oxidase subunit 1 OS=Gadus morhua OX=8049 GN=mt-co1 PE=3 SV=1
shibanyu_transcript_6397	13.88	13.72	14.29	5.26	5.75	6.18	-1.22316	9.06e-11	2.77e-09	XP_020516751.1	serine/arginine-rich splicing factor 10-like [Labrus bergylta]	GO:0000381(regulation of alternative mRNA splicing, via spliceosome)	*	GO:0003723(RNA binding)	K12900|FUSIP1|http://www.genome.jp/dbget-bin/www_bget?ko:K12900	ko03040(Spliceosome)	KOG0118	FOG: RRM domain	R	sp|O75494|SRS10_HUMAN	Serine/arginine-rich splicing factor 10 OS=Homo sapiens OX=9606 GN=SRSF10 PE=1 SV=1
shibanyu_transcript_9768	1687.38	2258.63	2275.83	670.13	685.26	520.49	-1.69018	5.87e-20	5.84e-18	*	*	*	*	*	*	*	*	*	*	*	*
shibanyu_transcript_5995	254.11	219.3	351.34	1068.39	648.33	1000.4	1.81071	2.37e-07	4e-06	ALJ92403.1	complement component C9 [Epinephelus coioides]	GO:0071391(cellular response to estrogen stimulus);GO:0006955(immune response)	GO:0005579(membrane attack complex)	*	K04000|C9|http://www.genome.jp/dbget-bin/www_bget?ko:K04000	ko04610(Complement and coagulation cascades)	*	*	*	sp|P79755|CO9_TAKRU	Complement component C9 OS=Takifugu rubripes OX=31033 GN=c9 PE=3 SV=1
shibanyu_transcript_7534	22.28	10.41	0	0	0	0	-9.69157	0.00796825	0.0448842	NP_938180.1	eukaryotic translation initiation factor 4A, isoform 1A [Danio rerio]	GO:0002183(cytoplasmic translational initiation)	*	GO:0005524(ATP binding);GO:0003723(RNA binding);GO:0003743(translation initiation factor activity);GO:0004386(helicase activity);GO:0003676(nucleic acid binding)	K03257|EIF4A|http://www.genome.jp/dbget-bin/www_bget?ko:K03257	ko03013(RNA transport)	KOG0327	Translation initiation factor 4F, helicase subunit (eIF-4A) and related helicases	J	sp|Q3SZ54|IF4A1_BOVIN	Eukaryotic initiation factor 4A-I OS=Bos taurus OX=9913 GN=EIF4A1 PE=2 SV=1
shibanyu_transcript_571	2.14	1.52	1.13	9.08	12.12	9.48	2.73144	2.16e-11	7.49e-10	XP_022613626.1	alanine aminotransferase 2-like isoform X1 [Seriola dumerili]	GO:0009058(biosynthetic process)	*	GO:0003824(catalytic activity);GO:0030170(pyridoxal phosphate binding)	K00814|GPT, ALT|http://www.genome.jp/dbget-bin/www_bget?ko:K00814	ko00250(Alanine, aspartate and glutamate metabolism);ko00220(Arginine biosynthesis);ko00710(Carbon fixation in photosynthetic organisms);ko01210(2-Oxocarboxylic acid metabolism);ko01230(Biosynthesis of amino acids);ko01200(Carbon metabolism)	KOG0258	Alanine aminotransferase	E	sp|Q6NYL5|ALAT2_DANRE	Alanine aminotransferase 2-like OS=Danio rerio OX=7955 GN=gpt2l PE=2 SV=2
shibanyu_transcript_8217	25.72	29.82	47.98	191.13	203.26	135.33	2.43331	1.09e-15	7.48e-14	AEJ91608.1	angiotensinogen [Oplegnathus fasciatus]	GO:0003081(regulation of systemic arterial blood pressure by renin-angiotensin)	GO:0005615(extracellular space)	*	K09821|AGT|http://www.genome.jp/dbget-bin/www_bget?ko:K09821	ko04270(Vascular smooth muscle contraction);ko04924(Renin secretion);ko04614(Renin-angiotensin system)	KOG2392	Serpin	V	sp|A6QPQ2|SPA38_BOVIN	Serpin A3-8 OS=Bos taurus OX=9913 GN=SERPINA3-8 PE=2 SV=1
shibanyu_transcript_9945	19.96	30.07	9.23	0	0	0	-9.38966	3.77e-10	1.03e-08	*	*	*	*	*	*	*	*	*	*	*	*
shibanyu_transcript_9966	289.52	305.73	249.8	562.86	628.29	718.7	1.20305	1e-06	1.54e-05	AEM37752.1	type IV antifreeze protein, partial [Epinephelus bruneus]	*	*	*	*	*	*	*	*	*	*
shibanyu_transcript_7855	20.44	17.27	30.87	61.27	74.81	60.37	1.59394	4.74e-10	1.27e-08	XP_026168742.1	elongation factor 1-delta-like isoform X2 [Mastacembelus armatus]	*	*	*	K15410|EEF1D|http://www.genome.jp/dbget-bin/www_bget?ko:K15410	*	KOG1668	Elongation factor 1 beta/delta chain	K	sp|P29693|EF1D_XENLA	Elongation factor 1-delta OS=Xenopus laevis OX=8355 GN=eef1d PE=1 SV=1
shibanyu_transcript_3634	0.48	0.24	0.12	2.82	5.87	27.05	5.45342	1.69e-06	2.54e-05	XP_022620754.1	GTP-binding protein Rhes-like [Seriola dumerili]	GO:0007165(signal transduction)	GO:0016020(membrane)	GO:0005525(GTP binding);GO:0003924(GTPase activity)	*	*	KOG0395	Ras-related GTPase	R	sp|Q96D21|RHES_HUMAN	GTP-binding protein Rhes OS=Homo sapiens OX=9606 GN=RASD2 PE=1 SV=1
shibanyu_transcript_2479	53.18	80.2	65.1	219.34	354.22	228.59	2.07609	3.45e-12	1.35e-10	XP_019121332.1	uncharacterized protein LOC104921026 [Larimichthys crocea]	*	*	GO:0016491(oxidoreductase activity)	*	*	*	*	*	sp|Q9V0D5|MDH_PYRAB	Malate dehydrogenase OS=Pyrococcus abyssi (strain GE5 / Orsay) OX=272844 GN=mdh PE=3 SV=1
shibanyu_transcript_2056	103.7	0	0.56	0	0	0	-26.6609	8.84e-12	3.31e-10	XP_018540807.1	PREDICTED: atrial natriuretic peptide receptor 2-like [Lates calcarifer]	GO:0060038(cardiac muscle cell proliferation);GO:0035556(intracellular signal transduction)	GO:0016021(integral component of membrane)	GO:0005524(ATP binding);GO:0004383(guanylate cyclase activity);GO:0004672(protein kinase activity)	K12324|ANPRB, NPR2|http://www.genome.jp/dbget-bin/www_bget?ko:K12324	ko04022(cGMP - PKG signaling pathway);ko00230(Purine metabolism);ko04270(Vascular smooth muscle contraction);ko04921(Oxytocin signaling pathway)	KOG1023	Natriuretic peptide receptor, guanylate cyclase	T	sp|P55202|ANPRB_ANGJA	Atrial natriuretic peptide receptor 2 OS=Anguilla japonica OX=7937 GN=npr2 PE=2 SV=1
shibanyu_transcript_9351	8.98	2.59	3.35	0.31	0	0.36	-4.80752	6.27e-05	0.000690007	XP_018529572.1	PREDICTED: uncharacterized protein LOC108881857 [Lates calcarifer]	*	*	*	*	*	*	*	*	*	*
shibanyu_transcript_1162	56.43	52.68	68.44	191.83	217.73	131.16	1.67521	9.86e-12	3.63e-10	XP_018545007.1	PREDICTED: pyruvate dehydrogenase (acetyl-transferring) kinase isozyme 2, mitochondrial-like [Lates calcarifer]	*	GO:0005759(mitochondrial matrix)	GO:0005524(ATP binding);GO:0004672(protein kinase activity)	K00898|PDK2_3_4|http://www.genome.jp/dbget-bin/www_bget?ko:K00898	*	KOG0787	Dehydrogenase kinase	T	sp|Q9JK42|PDK2_MOUSE	[Pyruvate dehydrogenase (acetyl-transferring)] kinase isozyme 2, mitochondrial OS=Mus musculus OX=10090 GN=Pdk2 PE=1 SV=2
shibanyu_transcript_6074	2.34	1.56	2.66	3.02	17.95	7.05	2.13253	0.00512497	0.0312649	XP_018536730.1	PREDICTED: LOW QUALITY PROTEIN: phosphoserine phosphatase [Lates calcarifer]	GO:0006564(L-serine biosynthetic process)	*	GO:0004647(phosphoserine phosphatase activity)	K01079|serB, PSPH|http://www.genome.jp/dbget-bin/www_bget?ko:K01079	ko00260(Glycine, serine and threonine metabolism);ko00680(Methane metabolism);ko01230(Biosynthesis of amino acids);ko01200(Carbon metabolism)	KOG1615	Phosphoserine phosphatase	E	sp|P78330|SERB_HUMAN	Phosphoserine phosphatase OS=Homo sapiens OX=9606 GN=PSPH PE=1 SV=2
shibanyu_transcript_1935	0	0	0.06	2.42	0.93	5.14	8.07931	2.67e-07	4.45e-06	XP_018526801.1	PREDICTED: proline dehydrogenase 1, mitochondrial-like isoform X1 [Lates calcarifer]	GO:0006562(proline catabolic process)	*	GO:0004657(proline dehydrogenase activity)	K00318|PRODH|http://www.genome.jp/dbget-bin/www_bget?ko:K00318	ko00330(Arginine and proline metabolism)	KOG0186	Proline oxidase	E	sp|Q148G5|PROD_BOVIN	Proline dehydrogenase 1, mitochondrial OS=Bos taurus OX=9913 GN=PRODH PE=2 SV=1
shibanyu_transcript_8947	1308.04	1473.89	2406.71	6320.24	3301.4	3274.87	1.40075	0.00150227	0.0113092	ADK73984.1	leukocyte cell-derived chemotaxin-2 [Epinephelus coioides]	*	*	GO:0046872(metal ion binding)	*	*	*	*	*	sp|O88803|LECT2_MOUSE	Leukocyte cell-derived chemotaxin-2 OS=Mus musculus OX=10090 GN=Lect2 PE=1 SV=1
shibanyu_transcript_3077	60.7	97.75	100.2	31.5	38.77	19.03	-1.46243	6.62e-05	0.000723994	XP_023149212.1	cytochrome P450 2J2-like [Amphiprion ocellaris]	*	*	GO:0020037(heme binding);GO:0005506(iron ion binding);GO:0016712(oxidoreductase activity, acting on paired donors, with incorporation or reduction of molecular oxygen, reduced flavin or flavoprotein as one donor, and incorporation of one atom of oxygen)	K07418|CYP2J|http://www.genome.jp/dbget-bin/www_bget?ko:K07418	ko00590(Arachidonic acid metabolism);ko00591(Linoleic acid metabolism);ko04212(Longevity regulating pathway - worm);ko04913(Ovarian Steroidogenesis);ko04726(Serotonergic synapse);ko04750(Inflammatory mediator regulation of TRP channels)	KOG0156	Cytochrome P450 CYP2 subfamily	Q	sp|P51589|CP2J2_HUMAN	Cytochrome P450 2J2 OS=Homo sapiens OX=9606 GN=CYP2J2 PE=1 SV=2
shibanyu_transcript_5262	20.84	31.7	12.02	237.76	484.73	66.1	3.61723	2.36e-05	0.000284192	AEM37687.1	cysteine dioxygenase, partial [Epinephelus bruneus]	GO:0042412(taurine biosynthetic process)	*	GO:0017172(cysteine dioxygenase activity);GO:0005506(iron ion binding)	K00456|CDO1|http://www.genome.jp/dbget-bin/www_bget?ko:K00456	ko00270(Cysteine and methionine metabolism);ko00430(Taurine and hypotaurine metabolism)	KOG4064	Cysteine dioxygenase CDO1	E	sp|Q6NWZ9|CDO1_DANRE	Cysteine dioxygenase type 1 OS=Danio rerio OX=7955 GN=cdo1 PE=2 SV=1
shibanyu_transcript_7027	4.7	3.17	3.53	1.53	0.95	1.66	-1.40719	0.00207674	0.0148464	XP_026155818.1	protein N-terminal glutamine amidohydrolase [Mastacembelus armatus]	*	*	GO:0008418(protein-N-terminal asparagine amidohydrolase activity);GO:0070773(protein-N-terminal glutamine amidohydrolase activity)	*	*	KOG3261	Uncharacterized conserved protein	S	sp|Q1LWX3|NTAQ1_DANRE	Protein N-terminal glutamine amidohydrolase OS=Danio rerio OX=7955 GN=wdyhv1 PE=2 SV=1
shibanyu_transcript_6661	63.84	51.16	60.79	29.1	25.03	26.88	-1.05693	1.28e-06	1.95e-05	XP_022623710.1	maltase-glucoamylase, intestinal-like [Seriola dumerili]	GO:0005975(carbohydrate metabolic process)	GO:0016021(integral component of membrane)	GO:0030246(carbohydrate binding);GO:0004553(hydrolase activity, hydrolyzing O-glycosyl compounds)	K12047|MGAM|http://www.genome.jp/dbget-bin/www_bget?ko:K12047	ko00052(Galactose metabolism);ko00500(Starch and sucrose metabolism);ko04973(Carbohydrate digestion and absorption)	KOG1065	Maltase glucoamylase and related hydrolases, glycosyl hydrolase family 31	G	sp|O43451|MGA_HUMAN	Maltase-glucoamylase, intestinal OS=Homo sapiens OX=9606 GN=MGAM PE=1 SV=5
shibanyu_transcript_7011	5.79	5.62	8.18	1.27	1.02	1.53	-2.28813	1.63e-11	5.77e-10	AEB31298.1	hypothetical protein, partial [Epinephelus bruneus]	*	*	GO:0046983(protein dimerization activity)	*	*	KOG4029	Transcription factor HAND2/Transcription factor TAL1/TAL2/LYL1	K	sp|Q32PV5|TCF21_DANRE	Transcription factor 21 OS=Danio rerio OX=7955 GN=tcf21 PE=2 SV=1
shibanyu_transcript_4804	40.62	36.49	17.29	143.78	140.41	139.86	2.19888	6.51e-06	8.81e-05	XP_023147530.1	S-methyl-5'-thioadenosine phosphorylase [Amphiprion ocellaris]	GO:0019509(L-methionine salvage from methylthioadenosine);GO:0006166(purine ribonucleoside salvage)	GO:0005737(cytoplasm);GO:0005634(nucleus)	GO:0017061(S-methyl-5-thioadenosine phosphorylase activity)	K00772|mtaP, MTAP|http://www.genome.jp/dbget-bin/www_bget?ko:K00772	ko00270(Cysteine and methionine metabolism)	KOG3985	Methylthioadenosine phosphorylase MTAP	F	sp|Q7ZV22|MTAP_DANRE	S-methyl-5'-thioadenosine phosphorylase OS=Danio rerio OX=7955 GN=mtap PE=2 SV=2
shibanyu_transcript_1146	0.6	37.04	37.97	1.7	1.58	1.25	-3.94263	0.00192052	0.0139151	XP_023139244.1	heparin cofactor 2 [Amphiprion ocellaris]	*	GO:0005615(extracellular space)	*	K03912|SERPIND1, HCF2|http://www.genome.jp/dbget-bin/www_bget?ko:K03912	ko04610(Complement and coagulation cascades)	KOG2392	Serpin	V	sp|P49182|HEP2_MOUSE	Heparin cofactor 2 OS=Mus musculus OX=10090 GN=Serpind1 PE=1 SV=1
shibanyu_transcript_787	1.35	0.65	0.44	4.03	8.52	9.22	3.19834	4.01e-06	5.64e-05	ANF04049.4	3-hydroxy-3-methylglutaryl-CoA reductase [Epinephelus lanceolatus]	GO:0015936(coenzyme A metabolic process);GO:0008299(isoprenoid biosynthetic process);GO:0007519(skeletal muscle tissue development)	GO:0005789(endoplasmic reticulum membrane);GO:0016021(integral component of membrane)	GO:0004420(hydroxymethylglutaryl-CoA reductase (NADPH) activity);GO:0050661(NADP binding)	K00021|HMGCR|http://www.genome.jp/dbget-bin/www_bget?ko:K00021	ko04152(AMPK signaling pathway);ko00900(Terpenoid backbone biosynthesis);ko04976(Bile secretion)	KOG2480	3-hydroxy-3-methylglutaryl-CoA (HMG-CoA) reductase	I	sp|A7Z064|HMDH_BOVIN	3-hydroxy-3-methylglutaryl-coenzyme A reductase OS=Bos taurus OX=9913 GN=HMGCR PE=2 SV=2
shibanyu_transcript_837	12.54	12.29	12.5	4.83	6.17	5.52	-1.10924	4.52e-11	1.47e-09	XP_023155085.1	scm-like with four MBT domains protein 1 isoform X1 [Amphiprion ocellaris]	GO:0006355(regulation of transcription, DNA-templated)	GO:0005634(nucleus)	GO:0042393(histone binding);GO:0003714(transcription corepressor activity)	*	*	KOG3766	Polycomb group protein SCM/L(3)MBT (tumor-supressor in Drosophila and humans)	K	sp|Q9UHJ3|SMBT1_HUMAN	Scm-like with four MBT domains protein 1 OS=Homo sapiens OX=9606 GN=SFMBT1 PE=1 SV=2
shibanyu_transcript_836	4.25	8.82	7.82	22.12	22.15	26.09	1.84573	9e-08	1.63e-06	XP_022061446.1	polyadenylate-binding protein-interacting protein 2B [Acanthochromis polyacanthus]	*	*	*	*	*	*	*	*	sp|Q9ULR5|PAI2B_HUMAN	Polyadenylate-binding protein-interacting protein 2B OS=Homo sapiens OX=9606 GN=PAIP2B PE=1 SV=2
shibanyu_transcript_5844	2.01	2.72	2.02	14.83	6.66	25.6	2.91332	1.09e-05	0.00013962	ATG88138.1	adipose triglyceride lipase [Epinephelus fuscoguttatus x Epinephelus lanceolatus]	GO:0016042(lipid catabolic process);GO:0010898(positive regulation of triglyceride catabolic process)	*	GO:0004806(triglyceride lipase activity)	*	*	*	*	*	*	*
shibanyu_transcript_1288	0.61	2	0.24	144.65	98.98	93.93	6.95331	4.32e-15	2.76e-13	XP_006797767.1	PREDICTED: calcium-binding mitochondrial carrier protein SCaMC-2-A-like [Neolamprologus brichardi]	*	GO:0016021(integral component of membrane);GO:0005743(mitochondrial inner membrane)	GO:0005509(calcium ion binding);GO:0022857(transmembrane transporter activity)	K14684|SLC25A23S|http://www.genome.jp/dbget-bin/www_bget?ko:K14684	*	KOG0036	Predicted mitochondrial carrier protein	F	sp|Q6NYZ6|SCM2A_DANRE	Calcium-binding mitochondrial carrier protein SCaMC-2-A OS=Danio rerio OX=7955 GN=slc25a25a PE=2 SV=1
shibanyu_transcript_1046	12.83	12.93	17.75	34.53	57.87	90.72	2.16753	4.68e-06	6.52e-05	XP_010744710.1	death-associated protein kinase 2 isoform X2 [Larimichthys crocea]	*	*	GO:0005524(ATP binding);GO:0004674(protein serine/threonine kinase activity)	K08803|DAPK|http://www.genome.jp/dbget-bin/www_bget?ko:K08803	ko04140(Autophagy - animal)	KOG0032	Ca2+/calmodulin-dependent protein kinase, EF-Hand protein superfamily	T	sp|Q9UIK4|DAPK2_HUMAN	Death-associated protein kinase 2 OS=Homo sapiens OX=9606 GN=DAPK2 PE=1 SV=1
shibanyu_transcript_812	3.32	4.26	4.56	132.49	147.81	160.19	5.26549	2.22e-182	7.15e-179	XP_022605489.1	serine/threonine-protein kinase pim-3 [Seriola dumerili]	GO:0043066(negative regulation of apoptotic process)	GO:0005737(cytoplasm)	GO:0005524(ATP binding);GO:0004674(protein serine/threonine kinase activity)	K08807|PIM3|http://www.genome.jp/dbget-bin/www_bget?ko:K08807	*	KOG0583	Serine/threonine protein kinase	T	sp|Q9PU85|PIM3_COTJA	Serine/threonine-protein kinase pim-3 OS=Coturnix japonica OX=93934 GN=PIM3 PE=2 SV=1
shibanyu_transcript_1315	2.44	3.01	3.03	20.7	15.12	7.73	2.43177	1.4e-07	2.43e-06	XP_010727623.1	protein sprouty homolog 4 [Larimichthys crocea]	GO:0030097(hemopoiesis);GO:0070373(negative regulation of ERK1 and ERK2 cascade);GO:0040037(negative regulation of fibroblast growth factor receptor signaling pathway);GO:0021594(rhombomere formation);GO:0048741(skeletal muscle fiber development);GO:0007275(multicellular organism development)	GO:0016020(membrane)	*	K17385|SPRY4|http://www.genome.jp/dbget-bin/www_bget?ko:K17385	*	*	*	*	sp|A2VDU1|SPY4_BOVIN	Protein sprouty homolog 4 OS=Bos taurus OX=9913 GN=SPRY4 PE=2 SV=1
shibanyu_transcript_8911	26.67	40.85	59.49	90.58	78.82	123.56	1.30195	0.000926585	0.00761062	*	*	*	*	*	*	*	*	*	*	*	*
shibanyu_transcript_871	7.74	6.21	5.63	0	0	0	-10.7184	2.26e-17	1.83e-15	XP_010738574.3	ERBB receptor feedback inhibitor 1 [Larimichthys crocea]	*	*	*	*	*	*	*	*	sp|Q99JZ7|ERRFI_MOUSE	ERBB receptor feedback inhibitor 1 OS=Mus musculus OX=10090 GN=Errfi1 PE=1 SV=1
shibanyu_transcript_204	193.52	219.01	138.04	352.6	475.27	474.08	1.29508	0.000165408	0.00166114	ANF04049.4	3-hydroxy-3-methylglutaryl-CoA reductase [Epinephelus lanceolatus]	GO:0015936(coenzyme A metabolic process);GO:0008299(isoprenoid biosynthetic process);GO:0007519(skeletal muscle tissue development)	GO:0005789(endoplasmic reticulum membrane);GO:0016021(integral component of membrane)	GO:0004420(hydroxymethylglutaryl-CoA reductase (NADPH) activity);GO:0050661(NADP binding)	K00021|HMGCR|http://www.genome.jp/dbget-bin/www_bget?ko:K00021	ko04152(AMPK signaling pathway);ko00900(Terpenoid backbone biosynthesis);ko04976(Bile secretion)	KOG2480	3-hydroxy-3-methylglutaryl-CoA (HMG-CoA) reductase	I	sp|A7Z064|HMDH_BOVIN	3-hydroxy-3-methylglutaryl-coenzyme A reductase OS=Bos taurus OX=9913 GN=HMGCR PE=2 SV=2
shibanyu_transcript_4848	6.14	4.62	6.06	9.37	21.64	14.79	1.49736	0.000292527	0.00275971	XP_018553742.1	PREDICTED: isopentenyl-diphosphate Delta-isomerase 1 [Lates calcarifer]	GO:0008299(isoprenoid biosynthetic process)	*	GO:0016787(hydrolase activity);GO:0004452(isopentenyl-diphosphate delta-isomerase activity)	K01823|idi, IDI|http://www.genome.jp/dbget-bin/www_bget?ko:K01823	ko00900(Terpenoid backbone biosynthesis)	KOG0142	Isopentenyl pyrophosphate:dimethylallyl pyrophosphate isomerase	Q	sp|Q4R4W5|IDI1_MACFA	Isopentenyl-diphosphate Delta-isomerase 1 OS=Macaca fascicularis OX=9541 GN=IDI1 PE=2 SV=2
shibanyu_transcript_5442	72.67	135.21	82.3	304.04	356.66	281.3	1.7573	3.64e-07	5.95e-06	XP_005750826.1	PREDICTED: high mobility group protein B1-like [Pundamilia nyererei]	GO:0031103(axon regeneration);GO:0030900(forebrain development);GO:0009409(response to cold)	GO:0005634(nucleus);GO:0005886(plasma membrane)	GO:0003677(DNA binding)	K10802|HMGB1|http://www.genome.jp/dbget-bin/www_bget?ko:K10802	ko04217(Necroptosis);ko04140(Autophagy - animal);ko03410(Base excision repair)	KOG0381	HMG box-containing protein	R	sp|B2RPK0|HGB1A_HUMAN	Putative high mobility group protein B1-like 1 OS=Homo sapiens OX=9606 GN=HMGB1P1 PE=5 SV=1
shibanyu_transcript_6949	31.84	36.11	26.5	18.29	8.67	9.34	-1.32405	0.00458644	0.0284654	XP_026169605.1	uncharacterized protein LOC113134441 [Mastacembelus armatus]	*	*	*	*	*	*	*	*	*	*
shibanyu_transcript_599	26.27	25.69	35.78	55.16	79.9	34.75	1.01898	0.00588745	0.0350971	CBN81681.1	Glucose-6-phosphatase [Dicentrarchus labrax]	GO:0006094(gluconeogenesis)	GO:0005789(endoplasmic reticulum membrane);GO:0016021(integral component of membrane)	GO:0004346(glucose-6-phosphatase activity)	K01084|G6PC|http://www.genome.jp/dbget-bin/www_bget?ko:K01084	ko04152(AMPK signaling pathway);ko04068(FoxO signaling pathway);ko04151(PI3K-Akt signaling pathway);ko00052(Galactose metabolism);ko00010(Glycolysis / Gluconeogenesis);ko00500(Starch and sucrose metabolism);ko04973(Carbohydrate digestion and absorption);ko04920(Adipocytokine signaling pathway);ko04922(Glucagon signaling pathway);ko04910(Insulin signaling pathway)	*	*	*	sp|O42153|G6PC_HAPNU	Glucose-6-phosphatase OS=Haplochromis nubilus OX=51172 GN=g6pc PE=2 SV=1
shibanyu_transcript_10488	176.4	194.82	212.65	411.9	413.39	487.32	1.2041	5.18e-15	3.27e-13	AER42703.1	pancreatic progenitor cell differentiation and proliferation factor [Epinephelus coioides]	GO:0030154(cell differentiation);GO:0007275(multicellular organism development);GO:0001708(cell fate specification);GO:0008283(cell population proliferation);GO:0031017(exocrine pancreas development)	*	*	*	*	*	*	*	sp|Q6PFP3|PDPFA_DANRE	Pancreatic progenitor cell differentiation and proliferation factor A OS=Danio rerio OX=7955 GN=ppdpfa PE=2 SV=1
shibanyu_transcript_4717	0	0	89.57	0	0	0	-25.5819	5.84e-11	1.86e-09	XP_026205197.1	adenosylhomocysteinase [Anabas testudineus]	GO:0006730(one-carbon metabolic process);GO:0033353(S-adenosylmethionine cycle)	*	GO:0004013(adenosylhomocysteinase activity)	K01251|E3.3.1.1, ahcY|http://www.genome.jp/dbget-bin/www_bget?ko:K01251	ko00270(Cysteine and methionine metabolism)	KOG1370	S-adenosylhomocysteine hydrolase	H	sp|P51893|SAHHA_XENLA	Adenosylhomocysteinase A OS=Xenopus laevis OX=8355 GN=ahcy-a PE=2 SV=1
shibanyu_transcript_4263	21.51	16.54	14.57	290.93	419.72	132.97	4.02986	9.9e-14	5e-12	NP_001298269.1	perilipin-2 [Oreochromis niloticus]	*	*	*	K17284|PLIN2, ADRP|http://www.genome.jp/dbget-bin/www_bget?ko:K17284	ko03320(PPAR signaling pathway)	*	*	*	sp|Q99541|PLIN2_HUMAN	Perilipin-2 OS=Homo sapiens OX=9606 GN=PLIN2 PE=1 SV=2
shibanyu_transcript_3118	2.23	11.21	4.45	304.46	244.36	382.65	5.79339	7.06e-16	4.98e-14	XP_018517332.1	PREDICTED: 1,25-dihydroxyvitamin D(3) 24-hydroxylase, mitochondrial [Lates calcarifer]	*	*	GO:0020037(heme binding);GO:0005506(iron ion binding);GO:0004497(monooxygenase activity);GO:0016705(oxidoreductase activity, acting on paired donors, with incorporation or reduction of molecular oxygen)	K07436|CYP24A1|http://www.genome.jp/dbget-bin/www_bget?ko:K07436	ko00100(Steroid biosynthesis)	KOG0159	Cytochrome P450 CYP11/CYP12/CYP24/CYP27 subfamilies	Q	sp|Q07973|CP24A_HUMAN	1,25-dihydroxyvitamin D(3) 24-hydroxylase, mitochondrial OS=Homo sapiens OX=9606 GN=CYP24A1 PE=1 SV=2
shibanyu_transcript_10891	112.46	134.05	120.36	2.2	3.7	1.06	-5.76832	4.29e-36	1.25e-33	XP_022619270.1	histidine triad nucleotide-binding protein 1 [Seriola dumerili]	*	*	GO:0003824(catalytic activity)	K02503|HINT1, hinT, hit|http://www.genome.jp/dbget-bin/www_bget?ko:K02503	*	KOG3275	Zinc-binding protein of the histidine triad (HIT) family	T	sp|P62958|HINT1_BOVIN	Histidine triad nucleotide-binding protein 1 OS=Bos taurus OX=9913 GN=HINT1 PE=1 SV=2
shibanyu_transcript_2554	5.51	8.05	5.66	7.67	26.47	23.52	1.64166	0.00555201	0.0334913	XP_027140740.1	UPF0764 protein C16orf89 homolog [Larimichthys crocea]	*	*	*	*	*	*	*	*	sp|A7MCS3|CP089_DANRE	UPF0764 protein C16orf89 homolog OS=Danio rerio OX=7955 PE=2 SV=2
shibanyu_transcript_402	14.03	0	0	0	0	0	-23.8299	1.07e-09	2.66e-08	XP_018539234.1	PREDICTED: fibronectin-like isoform X1 [Lates calcarifer]	GO:0003181(atrioventricular valve morphogenesis);GO:0003128(heart field specification);GO:0001756(somitogenesis)	GO:0005576(extracellular region)	*	K05717|FN1|http://www.genome.jp/dbget-bin/www_bget?ko:K05717	ko04810(Regulation of actin cytoskeleton);ko04510(Focal adhesion);ko04151(PI3K-Akt signaling pathway);ko04512(ECM-receptor interaction)	*	*	*	sp|P04937|FINC_RAT	Fibronectin OS=Rattus norvegicus OX=10116 GN=Fn1 PE=1 SV=2
shibanyu_transcript_4867	262.83	194.22	243.47	527.68	941.7	545.98	1.57037	4.09e-06	5.73e-05	XP_010733619.1	G0/G1 switch protein 2 [Larimichthys crocea]	*	GO:0016021(integral component of membrane)	*	*	*	*	*	*	sp|Q61585|G0S2_MOUSE	G0/G1 switch protein 2 OS=Mus musculus OX=10090 GN=G0s2 PE=1 SV=1
shibanyu_transcript_5035	2.82	0.76	8.47	29.33	23.99	75.3	3.58413	0.000375917	0.00345193	*	*	*	*	*	*	*	*	*	*	*	*
shibanyu_transcript_6061	12.7	10.26	17.75	58.76	83.97	81.6	2.54115	5.07e-18	4.37e-16	*	*	*	*	*	*	*	*	*	*	*	*
shibanyu_transcript_7322	21.06	24.37	26.83	61.83	82.06	57.31	1.53871	2.67e-17	2.15e-15	*	*	*	*	*	*	*	*	*	*	*	*
shibanyu_transcript_3282	0	0	0	257.01	0	0	25.8037	3.98e-11	1.32e-09	ACH53600.1	hepatic lipase [Epinephelus coioides]	*	*	*	K01046|E3.1.1.3|http://www.genome.jp/dbget-bin/www_bget?ko:K01046	ko00561(Glycerolipid metabolism)	*	*	*	sp|P27656|LIPC_MOUSE	Hepatic triacylglycerol lipase OS=Mus musculus OX=10090 GN=Lipc PE=2 SV=2
shibanyu_transcript_1432	0.15	0.24	0.52	5.66	0.88	3.72	3.63083	8.07e-05	0.000864826	AME21336.1	TLR5S [Epinephelus coioides]	*	*	*	K10168|TLR5|http://www.genome.jp/dbget-bin/www_bget?ko:K10168	ko04620(Toll-like receptor signaling pathway)	KOG4641	FOG: Toll/interleukin receptor and related proteins containing LRR and TIR repeats	T	sp|O60602|TLR5_HUMAN	Toll-like receptor 5 OS=Homo sapiens OX=9606 GN=TLR5 PE=1 SV=4
shibanyu_transcript_1937	0	0	0	31.64	0	0	23.3996	2.11e-09	4.99e-08	XP_027147520.1	formimidoyltransferase-cyclodeaminase [Larimichthys crocea]	GO:0044237(cellular metabolic process)	GO:0005794(Golgi apparatus)	GO:0005542(folic acid binding);GO:0016740(transferase activity)	K13990|FTCD|http://www.genome.jp/dbget-bin/www_bget?ko:K13990	ko00340(Histidine metabolism);ko00670(One carbon pool by folate)	*	*	*	sp|Q9YH58|FTCD_CHICK	Formimidoyltransferase-cyclodeaminase OS=Gallus gallus OX=9031 GN=FTCD PE=2 SV=1
shibanyu_transcript_371	12.37	15.43	19.51	64.24	117.66	58.23	2.41514	1.55e-11	5.53e-10	XP_018534447.1	PREDICTED: LOW QUALITY PROTEIN: sterol O-acyltransferase 2-like [Lates calcarifer]	*	*	*	K00637|E2.3.1.26, SOAT|http://www.genome.jp/dbget-bin/www_bget?ko:K00637	ko00100(Steroid biosynthesis)	KOG0380	Sterol O-acyltransferase/Diacylglycerol O-acyltransferase	I	sp|P35610|SOAT1_HUMAN	Sterol O-acyltransferase 1 OS=Homo sapiens OX=9606 GN=SOAT1 PE=1 SV=3
shibanyu_transcript_4159	0.83	1.76	1.7	9.92	5.2	12.66	2.83337	5.35e-07	8.6e-06	XP_020492922.1	complement factor H-like [Labrus bergylta]	*	*	*	K04004|CFH, HF1|http://www.genome.jp/dbget-bin/www_bget?ko:K04004	ko04610(Complement and coagulation cascades)	*	*	*	sp|P08603|CFAH_HUMAN	Complement factor H OS=Homo sapiens OX=9606 GN=CFH PE=1 SV=4
shibanyu_transcript_6675	51.33	40.69	40.19	9.57	9.57	12.03	-2.03236	9.67e-12	3.57e-10	AAN02166.1	gastrula specific embryonic protein 1 [Epinephelus coioides]	*	*	*	*	*	*	*	*	*	*
shibanyu_transcript_2593	90.37	110.93	110.91	538.41	497.29	494.37	2.36937	2.37e-76	1.53e-73	AEJ91608.1	angiotensinogen [Oplegnathus fasciatus]	GO:0003081(regulation of systemic arterial blood pressure by renin-angiotensin)	GO:0005615(extracellular space)	*	K09821|AGT|http://www.genome.jp/dbget-bin/www_bget?ko:K09821	ko04270(Vascular smooth muscle contraction);ko04924(Renin secretion);ko04614(Renin-angiotensin system)	KOG2392	Serpin	V	sp|P01015|ANGT_RAT	Angiotensinogen OS=Rattus norvegicus OX=10116 GN=Agt PE=1 SV=1
shibanyu_transcript_7805	384.3	354.88	1282.51	111.4	78.15	86.86	-2.74414	7.39e-06	9.89e-05	XP_008304241.1	PREDICTED: stress-associated endoplasmic reticulum protein 1 [Stegastes partitus]	*	*	*	*	*	KOG3491	Predicted membrane protein	S	sp|Q3ZBR1|SERP1_BOVIN	Stress-associated endoplasmic reticulum protein 1 OS=Bos taurus OX=9913 GN=SERP1 PE=3 SV=1
shibanyu_transcript_11195	0	0	68.66	0	0	0	-21.7989	2.46e-08	4.97e-07	*	*	*	*	*	*	*	*	*	*	*	*
shibanyu_transcript_1105	2.22	3.58	3.95	4.26	8.1	11	1.35969	0.00616922	0.0363265	XP_003443932.1	endoplasmin [Oreochromis niloticus]	GO:0050830(defense response to Gram-positive bacterium);GO:0035889(otolith tethering);GO:0006457(protein folding);GO:0001666(response to hypoxia)	*	GO:0005524(ATP binding);GO:0051082(unfolded protein binding)	K09487|HSP90B, TRA1|http://www.genome.jp/dbget-bin/www_bget?ko:K09487	ko04151(PI3K-Akt signaling pathway);ko04141(Protein processing in endoplasmic reticulum);ko04915(Estrogen signaling pathway);ko04918(Thyroid hormone synthesis);ko04626(Plant-pathogen interaction);ko04657(IL-17 signaling pathway)	KOG0020	Endoplasmic reticulum glucose-regulated protein (GRP94/endoplasmin), HSP90 family	O	sp|Q95M18|ENPL_BOVIN	Endoplasmin OS=Bos taurus OX=9913 GN=HSP90B1 PE=2 SV=1
shibanyu_transcript_5846	3.24	3.32	2.23	0.84	0.75	0.32	-2.1593	4.46e-05	0.000509886	XP_026206532.1	uncharacterized protein LOC113155980 isoform X1 [Anabas testudineus]	*	*	*	*	*	*	*	*	*	*
shibanyu_transcript_8105	361.76	464.54	348.5	1001.87	591.99	818.69	1.10016	0.00189015	0.0137467	ADK73984.1	leukocyte cell-derived chemotaxin-2 [Epinephelus coioides]	*	*	GO:0046872(metal ion binding)	*	*	*	*	*	sp|O88803|LECT2_MOUSE	Leukocyte cell-derived chemotaxin-2 OS=Mus musculus OX=10090 GN=Lect2 PE=1 SV=1
shibanyu_transcript_1394	8.33	13.4	12.43	5.02	3.02	2.41	-1.62538	9.89e-05	0.00103215	XP_022596669.1	beta-galactosidase-like isoform X1 [Seriola dumerili]	GO:0005975(carbohydrate metabolic process)	*	GO:0004565(beta-galactosidase activity)	K12309|GLB1, ELNR1|http://www.genome.jp/dbget-bin/www_bget?ko:K12309	ko04142(Lysosome);ko00052(Galactose metabolism);ko00531(Glycosaminoglycan degradation);ko00604(Glycosphingolipid biosynthesis - ganglio series);ko00511(Other glycan degradation);ko00600(Sphingolipid metabolism)	KOG0496	Beta-galactosidase	G	sp|Q58D55|BGAL_BOVIN	Beta-galactosidase OS=Bos taurus OX=9913 GN=GLB1 PE=2 SV=1
shibanyu_transcript_5883	12.44	16.36	14.78	7.21	3.44	3.25	-1.58402	0.000559565	0.00489163	XP_018521128.1	PREDICTED: flavin reductase (NADPH) [Lates calcarifer]	*	*	*	K05901|BLVRB|http://www.genome.jp/dbget-bin/www_bget?ko:K05901	ko00860(Porphyrin and chlorophyll metabolism);ko00740(Riboflavin metabolism)	*	*	*	sp|P30043|BLVRB_HUMAN	Flavin reductase (NADPH) OS=Homo sapiens OX=9606 GN=BLVRB PE=1 SV=3
shibanyu_transcript_7346	1.56	1.94	3.98	19.28	8.07	10.65	2.47894	3.44e-05	0.00040323	XP_027130455.1	AT-rich interactive domain-containing protein 4A [Larimichthys crocea]	*	*	*	K19194|ARID4A, RBP1|http://www.genome.jp/dbget-bin/www_bget?ko:K19194	*	KOG2744	DNA-binding proteins Bright/BRCAA1/RBP1 and related proteins containing BRIGHT domain	K	sp|P29374|ARI4A_HUMAN	AT-rich interactive domain-containing protein 4A OS=Homo sapiens OX=9606 GN=ARID4A PE=1 SV=3
shibanyu_transcript_5030	89.52	82.34	0.21	0	0	0.13	-10.7461	6.45e-06	8.73e-05	XP_007565481.1	PREDICTED: ATP synthase subunit beta, mitochondrial [Poecilia formosa]	GO:0015986(ATP synthesis coupled proton transport)	GO:0045261(proton-transporting ATP synthase complex, catalytic core F(1))	GO:0005524(ATP binding);GO:0046933(proton-transporting ATP synthase activity, rotational mechanism)	K02133|ATPeF1B, ATP5B, ATP2|http://www.genome.jp/dbget-bin/www_bget?ko:K02133	ko00190(Oxidative phosphorylation)	KOG1350	F0F1-type ATP synthase, beta subunit	C	sp|Q9PTY0|ATPB_CYPCA	ATP synthase subunit beta, mitochondrial OS=Cyprinus carpio OX=7962 GN=ATP5F1B PE=2 SV=1
shibanyu_transcript_309	78.5	76.02	94.35	150.9	130.34	220.54	1.10272	0.000701188	0.00595177	ALJ92403.1	complement component C9 [Epinephelus coioides]	GO:0001906(cell killing);GO:0006957(complement activation, alternative pathway);GO:0006958(complement activation, classical pathway);GO:0019835(cytolysis);GO:0051260(protein homooligomerization);GO:0071391(cellular response to estrogen stimulus);GO:0006955(immune response)	GO:0005615(extracellular space);GO:0005579(membrane attack complex);GO:0044218(other organism cell membrane);GO:0005886(plasma membrane)	*	K04000|C9|http://www.genome.jp/dbget-bin/www_bget?ko:K04000	ko04610(Complement and coagulation cascades)	*	*	*	sp|P79755|CO9_TAKRU	Complement component C9 OS=Takifugu rubripes OX=31033 GN=c9 PE=3 SV=1
shibanyu_transcript_9257	8.96	4.11	5.85	1.1	2.06	1.65	-1.94875	0.000522276	0.00459898	*	*	*	*	*	*	*	*	*	*	*	*
shibanyu_transcript_529	296.01	31.91	208.81	0	0	0	-15.6407	2.85e-18	2.53e-16	XP_022600970.1	inter-alpha-trypsin inhibitor heavy chain H3-like [Seriola dumerili]	*	*	*	*	*	*	*	*	sp|Q9GLY5|ITIH3_RABIT	Inter-alpha-trypsin inhibitor heavy chain H3 OS=Oryctolagus cuniculus OX=9986 GN=ITIH3 PE=2 SV=1
shibanyu_transcript_5916	8.24	6.59	6.21	3.37	0.75	1.15	-1.95107	0.00855611	0.0474024	*	*	*	*	*	*	*	*	*	*	*	*
shibanyu_transcript_5337	307.41	40.85	218.72	13.48	13.87	22.24	-3.46074	4.35e-05	0.000499233	ACJ05607.1	alpha-1-antitrypsin [Epinephelus coioides]	*	GO:0005615(extracellular space)	*	K04525|SERPINA|http://www.genome.jp/dbget-bin/www_bget?ko:K04525	*	KOG2392	Serpin	V	sp|P32759|A1AT_CYPCA	Alpha-1-antitrypsin homolog OS=Cyprinus carpio OX=7962 PE=2 SV=1
shibanyu_transcript_3251	432.6	619.38	467.08	187.83	242.63	185.92	-1.24082	3.31e-07	5.45e-06	XP_023128128.1	basement membrane-specific heparan sulfate proteoglycan core protein-like [Amphiprion ocellaris]	*	*	*	*	*	KOG3509	Basement membrane-specific heparan sulfate proteoglycan (HSPG) core protein	O	sp|P98160|PGBM_HUMAN	Basement membrane-specific heparan sulfate proteoglycan core protein OS=Homo sapiens OX=9606 GN=HSPG2 PE=1 SV=4
shibanyu_transcript_7464	6	12.43	11.44	4.64	5	3.21	-1.14312	0.00338131	0.0221541	*	*	*	*	*	*	*	*	*	*	*	*
shibanyu_transcript_4303	0.52	0.82	0.26	63.83	34.12	10.45	6.18043	1.18e-11	4.28e-10	*	*	*	*	*	*	*	*	*	*	*	*
shibanyu_transcript_591	33.04	34.71	14.82	8.1	11.79	4.71	-1.72915	0.0035491	0.0228723	AIT82981.1	hydroxyacyl-CoA dehydrogenase [Dicentrarchus labrax]	GO:0006631(fatty acid metabolic process)	*	GO:0003857(3-hydroxyacyl-CoA dehydrogenase activity);GO:0070403(NAD+ binding)	K00022|HADH|http://www.genome.jp/dbget-bin/www_bget?ko:K00022	ko00310(Lysine degradation);ko00380(Tryptophan metabolism);ko00280(Valine, leucine and isoleucine degradation);ko00650(Butanoate metabolism);ko00071(Fatty acid degradation);ko00062(Fatty acid elongation);ko00281(Geraniol degradation);ko01212(Fatty acid metabolism);ko00930(Caprolactam degradation)	KOG2304	3-hydroxyacyl-CoA dehydrogenase	I	sp|P00348|HCDH_PIG	Hydroxyacyl-coenzyme A dehydrogenase, mitochondrial OS=Sus scrofa OX=9823 GN=HADH PE=1 SV=2
shibanyu_transcript_606	164.88	67.27	127.87	7.78	10.39	3.08	-4.04714	3.11e-10	8.66e-09	XP_018522944.1	PREDICTED: fatty-acid amide hydrolase 1 isoform X1 [Lates calcarifer]	*	*	*	K15528|FAAH|http://www.genome.jp/dbget-bin/www_bget?ko:K15528	ko04723(Retrograde endocannabinoid signaling)	KOG1212	Amidases	JIT	sp|O08914|FAAH1_MOUSE	Fatty-acid amide hydrolase 1 OS=Mus musculus OX=10090 GN=Faah PE=1 SV=1
shibanyu_transcript_2589	4.64	5.41	5.84	9.84	10.77	13.19	1.17013	1.92e-07	3.31e-06	ANF04049.4	3-hydroxy-3-methylglutaryl-CoA reductase [Epinephelus lanceolatus]	GO:0015936(coenzyme A metabolic process);GO:0008299(isoprenoid biosynthetic process);GO:0007519(skeletal muscle tissue development)	GO:0005789(endoplasmic reticulum membrane);GO:0016021(integral component of membrane)	GO:0004420(hydroxymethylglutaryl-CoA reductase (NADPH) activity);GO:0050661(NADP binding)	K00021|HMGCR|http://www.genome.jp/dbget-bin/www_bget?ko:K00021	ko04152(AMPK signaling pathway);ko00900(Terpenoid backbone biosynthesis);ko04976(Bile secretion)	KOG2480	3-hydroxy-3-methylglutaryl-CoA (HMG-CoA) reductase	I	sp|A7Z064|HMDH_BOVIN	3-hydroxy-3-methylglutaryl-coenzyme A reductase OS=Bos taurus OX=9913 GN=HMGCR PE=2 SV=2
shibanyu_transcript_2859	8.53	8.83	10.08	44.57	29.9	44.62	2.20569	3.01e-14	1.65e-12	XP_022621402.1	protein lifeguard 1-like [Seriola dumerili]	GO:0043066(negative regulation of apoptotic process);GO:1901215(negative regulation of neuron death)	GO:0016021(integral component of membrane)	*	K06890|K06890|http://www.genome.jp/dbget-bin/www_bget?ko:K06890	*	KOG2322	N-methyl-D-aspartate receptor glutamate-binding subunit	T	sp|Q32L53|LFG1_BOVIN	Protein lifeguard 1 OS=Bos taurus OX=9913 GN=GRINA PE=2 SV=1
shibanyu_transcript_5268	2.61	0	105.76	0	0	0	-25.5056	6.65e-11	2.1e-09	YP_007317669.1	cytochrome c oxidase subunit I (mitochondrion) [Epinephelus fuscoguttatus]	GO:0009060(aerobic respiration);GO:0006119(oxidative phosphorylation)	GO:0016021(integral component of membrane);GO:0005743(mitochondrial inner membrane);GO:0045277(respiratory chain complex IV)	GO:0004129(cytochrome-c oxidase activity);GO:0020037(heme binding);GO:0046872(metal ion binding)	K02256|COX1|http://www.genome.jp/dbget-bin/www_bget?ko:K02256	ko00190(Oxidative phosphorylation);ko04260(Cardiac muscle contraction)	KOG4769	Cytochrome c oxidase, subunit I	C	sp|Q36775|COX1_GADMO	Cytochrome c oxidase subunit 1 OS=Gadus morhua OX=8049 GN=mt-co1 PE=3 SV=1
shibanyu_transcript_5003	0.2	0	0	0.73	1.31	0.89	4.06859	0.00101323	0.00816846	XP_022612162.1	endoplasmin [Seriola dumerili]	GO:0050830(defense response to Gram-positive bacterium);GO:0035889(otolith tethering);GO:0006457(protein folding);GO:0001666(response to hypoxia)	*	GO:0005524(ATP binding);GO:0051082(unfolded protein binding)	K09487|HSP90B, TRA1|http://www.genome.jp/dbget-bin/www_bget?ko:K09487	ko04151(PI3K-Akt signaling pathway);ko04141(Protein processing in endoplasmic reticulum);ko04915(Estrogen signaling pathway);ko04918(Thyroid hormone synthesis);ko04626(Plant-pathogen interaction);ko04657(IL-17 signaling pathway)	KOG0020	Endoplasmic reticulum glucose-regulated protein (GRP94/endoplasmin), HSP90 family	O	sp|P08110|ENPL_CHICK	Endoplasmin OS=Gallus gallus OX=9031 GN=HSP90B1 PE=1 SV=1
shibanyu_transcript_6929	0	0	0	0	0	28.55	22.8044	5.34e-09	1.18e-07	*	*	*	*	*	*	*	*	*	*	*	*
shibanyu_transcript_7206	0.51	0.55	0.64	4.89	38.91	1.16	4.72617	0.000230855	0.00223835	AMY62080.1	carnitine palmitoyltransferase I, partial [Siniperca chuatsi]	*	GO:0016021(integral component of membrane)	GO:0016746(transferase activity, transferring acyl groups)	K08765|CPT1A|http://www.genome.jp/dbget-bin/www_bget?ko:K08765	ko04152(AMPK signaling pathway);ko00071(Fatty acid degradation);ko01212(Fatty acid metabolism);ko04920(Adipocytokine signaling pathway);ko04922(Glucagon signaling pathway);ko03320(PPAR signaling pathway)	KOG3716	Carnitine O-acyltransferase CPTI	I	sp|Q68Y62|CPT1A_HORSE	Carnitine O-palmitoyltransferase 1, liver isoform OS=Equus caballus OX=9796 GN=CPT1A PE=2 SV=1
shibanyu_transcript_6091	19.92	13.4	18.78	7.07	5.87	6.12	-1.38835	2.22e-06	3.25e-05	XP_008291233.1	PREDICTED: cyclin-D1-binding protein 1 [Stegastes partitus]	GO:0051726(regulation of cell cycle)	*	*	*	*	*	*	*	sp|A3KNI7|CCDB1_DANRE	Cyclin-D1-binding protein 1 homolog OS=Danio rerio OX=7955 GN=ccndbp1 PE=2 SV=2
shibanyu_transcript_2978	1.93	1238.66	0	0.15	0	0	-13.1602	0.000518907	0.00457767	ADG29179.1	fetuin B, partial [Epinephelus coioides]	*	*	GO:0004869(cysteine-type endopeptidase inhibitor activity)	*	*	*	*	*	sp|Q9UGM5|FETUB_HUMAN	Fetuin-B OS=Homo sapiens OX=9606 GN=FETUB PE=1 SV=2
shibanyu_transcript_5751	14.24	13.57	190.86	9.76	6.74	7.89	-2.97806	0.00866674	0.0478647	XP_026214192.1	cathepsin F-like [Anabas testudineus]	*	*	GO:0004869(cysteine-type endopeptidase inhibitor activity);GO:0008234(cysteine-type peptidase activity)	K01373|CTSF|http://www.genome.jp/dbget-bin/www_bget?ko:K01373	ko04210(Apoptosis);ko04142(Lysosome)	KOG1542	Cysteine proteinase Cathepsin F	O	sp|Q9UBX1|CATF_HUMAN	Cathepsin F OS=Homo sapiens OX=9606 GN=CTSF PE=1 SV=1
shibanyu_transcript_10069	27.21	31.86	35.85	57.43	70.83	112.74	1.40248	0.00018954	0.00187808	AEB31289.1	chemotaxin, partial [Epinephelus bruneus]	*	*	*	*	*	KOG4297	C-type lectin	TV	sp|Q8HY10|CLC4M_NOMCO	C-type lectin domain family 4 member M OS=Nomascus concolor OX=29089 GN=CLEC4M PE=3 SV=1
shibanyu_transcript_3683	7461.1	7481.86	7341.75	1908.23	2827.2	3568.91	-1.35677	5.52e-05	0.000617481	XP_018557257.1	PREDICTED: hemopexin isoform X1 [Lates calcarifer]	GO:0006879(cellular iron ion homeostasis)	GO:0005623(cell);GO:0005576(extracellular region)	GO:0015232(heme transporter activity);GO:0046872(metal ion binding)	K18977|HPX|http://www.genome.jp/dbget-bin/www_bget?ko:K18977	*	KOG1565	Gelatinase A and related matrix metalloproteases	OW	sp|Q6PHG2|HEMO_DANRE	Hemopexin OS=Danio rerio OX=7955 GN=hpx PE=2 SV=2
shibanyu_transcript_849	49.22	40.36	39.35	21.39	10.27	5.61	-1.73239	0.0050254	0.0307547	XP_008285387.1	PREDICTED: rho guanine nucleotide exchange factor 38 [Stegastes partitus]	GO:0035556(intracellular signal transduction)	GO:0005737(cytoplasm)	GO:0005085(guanyl-nucleotide exchange factor activity)	*	*	KOG3519	Invasion-inducing protein TIAM1/CDC24 and related RhoGEF GTPases	T	sp|Q80VK6|ARH38_MOUSE	Rho guanine nucleotide exchange factor 38 OS=Mus musculus OX=10090 GN=Arhgef38 PE=1 SV=2
shibanyu_transcript_3430	177.57	117.4	84.18	656.83	467.76	737.32	2.34048	2.85e-06	4.11e-05	XP_008402217.1	PREDICTED: uridine phosphorylase 2 [Poecilia reticulata]	GO:0009116(nucleoside metabolic process);GO:0009166(nucleotide catabolic process);GO:0044206(UMP salvage)	GO:0005737(cytoplasm)	GO:0004850(uridine phosphorylase activity)	K00757|udp, UPP|http://www.genome.jp/dbget-bin/www_bget?ko:K00757	ko00240(Pyrimidine metabolism);ko00983(Drug metabolism - other enzymes)	KOG3728	Uridine phosphorylase	F	sp|Q8CGR7|UPP2_MOUSE	Uridine phosphorylase 2 OS=Mus musculus OX=10090 GN=Upp2 PE=2 SV=1
shibanyu_transcript_1951	2.46	3.38	1.69	13.61	14.06	6	2.20925	4.12e-05	0.000475419	AWP00908.1	putative 4F2 cell-surface antigen heavy chain [Scophthalmus maximus]	GO:0006865(amino acid transport);GO:0005975(carbohydrate metabolic process)	GO:0016021(integral component of membrane)	GO:0003824(catalytic activity)	K06519|SLC3A2, MDU1|http://www.genome.jp/dbget-bin/www_bget?ko:K06519	ko04216(Ferroptosis);ko04150(mTOR signaling pathway);ko04974(Protein digestion and absorption)	KOG0471	Alpha-amylase	G	sp|Q7YQK3|4F2_RABIT	4F2 cell-surface antigen heavy chain OS=Oryctolagus cuniculus OX=9986 GN=SLC3A2 PE=1 SV=2
shibanyu_transcript_774	42.4	59.92	0.28	0	0.87	0	-6.98213	0.00896471	0.0492141	XP_022623168.1	FAD-dependent oxidoreductase domain-containing protein 2 [Seriola dumerili]	*	*	*	*	*	KOG1399	Flavin-containing monooxygenase	Q	sp|B0UXS1|FXRD2_DANRE	FAD-dependent oxidoreductase domain-containing protein 2 OS=Danio rerio OX=7955 GN=foxred2 PE=2 SV=1
shibanyu_transcript_4386	1.88	1.75	5.62	19.37	42.37	5.62	2.94675	0.000934754	0.00764518	XP_010734323.2	serine/threonine-protein kinase Sgk1 isoform X1 [Larimichthys crocea]	*	*	*	K13302|SGK1|http://www.genome.jp/dbget-bin/www_bget?ko:K13302	ko04068(FoxO signaling pathway);ko04151(PI3K-Akt signaling pathway);ko04150(mTOR signaling pathway);ko04960(Aldosterone-regulated sodium reabsorption)	KOG0598	Ribosomal protein S6 kinase and related proteins	RT	sp|Q9XT18|SGK1_RABIT	Serine/threonine-protein kinase Sgk1 OS=Oryctolagus cuniculus OX=9986 GN=SGK1 PE=2 SV=1
shibanyu_transcript_5520	31.75	48.39	43.07	79.69	84.99	71.95	1.01172	4.58e-07	7.4e-06	ACM41855.1	high mobility group box 2-like protein, partial [Epinephelus coioides]	GO:0050829(defense response to Gram-negative bacterium)	GO:0005634(nucleus)	GO:0003677(DNA binding)	K11295|HMGB2|http://www.genome.jp/dbget-bin/www_bget?ko:K11295	*	KOG0381	HMG box-containing protein	R	sp|P17741|HMGB2_PIG	High mobility group protein B2 OS=Sus scrofa OX=9823 GN=HMGB2 PE=1 SV=2
shibanyu_transcript_1097	428.87	240.4	452.39	100.08	118.04	34.33	-2.09883	0.000455529	0.00408959	ADC35580.1	CYP1A [Lateolabrax japonicus]	*	*	*	K07408|CYP1A1|http://www.genome.jp/dbget-bin/www_bget?ko:K07408	ko00380(Tryptophan metabolism);ko00140(Steroid hormone biosynthesis);ko00830(Retinol metabolism);ko00980(Metabolism of xenobiotics by cytochrome P450);ko04913(Ovarian Steroidogenesis)	KOG0156	Cytochrome P450 CYP2 subfamily	Q	sp|O42430|CP1A1_LIMLI	Cytochrome P450 1A1 OS=Limanda limanda OX=27771 GN=cyp1a1 PE=2 SV=1
shibanyu_transcript_3704	36.55	55.67	9.94	284.29	227.54	76.97	2.54173	0.00383262	0.024431	XP_018532776.1	PREDICTED: alpha-2-HS-glycoprotein-like [Lates calcarifer]	*	*	*	*	*	*	*	*	sp|Q9N2D0|FETUA_PANTR	Alpha-2-HS-glycoprotein OS=Pan troglodytes OX=9598 GN=AHSG PE=3 SV=1
shibanyu_transcript_1085	232.37	126.86	199.91	56.54	31.36	10.71	-2.44686	0.000784026	0.00656256	ADC35580.1	CYP1A [Lateolabrax japonicus]	*	*	GO:0020037(heme binding);GO:0005506(iron ion binding);GO:0016712(oxidoreductase activity, acting on paired donors, with incorporation or reduction of molecular oxygen, reduced flavin or flavoprotein as one donor, and incorporation of one atom of oxygen)	K07408|CYP1A1|http://www.genome.jp/dbget-bin/www_bget?ko:K07408	ko00380(Tryptophan metabolism);ko00140(Steroid hormone biosynthesis);ko00830(Retinol metabolism);ko00980(Metabolism of xenobiotics by cytochrome P450);ko04913(Ovarian Steroidogenesis)	KOG0156	Cytochrome P450 CYP2 subfamily	Q	sp|O42430|CP1A1_LIMLI	Cytochrome P450 1A1 OS=Limanda limanda OX=27771 GN=cyp1a1 PE=2 SV=1
shibanyu_transcript_1504	10.58	11.39	312.37	4.82	8.2	10.14	-3.649	0.00754051	0.0429849	ACH53600.1	hepatic lipase [Epinephelus coioides]	*	*	*	K01046|E3.1.1.3|http://www.genome.jp/dbget-bin/www_bget?ko:K01046	ko00561(Glycerolipid metabolism)	*	*	*	sp|P27656|LIPC_MOUSE	Hepatic triacylglycerol lipase OS=Mus musculus OX=10090 GN=Lipc PE=2 SV=2
shibanyu_transcript_2857	24.5	39.83	55.38	116.08	497.29	464.48	3.26341	1.92e-06	2.84e-05	ACO34811.1	acetyl-Coenzyme A acyltransferase [Perca flavescens]	*	*	GO:0016747(transferase activity, transferring acyl groups other than amino-acyl groups)	K07508|ACAA2|http://www.genome.jp/dbget-bin/www_bget?ko:K07508	ko00280(Valine, leucine and isoleucine degradation);ko00071(Fatty acid degradation);ko00062(Fatty acid elongation);ko01212(Fatty acid metabolism)	KOG1391	Acetyl-CoA acetyltransferase	I	sp|Q8BWT1|THIM_MOUSE	3-ketoacyl-CoA thiolase, mitochondrial OS=Mus musculus OX=10090 GN=Acaa2 PE=1 SV=3
shibanyu_transcript_4824	89.29	173.06	78.02	0.22	0.04	0.23	-9.41217	2.3e-32	5.99e-30	ADJ80991.1	CR1-3 [Lycodichthys dearborni]	*	*	*	*	*	*	*	*	*	*
shibanyu_transcript_5285	0.46	0.75	0.27	3.22	2.15	1.22	2.196	0.00123905	0.00964359	*	*	*	*	*	*	*	*	*	*	*	*
shibanyu_transcript_4896	0.55	47.26	132.08	0.4	0.05	0.57	-7.31885	1.07e-05	0.000136953	XP_020508371.1	60S ribosomal protein L3 [Labrus bergylta]	*	*	*	K02925|RP-L3e, RPL3|http://www.genome.jp/dbget-bin/www_bget?ko:K02925	ko03010(Ribosome)	KOG0746	60S ribosomal protein L3 and related proteins	J	sp|P39023|RL3_HUMAN	60S ribosomal protein L3 OS=Homo sapiens OX=9606 GN=RPL3 PE=1 SV=2
shibanyu_transcript_1589	77.21	430.47	473.55	0	0	0	-16.0374	7.33e-23	9.69e-21	XP_008297684.1	PREDICTED: glutamate dehydrogenase, mitochondrial [Stegastes partitus]	GO:0006520(cellular amino acid metabolic process)	*	GO:0016639(oxidoreductase activity, acting on the CH-NH2 group of donors, NAD or NADP as acceptor)	K00261|GLUD1_2, gdhA|http://www.genome.jp/dbget-bin/www_bget?ko:K00261	ko04217(Necroptosis);ko00250(Alanine, aspartate and glutamate metabolism);ko00220(Arginine biosynthesis);ko00910(Nitrogen metabolism);ko00471(D-Glutamine and D-glutamate metabolism);ko01200(Carbon metabolism);ko04964(Proximal tubule bicarbonate reclamation)	KOG2250	Glutamate/leucine/phenylalanine/valine dehydrogenases	E	sp|P82264|DHE3_CHAAC	Glutamate dehydrogenase, mitochondrial OS=Chaenocephalus aceratus OX=36190 GN=glud1 PE=1 SV=1
shibanyu_transcript_4584	44.41	25.58	48.88	6.32	7.2	4.57	-2.65553	1.93e-12	8.06e-11	ADC35580.1	CYP1A [Lateolabrax japonicus]	*	*	GO:0020037(heme binding);GO:0005506(iron ion binding);GO:0016712(oxidoreductase activity, acting on paired donors, with incorporation or reduction of molecular oxygen, reduced flavin or flavoprotein as one donor, and incorporation of one atom of oxygen)	K07408|CYP1A1|http://www.genome.jp/dbget-bin/www_bget?ko:K07408	ko00380(Tryptophan metabolism);ko00140(Steroid hormone biosynthesis);ko00830(Retinol metabolism);ko00980(Metabolism of xenobiotics by cytochrome P450);ko04913(Ovarian Steroidogenesis)	KOG0156	Cytochrome P450 CYP2 subfamily	Q	sp|P79716|CP1A1_DICLA	Cytochrome P450 1A1 OS=Dicentrarchus labrax OX=13489 GN=cyp1a1 PE=2 SV=1
shibanyu_transcript_7074	1.64	1.45	1.63	59.73	72.69	79.38	5.55565	1.29e-76	8.88e-74	*	*	*	*	*	*	*	*	*	*	*	*
shibanyu_transcript_10384	2.68	4.11	2.55	22.43	7.63	10.29	2.14725	0.00104481	0.00837497	*	*	*	*	*	*	*	*	*	*	*	*
shibanyu_transcript_10454	0	254.77	0	0	0	0	-24.836	2.06e-10	5.89e-09	XP_008293673.1	PREDICTED: histidine-rich glycoprotein-like [Stegastes partitus]	*	*	GO:0004869(cysteine-type endopeptidase inhibitor activity)	*	*	*	*	*	*	*
shibanyu_transcript_9020	1.95	2.78	1.98	42.12	17.2	25.54	3.7692	9.37e-12	3.49e-10	*	*	*	*	*	*	*	*	*	*	*	*
shibanyu_transcript_5980	15.39	28.19	8.16	180.42	100.23	187.23	3.23423	9.98e-07	1.54e-05	XP_020464673.1	growth arrest and DNA damage-inducible protein GADD45 beta [Monopterus albus]	GO:0051726(regulation of cell cycle)	GO:0005634(nucleus)	*	K04402|GADD45|http://www.genome.jp/dbget-bin/www_bget?ko:K04402	ko04210(Apoptosis);ko04110(Cell cycle);ko04115(p53 signaling pathway);ko04068(FoxO signaling pathway);ko04010(MAPK signaling pathway)	*	*	*	sp|O75293|GA45B_HUMAN	Growth arrest and DNA damage-inducible protein GADD45 beta OS=Homo sapiens OX=9606 GN=GADD45B PE=1 SV=1
shibanyu_transcript_9304	0	0	0	0	68.51	65.85	10.7705	0.00390935	0.0248302	*	*	*	*	*	*	*	*	*	*	*	*
shibanyu_transcript_8107	67.03	61.72	48	18.46	31.94	13.26	-1.45414	0.00130889	0.0100815	XP_026195350.1	reticulon-1 isoform X3 [Anabas testudineus]	*	GO:0005789(endoplasmic reticulum membrane);GO:0016021(integral component of membrane)	*	*	*	KOG1792	Reticulon	U	sp|Q6IFY7|RTN1A_XENLA	Reticulon-1-A OS=Xenopus laevis OX=8355 GN=rtn1-a PE=2 SV=1
shibanyu_transcript_3009	43.32	0	0.14	0	0	0	-25.24	1.05e-10	3.17e-09	XP_022602555.1	inter-alpha-trypsin inhibitor heavy chain H3-like isoform X3 [Seriola dumerili]	*	*	*	*	*	*	*	*	sp|Q9GLY5|ITIH3_RABIT	Inter-alpha-trypsin inhibitor heavy chain H3 OS=Oryctolagus cuniculus OX=9986 GN=ITIH3 PE=2 SV=1
shibanyu_transcript_1752	1.2	1.35	0.77	10.2	18.64	9.09	3.54891	8.33e-14	4.31e-12	XP_018528851.1	PREDICTED: torsin-3A [Lates calcarifer]	*	*	GO:0005524(ATP binding)	*	*	KOG2170	ATPase of the AAA+ superfamily	R	sp|Q9H497|TOR3A_HUMAN	Torsin-3A OS=Homo sapiens OX=9606 GN=TOR3A PE=1 SV=1
shibanyu_transcript_3445	23.12	31.18	15.71	373.28	601.11	303.32	4.22424	1.63e-19	1.57e-17	XP_018517332.1	PREDICTED: 1,25-dihydroxyvitamin D(3) 24-hydroxylase, mitochondrial [Lates calcarifer]	*	*	GO:0020037(heme binding);GO:0005506(iron ion binding);GO:0004497(monooxygenase activity);GO:0016705(oxidoreductase activity, acting on paired donors, with incorporation or reduction of molecular oxygen)	K07436|CYP24A1|http://www.genome.jp/dbget-bin/www_bget?ko:K07436	ko00100(Steroid biosynthesis)	KOG0159	Cytochrome P450 CYP11/CYP12/CYP24/CYP27 subfamilies	Q	sp|Q07973|CP24A_HUMAN	1,25-dihydroxyvitamin D(3) 24-hydroxylase, mitochondrial OS=Homo sapiens OX=9606 GN=CYP24A1 PE=1 SV=2
shibanyu_transcript_1966	52.41	53.39	69.68	16621.9	16765.7	17075.1	8.25025	0	0	PWA20527.1	hypothetical protein CCH79_00003568 [Gambusia affinis]	GO:0006869(lipid transport);GO:0042157(lipoprotein metabolic process)	GO:0005576(extracellular region)	GO:0008289(lipid binding)	K08757|APOA1|http://www.genome.jp/dbget-bin/www_bget?ko:K08757	ko04975(Fat digestion and absorption);ko04977(Vitamin digestion and absorption);ko03320(PPAR signaling pathway)	*	*	*	sp|O42175|APOA1_SPAAU	Apolipoprotein A-I OS=Sparus aurata OX=8175 GN=apoa1 PE=2 SV=1
shibanyu_transcript_2256	1.48	1.33	1.28	3.54	4.29	4.5	1.66603	4.03e-10	1.09e-08	XP_010729694.1	SPRY domain-containing SOCS box protein 4 [Larimichthys crocea]	GO:0035556(intracellular signal transduction)	*	*	K10343|SPSB1_4, SSB1, SSB4|http://www.genome.jp/dbget-bin/www_bget?ko:K10343	*	KOG3953	SOCS box protein SSB-1, contains SPRY domain	R	sp|Q8R5B6|SPSB4_MOUSE	SPRY domain-containing SOCS box protein 4 OS=Mus musculus OX=10090 GN=Spsb4 PE=1 SV=1
shibanyu_transcript_4832	9.02	9.34	18.88	4.68	3.91	2.53	-1.64636	0.000149521	0.00151419	XP_010785684.1	PREDICTED: uncharacterized protein LOC104959482 [Notothenia coriiceps]	*	*	*	*	*	*	*	*	*	*
shibanyu_transcript_139	14.85	13.94	15.57	2.06	0.97	4.07	-2.54586	9.58e-05	0.00100664	XP_026219598.1	uncharacterized protein LOC113164491 [Anabas testudineus]	*	*	*	*	*	*	*	*	sp|Q9BXJ4|C1QT3_HUMAN	Complement C1q tumor necrosis factor-related protein 3 OS=Homo sapiens OX=9606 GN=C1QTNF3 PE=1 SV=1
shibanyu_transcript_6150	1.43	1.01	2.32	0.62	0.45	0.12	-1.92869	0.00754978	0.0430124	XP_010775857.1	PREDICTED: epidermal growth factor receptor kinase substrate 8-like protein 3 [Notothenia coriiceps]	*	*	*	K17277|EPS8|http://www.genome.jp/dbget-bin/www_bget?ko:K17277	*	KOG3557	Epidermal growth factor receptor kinase substrate	T	sp|Q8TE67|ES8L3_HUMAN	Epidermal growth factor receptor kinase substrate 8-like protein 3 OS=Homo sapiens OX=9606 GN=EPS8L3 PE=1 SV=2
shibanyu_transcript_2376	7.1	8.83	2.56	93.61	39.02	99.18	3.70515	4.83e-07	7.78e-06	XP_023279912.1	fibrinogen beta chain [Seriola lalandi dorsalis]	GO:0030168(platelet activation);GO:0051258(protein polymerization);GO:0072378(blood coagulation, fibrin clot formation)	GO:0005577(fibrinogen complex)	GO:0005102(signaling receptor binding)	K03904|FGB|http://www.genome.jp/dbget-bin/www_bget?ko:K03904	ko04610(Complement and coagulation cascades);ko04611(Platelet activation)	KOG2579	Ficolin and related extracellular proteins	R	sp|Q8K0E8|FIBB_MOUSE	Fibrinogen beta chain OS=Mus musculus OX=10090 GN=Fgb PE=1 SV=1
shibanyu_transcript_4949	0	0.78	0.19	3.55	2.53	2.96	3.37256	0.006438	0.0376337	XP_008282380.1	PREDICTED: protein phosphatase PTC7 homolog [Stegastes partitus]	*	*	GO:0046872(metal ion binding);GO:0004721(phosphoprotein phosphatase activity)	K17508|PTC7, PPTC7|http://www.genome.jp/dbget-bin/www_bget?ko:K17508	*	KOG1379	Serine/threonine protein phosphatase	T	sp|Q5U3N5|PPTC7_DANRE	Protein phosphatase PTC7 homolog OS=Danio rerio OX=7955 GN=pptc7 PE=2 SV=1
shibanyu_transcript_5758	0	0.19	2.56	1.23	2.13	189.01	6.3968	0.0064837	0.0377967	XP_023252631.1	purine nucleoside phosphorylase-like [Seriola lalandi dorsalis]	GO:0009116(nucleoside metabolic process)	*	GO:0004731(purine-nucleoside phosphorylase activity)	K03783|punA|http://www.genome.jp/dbget-bin/www_bget?ko:K03783	ko00760(Nicotinate and nicotinamide metabolism);ko00230(Purine metabolism);ko00240(Pyrimidine metabolism)	KOG3984	Purine nucleoside phosphorylase	F	sp|P55859|PNPH_BOVIN	Purine nucleoside phosphorylase OS=Bos taurus OX=9913 GN=PNP PE=1 SV=3
shibanyu_transcript_149	9.86	13.3	8.43	45.58	63.06	74.52	2.60082	3.15e-12	1.25e-10	XP_019124382.2	uncharacterized protein LOC109140830 [Larimichthys crocea]	*	*	*	*	*	*	*	*	*	*
shibanyu_transcript_3178	5.71	10.32	3.43	24.18	22.46	22.19	1.8711	0.000550226	0.00481436	XP_015823546.1	PREDICTED: tumor protein p53-inducible nuclear protein 2-like isoform X1 [Nothobranchius furzeri]	GO:0010508(positive regulation of autophagy);GO:0045893(positive regulation of transcription, DNA-templated)	*	*	*	*	*	*	*	sp|Q8CHM3|T53I2_RAT	Tumor protein p53-inducible nuclear protein 2 (Fragment) OS=Rattus norvegicus OX=10116 GN=Tp53inp2 PE=2 SV=1
shibanyu_transcript_11317	1311.59	10.01	8.34	5.49	9.96	6.82	-6.13458	0.00087594	0.00726263	*	*	*	*	*	*	*	*	*	*	*	*
shibanyu_transcript_4552	5.91	4.05	4.48	1.65	1.49	1.49	-1.59744	3.31e-06	4.71e-05	XP_018557257.1	PREDICTED: hemopexin isoform X1 [Lates calcarifer]	GO:0006879(cellular iron ion homeostasis)	GO:0005623(cell);GO:0005576(extracellular region)	GO:0015232(heme transporter activity);GO:0046872(metal ion binding)	K18977|HPX|http://www.genome.jp/dbget-bin/www_bget?ko:K18977	*	KOG1565	Gelatinase A and related matrix metalloproteases	OW	sp|Q6PHG2|HEMO_DANRE	Hemopexin OS=Danio rerio OX=7955 GN=hpx PE=2 SV=2
shibanyu_transcript_960	18.89	14.57	15.81	36.11	38.9	33.91	1.20364	6.89e-08	1.27e-06	XP_020497157.1	MOB kinase activator 2 isoform X3 [Labrus bergylta]	*	*	*	*	*	KOG0440	Cell cycle-associated protein Mob1-1	D	sp|Q70IA6|MOB2_HUMAN	MOB kinase activator 2 OS=Homo sapiens OX=9606 GN=MOB2 PE=1 SV=1
shibanyu_transcript_4680	22.36	34.35	8.1	7.16	2.19	1.22	-2.58501	0.00682273	0.0394525	XP_019124382.2	uncharacterized protein LOC109140830 [Larimichthys crocea]	*	*	*	*	*	*	*	*	*	*
shibanyu_transcript_6890	9.92	14.16	10.89	20.42	28.42	19.54	1.02717	0.0001654	0.00166114	XP_010767131.1	PREDICTED: ubiquitin-conjugating enzyme E2 D2-like isoform X2 [Notothenia coriiceps]	*	*	GO:0005524(ATP binding);GO:0016740(transferase activity)	K06689|UBE2D, UBC4, UBC5|http://www.genome.jp/dbget-bin/www_bget?ko:K06689	ko04013(MAPK signaling pathway - fly);ko04141(Protein processing in endoplasmic reticulum);ko04120(Ubiquitin mediated proteolysis);ko04624(Toll and Imd signaling pathway)	KOG0417	Ubiquitin-protein ligase	O	sp|Q1RMX2|UB2D2_BOVIN	Ubiquitin-conjugating enzyme E2 D2 OS=Bos taurus OX=9913 GN=UBE2D2 PE=2 SV=1
shibanyu_transcript_1336	19.98	37.83	18.56	133.21	71.76	49.28	1.79888	0.00241583	0.0167253	XP_020512087.1	protein Tob1-like [Labrus bergylta]	GO:0008285(negative regulation of cell population proliferation);GO:0030509(BMP signaling pathway);GO:0009953(dorsal/ventral pattern formation)	GO:0005737(cytoplasm);GO:0005634(nucleus)	*	K14443|TOB|http://www.genome.jp/dbget-bin/www_bget?ko:K14443	ko03018(RNA degradation)	KOG4006	Anti-proliferation factor BTG1/TOB	TR	sp|P50616|TOB1_HUMAN	Protein Tob1 OS=Homo sapiens OX=9606 GN=TOB1 PE=1 SV=1
shibanyu_transcript_7509	188.58	237.05	142.47	529.37	621.99	255.19	1.33767	0.00576763	0.0345521	XP_018541893.1	PREDICTED: uncharacterized protein LOC108889753 [Lates calcarifer]	*	*	*	*	*	*	*	*	*	*
shibanyu_transcript_7397	5.24	6.24	5.85	18.23	16.45	11.71	1.48098	6.99e-08	1.28e-06	*	*	*	*	*	*	*	*	*	*	*	*
shibanyu_transcript_229	29.07	33.2	42.83	68.49	54.29	79.2	1.03973	0.000114762	0.00118203	XP_022615229.1	SHC-transforming protein 2-like isoform X1 [Seriola dumerili]	*	*	*	K17447|SHC2|http://www.genome.jp/dbget-bin/www_bget?ko:K17447	ko04510(Focal adhesion);ko04012(ErbB signaling pathway);ko04072(Phospholipase D signaling pathway);ko04014(Ras signaling pathway);ko04370(VEGF signaling pathway);ko04915(Estrogen signaling pathway);ko04910(Insulin signaling pathway);ko04917(Prolactin signaling pathway);ko04062(Chemokine signaling pathway);ko04650(Natural killer cell mediated cytotoxicity);ko04722(Neurotrophin signaling pathway)	KOG3697	Adaptor protein SHC and related proteins	T	sp|O70142|SHC2_RAT	SHC-transforming protein 2 OS=Rattus norvegicus OX=10116 GN=Shc2 PE=2 SV=2
shibanyu_transcript_2826	2.07	2.86	2.54	0	0.28	0.11	-4.32702	1.85e-06	2.75e-05	XP_022606682.1	aldehyde dehydrogenase, mitochondrial [Seriola dumerili]	*	*	GO:0016620(oxidoreductase activity, acting on the aldehyde or oxo group of donors, NAD or NADP as acceptor)	K00128|E1.2.1.3|http://www.genome.jp/dbget-bin/www_bget?ko:K00128	ko00330(Arginine and proline metabolism);ko00340(Histidine metabolism);ko00310(Lysine degradation);ko00380(Tryptophan metabolism);ko00280(Valine, leucine and isoleucine degradation);ko00053(Ascorbate and aldarate metabolism);ko00010(Glycolysis / Gluconeogenesis);ko00620(Pyruvate metabolism);ko00071(Fatty acid degradation);ko00561(Glycerolipid metabolism);ko00410(beta-Alanine metabolism);ko00981(I…	KOG2450	Aldehyde dehydrogenase	C	sp|P05091|ALDH2_HUMAN	Aldehyde dehydrogenase, mitochondrial OS=Homo sapiens OX=9606 GN=ALDH2 PE=1 SV=2
shibanyu_transcript_9933	10.03	10.09	7.7	21.55	15.59	32.75	1.37175	0.00345789	0.0225183	*	*	*	*	*	*	*	*	*	*	*	*
shibanyu_transcript_6502	8.08	15.48	18.39	3	1.76	2.39	-2.4766	3.48e-08	6.77e-07	*	*	*	*	*	*	*	*	*	*	*	*
shibanyu_transcript_3085	118.98	647.24	629.16	112.48	118.28	125.35	-1.85503	0.00753133	0.0429789	XP_023139244.1	heparin cofactor 2 [Amphiprion ocellaris]	*	GO:0005615(extracellular space)	*	K03912|SERPIND1, HCF2|http://www.genome.jp/dbget-bin/www_bget?ko:K03912	ko04610(Complement and coagulation cascades)	KOG2392	Serpin	V	sp|P49182|HEP2_MOUSE	Heparin cofactor 2 OS=Mus musculus OX=10090 GN=Serpind1 PE=1 SV=1
shibanyu_transcript_4073	61.11	108.21	80.09	241.59	433.5	283.37	2.00256	4.92e-08	9.26e-07	XP_019121332.1	uncharacterized protein LOC104921026 [Larimichthys crocea]	*	*	GO:0016491(oxidoreductase activity)	*	*	*	*	*	sp|Q9V0D5|MDH_PYRAB	Malate dehydrogenase OS=Pyrococcus abyssi (strain GE5 / Orsay) OX=272844 GN=mdh PE=3 SV=1
shibanyu_transcript_9515	16.81	21.4	27.3	6.13	3.98	5.03	-2.05654	1.18e-10	3.47e-09	AEM37656.1	chemokine CC-like protein, partial [Epinephelus bruneus]	GO:0006955(immune response);GO:0097535(lymphoid lineage cell migration into thymus);GO:2000471(regulation of hematopoietic stem cell migration);GO:1902033(regulation of hematopoietic stem cell proliferation)	GO:0005576(extracellular region)	GO:0008009(chemokine activity)	K13072|CCL25|http://www.genome.jp/dbget-bin/www_bget?ko:K13072	ko04060(Cytokine-cytokine receptor interaction);ko04062(Chemokine signaling pathway);ko04672(Intestinal immune network for IgA production)	*	*	*	*	*
shibanyu_transcript_7308	0	0	0	15.56	10.94	12.47	9.79615	4.27e-15	2.75e-13	RVE68486.1	hypothetical protein OJAV_G00091830 [Oryzias javanicus]	*	*	GO:0003677(DNA binding);GO:0008270(zinc ion binding)	*	*	KOG3173	Predicted Zn-finger protein	R	sp|O76080|ZFAN5_HUMAN	AN1-type zinc finger protein 5 OS=Homo sapiens OX=9606 GN=ZFAND5 PE=1 SV=1
shibanyu_transcript_1049	41.26	41.53	15.11	13.8	10.32	8.42	-1.55955	0.00876122	0.04826	ABX80523.1	MHC class I alpha antigen [Epinephelus akaara]	*	*	*	K06751|MHC1|http://www.genome.jp/dbget-bin/www_bget?ko:K06751	ko04144(Endocytosis);ko04145(Phagosome);ko04514(Cell adhesion molecules (CAMs));ko04612(Antigen processing and presentation);ko04650(Natural killer cell mediated cytotoxicity)	*	*	*	sp|Q8HWB0|HMR1_MOUSE	Major histocompatibility complex class I-related gene protein OS=Mus musculus OX=10090 GN=Mr1 PE=1 SV=2
shibanyu_transcript_10627	13.93	3.09	6.08	104.11	23.17	29.91	2.78559	0.0040348	0.0254675	*	*	*	*	*	*	*	*	*	*	*	*
shibanyu_transcript_7685	2.55	8.41	4.42	3.54	47.97	70.49	3.06444	0.00646447	0.0377426	*	*	*	*	*	*	*	*	*	*	*	*
shibanyu_transcript_3129	4.26	2.54	5.5	7.37	14.8	12.39	1.56421	0.000571664	0.00497487	AWO97793.1	NUFIP2 domain containing protein [Scophthalmus maximus]	*	*	GO:0003723(RNA binding)	*	*	*	*	*	*	*
shibanyu_transcript_2640	2.8	2.35	6.1	15.21	15.03	13.5	2.06814	8.76e-07	1.37e-05	ALJ92403.1	complement component C9 [Epinephelus coioides]	GO:0001906(cell killing);GO:0006957(complement activation, alternative pathway);GO:0006958(complement activation, classical pathway);GO:0019835(cytolysis);GO:0051260(protein homooligomerization)	GO:0005615(extracellular space);GO:0005579(membrane attack complex);GO:0044218(other organism cell membrane);GO:0005886(plasma membrane)	*	K04000|C9|http://www.genome.jp/dbget-bin/www_bget?ko:K04000	ko04610(Complement and coagulation cascades)	*	*	*	sp|P79755|CO9_TAKRU	Complement component C9 OS=Takifugu rubripes OX=31033 GN=c9 PE=3 SV=1
shibanyu_transcript_3728	14	0.07	51.84	0.13	0.12	0	-8.16816	7.18e-05	0.000779611	XP_022074044.1	LOW QUALITY PROTEIN: sequestosome-1 [Acanthochromis polyacanthus]	*	*	*	K14381|SQSTM1|http://www.genome.jp/dbget-bin/www_bget?ko:K14381	ko04217(Necroptosis);ko04137(Mitophagy - animal);ko04380(Osteoclast differentiation)	*	*	*	sp|O08623|SQSTM_RAT	Sequestosome-1 OS=Rattus norvegicus OX=10116 GN=Sqstm1 PE=1 SV=1
shibanyu_transcript_9256	12.91	0	0	0	0	0	-21.6931	2.88e-08	5.72e-07	*	*	*	*	*	*	*	*	*	*	*	*
shibanyu_transcript_2675	31.71	32.18	34.81	5.32	3.98	4.98	-2.71485	4.75e-36	1.35e-33	XP_017267413.1	hepatocyte nuclear factor 3-beta [Kryptolebias marmoratus]	GO:0009653(anatomical structure morphogenesis);GO:0030154(cell differentiation);GO:0006357(regulation of transcription by RNA polymerase II)	GO:0005634(nucleus)	GO:0003700(DNA-binding transcription factor activity);GO:0019904(protein domain specific binding);GO:0043565(sequence-specific DNA binding);GO:0008134(transcription factor binding);GO:0000981(DNA-binding transcription factor activity, RNA polymerase II-specific)	K08035|FOXA2, HNF3B|http://www.genome.jp/dbget-bin/www_bget?ko:K08035	ko04213(Longevity regulating pathway - multiple species);ko04212(Longevity regulating pathway - worm)	KOG3563	Forkhead/HNF-3-related transcription factor	K	sp|O42097|FOXA2_ORYLA	Hepatocyte nuclear factor 3-beta OS=Oryzias latipes OX=8090 GN=foxa2 PE=2 SV=1
shibanyu_transcript_1892	4.91	4.96	5.08	18.46	26.47	14.49	2.04818	1.29e-12	5.53e-11	AWM99798.1	IRF2 binding protein 2b-like [Epinephelus malabaricus]	*	*	*	*	*	KOG3579	Predicted E3 ubiquitin ligase	O	sp|Q7T2G1|I2B2B_DANRE	Interferon regulatory factor 2-binding protein 2-B OS=Danio rerio OX=7955 GN=irf2bp2b PE=2 SV=1
shibanyu_transcript_4861	12.55	12.62	16.12	8.62	5.53	5.18	-1.01691	0.0010802	0.00862281	ACQ58037.1	Peripheral myelin protein 22 [Anoplopoma fimbria]	*	GO:0016021(integral component of membrane)	*	K19289|PMP22|http://www.genome.jp/dbget-bin/www_bget?ko:K19289	*	*	*	*	sp|Q01453|PMP22_HUMAN	Peripheral myelin protein 22 OS=Homo sapiens OX=9606 GN=PMP22 PE=1 SV=1
shibanyu_transcript_23	31.66	30.67	31.96	11.28	12.66	8.75	-1.46405	1.02e-14	6.14e-13	XP_027134452.1	starch-binding domain-containing protein 1 [Larimichthys crocea]	*	GO:0016021(integral component of membrane)	GO:2001070(starch binding)	*	*	*	*	*	sp|Q5FVN1|STBD1_RAT	Starch-binding domain-containing protein 1 OS=Rattus norvegicus OX=10116 GN=Stbd1 PE=1 SV=1
shibanyu_transcript_9045	0	0	0	96.54	31.29	0	10.695	0.00457963	0.0284598	XP_018548630.1	PREDICTED: complement C1q-like protein 2 isoform X1 [Lates calcarifer]	*	*	*	*	*	*	*	*	sp|Q7Z5L3|C1QL2_HUMAN	Complement C1q-like protein 2 OS=Homo sapiens OX=9606 GN=C1QL2 PE=2 SV=2
shibanyu_transcript_8839	41.5	5.84	5.35	2.69	1.45	1.12	-3.40601	0.00207194	0.014823	*	*	*	*	*	*	*	*	*	*	*	*
shibanyu_transcript_2116	233.17	207.9	262.03	44.92	28.69	115.3	-1.79367	0.0072022	0.0413248	ACJ26846.1	tributyltin binding protein type 2-like protein [Epinephelus coioides]	*	*	*	*	*	*	*	*	sp|Q90WJ7|SXT1_TAKPA	Saxitoxin and tetrodotoxin-binding protein 1 OS=Takifugu pardalis OX=98921 GN=psbp1 PE=1 SV=2
shibanyu_transcript_7914	1.63	4.43	2.13	46.93	77.19	50.25	4.48997	5.9e-18	5.04e-16	*	*	*	*	*	*	*	*	*	*	*	*
shibanyu_transcript_2255	2.71	3.26	4.27	9.99	8.12	6.21	1.33592	5.1e-06	7.07e-05	XP_022613424.1	phospholipid phosphatase 1-like [Seriola dumerili]	GO:0006629(lipid metabolic process)	GO:0016021(integral component of membrane);GO:0005886(plasma membrane)	GO:0008195(phosphatidate phosphatase activity)	K01080|PPAP2|http://www.genome.jp/dbget-bin/www_bget?ko:K01080	ko04072(Phospholipase D signaling pathway);ko00565(Ether lipid metabolism);ko00561(Glycerolipid metabolism);ko00564(Glycerophospholipid metabolism);ko00600(Sphingolipid metabolism);ko04975(Fat digestion and absorption);ko04666(Fc gamma R-mediated phagocytosis)	KOG3030	Lipid phosphate phosphatase and related enzymes of the PAP2 family	I	sp|O14494|PLPP1_HUMAN	Phospholipid phosphatase 1 OS=Homo sapiens OX=9606 GN=PLPP1 PE=1 SV=1
shibanyu_transcript_9509	0	1.8	6.32	216.61	14.92	85.31	5.49843	0.000980821	0.00796793	ADC93804.1	hepcidin 1 [Epinephelus coioides]	*	*	*	*	*	*	*	*	sp|P82951|HEPC_MORCS	Hepcidin OS=Morone chrysops x Morone saxatilis OX=45352 GN=hamp PE=1 SV=1
shibanyu_transcript_1814	8.69	6.55	9.56	25.58	30.89	95.93	2.72062	8.32e-05	0.000888766	AEB31277.1	alcohol dehydrogenase Class vi, partial [Epinephelus bruneus]	*	*	GO:0016491(oxidoreductase activity);GO:0008270(zinc ion binding)	K00121|frmA, ADH5, adhC|http://www.genome.jp/dbget-bin/www_bget?ko:K00121	ko00350(Tyrosine metabolism);ko00010(Glycolysis / Gluconeogenesis);ko00680(Methane metabolism);ko00071(Fatty acid degradation);ko00830(Retinol metabolism);ko01200(Carbon metabolism);ko01220(Degradation of aromatic compounds);ko00625(Chloroalkane and chloroalkene degradation);ko00982(Drug metabolism - cytochrome P450);ko00980(Metabolism of xenobiotics by cytochrome P450);ko00626(Naphthalene degrad…	KOG0022	Alcohol dehydrogenase, class III	Q	sp|P26325|ADH1_GADMC	Alcohol dehydrogenase 1 OS=Gadus morhua subsp. callarias OX=8053 PE=1 SV=1
shibanyu_transcript_1906	1.42	2.29	1.28	17	14.23	11.56	3.15868	1.82e-16	1.33e-14	XP_018560228.1	PREDICTED: suppressor of cytokine signaling 3 [Lates calcarifer]	GO:0035556(intracellular signal transduction);GO:0043066(negative regulation of apoptotic process);GO:0016567(protein ubiquitination);GO:0007259(receptor signaling pathway via JAK-STAT)	*	*	K04696|SOCS3, CIS3|http://www.genome.jp/dbget-bin/www_bget?ko:K04696	ko04630(Jak-STAT signaling pathway);ko04668(TNF signaling pathway);ko04120(Ubiquitin mediated proteolysis);ko04380(Osteoclast differentiation);ko04920(Adipocytokine signaling pathway);ko04910(Insulin signaling pathway);ko04917(Prolactin signaling pathway)	KOG4566	Cytokine-inducible SH2 protein	T	sp|Q90X67|SOCS3_CHICK	Suppressor of cytokine signaling 3 OS=Gallus gallus OX=9031 GN=SOCS3 PE=2 SV=1
shibanyu_transcript_7611	6.28	5.86	0.65	0	0	0.08	-7.32624	3.13e-05	0.000370137	XP_008280708.1	PREDICTED: dnaJ homolog subfamily C member 3 [Stegastes partitus]	*	*	*	K09523|DNAJC3|http://www.genome.jp/dbget-bin/www_bget?ko:K09523	ko04141(Protein processing in endoplasmic reticulum)	KOG0624	dsRNA-activated protein kinase inhibitor P58, contains TPR and DnaJ domains	V	sp|Q13217|DNJC3_HUMAN	DnaJ homolog subfamily C member 3 OS=Homo sapiens OX=9606 GN=DNAJC3 PE=1 SV=1
shibanyu_transcript_1415	107.53	51.82	59.53	0	0	0	-14.0136	2.57e-24	3.94e-22	XP_010786346.1	PREDICTED: very long-chain acyl-CoA synthetase-like [Notothenia coriiceps]	*	*	*	K08746|SLC27A2, FACVL1, FATP2|http://www.genome.jp/dbget-bin/www_bget?ko:K08746	ko04146(Peroxisome);ko03320(PPAR signaling pathway)	KOG1179	Very long-chain acyl-CoA synthetase/fatty acid transporter	I	sp|P97524|S27A2_RAT	Very long-chain acyl-CoA synthetase OS=Rattus norvegicus OX=10116 GN=Slc27a2 PE=1 SV=1
shibanyu_transcript_10243	1.39	4.12	2.21	45.89	31.96	1.63	3.48333	0.00398269	0.025219	XP_019962772.1	PREDICTED: cAMP-responsive element modulator-like [Paralichthys olivaceus]	*	GO:0005634(nucleus)	GO:0003677(DNA binding);GO:0003700(DNA-binding transcription factor activity)	*	*	KOG3584	cAMP response element binding protein and related transcription factors	K	sp|P79145|CREM_CANLF	cAMP-responsive element modulator OS=Canis lupus familiaris OX=9615 GN=CREM PE=2 SV=2
shibanyu_transcript_6557	0.14	0.08	89.84	0.17	0.15	0	-8.40242	0.00107635	0.00859918	CDW61002.1	Cell wall-associated hydrolase [Trichuris trichiura]	*	*	*	*	*	*	*	*	*	*
shibanyu_transcript_9912	0	43.26	0	0	0	0	-22.7444	5.89e-09	1.3e-07	AEB31345.1	glyceraldehyde 3-phosphate dehydrogenase isoform 1, partial [Epinephelus bruneus]	GO:0006006(glucose metabolic process);GO:0006096(glycolytic process)	*	GO:0004365(glyceraldehyde-3-phosphate dehydrogenase (NAD+) (phosphorylating) activity);GO:0051287(NAD binding);GO:0050661(NADP binding)	K00134|GAPDH, gapA|http://www.genome.jp/dbget-bin/www_bget?ko:K00134	ko04066(HIF-1 signaling pathway);ko00010(Glycolysis / Gluconeogenesis);ko00710(Carbon fixation in photosynthetic organisms);ko01230(Biosynthesis of amino acids);ko01200(Carbon metabolism)	KOG0657	Glyceraldehyde 3-phosphate dehydrogenase	G	sp|Q5XJ10|G3P_DANRE	Glyceraldehyde-3-phosphate dehydrogenase OS=Danio rerio OX=7955 GN=gapdh PE=2 SV=2
shibanyu_transcript_8617	2.05	3.89	1.6	0	0.39	0.32	-3.44563	0.000414259	0.00375754	XP_010733510.1	protein disulfide-isomerase A3 [Larimichthys crocea]	GO:0045454(cell redox homeostasis)	GO:0005623(cell)	GO:0003756(protein disulfide isomerase activity)	K08056|PDIA3, GRP58|http://www.genome.jp/dbget-bin/www_bget?ko:K08056	ko04141(Protein processing in endoplasmic reticulum);ko04612(Antigen processing and presentation)	KOG0190	Protein disulfide isomerase (prolyl 4-hydroxylase beta subunit)	O	sp|Q8JG64|PDIA3_CHICK	Protein disulfide-isomerase A3 OS=Gallus gallus OX=9031 GN=PDIA3 PE=2 SV=1
shibanyu_transcript_11070	2.63	1.01	4.48	15.25	212.63	390.97	6.35343	3.79e-07	6.17e-06	*	*	*	*	*	*	*	*	*	*	*	*
shibanyu_transcript_5544	149.88	0	0	0	0	0	-26.3236	1.61e-11	5.73e-10	XP_022602555.1	inter-alpha-trypsin inhibitor heavy chain H3-like isoform X3 [Seriola dumerili]	*	*	*	*	*	*	*	*	sp|Q9GLY5|ITIH3_RABIT	Inter-alpha-trypsin inhibitor heavy chain H3 OS=Oryctolagus cuniculus OX=9986 GN=ITIH3 PE=2 SV=1
shibanyu_transcript_4947	3.53	5.56	6.42	2.09	1.95	1.43	-1.42137	1.25e-05	0.000158716	XP_027140480.1	uncharacterized protein LOC113746939 [Larimichthys crocea]	*	*	*	*	*	*	*	*	*	*
shibanyu_transcript_4497	7.95	21.53	10.41	200.77	335.97	213.76	4.29272	3.74e-16	2.67e-14	*	*	*	*	*	*	*	*	*	*	*	*
shibanyu_transcript_1475	2.99	2.43	2.29	11.96	20.27	15.58	2.69124	5.98e-16	4.25e-14	XP_020507733.1	insulin-induced gene 1 protein [Labrus bergylta]	GO:0008203(cholesterol metabolic process)	GO:0016021(integral component of membrane);GO:0005789(endoplasmic reticulum membrane)	*	*	*	KOG4363	Putative growth response protein	T	sp|Q8AV61|INSI1_DANRE	Insulin-induced gene 1 protein OS=Danio rerio OX=7955 GN=insig1 PE=2 SV=1
shibanyu_transcript_8993	1.75	2.01	2.69	234.24	307.23	271.4	7.03369	7.4e-135	1.02e-131	*	*	*	*	*	*	*	*	*	*	*	*
shibanyu_transcript_4163	1.09	1.59	0.58	34.98	30.95	14.71	4.66055	3.85e-14	2.08e-12	XP_018531433.1	PREDICTED: cyclin-dependent kinase inhibitor 1C-like [Lates calcarifer]	GO:0007050(cell cycle arrest);GO:0007346(regulation of mitotic cell cycle)	GO:0005634(nucleus)	GO:0004861(cyclin-dependent protein serine/threonine kinase inhibitor activity)	K09993|CDKN1C, P57, KIP2|http://www.genome.jp/dbget-bin/www_bget?ko:K09993	ko04110(Cell cycle)	KOG4743	Cyclin-dependent kinase inhibitor	T	sp|P49918|CDN1C_HUMAN	Cyclin-dependent kinase inhibitor 1C OS=Homo sapiens OX=9606 GN=CDKN1C PE=1 SV=1
shibanyu_transcript_7758	0.18	6380.27	24314.2	0	0.3	0	-16.7219	1.44e-08	3.03e-07	*	*	*	*	*	*	*	*	*	*	*	*
shibanyu_transcript_4227	14.66	13.68	15.03	23.85	35.24	25.05	1.0149	2.88e-06	4.14e-05	XP_022600168.1	long-chain fatty acid transport protein 6-like [Seriola dumerili]	GO:0015908(fatty acid transport)	GO:0016021(integral component of membrane)	GO:0004467(long-chain fatty acid-CoA ligase activity);GO:0031957(very long-chain fatty acid-CoA ligase activity)	K08749|SLC27A6, FATP6|http://www.genome.jp/dbget-bin/www_bget?ko:K08749	ko03320(PPAR signaling pathway)	KOG1179	Very long-chain acyl-CoA synthetase/fatty acid transporter	I	sp|Q9Y2P4|S27A6_HUMAN	Long-chain fatty acid transport protein 6 OS=Homo sapiens OX=9606 GN=SLC27A6 PE=2 SV=1
shibanyu_transcript_5124	1.6	1.95	2.61	4.45	3.48	4.3	1.09951	0.00030499	0.00286329	ACJ05607.1	alpha-1-antitrypsin [Epinephelus coioides]	*	GO:0005615(extracellular space)	*	K04525|SERPINA|http://www.genome.jp/dbget-bin/www_bget?ko:K04525	*	KOG2392	Serpin	V	sp|P32759|A1AT_CYPCA	Alpha-1-antitrypsin homolog OS=Cyprinus carpio OX=7962 PE=2 SV=1
shibanyu_transcript_8000	0	17.76	0	0	0	0	-22.6271	7.06e-09	1.54e-07	*	*	*	*	*	*	*	*	*	*	*	*
shibanyu_transcript_1594	46.12	61.4	54.76	23.52	20.87	24.3	-1.16318	9.21e-09	1.98e-07	XP_008279918.1	PREDICTED: CMP-N-acetylneuraminate-beta-galactosamide-alpha-2,3-sialyltransferase 4 isoform X1 [Stegastes partitus]	GO:0006486(protein glycosylation)	GO:0005794(Golgi apparatus);GO:0016021(integral component of membrane)	GO:0008373(sialyltransferase activity)	K03494|SIAT4C|http://www.genome.jp/dbget-bin/www_bget?ko:K03494	ko00601(Glycosphingolipid biosynthesis - lacto and neolacto series)	KOG2692	Sialyltransferase	G	sp|P61131|SIA4C_RAT	CMP-N-acetylneuraminate-beta-galactosamide-alpha-2,3-sialyltransferase 4 OS=Rattus norvegicus OX=10116 GN=St3gal4 PE=2 SV=1
shibanyu_transcript_6328	61.05	51.95	67.06	7.13	2.68	3.86	-3.64841	2.16e-13	1.05e-11	AEB31291.1	hypothetical protein, partial [Epinephelus bruneus]	*	*	*	*	*	*	*	*	sp|Q8AWD1|M1I1L_DANRE	Mid1-interacting protein 1-like OS=Danio rerio OX=7955 GN=mid1ip1l PE=2 SV=1
shibanyu_transcript_10320	0	0	91.69	0	0	0	-23.5312	1.72e-09	4.17e-08	YP_007317678.1	NADH dehydrogenase subunit 6 (mitochondrion) [Epinephelus fuscoguttatus]	*	GO:0016021(integral component of membrane);GO:0031966(mitochondrial membrane);GO:0070469(respirasome)	GO:0008137(NADH dehydrogenase (ubiquinone) activity)	*	*	*	*	*	sp|P48177|NU6M_ONCMY	NADH-ubiquinone oxidoreductase chain 6 OS=Oncorhynchus mykiss OX=8022 GN=MT-ND6 PE=3 SV=2
shibanyu_transcript_2612	6.63	14.67	13.2	3.05	1.86	3.28	-1.98739	2.57e-05	0.000306534	XP_010738618.1	alpha-2-macroglobulin isoform X2 [Larimichthys crocea]	*	GO:0005615(extracellular space)	GO:0004866(endopeptidase inhibitor activity)	K03910|A2M|http://www.genome.jp/dbget-bin/www_bget?ko:K03910	ko04610(Complement and coagulation cascades)	KOG1366	Alpha-macroglobulin	O	sp|P14046|A1I3_RAT	Alpha-1-inhibitor 3 OS=Rattus norvegicus OX=10116 GN=A1i3 PE=1 SV=1
shibanyu_transcript_4307	15.25	4.99	19.96	61.7	110.61	99.9	2.84016	5.59e-06	7.67e-05	XP_026177329.1	bone morphogenetic protein 1-like isoform X1 [Mastacembelus armatus]	GO:0032964(collagen biosynthetic process);GO:0048264(determination of ventral identity);GO:0033333(fin development);GO:0001503(ossification);GO:0001501(skeletal system development)	*	GO:0005509(calcium ion binding);GO:0004222(metalloendopeptidase activity);GO:0008270(zinc ion binding)	K05502|BMP1, TLD|http://www.genome.jp/dbget-bin/www_bget?ko:K05502	*	KOG3714	Meprin A metalloprotease	O	sp|P13497|BMP1_HUMAN	Bone morphogenetic protein 1 OS=Homo sapiens OX=9606 GN=BMP1 PE=1 SV=2
shibanyu_transcript_7674	123.56	2.49	135.82	7.86	2.71	4.99	-3.99604	0.00220511	0.0155794	ADG29136.1	beta-enolase [Epinephelus coioides]	GO:0006096(glycolytic process)	GO:0000015(phosphopyruvate hydratase complex)	GO:0000287(magnesium ion binding);GO:0004634(phosphopyruvate hydratase activity)	K01689|ENO, eno|http://www.genome.jp/dbget-bin/www_bget?ko:K01689	ko04066(HIF-1 signaling pathway);ko03018(RNA degradation);ko00010(Glycolysis / Gluconeogenesis);ko00680(Methane metabolism);ko01230(Biosynthesis of amino acids);ko01200(Carbon metabolism)	KOG2670	Enolase	G	sp|B5DGQ7|ENOB_SALSA	Beta-enolase OS=Salmo salar OX=8030 GN=ENO3 PE=1 SV=1
shibanyu_transcript_4105	4.33	10.18	4.51	145.21	87.26	27.74	3.83499	1.09e-06	1.66e-05	XP_018532776.1	PREDICTED: alpha-2-HS-glycoprotein-like [Lates calcarifer]	*	GO:0005615(extracellular space)	GO:0004869(cysteine-type endopeptidase inhibitor activity)	*	*	*	*	*	sp|P80191|FETUA_RABIT	Alpha-2-HS-glycoprotein (Fragment) OS=Oryctolagus cuniculus OX=9986 GN=AHSG PE=1 SV=2
shibanyu_transcript_6064	6.87	21.49	19.19	4.46	1.92	3.98	-2.08966	0.00102003	0.00820357	XP_026205312.1	uncharacterized protein LOC113155049 [Anabas testudineus]	*	*	*	*	*	*	*	*	*	*
shibanyu_transcript_4223	14.15	46.23	71.13	4.98	1.26	4.03	-3.53187	2.07e-05	0.00025215	XP_018553249.1	PREDICTED: alcohol dehydrogenase 1 [Lates calcarifer]	*	*	GO:0016491(oxidoreductase activity);GO:0008270(zinc ion binding)	K00121|frmA, ADH5, adhC|http://www.genome.jp/dbget-bin/www_bget?ko:K00121	ko00350(Tyrosine metabolism);ko00010(Glycolysis / Gluconeogenesis);ko00680(Methane metabolism);ko00071(Fatty acid degradation);ko00830(Retinol metabolism);ko01200(Carbon metabolism);ko01220(Degradation of aromatic compounds);ko00625(Chloroalkane and chloroalkene degradation);ko00982(Drug metabolism - cytochrome P450);ko00980(Metabolism of xenobiotics by cytochrome P450);ko00626(Naphthalene degrad…	KOG0022	Alcohol dehydrogenase, class III	Q	sp|P26325|ADH1_GADMC	Alcohol dehydrogenase 1 OS=Gadus morhua subsp. callarias OX=8053 PE=1 SV=1
shibanyu_transcript_6650	39.2	81.8	81.49	33.21	29.12	29.07	-1.05886	0.0025625	0.0175834	*	*	*	*	*	*	*	*	*	*	*	*
shibanyu_transcript_1940	6.4	5.2	8.58	14.46	11.13	13.31	1.03794	0.000204338	0.00200822	XP_018525861.1	PREDICTED: mitochondrial coenzyme A transporter SLC25A42 [Lates calcarifer]	*	GO:0016021(integral component of membrane);GO:0005743(mitochondrial inner membrane)	GO:0022857(transmembrane transporter activity)	K15085|SLC25A42|http://www.genome.jp/dbget-bin/www_bget?ko:K15085	*	KOG0752	Mitochondrial solute carrier protein	C	sp|Q0P483|S2542_DANRE	Mitochondrial coenzyme A transporter SLC25A42 OS=Danio rerio OX=7955 GN=slc25a42 PE=2 SV=1
shibanyu_transcript_1581	24.33	7.39	20.23	0	0	0	-11.8668	8.46e-16	5.88e-14	XP_022611673.1	caprin-1 isoform X1 [Seriola dumerili]	*	*	*	K18743|CAPRIN1, GPIAP1|http://www.genome.jp/dbget-bin/www_bget?ko:K18743	*	*	*	*	sp|Q14444|CAPR1_HUMAN	Caprin-1 OS=Homo sapiens OX=9606 GN=CAPRIN1 PE=1 SV=2
shibanyu_transcript_1351	10.66	11.44	12.25	4.89	2.38	3.56	-1.58123	3.16e-05	0.000373789	XP_022626074.1	solute carrier family 2, facilitated glucose transporter member 12 [Seriola dumerili]	*	GO:0016021(integral component of membrane)	GO:0022857(transmembrane transporter activity)	K08149|SLC2A12, GLUT12|http://www.genome.jp/dbget-bin/www_bget?ko:K08149	*	KOG0254	Predicted transporter (major facilitator superfamily)	R	sp|Q6NWF1|GTR12_DANRE	Solute carrier family 2, facilitated glucose transporter member 12 OS=Danio rerio OX=7955 GN=slc2a12 PE=2 SV=2
shibanyu_transcript_6853	3.85	3.66	3.29	6.95	7.05	6.68	1.00902	1.98e-05	0.000242454	XP_003454942.1	ADP-ribosylation factor-like protein 5A [Oreochromis niloticus]	*	*	GO:0005525(GTP binding)	K07949|ARL5A|http://www.genome.jp/dbget-bin/www_bget?ko:K07949	*	KOG0070	GTP-binding ADP-ribosylation factor Arf1	U	sp|Q2KJ96|ARL5A_BOVIN	ADP-ribosylation factor-like protein 5A OS=Bos taurus OX=9913 GN=ARL5A PE=2 SV=1
shibanyu_transcript_432	21.63	26.81	24.1	12.26	7.2	6.93	-1.38192	9.43e-05	0.000994114	XP_019211252.1	phospholipid scramblase 1 isoform X3 [Oreochromis niloticus]	*	*	GO:0017128(phospholipid scramblase activity)	*	*	KOG0621	Phospholipid scramblase	M	sp|O15162|PLS1_HUMAN	Phospholipid scramblase 1 OS=Homo sapiens OX=9606 GN=PLSCR1 PE=1 SV=1
shibanyu_transcript_6278	0.75	1.29	1.15	59.4	2.72	3.55	4.48487	0.000702483	0.00595753	AEB31299.1	hypothetical protein, partial [Epinephelus bruneus]	*	*	*	K03997|C8A|http://www.genome.jp/dbget-bin/www_bget?ko:K03997	ko04610(Complement and coagulation cascades)	*	*	*	sp|P98136|CO8A_RABIT	Complement component C8 alpha chain OS=Oryctolagus cuniculus OX=9986 GN=C8A PE=1 SV=1
shibanyu_transcript_1329	2.1	1.33	1.56	23.65	33.86	19.15	3.99839	1.53e-25	2.46e-23	XP_020507733.1	insulin-induced gene 1 protein [Labrus bergylta]	GO:0008203(cholesterol metabolic process)	GO:0016021(integral component of membrane);GO:0005789(endoplasmic reticulum membrane)	*	*	*	KOG4363	Putative growth response protein	T	sp|Q8AV61|INSI1_DANRE	Insulin-induced gene 1 protein OS=Danio rerio OX=7955 GN=insig1 PE=2 SV=1
shibanyu_transcript_6954	0.32	0.32	0.57	0.4	5.77	772.68	9.53958	3.84e-06	5.42e-05	AEB31353.1	keratin-associated protein 12-2, partial [Epinephelus bruneus]	*	*	*	*	*	*	*	*	*	*
shibanyu_transcript_8673	0	9.5	0	0	0	0	-21.5112	3.77e-08	7.28e-07	*	*	*	*	*	*	*	*	*	*	*	*
shibanyu_transcript_8457	12.51	10.55	12.57	55.27	27.33	54.34	2.01712	3.95e-06	5.56e-05	*	*	*	*	*	*	*	*	*	*	*	*
shibanyu_transcript_2546	92.26	0	127.04	0	0	0	-13.6385	0.000481315	0.00428917	XP_019129513.2	cathepsin L [Larimichthys crocea]	*	*	GO:0004869(cysteine-type endopeptidase inhibitor activity);GO:0008234(cysteine-type peptidase activity)	K01373|CTSF|http://www.genome.jp/dbget-bin/www_bget?ko:K01373	ko04210(Apoptosis);ko04142(Lysosome)	KOG1542	Cysteine proteinase Cathepsin F	O	sp|Q9R013|CATF_MOUSE	Cathepsin F OS=Mus musculus OX=10090 GN=Ctsf PE=1 SV=1
shibanyu_transcript_5215	139.47	0	0	0	0	0	-26.2548	1.82e-11	6.37e-10	ALJ92403.1	complement component C9 [Epinephelus coioides]	GO:0001906(cell killing);GO:0006957(complement activation, alternative pathway);GO:0006958(complement activation, classical pathway);GO:0019835(cytolysis);GO:0051260(protein homooligomerization)	GO:0005615(extracellular space);GO:0005579(membrane attack complex);GO:0044218(other organism cell membrane);GO:0005886(plasma membrane)	*	K04000|C9|http://www.genome.jp/dbget-bin/www_bget?ko:K04000	ko04610(Complement and coagulation cascades)	*	*	*	sp|P79755|CO9_TAKRU	Complement component C9 OS=Takifugu rubripes OX=31033 GN=c9 PE=3 SV=1
shibanyu_transcript_2113	3.27	4.7	11.07	1.72	2.33	2.43	-1.43109	0.0079011	0.0446711	XP_008286842.1	PREDICTED: protein-tyrosine sulfotransferase 1 [Stegastes partitus]	GO:0006478(peptidyl-tyrosine sulfation)	*	GO:0008476(protein-tyrosine sulfotransferase activity)	K01021|TPST|http://www.genome.jp/dbget-bin/www_bget?ko:K01021	*	KOG3988	Protein-tyrosine sulfotransferase TPST1/TPST2	O	sp|Q9PTE6|TPST1_DANRE	Protein-tyrosine sulfotransferase 1 OS=Danio rerio OX=7955 GN=tpst1 PE=2 SV=2
shibanyu_transcript_4005	5.41	15.32	9.75	4.32	2.84	2.7	-1.54505	0.00315218	0.0209228	XP_022624512.1	betaine--homocysteine S-methyltransferase 1 [Seriola dumerili]	GO:0009086(methionine biosynthetic process);GO:0032259(methylation)	*	GO:0047150(betaine-homocysteine S-methyltransferase activity);GO:0008270(zinc ion binding)	K00544|BHMT|http://www.genome.jp/dbget-bin/www_bget?ko:K00544	ko00270(Cysteine and methionine metabolism);ko00260(Glycine, serine and threonine metabolism)	KOG1579	Homocysteine S-methyltransferase	E	sp|Q32LQ4|BHMT1_DANRE	Betaine--homocysteine S-methyltransferase 1 OS=Danio rerio OX=7955 GN=bhmt PE=2 SV=1
shibanyu_transcript_3249	190.79	113.24	186.47	418.34	405.05	353.88	1.32851	1.69e-05	0.000208972	XP_026159857.1	alcohol dehydrogenase 1 [Mastacembelus armatus]	*	*	GO:0016491(oxidoreductase activity);GO:0008270(zinc ion binding)	K00121|frmA, ADH5, adhC|http://www.genome.jp/dbget-bin/www_bget?ko:K00121	ko00350(Tyrosine metabolism);ko00010(Glycolysis / Gluconeogenesis);ko00680(Methane metabolism);ko00071(Fatty acid degradation);ko00830(Retinol metabolism);ko01200(Carbon metabolism);ko01220(Degradation of aromatic compounds);ko00625(Chloroalkane and chloroalkene degradation);ko00982(Drug metabolism - cytochrome P450);ko00980(Metabolism of xenobiotics by cytochrome P450);ko00626(Naphthalene degrad…	KOG0022	Alcohol dehydrogenase, class III	Q	sp|P26325|ADH1_GADMC	Alcohol dehydrogenase 1 OS=Gadus morhua subsp. callarias OX=8053 PE=1 SV=1
shibanyu_transcript_2443	2.69	4.18	2.4	72.57	44.96	7.15	3.80894	2.53e-05	0.000303319	CBN81999.1	Cysteine/serine-rich nuclear protein 1 [Dicentrarchus labrax]	GO:0021536(diencephalon development);GO:0030901(midbrain development)	*	*	K17494|CSRNP|http://www.genome.jp/dbget-bin/www_bget?ko:K17494	*	KOG3813	Uncharacterized conserved protein (tumor-suppressor AXUD1 in humans)	R	sp|Q96S65|CSRN1_HUMAN	Cysteine/serine-rich nuclear protein 1 OS=Homo sapiens OX=9606 GN=CSRNP1 PE=1 SV=2
shibanyu_transcript_2283	14.25	15.15	14.2	34.13	34.9	22.6	1.13163	5.88e-06	8.02e-05	XP_020505675.1	cytochrome P450 2J2-like [Labrus bergylta]	*	*	*	*	*	KOG0156	Cytochrome P450 CYP2 subfamily	Q	sp|P51589|CP2J2_HUMAN	Cytochrome P450 2J2 OS=Homo sapiens OX=9606 GN=CYP2J2 PE=1 SV=2
shibanyu_transcript_1567	2.67	2.59	1.89	10.88	9.87	11.3	2.22492	2.37e-13	1.15e-11	XP_023286437.1	Krueppel-like factor 12 isoform X2 [Seriola lalandi dorsalis]	*	*	*	K09205|KLF8_12|http://www.genome.jp/dbget-bin/www_bget?ko:K09205	*	KOG1721	FOG: Zn-finger	R	sp|O35738|KLF12_MOUSE	Krueppel-like factor 12 OS=Mus musculus OX=10090 GN=Klf12 PE=1 SV=2
shibanyu_transcript_3260	0	0	0	0	126.23	0	25.6726	4.99e-11	1.62e-09	XP_018549132.1	PREDICTED: complement C5 [Lates calcarifer]	*	GO:0005615(extracellular space)	GO:0004866(endopeptidase inhibitor activity)	K03994|C5|http://www.genome.jp/dbget-bin/www_bget?ko:K03994	ko04610(Complement and coagulation cascades)	KOG1366	Alpha-macroglobulin	O	sp|P01031|CO5_HUMAN	Complement C5 OS=Homo sapiens OX=9606 GN=C5 PE=1 SV=4
shibanyu_transcript_1733	0	0	159.99	0	0	0	-27.0764	4.19e-12	1.63e-10	XP_022613554.1	selenoprotein P [Seriola dumerili]	*	*	*	*	*	*	*	*	sp|Q98SV1|SELPA_DANRE	Selenoprotein Pa OS=Danio rerio OX=7955 GN=sepp1a PE=1 SV=3
shibanyu_transcript_119	0.03	0	0	12.2	22.7	1.04	10.0106	2.37e-08	4.8e-07	ANF04049.4	3-hydroxy-3-methylglutaryl-CoA reductase [Epinephelus lanceolatus]	GO:0015936(coenzyme A metabolic process);GO:0008299(isoprenoid biosynthetic process);GO:0007519(skeletal muscle tissue development)	GO:0005789(endoplasmic reticulum membrane);GO:0016021(integral component of membrane)	GO:0004420(hydroxymethylglutaryl-CoA reductase (NADPH) activity);GO:0050661(NADP binding)	K00021|HMGCR|http://www.genome.jp/dbget-bin/www_bget?ko:K00021	ko04152(AMPK signaling pathway);ko00900(Terpenoid backbone biosynthesis);ko04976(Bile secretion)	KOG2480	3-hydroxy-3-methylglutaryl-CoA (HMG-CoA) reductase	I	sp|A7Z064|HMDH_BOVIN	3-hydroxy-3-methylglutaryl-coenzyme A reductase OS=Bos taurus OX=9913 GN=HMGCR PE=2 SV=2
shibanyu_transcript_10202	3.81	3.66	2.96	47.06	36.36	22.55	3.4209	3.67e-13	1.73e-11	*	*	*	*	*	*	*	*	*	*	*	*
shibanyu_transcript_3696	1.54	1.56	2.04	10.97	10.71	30.95	3.45729	2.97e-08	5.87e-07	XP_027130332.1	alcohol dehydrogenase 1-like [Larimichthys crocea]	*	*	GO:0016491(oxidoreductase activity);GO:0008270(zinc ion binding)	K00121|frmA, ADH5, adhC|http://www.genome.jp/dbget-bin/www_bget?ko:K00121	ko00350(Tyrosine metabolism);ko00010(Glycolysis / Gluconeogenesis);ko00680(Methane metabolism);ko00071(Fatty acid degradation);ko00830(Retinol metabolism);ko01200(Carbon metabolism);ko01220(Degradation of aromatic compounds);ko00625(Chloroalkane and chloroalkene degradation);ko00982(Drug metabolism - cytochrome P450);ko00980(Metabolism of xenobiotics by cytochrome P450);ko00626(Naphthalene degrad…	KOG0022	Alcohol dehydrogenase, class III	Q	sp|Q75ZX4|ADH1_ORYSI	Alcohol dehydrogenase 1 OS=Oryza sativa subsp. indica OX=39946 GN=ADH1 PE=2 SV=1
shibanyu_transcript_923	25.67	40.41	41.37	6.81	3.15	3.23	-2.93428	5.51e-10	1.46e-08	XP_010750053.1	arrestin domain-containing protein 2 isoform X2 [Larimichthys crocea]	*	*	*	*	*	KOG3780	Thioredoxin binding protein TBP-2/VDUP1	R	sp|Q8TBH0|ARRD2_HUMAN	Arrestin domain-containing protein 2 OS=Homo sapiens OX=9606 GN=ARRDC2 PE=1 SV=2
shibanyu_transcript_8431	22.01	16.58	17.29	38.63	36.04	40.31	1.09159	5.47e-05	0.000612233	*	*	*	*	*	*	*	*	*	*	*	*
shibanyu_transcript_10658	0	197.84	0	0	0	0	-24.3005	4.99e-10	1.33e-08	YP_007317676.1	NADH dehydrogenase subunit 4 (mitochondrion) [Epinephelus fuscoguttatus]	GO:0006120(mitochondrial electron transport, NADH to ubiquinone)	GO:0016021(integral component of membrane);GO:0031966(mitochondrial membrane);GO:0070469(respirasome)	GO:0008137(NADH dehydrogenase (ubiquinone) activity)	K03881|ND4|http://www.genome.jp/dbget-bin/www_bget?ko:K03881	ko00190(Oxidative phosphorylation);ko04723(Retrograde endocannabinoid signaling)	KOG4845	NADH dehydrogenase, subunit 4	C	sp|Q4JQH8|NU4M_TETNG	NADH-ubiquinone oxidoreductase chain 4 OS=Tetraodon nigroviridis OX=99883 GN=MT-ND4 PE=3 SV=1
shibanyu_transcript_10258	8.43	8.95	7.15	22.52	30.52	28.57	1.76458	7.24e-10	1.87e-08	*	*	*	*	*	*	*	*	*	*	*	*
shibanyu_transcript_2449	23.48	12.68	21.64	6.97	1.44	4.8	-2.0405	0.00543206	0.0329313	XP_010747033.2	cytokine-inducible SH2-containing protein-like [Larimichthys crocea]	GO:0035556(intracellular signal transduction);GO:0016567(protein ubiquitination)	*	*	K04701|CISH|http://www.genome.jp/dbget-bin/www_bget?ko:K04701	ko04630(Jak-STAT signaling pathway);ko04917(Prolactin signaling pathway)	KOG4566	Cytokine-inducible SH2 protein	T	sp|Q9PW70|CISH_CHICK	Cytokine-inducible SH2-containing protein OS=Gallus gallus OX=9031 GN=CISH PE=2 SV=1
shibanyu_transcript_4693	62.04	30.85	22.86	124.8	113.77	171	1.85292	0.00170865	0.0126168	XP_008291190.1	PREDICTED: uridine phosphorylase 2 [Stegastes partitus]	GO:0009116(nucleoside metabolic process);GO:0009166(nucleotide catabolic process);GO:0044206(UMP salvage)	GO:0005737(cytoplasm)	GO:0004850(uridine phosphorylase activity)	K00757|udp, UPP|http://www.genome.jp/dbget-bin/www_bget?ko:K00757	ko00240(Pyrimidine metabolism);ko00983(Drug metabolism - other enzymes)	KOG3728	Uridine phosphorylase	F	sp|Q8CGR7|UPP2_MOUSE	Uridine phosphorylase 2 OS=Mus musculus OX=10090 GN=Upp2 PE=2 SV=1
shibanyu_transcript_5345	68.7	74.85	69.02	2.88	2.57	7.72	-3.93853	4.96e-11	1.61e-09	XP_028280357.1	apolipoprotein C-II-like [Parambassis ranga]	GO:0006629(lipid metabolic process);GO:0006869(lipid transport);GO:0060216(definitive hemopoiesis);GO:0042159(lipoprotein catabolic process)	GO:0042627(chylomicron)	GO:0008047(enzyme activator activity)	*	*	*	*	*	*	*
shibanyu_transcript_5305	0	0	0	0	0	53.21	24.0868	7.05e-10	1.82e-08	ACH53600.1	hepatic lipase [Epinephelus coioides]	*	*	*	K01046|E3.1.1.3|http://www.genome.jp/dbget-bin/www_bget?ko:K01046	ko00561(Glycerolipid metabolism)	*	*	*	sp|P27656|LIPC_MOUSE	Hepatic triacylglycerol lipase OS=Mus musculus OX=10090 GN=Lipc PE=2 SV=2
shibanyu_transcript_7400	3.24	4.68	10.39	27.71	24.87	31.91	2.33322	2.41e-06	3.51e-05	*	*	*	*	*	*	*	*	*	*	*	*
shibanyu_transcript_10460	25.45	27.47	29.96	70.35	44.81	58.82	1.11366	0.000128179	0.00131044	*	*	*	*	*	*	*	*	*	*	*	*
shibanyu_transcript_9543	0	30.6	0	0	0	0	-22.5108	8.43e-09	1.82e-07	*	*	*	*	*	*	*	*	*	*	*	*
shibanyu_transcript_2099	1.77	0.47	1.92	5.96	6.4	8.23	2.399	0.000132064	0.00134873	XP_023136427.1	FAD-dependent oxidoreductase domain-containing protein 2 [Amphiprion ocellaris]	*	*	*	*	*	KOG1399	Flavin-containing monooxygenase	Q	sp|B0UXS1|FXRD2_DANRE	FAD-dependent oxidoreductase domain-containing protein 2 OS=Danio rerio OX=7955 GN=foxred2 PE=2 SV=1
shibanyu_transcript_3367	0	0.23	0	101.19	129.33	0	10.136	0.00191854	0.0139112	XP_008293673.1	PREDICTED: histidine-rich glycoprotein-like [Stegastes partitus]	*	*	GO:0004869(cysteine-type endopeptidase inhibitor activity)	*	*	*	*	*	sp|Q9UGM5|FETUB_HUMAN	Fetuin-B OS=Homo sapiens OX=9606 GN=FETUB PE=1 SV=2
shibanyu_transcript_2723	0.08	0.28	0.21	1.21	1.63	3.86	3.6513	8.33e-06	0.000109688	XP_018530752.1	PREDICTED: RING finger protein 223-like [Lates calcarifer]	*	*	*	*	*	KOG2177	Predicted E3 ubiquitin ligase	O	sp|Q3UV31|RN223_MOUSE	RING finger protein 223 OS=Mus musculus OX=10090 GN=Rnf223 PE=2 SV=2
shibanyu_transcript_5358	18.71	19.82	28.54	10.33	9.99	11.28	-1.00158	1.7e-06	2.54e-05	XP_019123893.1	cysteine-rich protein 2 [Larimichthys crocea]	GO:0060047(heart contraction);GO:0007507(heart development)	*	GO:0046872(metal ion binding)	*	*	KOG1700	Regulatory protein MLP and related LIM proteins	TZ	sp|Q9DCT8|CRIP2_MOUSE	Cysteine-rich protein 2 OS=Mus musculus OX=10090 GN=Crip2 PE=1 SV=1
shibanyu_transcript_3517	0.9	2.38	1.9	27.12	47.43	29.81	4.40536	4.48e-21	5.03e-19	ACQ58231.1	Glycolipid transfer protein [Anoplopoma fimbria]	GO:0120009(intermembrane lipid transfer)	GO:0005737(cytoplasm)	GO:0120013(lipid transfer activity)	*	*	KOG3221	Glycolipid transfer protein	G	sp|A2BG43|GLTP_DANRE	Glycolipid transfer protein OS=Danio rerio OX=7955 GN=gltp PE=3 SV=1
shibanyu_transcript_4475	23.56	48.85	34.86	6.04	2.75	3.85	-2.99957	2.6e-09	6.04e-08	XP_020467825.1	uncharacterized protein LOC109966921 [Monopterus albus]	*	*	*	*	*	*	*	*	*	*
shibanyu_transcript_7423	1.34	1.1	0	8.54	18.2	15.08	4.09225	0.00111187	0.00884146	*	*	*	*	*	*	*	*	*	*	*	*
shibanyu_transcript_1885	127.68	81.74	157.72	50	28.84	60.64	-1.29813	0.00660989	0.0384499	XP_026213308.1	pigment epithelium-derived factor [Anabas testudineus]	*	GO:0005615(extracellular space)	*	K19614|SERPINF1, PEDF|http://www.genome.jp/dbget-bin/www_bget?ko:K19614	ko04310(Wnt signaling pathway)	KOG2392	Serpin	V	sp|Q95121|PEDF_BOVIN	Pigment epithelium-derived factor OS=Bos taurus OX=9913 GN=SERPINF1 PE=1 SV=1
shibanyu_transcript_9826	29.59	24.38	27.6	51.61	68.67	68.23	1.2477	2.43e-07	4.1e-06	*	*	*	*	*	*	*	*	*	*	*	*
shibanyu_transcript_6654	24.71	39.49	35.72	107.98	98.05	99.71	1.68805	1.5e-13	7.48e-12	XP_003977419.2	PREDICTED: LOW QUALITY PROTEIN: histone H3.3 [Takifugu rubripes]	*	*	*	K11253|H3|http://www.genome.jp/dbget-bin/www_bget?ko:K11253	*	KOG1745	Histones H3 and H4	B	sp|C0HL66|H33A_DROME	Histone H3.3A OS=Drosophila melanogaster OX=7227 GN=His3.3A PE=1 SV=1
shibanyu_transcript_5515	0	0	0	2.67	5.36	1.11	8.17519	2.66e-07	4.45e-06	ACL98106.1	CCAAT/enhancer-binding protein beta 2, partial [Epinephelus coioides]	GO:0044030(regulation of DNA methylation);GO:0009617(response to bacterium);GO:0001878(response to yeast)	GO:0005634(nucleus)	GO:0003700(DNA-binding transcription factor activity);GO:0003677(DNA binding)	K10048|CEBPB|http://www.genome.jp/dbget-bin/www_bget?ko:K10048	ko04668(TNF signaling pathway);ko04657(IL-17 signaling pathway)	*	*	*	*	*
shibanyu_transcript_527	689.18	1090.28	13.29	21.84	12.69	29.5	-4.77526	0.00041301	0.00374973	XP_025998835.1	plasminogen-like isoform X2 [Astatotilapia calliptera]	GO:0007596(blood coagulation);GO:0042730(fibrinolysis);GO:0048771(tissue remodeling)	GO:0005576(extracellular region)	GO:0004252(serine-type endopeptidase activity)	K09644|LPA|http://www.genome.jp/dbget-bin/www_bget?ko:K09644	*	*	*	*	sp|P08519|APOA_HUMAN	Apolipoprotein(a) OS=Homo sapiens OX=9606 GN=LPA PE=1 SV=1
shibanyu_transcript_4823	6.77	6.2	9.95	4.12	4.18	2.51	-1.00717	0.00175943	0.0129324	XP_028278123.1	transmembrane protein 47-like [Parambassis ranga]	*	GO:0016021(integral component of membrane)	*	*	*	KOG4671	Brain cell membrane protein 1 (BCMP1)	R	sp|Q1JPA3|TMM47_BOVIN	Transmembrane protein 47 OS=Bos taurus OX=9913 GN=TMEM47 PE=2 SV=1
shibanyu_transcript_4651	10.11	9.79	13.09	25.97	21.96	25.43	1.23321	4.28e-10	1.15e-08	XP_022602273.1	methylmalonic aciduria and homocystinuria type D homolog, mitochondrial-like [Seriola dumerili]	GO:0009235(cobalamin metabolic process)	*	*	*	*	KOG3994	Uncharacterized conserved protein	S	sp|Q9H3L0|MMAD_HUMAN	Methylmalonic aciduria and homocystinuria type D protein, mitochondrial OS=Homo sapiens OX=9606 GN=MMADHC PE=1 SV=2
shibanyu_transcript_6522	4.92	5.77	6.47	16.02	14.65	13.23	1.43076	2.09e-14	1.16e-12	AEG78345.1	ubiquitin-conjugating enzyme E2 D2, partial [Epinephelus coioides]	*	*	GO:0005524(ATP binding);GO:0016740(transferase activity)	K06689|UBE2D, UBC4, UBC5|http://www.genome.jp/dbget-bin/www_bget?ko:K06689	ko04013(MAPK signaling pathway - fly);ko04141(Protein processing in endoplasmic reticulum);ko04120(Ubiquitin mediated proteolysis);ko04624(Toll and Imd signaling pathway)	KOG0417	Ubiquitin-protein ligase	O	sp|Q1RMX2|UB2D2_BOVIN	Ubiquitin-conjugating enzyme E2 D2 OS=Bos taurus OX=9913 GN=UBE2D2 PE=2 SV=1
shibanyu_transcript_10953	197.86	140.92	229.57	56.71	21.9	28.57	-2.38499	5.14e-06	7.12e-05	XP_023273569.1	trypsin inhibitor ClTI-1-like [Seriola lalandi dorsalis]	*	*	*	*	*	KOG3649	FOG: Kazal-type serine protease inhibitor domain	R	sp|P85000|ISK1L_CHICK	Trypsin inhibitor ClTI-1 OS=Gallus gallus OX=9031 PE=1 SV=1
shibanyu_transcript_10883	0	0	0	0	0	281.4	23.7435	1.22e-09	3.02e-08	ACJ26846.1	tributyltin binding protein type 2-like protein [Epinephelus coioides]	*	*	*	*	*	*	*	*	*	*
shibanyu_transcript_3084	46.9	96.86	122.99	189.62	160.47	282.37	1.36297	0.00482883	0.0297024	ALJ92403.1	complement component C9 [Epinephelus coioides]	GO:0071391(cellular response to estrogen stimulus);GO:0006955(immune response)	GO:0005579(membrane attack complex)	*	K04000|C9|http://www.genome.jp/dbget-bin/www_bget?ko:K04000	ko04610(Complement and coagulation cascades)	*	*	*	sp|P79755|CO9_TAKRU	Complement component C9 OS=Takifugu rubripes OX=31033 GN=c9 PE=3 SV=1
shibanyu_transcript_3336	0	0.84	0.57	37.55	29.55	23.75	6.16123	1.22e-07	2.16e-06	XP_020510552.1	LOW QUALITY PROTEIN: monocarboxylate transporter 1-like [Labrus bergylta]	*	GO:0005887(integral component of plasma membrane)	GO:0015129(lactate transmembrane transporter activity)	K08179|SLC16A1|http://www.genome.jp/dbget-bin/www_bget?ko:K08179	*	KOG2504	Monocarboxylate transporter	G	sp|Q03064|MOT1_CRILO	Monocarboxylate transporter 1 OS=Cricetulus longicaudatus OX=10030 GN=SLC16A1 PE=1 SV=1
shibanyu_transcript_9750	0	0	0	0	0	29.8	21.6032	3.24e-08	6.38e-07	XP_018551651.1	PREDICTED: protein LEG1 homolog [Lates calcarifer]	*	*	*	*	*	*	*	*	sp|Q5QT17|LEG1H_ONCMY	Protein LEG1 homolog OS=Oncorhynchus mykiss OX=8022 GN=leg1 PE=2 SV=1
shibanyu_transcript_5769	12.09	16.91	13.61	47.61	34.79	18.7	1.3104	0.00419586	0.0262949	*	*	*	*	*	*	*	*	*	*	*	*
shibanyu_transcript_5444	2.07	2.45	6.18	7.21	12.32	7.02	1.42501	0.00857976	0.0474789	XP_026208950.1	eukaryotic initiation factor 4A-I isoform X2 [Anabas testudineus]	*	*	GO:0005524(ATP binding);GO:0004386(helicase activity);GO:0003676(nucleic acid binding)	K03257|EIF4A|http://www.genome.jp/dbget-bin/www_bget?ko:K03257	ko03013(RNA transport)	KOG0327	Translation initiation factor 4F, helicase subunit (eIF-4A) and related helicases	J	sp|Q3SZ54|IF4A1_BOVIN	Eukaryotic initiation factor 4A-I OS=Bos taurus OX=9913 GN=EIF4A1 PE=2 SV=1
shibanyu_transcript_579	0	0.01	0.04	0.19	0.07	0.23	4.33468	0.0049	0.0300444	XP_018549132.1	PREDICTED: complement C5 [Lates calcarifer]	*	GO:0005615(extracellular space)	GO:0004866(endopeptidase inhibitor activity)	K03994|C5|http://www.genome.jp/dbget-bin/www_bget?ko:K03994	ko04610(Complement and coagulation cascades)	KOG1366	Alpha-macroglobulin	O	sp|P01031|CO5_HUMAN	Complement C5 OS=Homo sapiens OX=9606 GN=C5 PE=1 SV=4
shibanyu_transcript_3994	92.57	141.7	129.11	164.58	282.84	258.41	1.03028	0.00121211	0.00949518	XP_010771546.1	PREDICTED: apolipoprotein B-100 [Notothenia coriiceps]	*	*	*	K14462|APOB|http://www.genome.jp/dbget-bin/www_bget?ko:K14462	ko04975(Fat digestion and absorption);ko04977(Vitamin digestion and absorption)	*	*	*	*	*
shibanyu_transcript_6690	75.64	89.01	54.46	9.08	8.52	2.24	-3.44038	1.95e-07	3.36e-06	XP_020783001.1	hepcidin-like [Boleophthalmus pectinirostris]	*	*	*	*	*	*	*	*	sp|Q9DFD6|HEPC_ONCMY	Hepcidin (Fragment) OS=Oncorhynchus mykiss OX=8022 GN=hamp PE=2 SV=1
shibanyu_transcript_22	48.73	54.95	55.58	86.32	133.62	91.8	1.0343	1.5e-06	2.28e-05	XP_019122009.2	apolipoprotein B-100 [Larimichthys crocea]	*	*	*	K14462|APOB|http://www.genome.jp/dbget-bin/www_bget?ko:K14462	ko04975(Fat digestion and absorption);ko04977(Vitamin digestion and absorption)	KOG4338	Predicted lipoprotein	I	sp|P04114|APOB_HUMAN	Apolipoprotein B-100 OS=Homo sapiens OX=9606 GN=APOB PE=1 SV=2
shibanyu_transcript_10289	0	0	0	0	90.52	0	21.0441	7.22e-08	1.32e-06	AVH76856.1	C1-inhibitor [Sebastes schlegelii]	GO:0045916(negative regulation of complement activation);GO:0030193(regulation of blood coagulation)	GO:0005615(extracellular space)	GO:0004867(serine-type endopeptidase inhibitor activity)	K04001|SERPING1, C1INH|http://www.genome.jp/dbget-bin/www_bget?ko:K04001	ko04610(Complement and coagulation cascades)	KOG2392	Serpin	V	sp|P97290|IC1_MOUSE	Plasma protease C1 inhibitor OS=Mus musculus OX=10090 GN=Serping1 PE=1 SV=3
shibanyu_transcript_2477	4.47	4.06	5.4	10.21	54.73	50.33	3.12016	1.44e-05	0.000179767	XP_018542808.1	PREDICTED: protein BTG4-like [Lates calcarifer]	*	*	*	K14443|TOB|http://www.genome.jp/dbget-bin/www_bget?ko:K14443	ko03018(RNA degradation)	KOG4006	Anti-proliferation factor BTG1/TOB	TR	sp|A4UTQ2|BTG3_PIG	Protein BTG3 OS=Sus scrofa OX=9823 GN=BTG3 PE=2 SV=1
shibanyu_transcript_6800	0	0	247.56	0	0	0	-25.9115	3.3e-11	1.12e-09	XP_022599441.1	hyaluronan-binding protein 2-like [Seriola dumerili]	*	GO:0005576(extracellular region)	GO:0004252(serine-type endopeptidase activity);GO:0005509(calcium ion binding)	K08648|HABP2|http://www.genome.jp/dbget-bin/www_bget?ko:K08648	*	KOG3627	Trypsin	E	sp|Q14520|HABP2_HUMAN	Hyaluronan-binding protein 2 OS=Homo sapiens OX=9606 GN=HABP2 PE=1 SV=1
shibanyu_transcript_5104	3.08	1.62	8.92	0	0	0	-8.97941	3.23e-08	6.35e-07	XP_018550485.1	PREDICTED: protein disulfide-isomerase A6 isoform X1 [Lates calcarifer]	GO:0045454(cell redox homeostasis)	GO:0005623(cell)	GO:0016853(isomerase activity)	K09584|PDIA6, TXNDC7|http://www.genome.jp/dbget-bin/www_bget?ko:K09584	ko04141(Protein processing in endoplasmic reticulum)	KOG0191	Thioredoxin/protein disulfide isomerase	O	sp|Q15084|PDIA6_HUMAN	Protein disulfide-isomerase A6 OS=Homo sapiens OX=9606 GN=PDIA6 PE=1 SV=1
shibanyu_transcript_9968	15.87	20.7	24.53	39.43	44.11	42.51	1.1042	5.45e-10	1.45e-08	XP_026217178.1	cyclic AMP-dependent transcription factor ATF-4-like [Anabas testudineus]	GO:0006357(regulation of transcription by RNA polymerase II)	GO:0005737(cytoplasm);GO:0005634(nucleus)	GO:0003700(DNA-binding transcription factor activity)	K04374|ATF4, CREB2|http://www.genome.jp/dbget-bin/www_bget?ko:K04374	ko04210(Apoptosis);ko04214(Apoptosis - fly);ko04137(Mitophagy - animal);ko04010(MAPK signaling pathway);ko04151(PI3K-Akt signaling pathway);ko04668(TNF signaling pathway);ko04022(cGMP - PKG signaling pathway);ko04141(Protein processing in endoplasmic reticulum);ko04211(Longevity regulating pathway - mammal);ko04212(Longevity regulating pathway - worm);ko04261(Adrenergic signaling in cardiomyocyte…	KOG4571	Activating transcription factor 4	K	sp|Q06507|ATF4_MOUSE	Cyclic AMP-dependent transcription factor ATF-4 OS=Mus musculus OX=10090 GN=Atf4 PE=1 SV=2
shibanyu_transcript_506	0.76	2.47	2.39	3.58	10.61	5.35	1.88662	0.00463745	0.0286898	XP_018537502.1	PREDICTED: UDP-glucuronosyltransferase-like [Lates calcarifer]	*	GO:0016021(integral component of membrane)	GO:0015020(glucuronosyltransferase activity)	K00699|UGT|http://www.genome.jp/dbget-bin/www_bget?ko:K00699	ko00053(Ascorbate and aldarate metabolism);ko00040(Pentose and glucuronate interconversions);ko00140(Steroid hormone biosynthesis);ko00860(Porphyrin and chlorophyll metabolism);ko00830(Retinol metabolism);ko00982(Drug metabolism - cytochrome P450);ko00983(Drug metabolism - other enzymes);ko00980(Metabolism of xenobiotics by cytochrome P450)	KOG1192	UDP-glucuronosyl and UDP-glucosyl transferase	GC	sp|Q91280|UGT3_PLEPL	UDP-glucuronosyltransferase (Fragment) OS=Pleuronectes platessa OX=8262 GN=ugt3 PE=2 SV=1
shibanyu_transcript_10	21.74	31.11	22.58	11.16	11.36	6.96	-1.29296	6.79e-05	0.000740084	XP_022593858.1	prominin-1-A-like [Seriola dumerili]	*	*	*	K06532|PROM1|http://www.genome.jp/dbget-bin/www_bget?ko:K06532	*	KOG4331	Polytopic membrane protein Prominin	R	sp|Q9W735|PRM1A_DANRE	Prominin-1-A OS=Danio rerio OX=7955 GN=prom1a PE=2 SV=2
shibanyu_transcript_2591	55.1	72.55	76.72	31.84	23.21	20.83	-1.34754	3.31e-07	5.45e-06	XP_026225062.1	protein ANTAGONIST OF LIKE HETEROCHROMATIN PROTEIN 1-like [Anabas testudineus]	*	*	*	*	*	*	*	*	*	*
shibanyu_transcript_3115	104.86	175.72	144.03	87.82	58.4	48.76	-1.04468	0.00543566	0.0329313	*	*	*	*	*	*	*	*	*	*	*	*
shibanyu_transcript_7639	0	0	0.14	10.55	8.94	9.69	8.30773	9.41e-12	3.49e-10	XP_020494567.1	scavenger receptor cysteine-rich type 1 protein M130-like [Labrus bergylta]	*	*	*	K13912|DMBT1|http://www.genome.jp/dbget-bin/www_bget?ko:K13912	ko04970(Salivary secretion)	*	*	*	*	*
shibanyu_transcript_9755	11.38	27.69	14.9	66.01	45.82	33.22	1.4783	0.00525754	0.0320191	KRX12187.1	hypothetical protein T07_15111 [Trichinella nelsoni]	*	*	*	*	*	*	*	*	*	*
shibanyu_transcript_1135	1.43	0.74	0.88	6.54	4.93	40.45	4.21173	4.34e-05	0.000498234	XP_022600482.1	alpha-2-antiplasmin-like [Seriola dumerili]	*	*	*	K03983|SERPINF2, AAP|http://www.genome.jp/dbget-bin/www_bget?ko:K03983	ko04610(Complement and coagulation cascades)	KOG2392	Serpin	V	sp|P08697|A2AP_HUMAN	Alpha-2-antiplasmin OS=Homo sapiens OX=9606 GN=SERPINF2 PE=1 SV=3
shibanyu_transcript_4193	14.23	13.51	10.85	29.95	41.33	26.04	1.3775	6.89e-06	9.27e-05	XP_022623183.1	2-amino-3-ketobutyrate coenzyme A ligase, mitochondrial isoform X1 [Seriola dumerili]	GO:0009058(biosynthetic process);GO:0006567(threonine catabolic process)	*	GO:0008890(glycine C-acetyltransferase activity);GO:0030170(pyridoxal phosphate binding)	K00639|kbl, GCAT|http://www.genome.jp/dbget-bin/www_bget?ko:K00639	ko00260(Glycine, serine and threonine metabolism)	KOG1359	Glycine C-acetyltransferase/2-amino-3-ketobutyrate-CoA ligase	E	sp|O75600|KBL_HUMAN	2-amino-3-ketobutyrate coenzyme A ligase, mitochondrial OS=Homo sapiens OX=9606 GN=GCAT PE=1 SV=1
shibanyu_transcript_6989	0.32	4.49	3.12	60.22	87.23	7.43	4.37809	0.000261468	0.00249597	*	*	*	*	*	*	*	*	*	*	*	*
shibanyu_transcript_363	17.1	16.26	18.39	139.41	61.84	77.34	2.51224	7.94e-09	1.73e-07	XP_023138794.1	sodium-dependent lysophosphatidylcholine symporter 1 [Amphiprion ocellaris]	GO:0008643(carbohydrate transport);GO:0051977(lysophospholipid transport)	GO:0016021(integral component of membrane)	GO:0015293(symporter activity)	*	*	KOG4830	Predicted sugar transporter	G	sp|Q6DEJ6|NLS1B_DANRE	Sodium-dependent lysophosphatidylcholine symporter 1-B OS=Danio rerio OX=7955 GN=mfsd2ab PE=2 SV=1
shibanyu_transcript_8421	1.39	1.65	8.59	0	0	0	-7.68334	2.08e-05	0.000252906	*	*	*	*	*	*	*	*	*	*	*	*
shibanyu_transcript_7129	11.56	12.57	8.49	211.18	239.67	90.39	4.08749	8.01e-16	5.6e-14	XP_010793386.1	PREDICTED: diamine acetyltransferase 1-like [Notothenia coriiceps]	*	*	GO:0004145(diamine N-acetyltransferase activity);GO:0008080(N-acetyltransferase activity)	K00657|speG|http://www.genome.jp/dbget-bin/www_bget?ko:K00657	ko04216(Ferroptosis);ko00330(Arginine and proline metabolism)	KOG3216	Diamine acetyltransferase	E	sp|Q8AXL1|SAT1_CHICK	Diamine acetyltransferase 1 OS=Gallus gallus OX=9031 GN=SAT1 PE=2 SV=1
shibanyu_transcript_2763	0	48.57	0	0	0	0	-25.2915	9.58e-11	2.93e-09	XP_018518673.1	PREDICTED: fibrinogen alpha chain-like [Lates calcarifer]	GO:0030168(platelet activation);GO:0051258(protein polymerization)	GO:0005577(fibrinogen complex)	GO:0005102(signaling receptor binding)	K03903|FGA|http://www.genome.jp/dbget-bin/www_bget?ko:K03903	ko04610(Complement and coagulation cascades);ko04611(Platelet activation)	KOG2579	Ficolin and related extracellular proteins	R	sp|P14448|FIBA_CHICK	Fibrinogen alpha chain OS=Gallus gallus OX=9031 GN=FGA PE=1 SV=4
shibanyu_transcript_4950	4.04	7.41	4.85	35.61	25.23	23.9	2.44832	2.08e-10	5.93e-09	XP_022605140.1	cyclin-dependent kinase inhibitor 1-like isoform X1 [Seriola dumerili]	GO:0007050(cell cycle arrest)	GO:0005634(nucleus)	GO:0004861(cyclin-dependent protein serine/threonine kinase inhibitor activity)	*	*	KOG4743	Cyclin-dependent kinase inhibitor	T	sp|P46527|CDN1B_HUMAN	Cyclin-dependent kinase inhibitor 1B OS=Homo sapiens OX=9606 GN=CDKN1B PE=1 SV=1
shibanyu_transcript_5135	2.26	1.28	1.89	10.35	11.01	7.95	2.50474	6.94e-13	3.12e-11	XP_019121332.1	uncharacterized protein LOC104921026 [Larimichthys crocea]	*	*	GO:0016491(oxidoreductase activity)	*	*	*	*	*	sp|Q9V0D5|MDH_PYRAB	Malate dehydrogenase OS=Pyrococcus abyssi (strain GE5 / Orsay) OX=272844 GN=mdh PE=3 SV=1
shibanyu_transcript_10877	164.51	187.19	0	0	0	0	-11.0801	0.00310922	0.0207239	AWP00948.1	putative microsomal glutathione S-transferase 1 [Scophthalmus maximus]	*	GO:0016021(integral component of membrane)	*	K00799|GST, gst|http://www.genome.jp/dbget-bin/www_bget?ko:K00799	ko00480(Glutathione metabolism);ko00982(Drug metabolism - cytochrome P450);ko00980(Metabolism of xenobiotics by cytochrome P450)	*	*	*	sp|Q91VS7|MGST1_MOUSE	Microsomal glutathione S-transferase 1 OS=Mus musculus OX=10090 GN=Mgst1 PE=1 SV=3
shibanyu_transcript_1669	21.33	48.69	3.48	596.71	324.12	94.92	3.81111	0.000887423	0.00734228	ALM04190.1	MAP kinase phosphatase 1 [Epinephelus coioides]	*	*	GO:0017017(MAP kinase tyrosine/serine/threonine phosphatase activity);GO:0004725(protein tyrosine phosphatase activity)	K04459|DUSP, MKP|http://www.genome.jp/dbget-bin/www_bget?ko:K04459	ko04010(MAPK signaling pathway)	KOG1716	Dual specificity phosphatase	V	sp|Q91790|DUS1A_XENLA	Dual specificity protein phosphatase 1-A OS=Xenopus laevis OX=8355 GN=dusp1-a PE=1 SV=1
shibanyu_transcript_7304	21.36	20.37	23.24	63.77	44.68	66.2	1.49895	1.3e-07	2.27e-06	XP_010753681.1	transcriptional and immune response regulator [Larimichthys crocea]	*	*	*	*	*	*	*	*	sp|Q5E969|TCIM_BOVIN	Transcriptional and immune response regulator OS=Bos taurus OX=9913 GN=TCIM PE=3 SV=1
shibanyu_transcript_5131	4.8	6.51	10.14	53.58	48.65	42.27	2.85285	1.24e-20	1.36e-18	AEM37716.1	cytochrome b5 type A, partial [Epinephelus bruneus]	*	GO:0016021(integral component of membrane)	GO:0020037(heme binding);GO:0046872(metal ion binding)	*	*	KOG0537	Cytochrome b5	C	sp|P00170|CYB5_HORSE	Cytochrome b5 OS=Equus caballus OX=9796 GN=CYB5A PE=1 SV=3
shibanyu_transcript_6575	57.15	64.24	73.06	2.66	19.72	17.57	-2.22626	0.00528302	0.0321352	XP_018532775.1	PREDICTED: complement factor H-like [Lates calcarifer]	*	*	*	*	*	*	*	*	sp|Q03591|FHR1_HUMAN	Complement factor H-related protein 1 OS=Homo sapiens OX=9606 GN=CFHR1 PE=1 SV=2
shibanyu_transcript_5143	664.34	0	0	0	0	0	-27.8208	1.07e-12	4.67e-11	XP_023279912.1	fibrinogen beta chain [Seriola lalandi dorsalis]	GO:0072378(blood coagulation, fibrin clot formation);GO:0030168(platelet activation);GO:0051258(protein polymerization)	GO:0005577(fibrinogen complex)	GO:0005102(signaling receptor binding)	K03904|FGB|http://www.genome.jp/dbget-bin/www_bget?ko:K03904	ko04610(Complement and coagulation cascades);ko04611(Platelet activation)	KOG2579	Ficolin and related extracellular proteins	R	sp|Q02020|FIBB_CHICK	Fibrinogen beta chain (Fragment) OS=Gallus gallus OX=9031 GN=FGB PE=1 SV=1
shibanyu_transcript_453	4.76	7.37	2.85	35.08	31.67	37.76	2.85886	6.98e-09	1.52e-07	XP_022621519.1	nuclear receptor subfamily 1 group D member 2-like [Seriola dumerili]	GO:0032922(circadian regulation of gene expression)	GO:0005634(nucleus)	GO:0004879(nuclear receptor activity);GO:0043565(sequence-specific DNA binding);GO:0003707(steroid hormone receptor activity);GO:0008270(zinc ion binding)	K08531|NR1D2|http://www.genome.jp/dbget-bin/www_bget?ko:K08531	*	KOG4846	Nuclear receptor	T	sp|Q14995|NR1D2_HUMAN	Nuclear receptor subfamily 1 group D member 2 OS=Homo sapiens OX=9606 GN=NR1D2 PE=1 SV=3
shibanyu_transcript_359	7.12	6.48	7.39	9.22	21.23	17.65	1.25825	0.00154366	0.0115487	XP_020490450.1	neuroepithelial cell-transforming gene 1 protein isoform X3 [Labrus bergylta]	GO:0035556(intracellular signal transduction)	*	GO:0005085(guanyl-nucleotide exchange factor activity)	*	*	KOG4305	RhoGEF GTPase	T	sp|Q7Z628|ARHG8_HUMAN	Neuroepithelial cell-transforming gene 1 protein OS=Homo sapiens OX=9606 GN=NET1 PE=1 SV=1
shibanyu_transcript_11470	2725.91	0	0	0	0	0	-24.2222	5.67e-10	1.5e-08	CAG05132.1	unnamed protein product [Tetraodon nigroviridis]	*	*	*	*	*	*	*	*	*	*
shibanyu_transcript_11432	236.56	1.93	211.89	5.29	0	1.96	-6.08382	0.00123595	0.00962728	XP_020477828.1	complement factor I isoform X2 [Monopterus albus]	*	GO:0016020(membrane)	GO:0005044(scavenger receptor activity);GO:0004252(serine-type endopeptidase activity)	K01333|CFI|http://www.genome.jp/dbget-bin/www_bget?ko:K01333	ko04610(Complement and coagulation cascades)	*	*	*	*	*
shibanyu_transcript_3143	1.61	4.23	1.41	53.59	30.07	7.36	3.71089	5.43e-05	0.000608339	CBN81999.1	Cysteine/serine-rich nuclear protein 1 [Dicentrarchus labrax]	GO:0021536(diencephalon development);GO:0030901(midbrain development)	*	*	K17494|CSRNP|http://www.genome.jp/dbget-bin/www_bget?ko:K17494	*	KOG3813	Uncharacterized conserved protein (tumor-suppressor AXUD1 in humans)	R	sp|Q96S65|CSRN1_HUMAN	Cysteine/serine-rich nuclear protein 1 OS=Homo sapiens OX=9606 GN=CSRNP1 PE=1 SV=2
shibanyu_transcript_4839	0	0	0	0	7.15	0	21.2889	5.13e-08	9.59e-07	ACV04938.1	heat shock protein 90 [Epinephelus coioides]	GO:0006457(protein folding);GO:0043627(response to estrogen)	GO:0005737(cytoplasm);GO:0005634(nucleus)	GO:0005524(ATP binding);GO:0051082(unfolded protein binding)	K04079|htpG, HSP90A|http://www.genome.jp/dbget-bin/www_bget?ko:K04079	ko04217(Necroptosis);ko04151(PI3K-Akt signaling pathway);ko04141(Protein processing in endoplasmic reticulum);ko04915(Estrogen signaling pathway);ko04914(Progesterone-mediated oocyte maturation);ko04626(Plant-pathogen interaction);ko04612(Antigen processing and presentation);ko04657(IL-17 signaling pathway);ko04621(NOD-like receptor signaling pathway);ko04659(Th17 cell differentiation)	KOG0019	Molecular chaperone (HSP90 family)	O	sp|O57521|HS90B_DANRE	Heat shock protein HSP 90-beta OS=Danio rerio OX=7955 GN=hsp90ab1 PE=1 SV=2
shibanyu_transcript_8096	2.32	0	0.23	187.58	7.85	4.34	6.30631	0.00252577	0.0173619	XP_018537214.1	PREDICTED: LOW QUALITY PROTEIN: L-2-hydroxyglutarate dehydrogenase, mitochondrial [Lates calcarifer]	*	*	GO:0016491(oxidoreductase activity)	K00109|E1.1.99.2|http://www.genome.jp/dbget-bin/www_bget?ko:K00109	ko00650(Butanoate metabolism)	KOG2665	Predicted FAD-dependent oxidoreductase	S	sp|A7SMW7|L2HDH_NEMVE	L-2-hydroxyglutarate dehydrogenase, mitochondrial OS=Nematostella vectensis OX=45351 GN=v1g172254 PE=3 SV=1
shibanyu_transcript_4921	31.5	61.17	1.68	552.49	361.86	309.76	3.71581	0.00186955	0.0136174	BAM36375.1	CCAAT/enhancer binding protein delta2 protein [Oplegnathus fasciatus]	*	GO:0005634(nucleus)	GO:0003677(DNA binding);GO:0003700(DNA-binding transcription factor activity)	K10050|CEBPD|http://www.genome.jp/dbget-bin/www_bget?ko:K10050	*	KOG3119	Basic region leucine zipper transcription factor	K	sp|Q00322|CEBPD_MOUSE	CCAAT/enhancer-binding protein delta OS=Mus musculus OX=10090 GN=Cebpd PE=1 SV=2
shibanyu_transcript_3616	5.87	5.25	5.75	29.65	21.86	30.89	2.36682	1.1e-16	8.42e-15	XP_022609904.1	RNA polymerase II elongation factor ELL-like [Seriola dumerili]	GO:0006368(transcription elongation from RNA polymerase II promoter)	GO:0008023(transcription elongation factor complex)	GO:0003746(translation elongation factor activity)	K15183|ELL|http://www.genome.jp/dbget-bin/www_bget?ko:K15183	*	KOG4796	RNA polymerase II elongation factor	K	sp|O08856|ELL_MOUSE	RNA polymerase II elongation factor ELL OS=Mus musculus OX=10090 GN=Ell PE=2 SV=2
shibanyu_transcript_6739	13.21	17.95	18.89	4.12	4.56	7.23	-1.57245	8.85e-06	0.000115872	*	*	*	*	*	*	*	*	*	*	*	*
shibanyu_transcript_10635	0	0	40.93	0	0	0	-21.8721	2.21e-08	4.5e-07	*	*	*	*	*	*	*	*	*	*	*	*
shibanyu_transcript_8065	0.88	2.77	3.36	0.16	0.16	0.24	-4.1988	3.65e-05	0.00042544	XP_020492564.1	glycerol-3-phosphate acyltransferase 3-like isoform X2 [Labrus bergylta]	*	GO:0016021(integral component of membrane)	GO:0016746(transferase activity, transferring acyl groups)	K13506|GPAT3_4, AGPAT9, AGPAT6|http://www.genome.jp/dbget-bin/www_bget?ko:K13506	ko00561(Glycerolipid metabolism);ko00564(Glycerophospholipid metabolism)	KOG2898	Predicted phosphate acyltransferase, contains PlsC domain	I	sp|Q6DG38|GPAT3_DANRE	Glycerol-3-phosphate acyltransferase 3 OS=Danio rerio OX=7955 GN=gpat3 PE=2 SV=1
shibanyu_transcript_7157	115.85	0	0	0	0	0	-25.478	6.97e-11	2.18e-09	ALJ92403.1	complement component C9 [Epinephelus coioides]	GO:0001906(cell killing);GO:0006957(complement activation, alternative pathway);GO:0006958(complement activation, classical pathway);GO:0019835(cytolysis);GO:0051260(protein homooligomerization)	GO:0005615(extracellular space);GO:0005579(membrane attack complex);GO:0044218(other organism cell membrane);GO:0005886(plasma membrane)	*	K04000|C9|http://www.genome.jp/dbget-bin/www_bget?ko:K04000	ko04610(Complement and coagulation cascades)	*	*	*	sp|P79755|CO9_TAKRU	Complement component C9 OS=Takifugu rubripes OX=31033 GN=c9 PE=3 SV=1
shibanyu_transcript_5054	4.92	7.16	8.24	105.22	100.19	29.16	3.59789	1.88e-09	4.51e-08	XP_010739594.1	Krueppel-like factor 6 [Larimichthys crocea]	GO:0048565(digestive tract development);GO:0043249(erythrocyte maturation);GO:0001889(liver development);GO:0021634(optic nerve formation);GO:0035265(organ growth);GO:0031016(pancreas development);GO:2000471(regulation of hematopoietic stem cell migration);GO:1902033(regulation of hematopoietic stem cell proliferation)	GO:0000785(chromatin)	GO:0003682(chromatin binding);GO:0001227(DNA-binding transcription repressor activity, RNA polymerase II-specific);GO:0001158(cis-regulatory region sequence-specific DNA binding)	K09207|KLF6_7|http://www.genome.jp/dbget-bin/www_bget?ko:K09207	*	KOG1721	FOG: Zn-finger	R	sp|O35819|KLF6_RAT	Krueppel-like factor 6 OS=Rattus norvegicus OX=10116 GN=Klf6 PE=2 SV=2
shibanyu_transcript_8456	103.15	81.56	121	30.77	35.38	24.67	-1.6972	1.18e-12	5.07e-11	*	*	*	*	*	*	*	*	*	*	*	*
shibanyu_transcript_6579	37.97	50.77	46.6	78.46	76.69	102.45	1.00267	6.35e-05	0.000697191	XP_023279906.1	fibrinogen alpha chain isoform X1 [Seriola lalandi dorsalis]	GO:0030168(platelet activation);GO:0051258(protein polymerization)	GO:0005577(fibrinogen complex);GO:0016021(integral component of membrane)	GO:0005102(signaling receptor binding)	*	*	*	*	*	sp|E9PV24|FIBA_MOUSE	Fibrinogen alpha chain OS=Mus musculus OX=10090 GN=Fga PE=1 SV=1
shibanyu_transcript_3949	174.46	212.01	241.27	94.32	88.81	66.27	-1.25664	2.28e-10	6.46e-09	AEM37716.1	cytochrome b5 type A, partial [Epinephelus bruneus]	*	GO:0016021(integral component of membrane)	GO:0020037(heme binding);GO:0046872(metal ion binding)	*	*	KOG0537	Cytochrome b5	C	sp|P00172|CYB5_PIG	Cytochrome b5 OS=Sus scrofa OX=9823 GN=CYB5A PE=1 SV=3
shibanyu_transcript_1568	0	0	0	0	587.58	0	28.239	4.89e-13	2.25e-11	BAN66753.1	hyaluronan binding protein 2 precursor [Pagrus major]	*	GO:0005576(extracellular region)	GO:0005509(calcium ion binding);GO:0004252(serine-type endopeptidase activity)	K08648|HABP2|http://www.genome.jp/dbget-bin/www_bget?ko:K08648	*	KOG3627	Trypsin	E	sp|Q6L711|HABP2_RAT	Hyaluronan-binding protein 2 OS=Rattus norvegicus OX=10116 GN=Habp2 PE=2 SV=1
shibanyu_transcript_7297	1738.81	1711.05	5199.86	383.33	380.14	1068.45	-2.10141	0.00435043	0.027193	XP_022624102.1	secreted phosphoprotein 24 isoform X1 [Seriola dumerili]	GO:0046849(bone remodeling)	GO:0005576(extracellular region)	*	*	*	*	*	*	sp|Q70I47|SPP24_ONCMY	Secreted phosphoprotein 24 OS=Oncorhynchus mykiss OX=8022 GN=spp2 PE=2 SV=1
shibanyu_transcript_9524	0	3246.53	0	0	0	0	-28.9372	1.29e-13	6.5e-12	ADN88153.1	cytochrome oxidase subunit 1 (mitochondrion) [Epinephelus fuscoguttatus]	GO:0009060(aerobic respiration);GO:0006119(oxidative phosphorylation)	GO:0016021(integral component of membrane);GO:0005743(mitochondrial inner membrane);GO:0045277(respiratory chain complex IV)	GO:0004129(cytochrome-c oxidase activity);GO:0020037(heme binding);GO:0046872(metal ion binding)	K02256|COX1|http://www.genome.jp/dbget-bin/www_bget?ko:K02256	ko00190(Oxidative phosphorylation);ko04260(Cardiac muscle contraction)	KOG4769	Cytochrome c oxidase, subunit I	C	sp|Q36775|COX1_GADMO	Cytochrome c oxidase subunit 1 OS=Gadus morhua OX=8049 GN=mt-co1 PE=3 SV=1
shibanyu_transcript_4895	0.39	0.64	0.09	2.47	1.05	2.22	2.49791	0.00881926	0.0484708	XP_022623230.1	transcription factor jun-B-like [Seriola dumerili]	GO:0051726(regulation of cell cycle);GO:0006357(regulation of transcription by RNA polymerase II)	GO:0005634(nucleus)	GO:0003677(DNA binding);GO:0003700(DNA-binding transcription factor activity)	K09028|JUNB|http://www.genome.jp/dbget-bin/www_bget?ko:K09028	ko04668(TNF signaling pathway);ko04380(Osteoclast differentiation)	KOG0837	Transcriptional activator of the JUN family	K	sp|P79703|JUNB_CYPCA	Transcription factor jun-B OS=Cyprinus carpio OX=7962 GN=junb PE=2 SV=1
shibanyu_transcript_8252	0	0	0	0	1205.56	0	27.4093	2.29e-12	9.43e-11	XP_023279912.1	fibrinogen beta chain [Seriola lalandi dorsalis]	GO:0072378(blood coagulation, fibrin clot formation);GO:0030168(platelet activation);GO:0051258(protein polymerization)	GO:0005577(fibrinogen complex)	GO:0005102(signaling receptor binding)	K03904|FGB|http://www.genome.jp/dbget-bin/www_bget?ko:K03904	ko04610(Complement and coagulation cascades);ko04611(Platelet activation)	KOG2579	Ficolin and related extracellular proteins	R	sp|Q02020|FIBB_CHICK	Fibrinogen beta chain (Fragment) OS=Gallus gallus OX=9031 GN=FGB PE=1 SV=1
shibanyu_transcript_7236	5.54	4.77	8.62	40.31	34.85	6.97	2.19028	0.00368298	0.0235862	XP_022602379.1	translocator protein [Seriola dumerili]	*	GO:0016021(integral component of membrane)	*	K05770|TSPO, BZRP|http://www.genome.jp/dbget-bin/www_bget?ko:K05770	ko04214(Apoptosis - fly);ko04080(Neuroactive ligand-receptor interaction)	KOG3797	Peripheral-type benzodiazepine receptor and related proteins	T	sp|P50637|TSPO_MOUSE	Translocator protein OS=Mus musculus OX=10090 GN=Tspo PE=1 SV=1
shibanyu_transcript_9785	0.44	0.21	0.41	0.92	2.22	2.79	2.83486	0.00302226	0.0202687	EOB04958.1	hypothetical protein Anapl_03341, partial [Anas platyrhynchos]	*	*	*	*	*	*	*	*	*	*
shibanyu_transcript_1068	77.09	11.81	66.77	0.13	0.39	2.91	-5.40968	6.42e-05	0.000703913	XP_020791048.1	bone morphogenetic protein 1-like isoform X2 [Boleophthalmus pectinirostris]	GO:0032964(collagen biosynthetic process);GO:0048264(determination of ventral identity);GO:0033333(fin development);GO:0001503(ossification);GO:0001501(skeletal system development)	*	GO:0005509(calcium ion binding);GO:0004222(metalloendopeptidase activity);GO:0008270(zinc ion binding)	K05502|BMP1, TLD|http://www.genome.jp/dbget-bin/www_bget?ko:K05502	*	KOG3714	Meprin A metalloprotease	O	sp|P13497|BMP1_HUMAN	Bone morphogenetic protein 1 OS=Homo sapiens OX=9606 GN=BMP1 PE=1 SV=2
shibanyu_transcript_8829	24.67	26.43	32.8	17.65	12.6	8.87	-1.03685	0.00262322	0.017917	*	*	*	*	*	*	*	*	*	*	*	*
shibanyu_transcript_11292	0	0	1.42	16.23	16.52	6.31	4.78634	0.00032584	0.00304128	*	*	*	*	*	*	*	*	*	*	*	*
shibanyu_transcript_19	23.49	77.91	65.89	9.86	10.02	13.68	-2.20844	4.64e-05	0.000528871	AIN76765.1	complement component 2 [Oplegnathus fasciatus]	*	*	*	*	*	KOG3627	Trypsin	E	sp|Q864W1|CFAB_PONPY	Complement factor B OS=Pongo pygmaeus OX=9600 GN=CFB PE=3 SV=1
shibanyu_transcript_10677	769.86	957.93	790.8	0	0	0	-14.157	4.26e-31	1.06e-28	*	*	*	*	*	*	*	*	*	*	*	*
shibanyu_transcript_471	3.72	4.31	3.02	186.81	206.97	156.99	5.69843	1.15e-100	1.11e-97	XP_018541261.1	PREDICTED: peptidyl-prolyl cis-trans isomerase FKBP5-like [Lates calcarifer]	*	*	GO:0005528(FK506 binding);GO:0031072(heat shock protein binding);GO:0003755(peptidyl-prolyl cis-trans isomerase activity)	K09571|FKBP4_5|http://www.genome.jp/dbget-bin/www_bget?ko:K09571	ko04915(Estrogen signaling pathway)	KOG0543	FKBP-type peptidyl-prolyl cis-trans isomerase	O	sp|Q13451|FKBP5_HUMAN	Peptidyl-prolyl cis-trans isomerase FKBP5 OS=Homo sapiens OX=9606 GN=FKBP5 PE=1 SV=2
shibanyu_transcript_2800	7.42	7.34	8.71	45.91	39.42	43.93	2.54497	8.09e-49	3.25e-46	XP_003448647.1	serine/threonine-protein phosphatase PP1-gamma catalytic subunit [Oreochromis niloticus]	*	GO:0000164(protein phosphatase type 1 complex);GO:0005737(cytoplasm);GO:0005634(nucleus)	GO:0046872(metal ion binding);GO:0004722(protein serine/threonine phosphatase activity)	K06269|PPP1C|http://www.genome.jp/dbget-bin/www_bget?ko:K06269	ko04113(Meiosis - yeast);ko04114(Oocyte meiosis);ko04810(Regulation of actin cytoskeleton);ko04510(Focal adhesion);ko04390(Hippo signaling pathway);ko04024(cAMP signaling pathway);ko04022(cGMP - PKG signaling pathway);ko03015(mRNA surveillance pathway);ko04261(Adrenergic signaling in cardiomyocytes);ko04270(Vascular smooth muscle contraction);ko04910(Insulin signaling pathway);ko04921(Oxytocin si…	KOG0374	Serine/threonine specific protein phosphatase PP1, catalytic subunit	TR	sp|P36874|PP1GA_XENLA	Serine/threonine-protein phosphatase PP1-gamma catalytic subunit A OS=Xenopus laevis OX=8355 GN=ppp1cc-a PE=1 SV=2
shibanyu_transcript_3727	0	0	16.63	0	0	0	-23.4938	1.83e-09	4.4e-08	AEB31279.1	alpha-2-macroglobulin, partial [Epinephelus bruneus]	*	*	*	K03910|A2M|http://www.genome.jp/dbget-bin/www_bget?ko:K03910	ko04610(Complement and coagulation cascades)	KOG1366	Alpha-macroglobulin	O	sp|Q6IE52|MUG2_RAT	Murinoglobulin-2 OS=Rattus norvegicus OX=10116 GN=Mug2 PE=1 SV=1
shibanyu_transcript_7589	102.33	125.52	113.87	23.09	6.98	36.05	-2.28089	0.00132102	0.0101587	ACJ26846.1	tributyltin binding protein type 2-like protein [Epinephelus coioides]	*	*	*	*	*	*	*	*	sp|Q90WJ7|SXT1_TAKPA	Saxitoxin and tetrodotoxin-binding protein 1 OS=Takifugu pardalis OX=98921 GN=psbp1 PE=1 SV=2
shibanyu_transcript_1633	5.18	6.63	19.76	3.25	2.52	0.79	-2.15181	0.00661748	0.0384499	XP_008275939.1	PREDICTED: putative monooxygenase p33MONOX [Stegastes partitus]	*	*	*	*	*	*	*	*	sp|A4QNZ7|P33MX_DANRE	Putative monooxygenase p33MONOX OS=Danio rerio OX=7955 GN=p33monox PE=1 SV=1
shibanyu_transcript_216	14.77	18.4	19.11	31.35	26.3	42.78	1.03362	0.000800661	0.0066902	AAW29027.1	hypoxia-inducible factor 1 alpha, partial [Epinephelus coioides]	*	GO:0005737(cytoplasm);GO:0005634(nucleus);GO:0005667(transcription factor complex)	GO:0003700(DNA-binding transcription factor activity);GO:0046983(protein dimerization activity)	K08268|HIF1A|http://www.genome.jp/dbget-bin/www_bget?ko:K08268	ko04140(Autophagy - animal);ko04137(Mitophagy - animal);ko04066(HIF-1 signaling pathway);ko04212(Longevity regulating pathway - worm);ko04919(Thyroid hormone signaling pathway);ko04659(Th17 cell differentiation)	KOG3558	Hypoxia-inducible factor 1/Neuronal PAS domain protein NPAS1	TK	sp|Q98SW2|HIF1A_ONCMY	Hypoxia-inducible factor 1-alpha OS=Oncorhynchus mykiss OX=8022 GN=hif1a PE=2 SV=1
shibanyu_transcript_7493	1.82	2.29	1.21	206.92	94.86	63.99	6.15009	2.08e-20	2.2e-18	XP_018552003.1	PREDICTED: E3 ubiquitin-protein ligase KEG-like [Lates calcarifer]	*	*	GO:0061630(ubiquitin protein ligase activity)	*	*	*	*	*	sp|Q3UIW8|RN224_MOUSE	RING finger protein 224 OS=Mus musculus OX=10090 GN=Rnf224 PE=2 SV=1
shibanyu_transcript_4939	14.31	24.57	2.86	489.05	389.71	361.58	4.91867	1.26e-08	2.65e-07	XP_008295712.1	PREDICTED: purine nucleoside phosphorylase-like [Stegastes partitus]	GO:0009116(nucleoside metabolic process)	*	GO:0004731(purine-nucleoside phosphorylase activity)	K03783|punA|http://www.genome.jp/dbget-bin/www_bget?ko:K03783	ko00760(Nicotinate and nicotinamide metabolism);ko00230(Purine metabolism);ko00240(Pyrimidine metabolism)	KOG3984	Purine nucleoside phosphorylase	F	sp|P55859|PNPH_BOVIN	Purine nucleoside phosphorylase OS=Bos taurus OX=9913 GN=PNP PE=1 SV=3
shibanyu_transcript_4069	0	0	0.09	659.33	77.25	0	13.2224	9.76e-05	0.00102259	XP_010731348.1	elongation factor 2 [Larimichthys crocea]	*	*	GO:0005525(GTP binding);GO:0003924(GTPase activity);GO:0003746(translation elongation factor activity)	K03234|EEF2|http://www.genome.jp/dbget-bin/www_bget?ko:K03234	ko04152(AMPK signaling pathway);ko04921(Oxytocin signaling pathway)	KOG0469	Elongation factor 2	J	sp|Q90705|EF2_CHICK	Elongation factor 2 OS=Gallus gallus OX=9031 GN=EEF2 PE=1 SV=3
shibanyu_transcript_7441	50.5	40.09	35.84	17.7	21.92	9.15	-1.34822	0.00286392	0.0193759	XP_026163669.1	5-aminolevulinate synthase, nonspecific, mitochondrial [Mastacembelus armatus]	GO:0006782(protoporphyrinogen IX biosynthetic process)	GO:0005759(mitochondrial matrix)	GO:0003870(5-aminolevulinate synthase activity);GO:0030170(pyridoxal phosphate binding)	K00643|E2.3.1.37, ALAS|http://www.genome.jp/dbget-bin/www_bget?ko:K00643	ko00260(Glycine, serine and threonine metabolism);ko00860(Porphyrin and chlorophyll metabolism)	KOG1360	5-aminolevulinate synthase	H	sp|P43091|HEM1_OPSTA	5-aminolevulinate synthase, nonspecific, mitochondrial OS=Opsanus tau OX=8068 GN=alas1 PE=2 SV=1
shibanyu_transcript_1433	5.09	4.61	2.08	9.46	18.12	16.65	1.93802	0.000658213	0.00563157	XP_022613626.1	alanine aminotransferase 2-like isoform X1 [Seriola dumerili]	GO:0009058(biosynthetic process)	*	GO:0003824(catalytic activity);GO:0030170(pyridoxal phosphate binding)	K00814|GPT, ALT|http://www.genome.jp/dbget-bin/www_bget?ko:K00814	ko00250(Alanine, aspartate and glutamate metabolism);ko00220(Arginine biosynthesis);ko00710(Carbon fixation in photosynthetic organisms);ko01210(2-Oxocarboxylic acid metabolism);ko01230(Biosynthesis of amino acids);ko01200(Carbon metabolism)	KOG0258	Alanine aminotransferase	E	sp|Q6NYL5|ALAT2_DANRE	Alanine aminotransferase 2-like OS=Danio rerio OX=7955 GN=gpt2l PE=2 SV=2
shibanyu_transcript_8798	0.67	0	0	0	155.32	176.07	9.15178	0.00414651	0.0260147	XP_023126071.1	vitamin K-dependent protein C [Amphiprion ocellaris]	GO:0007596(blood coagulation)	GO:0005576(extracellular region)	GO:0005509(calcium ion binding);GO:0004252(serine-type endopeptidase activity)	K01344|PROC|http://www.genome.jp/dbget-bin/www_bget?ko:K01344	ko04610(Complement and coagulation cascades)	*	*	*	sp|Q9GLP2|PROC_PIG	Vitamin K-dependent protein C OS=Sus scrofa OX=9823 GN=PROC PE=2 SV=1
shibanyu_transcript_1112	0	0	0.07	0	88.6	0	10.8582	0.00509634	0.0311131	XP_018518673.1	PREDICTED: fibrinogen alpha chain-like [Lates calcarifer]	GO:0030168(platelet activation);GO:0051258(protein polymerization)	GO:0005577(fibrinogen complex)	GO:0005102(signaling receptor binding)	K03903|FGA|http://www.genome.jp/dbget-bin/www_bget?ko:K03903	ko04610(Complement and coagulation cascades);ko04611(Platelet activation)	KOG2579	Ficolin and related extracellular proteins	R	sp|P14448|FIBA_CHICK	Fibrinogen alpha chain OS=Gallus gallus OX=9031 GN=FGA PE=1 SV=4
shibanyu_transcript_9411	0	0	0	0	0	45.08	22.0902	1.58e-08	3.27e-07	XP_018548298.1	PREDICTED: chymotrypsin B [Lates calcarifer]	*	*	GO:0004252(serine-type endopeptidase activity)	K01310|CTRB|http://www.genome.jp/dbget-bin/www_bget?ko:K01310	*	KOG3627	Trypsin	E	sp|P80646|CTRB_GADMO	Chymotrypsin B OS=Gadus morhua OX=8049 PE=1 SV=1
shibanyu_transcript_1648	0.99	3.16	1.49	60.51	71.43	5.08	4.64931	9.19e-06	0.000119518	XP_022619439.1	arginine vasopressin-induced protein 1 [Seriola dumerili]	*	*	*	*	*	*	*	*	sp|Q3SZR0|AVPI1_BOVIN	Arginine vasopressin-induced protein 1 OS=Bos taurus OX=9913 GN=AVPI1 PE=2 SV=1
shibanyu_transcript_9301	5.37	4.86	3.75	31.48	41.33	34.05	2.98471	1.1e-22	1.41e-20	*	*	*	*	*	*	*	*	*	*	*	*
shibanyu_transcript_243	4.81	5.4	5.09	31.75	24.7	7.92	2.1341	0.000361227	0.00332336	XP_023127552.1	mRNA decay activator protein ZFP36L1 [Amphiprion ocellaris]	*	*	GO:0046872(metal ion binding)	K18753|ZFP36L|http://www.genome.jp/dbget-bin/www_bget?ko:K18753	*	KOG1677	CCCH-type Zn-finger protein	R	sp|P23950|TISB_MOUSE	mRNA decay activator protein ZFP36L1 OS=Mus musculus OX=10090 GN=Zfp36l1 PE=1 SV=1
shibanyu_transcript_7536	0	0	0	10.5	38.75	25.45	10.6392	4.55e-13	2.1e-11	*	*	*	*	*	*	*	*	*	*	*	*
shibanyu_transcript_3647	3.4	3.72	3.73	5.7	9.91	8.05	1.19047	4.36e-05	0.000500075	XP_020472319.1	rho-related GTP-binding protein RhoA-D [Monopterus albus]	GO:0007264(small GTPase mediated signal transduction)	*	GO:0005525(GTP binding);GO:0003924(GTPase activity)	*	*	KOG0393	Ras-related small GTPase, Rho type	R	sp|Q6DHE8|RHOAD_DANRE	Rho-related GTP-binding protein RhoA-D OS=Danio rerio OX=7955 GN=rhoad PE=1 SV=1
shibanyu_transcript_6255	0.26	0.23	0	0.9	201	183.7	9.89616	1.41e-07	2.45e-06	*	*	*	*	*	*	*	*	*	*	*	*
shibanyu_transcript_489	0	0	338.76	0.2	0.12	0.05	-9.77908	0.00371831	0.0237809	XP_010771546.1	PREDICTED: apolipoprotein B-100 [Notothenia coriiceps]	*	*	*	K14462|APOB|http://www.genome.jp/dbget-bin/www_bget?ko:K14462	ko04975(Fat digestion and absorption);ko04977(Vitamin digestion and absorption)	KOG4338	Predicted lipoprotein	I	sp|P04114|APOB_HUMAN	Apolipoprotein B-100 OS=Homo sapiens OX=9606 GN=APOB PE=1 SV=2
shibanyu_transcript_6692	14.52	28.57	15.26	96.26	95.75	48.82	2.09507	2.11e-05	0.000256412	XP_022595872.1	isocitrate dehydrogenase [NADP], mitochondrial-like isoform X2 [Seriola dumerili]	GO:0006102(isocitrate metabolic process);GO:0006099(tricarboxylic acid cycle);GO:0006739(NADP metabolic process)	GO:0005739(mitochondrion)	GO:0004450(isocitrate dehydrogenase (NADP+) activity);GO:0000287(magnesium ion binding);GO:0051287(NAD binding)	K00031|IDH1, IDH2, icd|http://www.genome.jp/dbget-bin/www_bget?ko:K00031	ko04146(Peroxisome);ko00020(Citrate cycle (TCA cycle));ko00720(Carbon fixation pathways in prokaryotes);ko00480(Glutathione metabolism);ko01210(2-Oxocarboxylic acid metabolism);ko01230(Biosynthesis of amino acids);ko01200(Carbon metabolism)	KOG1526	NADP-dependent isocitrate dehydrogenase	C	sp|P33198|IDHP_PIG	Isocitrate dehydrogenase [NADP], mitochondrial (Fragment) OS=Sus scrofa OX=9823 GN=IDH2 PE=1 SV=1
shibanyu_transcript_3187	52.72	23.29	43.75	0.22	0.11	0.29	-7.67497	8.14e-30	1.79e-27	XP_006804054.1	PREDICTED: fetuin-B-like [Neolamprologus brichardi]	*	GO:0005615(extracellular space)	GO:0004869(cysteine-type endopeptidase inhibitor activity)	*	*	*	*	*	*	*
shibanyu_transcript_6136	4.41	169.84	46.3	2.57	3.2	1.36	-4.90783	5.9e-05	0.000654753	XP_023144454.1	carboxypeptidase B2 [Amphiprion ocellaris]	*	*	*	K01300|CPB2|http://www.genome.jp/dbget-bin/www_bget?ko:K01300	ko04972(Pancreatic secretion);ko04974(Protein digestion and absorption);ko04610(Complement and coagulation cascades)	KOG2650	Zinc carboxypeptidase	S	sp|Q9EQV9|CBPB2_RAT	Carboxypeptidase B2 OS=Rattus norvegicus OX=10116 GN=Cpb2 PE=2 SV=1
shibanyu_transcript_1918	11.35	8.61	10.89	178.08	193.96	151.53	4.15051	4.41e-85	3.55e-82	XP_022595227.1	uncharacterized protein LOC111217569 [Seriola dumerili]	GO:0015721(bile acid and bile salt transport)	GO:0016021(integral component of membrane);GO:0005886(plasma membrane)	GO:0046982(protein heterodimerization activity);GO:0022857(transmembrane transporter activity)	K14361|OSTBETA, OSTB, SLC51A2|http://www.genome.jp/dbget-bin/www_bget?ko:K14361	ko04976(Bile secretion)	*	*	*	*	*
shibanyu_transcript_7168	4.76	87.37	0.84	1.82	1.54	1.93	-4.11113	0.00747382	0.0426804	XP_018536784.1	PREDICTED: uncharacterized protein LOC108886407 [Lates calcarifer]	*	*	*	*	*	*	*	*	*	*
shibanyu_transcript_11153	0	0	1766.51	0	0	0	-26.285	1.72e-11	6.06e-10	YP_007317676.1	NADH dehydrogenase subunit 4 (mitochondrion) [Epinephelus fuscoguttatus]	GO:0006120(mitochondrial electron transport, NADH to ubiquinone)	GO:0016021(integral component of membrane);GO:0031966(mitochondrial membrane);GO:0070469(respirasome)	GO:0008137(NADH dehydrogenase (ubiquinone) activity)	K03881|ND4|http://www.genome.jp/dbget-bin/www_bget?ko:K03881	ko00190(Oxidative phosphorylation);ko04723(Retrograde endocannabinoid signaling)	KOG4845	NADH dehydrogenase, subunit 4	C	sp|Q4JQH8|NU4M_TETNG	NADH-ubiquinone oxidoreductase chain 4 OS=Tetraodon nigroviridis OX=99883 GN=MT-ND4 PE=3 SV=1
shibanyu_transcript_895	0	0	0	19.19	5.39	6.23	11.2074	8.12e-13	3.59e-11	AIN76765.1	complement component 2 [Oplegnathus fasciatus]	*	*	*	*	*	KOG3627	Trypsin	E	sp|Q864W1|CFAB_PONPY	Complement factor B OS=Pongo pygmaeus OX=9600 GN=CFB PE=3 SV=1
shibanyu_transcript_2788	8.16	8.19	8.54	21.29	16.26	29.64	1.5192	2.13e-05	0.000258152	ACH53600.1	hepatic lipase [Epinephelus coioides]	*	*	*	K01046|E3.1.1.3|http://www.genome.jp/dbget-bin/www_bget?ko:K01046	ko00561(Glycerolipid metabolism)	*	*	*	sp|P27656|LIPC_MOUSE	Hepatic triacylglycerol lipase OS=Mus musculus OX=10090 GN=Lipc PE=2 SV=2
shibanyu_transcript_6134	0	0	23.29	0	0	0	-23.3878	2.16e-09	5.1e-08	ADR78295.1	heparin cofactor II [Oplegnathus fasciatus]	*	GO:0005615(extracellular space)	*	K03912|SERPIND1, HCF2|http://www.genome.jp/dbget-bin/www_bget?ko:K03912	ko04610(Complement and coagulation cascades)	KOG2392	Serpin	V	sp|P47776|HEP2_RABIT	Heparin cofactor 2 OS=Oryctolagus cuniculus OX=9986 GN=SERPIND1 PE=2 SV=1
shibanyu_transcript_4851	0	0	0	0	28.62	35.75	11.2168	0.0030042	0.0202046	ADU33222.1	complement component c3 [Epinephelus coioides]	*	*	*	K03990|C3|http://www.genome.jp/dbget-bin/www_bget?ko:K03990	ko04145(Phagosome);ko04610(Complement and coagulation cascades)	KOG1366	Alpha-macroglobulin	O	sp|P98093|CO3_ONCMY	Complement C3 (Fragment) OS=Oncorhynchus mykiss OX=8022 GN=c3 PE=1 SV=1
shibanyu_transcript_2756	0	0	9.46	0.01	0	0	-22.9637	4.2e-09	9.51e-08	Q92090.1	RecName: Full=Cytochrome P450 2K1; AltName: Full=CYPIIK1; AltName: Full=Cytochrome P450 LMC2	*	*	*	K17854|CYP2K|http://www.genome.jp/dbget-bin/www_bget?ko:K17854	*	KOG0156	Cytochrome P450 CYP2 subfamily	Q	sp|Q92090|CP2K1_ONCMY	Cytochrome P450 2K1 OS=Oncorhynchus mykiss OX=8022 GN=cyp2k1 PE=2 SV=1
shibanyu_transcript_8418	46.41	95.05	130.53	329.93	292.24	356.84	1.94878	4e-06	5.63e-05	ALJ92403.1	complement component C9 [Epinephelus coioides]	GO:0071391(cellular response to estrogen stimulus);GO:0006955(immune response)	GO:0005579(membrane attack complex)	*	K04000|C9|http://www.genome.jp/dbget-bin/www_bget?ko:K04000	ko04610(Complement and coagulation cascades)	*	*	*	sp|P79755|CO9_TAKRU	Complement component C9 OS=Takifugu rubripes OX=31033 GN=c9 PE=3 SV=1
shibanyu_transcript_4849	780.12	366.92	0	0	0	0	-29.2172	7.51e-14	3.92e-12	XP_008293673.1	PREDICTED: histidine-rich glycoprotein-like [Stegastes partitus]	*	*	GO:0004869(cysteine-type endopeptidase inhibitor activity)	*	*	*	*	*	*	*
shibanyu_transcript_2653	5.59	7.48	7.9	26.08	8.82	29.96	1.73869	0.00388052	0.0246712	AEM37724.1	ATPase H+ transporting lysosomal vacuolar proton, partial [Epinephelus bruneus]	GO:0060059(embryonic retina morphogenesis in camera-type eye);GO:0060036(notochord cell vacuolation);GO:0001878(response to yeast)	GO:0016021(integral component of membrane);GO:0033179(proton-transporting V-type ATPase, V0 domain);GO:0005774(vacuolar membrane)	GO:0016787(hydrolase activity);GO:0015078(proton transmembrane transporter activity)	K02155|ATPeV0C, ATP6L|http://www.genome.jp/dbget-bin/www_bget?ko:K02155	ko04142(Lysosome);ko04145(Phagosome);ko00190(Oxidative phosphorylation);ko04966(Collecting duct acid secretion);ko04721(Synaptic vesicle cycle)	KOG0232	Vacuolar H+-ATPase V0 sector, subunits c/c'	C	sp|P27449|VATL_HUMAN	V-type proton ATPase 16 kDa proteolipid subunit OS=Homo sapiens OX=9606 GN=ATP6V0C PE=1 SV=1
shibanyu_transcript_835	21.77	19.37	22.88	13.65	6.24	6.7	-1.18819	0.00798563	0.0449122	XP_027128187.1	T-complex protein 11-like protein 2 [Larimichthys crocea]	*	*	*	*	*	KOG1981	SOK1 kinase belonging to the STE20/SPS1/GC kinase family	T	sp|A7Z033|T11L2_BOVIN	T-complex protein 11-like protein 2 OS=Bos taurus OX=9913 GN=TCP11L2 PE=2 SV=1
shibanyu_transcript_4016	5.41	10	9.13	0.39	0	0	-5.89033	0.000613716	0.00528837	AFZ93893.1	complement component 7 [Oplegnathus fasciatus]	GO:0006956(complement activation)	GO:0005579(membrane attack complex)	*	K03996|C7|http://www.genome.jp/dbget-bin/www_bget?ko:K03996	ko04610(Complement and coagulation cascades)	*	*	*	sp|Q29RQ1|CO7_BOVIN	Complement component C7 OS=Bos taurus OX=9913 GN=C7 PE=2 SV=1
shibanyu_transcript_3380	8.56	10.64	18.44	29.07	22.44	19.17	1.01173	0.00581638	0.0347794	RVE75061.1	hypothetical protein OJAV_G00012970 [Oryzias javanicus]	GO:0007017(microtubule-based process)	GO:0005737(cytoplasm);GO:0005874(microtubule)	GO:0005525(GTP binding);GO:0003924(GTPase activity);GO:0005200(structural constituent of cytoskeleton)	K07374|TUBA|http://www.genome.jp/dbget-bin/www_bget?ko:K07374	ko04210(Apoptosis);ko04540(Gap junction);ko04530(Tight junction);ko04145(Phagosome)	KOG1376	Alpha tubulin	Z	sp|Q28IX8|TBA_XENTR	Tubulin alpha chain OS=Xenopus tropicalis OX=8364 GN=tuba PE=2 SV=1
shibanyu_transcript_10344	899.82	1119.79	1036.35	306.22	231.01	65.34	-2.3134	0.000385365	0.00352862	AER00227.1	hepcidin [Alphestes immaculatus]	*	*	*	*	*	*	*	*	sp|P82951|HEPC_MORCS	Hepcidin OS=Morone chrysops x Morone saxatilis OX=45352 GN=hamp PE=1 SV=1
shibanyu_transcript_7262	6.85	9.81	8.35	1.41	1.51	1.1	-2.57488	1.3e-15	8.93e-14	*	*	*	*	*	*	*	*	*	*	*	*
shibanyu_transcript_8609	9.62	9.36	9.45	41.19	51.06	40.69	2.28432	1.19e-33	3.2e-31	*	*	*	*	*	*	*	*	*	*	*	*
shibanyu_transcript_8582	1.26	11.46	5.97	68.22	130.65	74.92	3.95215	4.3e-06	6.02e-05	*	*	*	*	*	*	*	*	*	*	*	*
shibanyu_transcript_5934	10.07	25.76	12.94	281.91	513.15	326.13	4.57817	9.81e-19	8.85e-17	*	*	*	*	*	*	*	*	*	*	*	*
shibanyu_transcript_6606	99.44	0.84	1.04	0	0.34	0.39	-7.21975	0.000766741	0.00643463	ACH90228.1	apolipoprotein A-I, partial [Morone saxatilis]	GO:0006869(lipid transport);GO:0042157(lipoprotein metabolic process)	GO:0005576(extracellular region)	GO:0008289(lipid binding)	K08757|APOA1|http://www.genome.jp/dbget-bin/www_bget?ko:K08757	ko04975(Fat digestion and absorption);ko04977(Vitamin digestion and absorption);ko03320(PPAR signaling pathway)	*	*	*	sp|O42175|APOA1_SPAAU	Apolipoprotein A-I OS=Sparus aurata OX=8175 GN=apoa1 PE=2 SV=1
shibanyu_transcript_7135	0	0	0	0	0	8.11	20.8084	1.02e-07	1.82e-06	XP_022593653.1	fetuin-B-like [Seriola dumerili]	*	GO:0005615(extracellular space)	GO:0004869(cysteine-type endopeptidase inhibitor activity)	*	*	*	*	*	*	*
shibanyu_transcript_8803	34.6	43.26	43.13	10.59	7.75	6.21	-2.24089	5.86e-15	3.67e-13	*	*	*	*	*	*	*	*	*	*	*	*
shibanyu_transcript_806	0.29	8.19	20.04	0	0.17	0	-7.33964	0.00063598	0.00546072	XP_025998835.1	plasminogen-like isoform X2 [Astatotilapia calliptera]	GO:0007596(blood coagulation);GO:0042730(fibrinolysis);GO:0048771(tissue remodeling)	GO:0005576(extracellular region)	GO:0004252(serine-type endopeptidase activity)	K09644|LPA|http://www.genome.jp/dbget-bin/www_bget?ko:K09644	*	*	*	*	sp|P08519|APOA_HUMAN	Apolipoprotein(a) OS=Homo sapiens OX=9606 GN=LPA PE=1 SV=1
shibanyu_transcript_8676	0.75	0.41	1.07	3.11	4.46	3.31	2.42372	4.87e-06	6.76e-05	XP_020452625.1	uncharacterized protein LOC109958385 [Monopterus albus]	*	*	*	*	*	*	*	*	*	*
shibanyu_transcript_2510	106.4	171.75	139.63	351.58	241.29	302.43	1.18285	0.000175486	0.00175323	AKA66305.1	complement component 8 alpha [Siniperca chuatsi]	*	*	*	K03997|C8A|http://www.genome.jp/dbget-bin/www_bget?ko:K03997	ko04610(Complement and coagulation cascades)	*	*	*	sp|P07357|CO8A_HUMAN	Complement component C8 alpha chain OS=Homo sapiens OX=9606 GN=C8A PE=1 SV=2
shibanyu_transcript_1540	1.1	1.63	1.45	3.22	2.68	1.98	1.00331	0.00209133	0.0149285	XP_010729694.1	SPRY domain-containing SOCS box protein 4 [Larimichthys crocea]	GO:0035556(intracellular signal transduction)	*	*	K10343|SPSB1_4, SSB1, SSB4|http://www.genome.jp/dbget-bin/www_bget?ko:K10343	*	KOG3953	SOCS box protein SSB-1, contains SPRY domain	R	sp|Q8R5B6|SPSB4_MOUSE	SPRY domain-containing SOCS box protein 4 OS=Mus musculus OX=10090 GN=Spsb4 PE=1 SV=1
shibanyu_transcript_1569	21.55	24.36	29.95	123.4	111.4	79.29	2.12817	2.69e-19	2.55e-17	*	*	*	*	*	*	*	*	*	*	*	*
shibanyu_transcript_5877	13.67	4.57	7.45	647.69	604.76	49.84	5.67909	5.39e-08	1.01e-06	ADP76803.1	plasminogen [Epinephelus coioides]	GO:0007596(blood coagulation);GO:0042730(fibrinolysis);GO:0048771(tissue remodeling)	GO:0005576(extracellular region)	GO:0004252(serine-type endopeptidase activity)	K01315|PLG|http://www.genome.jp/dbget-bin/www_bget?ko:K01315	ko04080(Neuroactive ligand-receptor interaction);ko04610(Complement and coagulation cascades)	*	*	*	sp|P06867|PLMN_PIG	Plasminogen OS=Sus scrofa OX=9823 GN=PLG PE=1 SV=3
shibanyu_transcript_5053	17.82	15.43	17.54	37.66	46.86	28.11	1.20293	3.69e-06	5.22e-05	XP_018533289.1	PREDICTED: LOW QUALITY PROTEIN: mitochondrial import inner membrane translocase subunit Tim17-A [Lates calcarifer]	GO:0006886(intracellular protein transport)	GO:0005744(TIM23 mitochondrial import inner membrane translocase complex)	GO:0015450(P-P-bond-hydrolysis-driven protein transmembrane transporter activity)	K17795|TIM17|http://www.genome.jp/dbget-bin/www_bget?ko:K17795	*	KOG1652	Mitochondrial import inner membrane translocase, subunit TIM17	U	sp|Q99595|TI17A_HUMAN	Mitochondrial import inner membrane translocase subunit Tim17-A OS=Homo sapiens OX=9606 GN=TIMM17A PE=1 SV=1
shibanyu_transcript_7474	0	0	0	50.03	14.36	81.15	11.6726	1.64e-12	6.94e-11	ACM41874.1	tyrosine aminotransferase, partial [Epinephelus coioides]	GO:0009058(biosynthetic process);GO:0006559(L-phenylalanine catabolic process)	*	GO:0004838(L-tyrosine:2-oxoglutarate aminotransferase activity);GO:0030170(pyridoxal phosphate binding)	K00815|TAT|http://www.genome.jp/dbget-bin/www_bget?ko:K00815	ko00270(Cysteine and methionine metabolism);ko00360(Phenylalanine metabolism);ko00400(Phenylalanine, tyrosine and tryptophan biosynthesis);ko00350(Tyrosine metabolism);ko00950(Isoquinoline alkaloid biosynthesis);ko00401(Novobiocin biosynthesis);ko00960(Tropane, piperidine and pyridine alkaloid biosynthesis);ko00130(Ubiquinone and other terpenoid-quinone biosynthesis);ko01230(Biosynthesis of amino…	KOG0259	Tyrosine aminotransferase	E	sp|Q8QZR1|ATTY_MOUSE	Tyrosine aminotransferase OS=Mus musculus OX=10090 GN=Tat PE=1 SV=1
shibanyu_transcript_8495	0	0	621.6	0	0	0	-27.0987	4.03e-12	1.57e-10	BAK38715.1	F-type lectin 2 [Oplegnathus fasciatus]	*	*	*	*	*	*	*	*	sp|Q9I927|FUCL5_ANGJA	Fucolectin-5 OS=Anguilla japonica OX=7937 PE=2 SV=1
shibanyu_transcript_8243	2.89	2.37	1.5	12.14	5.46	7.92	1.98223	0.000540642	0.00474772	XP_022611314.1	MAPK regulated corepressor interacting protein 2 [Seriola dumerili]	*	*	*	*	*	*	*	*	sp|Q0II70|MCRI2_BOVIN	MAPK regulated corepressor interacting protein 2 OS=Bos taurus OX=9913 GN=MCRIP2 PE=2 SV=1
shibanyu_transcript_3103	24.48	27.24	30.09	231.05	270.75	217.17	3.20725	2.46e-223	1.19e-219	*	*	*	*	*	*	*	*	*	*	*	*
shibanyu_transcript_342	8.2	10.3	11.81	53.25	32.93	22.24	1.92369	6.41e-06	8.7e-05	XP_010765360.1	PREDICTED: proline-rich nuclear receptor coactivator 2-like [Notothenia coriiceps]	GO:0000184(nuclear-transcribed mRNA catabolic process, nonsense-mediated decay)	*	*	K18751|PNRC2|http://www.genome.jp/dbget-bin/www_bget?ko:K18751	*	*	*	*	sp|B5X392|PNRC2_SALSA	Proline-rich nuclear receptor coactivator 2 OS=Salmo salar OX=8030 GN=pnrc2 PE=2 SV=1
shibanyu_transcript_9394	0	0	0.32	3.56	1.33	0.9	4.23656	0.00541164	0.0328726	XP_013763531.1	PREDICTED: complement factor H-related protein 2-like, partial [Pundamilia nyererei]	*	*	*	K04004|CFH, HF1|http://www.genome.jp/dbget-bin/www_bget?ko:K04004	ko04610(Complement and coagulation cascades)	*	*	*	sp|P36980|FHR2_HUMAN	Complement factor H-related protein 2 OS=Homo sapiens OX=9606 GN=CFHR2 PE=1 SV=1
shibanyu_transcript_5705	2.53	0.54	2.29	122.13	158.47	111.54	6.27356	1.03e-21	1.21e-19	XP_023272927.1	LOW QUALITY PROTEIN: X-box-binding protein 1 [Seriola lalandi dorsalis]	*	*	*	K09027|XBP1|http://www.genome.jp/dbget-bin/www_bget?ko:K09027	ko04141(Protein processing in endoplasmic reticulum)	KOG4005	Transcription factor XBP-1	K	sp|P17861|XBP1_HUMAN	X-box-binding protein 1 OS=Homo sapiens OX=9606 GN=XBP1 PE=1 SV=2
shibanyu_transcript_10340	119.7	134	84.88	30.82	33.02	6.66	-2.26577	0.00175696	0.0129241	AER00227.1	hepcidin [Alphestes immaculatus]	*	*	*	*	*	*	*	*	sp|Q9DFD6|HEPC_ONCMY	Hepcidin (Fragment) OS=Oncorhynchus mykiss OX=8022 GN=hamp PE=2 SV=1
shibanyu_transcript_9369	0	0.14	0.15	5.46	13.22	3.17	6.25738	1.98e-06	2.92e-05	XP_008280415.1	PREDICTED: DNA damage-inducible transcript 4-like protein [Stegastes partitus]	GO:0009968(negative regulation of signal transduction)	GO:0005737(cytoplasm)	*	*	*	*	*	*	sp|Q20A00|DDT4L_ONCMY	DNA damage-inducible transcript 4-like protein OS=Oncorhynchus mykiss OX=8022 GN=ddit4l PE=2 SV=1
shibanyu_transcript_906	0.67	2.22	0.86	12.06	7.24	12.63	3.18058	1.02e-06	1.57e-05	XP_018518912.1	PREDICTED: fibrinogen beta chain [Lates calcarifer]	GO:0030168(platelet activation);GO:0051258(protein polymerization);GO:0072378(blood coagulation, fibrin clot formation)	GO:0005577(fibrinogen complex)	GO:0005102(signaling receptor binding)	K03904|FGB|http://www.genome.jp/dbget-bin/www_bget?ko:K03904	ko04610(Complement and coagulation cascades);ko04611(Platelet activation)	*	*	*	*	*
shibanyu_transcript_3473	3.01	0	0	0	0	0	-21.4967	3.85e-08	7.43e-07	XP_023140302.1	major antigen-like, partial [Amphiprion ocellaris]	*	*	*	K12875|ACIN1, ACINUS|http://www.genome.jp/dbget-bin/www_bget?ko:K12875	ko03040(Spliceosome);ko03013(RNA transport);ko03015(mRNA surveillance pathway)	KOG2177	Predicted E3 ubiquitin ligase	O	sp|Q02084|A33_PLEWA	Zinc-binding protein A33 OS=Pleurodeles waltl OX=8319 PE=1 SV=2
shibanyu_transcript_625	2.49	3.2	3.72	7.8	8.5	8.13	1.45626	1.89e-20	2.03e-18	XP_022613626.1	alanine aminotransferase 2-like isoform X1 [Seriola dumerili]	GO:0009058(biosynthetic process)	*	GO:0003824(catalytic activity);GO:0030170(pyridoxal phosphate binding)	K00814|GPT, ALT|http://www.genome.jp/dbget-bin/www_bget?ko:K00814	ko00250(Alanine, aspartate and glutamate metabolism);ko00220(Arginine biosynthesis);ko00710(Carbon fixation in photosynthetic organisms);ko01210(2-Oxocarboxylic acid metabolism);ko01230(Biosynthesis of amino acids);ko01200(Carbon metabolism)	KOG0258	Alanine aminotransferase	E	sp|Q6NYL5|ALAT2_DANRE	Alanine aminotransferase 2-like OS=Danio rerio OX=7955 GN=gpt2l PE=2 SV=2
shibanyu_transcript_6808	0.14	0.2	0	0.61	2.23	0.4	3.84438	0.00471607	0.0290829	*	*	*	*	*	*	*	*	*	*	*	*
shibanyu_transcript_5670	28.98	0	0	0	0	0	-23.2486	2.68e-09	6.22e-08	XP_020501631.1	membrane cofactor protein-like isoform X2 [Labrus bergylta]	*	*	*	*	*	*	*	*	sp|P0C6B8|SVEP1_RAT	Sushi, von Willebrand factor type A, EGF and pentraxin domain-containing protein 1 OS=Rattus norvegicus OX=10116 GN=Svep1 PE=1 SV=1
shibanyu_transcript_323	774.4	36.68	356.33	1.46	30.88	4.81	-5.00697	0.000457007	0.00409905	XP_026225430.1	fibrinogen alpha chain [Anabas testudineus]	GO:0072378(blood coagulation, fibrin clot formation);GO:0030168(platelet activation);GO:0051258(protein polymerization)	GO:0005577(fibrinogen complex)	GO:0005102(signaling receptor binding)	K03903|FGA|http://www.genome.jp/dbget-bin/www_bget?ko:K03903	ko04610(Complement and coagulation cascades);ko04611(Platelet activation)	KOG2579	Ficolin and related extracellular proteins	R	sp|P14448|FIBA_CHICK	Fibrinogen alpha chain OS=Gallus gallus OX=9031 GN=FGA PE=1 SV=4
shibanyu_transcript_3373	23.5	54.64	35.56	68.24	120.54	125.95	1.54448	0.00126062	0.00976424	XP_010742931.3	selenoprotein Pb-like [Larimichthys crocea]	*	*	*	*	*	*	*	*	sp|Q98SV0|SELPB_DANRE	Selenoprotein Pb OS=Danio rerio OX=7955 GN=sepp1b PE=2 SV=3
shibanyu_transcript_943	0	133.18	0.18	0.43	0.19	0.08	-7.59594	0.00381164	0.0243294	ADP76803.1	plasminogen [Epinephelus coioides]	GO:0007596(blood coagulation);GO:0042730(fibrinolysis);GO:0048771(tissue remodeling)	GO:0005576(extracellular region)	GO:0004252(serine-type endopeptidase activity)	K01315|PLG|http://www.genome.jp/dbget-bin/www_bget?ko:K01315	ko04080(Neuroactive ligand-receptor interaction);ko04610(Complement and coagulation cascades)	*	*	*	sp|P06867|PLMN_PIG	Plasminogen OS=Sus scrofa OX=9823 GN=PLG PE=1 SV=3
shibanyu_transcript_1743	1430.76	13.26	1151.48	24.03	4.94	7.9	-6.06263	3.32e-05	0.000390883	AEW43726.1	transferrin [Epinephelus coioides]	GO:0006811(ion transport);GO:0055072(iron ion homeostasis)	GO:0005615(extracellular space)	GO:0046872(metal ion binding)	K14736|TF|http://www.genome.jp/dbget-bin/www_bget?ko:K14736	ko04216(Ferroptosis);ko04066(HIF-1 signaling pathway);ko04978(Mineral absorption)	*	*	*	sp|P79819|TRFE_ORYLA	Serotransferrin OS=Oryzias latipes OX=8090 GN=tf PE=3 SV=1
shibanyu_transcript_6550	0	0	23.75	0	0	0	-23.2954	2.5e-09	5.83e-08	CDW61002.1	Cell wall-associated hydrolase [Trichuris trichiura]	*	*	*	*	*	*	*	*	*	*
shibanyu_transcript_4183	17.48	17.79	12.06	83.01	52.78	51.93	2.04111	3.55e-07	5.82e-06	XP_008300431.1	PREDICTED: immediate early response gene 2 protein-like [Stegastes partitus]	*	*	*	*	*	*	*	*	sp|B7SXM5|IER2_DANRE	Immediate early response gene 2 protein OS=Danio rerio OX=7955 GN=ier2 PE=1 SV=1
shibanyu_transcript_1744	2.1	12.1	0	0	0	0	-9.96774	0.00794644	0.0448224	XP_008281449.1	PREDICTED: endoplasmin [Stegastes partitus]	GO:0050830(defense response to Gram-positive bacterium);GO:0035889(otolith tethering);GO:0006457(protein folding);GO:0001666(response to hypoxia)	*	GO:0005524(ATP binding);GO:0051082(unfolded protein binding)	K09487|HSP90B, TRA1|http://www.genome.jp/dbget-bin/www_bget?ko:K09487	ko04151(PI3K-Akt signaling pathway);ko04141(Protein processing in endoplasmic reticulum);ko04915(Estrogen signaling pathway);ko04918(Thyroid hormone synthesis);ko04626(Plant-pathogen interaction);ko04657(IL-17 signaling pathway)	KOG0020	Endoplasmic reticulum glucose-regulated protein (GRP94/endoplasmin), HSP90 family	O	sp|P08110|ENPL_CHICK	Endoplasmin OS=Gallus gallus OX=9031 GN=HSP90B1 PE=1 SV=1
shibanyu_transcript_7868	1.71	2.79	0	254.65	311.18	132.76	7.29178	1.01e-07	1.81e-06	XP_023140057.1	cytochrome c-b [Amphiprion ocellaris]	*	GO:0005739(mitochondrion);GO:0070469(respirasome)	GO:0009055(electron transfer activity);GO:0020037(heme binding);GO:0046872(metal ion binding)	K08738|CYC|http://www.genome.jp/dbget-bin/www_bget?ko:K08738	ko04210(Apoptosis);ko04214(Apoptosis - fly);ko04215(Apoptosis - multiple species);ko04115(p53 signaling pathway);ko02020(Two-component system);ko00920(Sulfur metabolism)	KOG3453	Cytochrome c	C	sp|P00025|CYC_KATPE	Cytochrome c OS=Katsuwonus pelamis OX=8226 GN=cyc PE=1 SV=2
shibanyu_transcript_1912	6.99	13.82	7.45	3.59	4.52	3.12	-1.27436	0.00226867	0.0158889	ACU46019.1	MHC class II antigen alpha chain [Epinephelus coioides]	*	*	*	K06752|MHC2|http://www.genome.jp/dbget-bin/www_bget?ko:K06752	ko04145(Phagosome);ko04514(Cell adhesion molecules (CAMs));ko04612(Antigen processing and presentation);ko04640(Hematopoietic cell lineage);ko04672(Intestinal immune network for IgA production);ko04658(Th1 and Th2 cell differentiation);ko04659(Th17 cell differentiation)	*	*	*	sp|P01903|DRA_HUMAN	HLA class II histocompatibility antigen, DR alpha chain OS=Homo sapiens OX=9606 GN=HLA-DRA PE=1 SV=1
shibanyu_transcript_8027	89.44	147.15	0	0	0	0	-12.3484	0.00144849	0.0109643	XP_027139271.1	beta-2-glycoprotein 1 [Larimichthys crocea]	*	*	*	K17305|APOH, B2G1|http://www.genome.jp/dbget-bin/www_bget?ko:K17305	*	KOG4297	C-type lectin	TV	sp|P17690|APOH_BOVIN	Beta-2-glycoprotein 1 OS=Bos taurus OX=9913 GN=APOH PE=1 SV=4
shibanyu_transcript_6420	14.84	15.95	19.8	7.54	6.04	7.92	-1.15767	3.4e-07	5.58e-06	XP_026230781.1	tropomyosin alpha-4 chain-like isoform X1 [Anabas testudineus]	*	*	*	K10375|TPM4|http://www.genome.jp/dbget-bin/www_bget?ko:K10375	ko04261(Adrenergic signaling in cardiomyocytes);ko04260(Cardiac muscle contraction)	KOG1003	Actin filament-coating protein tropomyosin	Z	sp|P02561|TPM4_HORSE	Tropomyosin alpha-4 chain OS=Equus caballus OX=9796 GN=TPM4 PE=1 SV=2
shibanyu_transcript_5399	10.84	12.87	11.2	1.96	4.94	4.2	-1.60467	0.000228977	0.00222544	XP_026216752.1	transcription elongation factor 1 homolog [Anabas testudineus]	*	GO:0005634(nucleus)	GO:0046872(metal ion binding)	*	*	KOG3214	Uncharacterized Zn ribbon-containing protein	S	sp|A4IFR3|ELOF1_BOVIN	Transcription elongation factor 1 homolog OS=Bos taurus OX=9913 GN=ELOF1 PE=3 SV=1
shibanyu_transcript_287	22.16	25.62	25.64	13.56	9.46	10.12	-1.06771	9.98e-06	0.000128818	XP_010731273.3	sushi domain-containing protein 2-like isoform X2 [Larimichthys crocea]	*	*	*	*	*	KOG4291	Mucin/alpha-tectorin	W	sp|Q9UGT4|SUSD2_HUMAN	Sushi domain-containing protein 2 OS=Homo sapiens OX=9606 GN=SUSD2 PE=1 SV=1
shibanyu_transcript_5730	0.25	7845.46	0.26	6.78	13.96	10	-7.96368	0.00224489	0.0157682	ACH90228.1	apolipoprotein A-I, partial [Morone saxatilis]	*	*	*	K08757|APOA1|http://www.genome.jp/dbget-bin/www_bget?ko:K08757	ko04975(Fat digestion and absorption);ko04977(Vitamin digestion and absorption);ko03320(PPAR signaling pathway)	*	*	*	sp|O42175|APOA1_SPAAU	Apolipoprotein A-I OS=Sparus aurata OX=8175 GN=apoa1 PE=2 SV=1
shibanyu_transcript_8799	27.42	42.01	22.64	101.93	77.16	50.56	1.36081	0.00360429	0.0231806	XP_010748520.2	secreted phosphoprotein 24 [Larimichthys crocea]	GO:0046849(bone remodeling)	GO:0005576(extracellular region)	*	*	*	*	*	*	sp|Q70I47|SPP24_ONCMY	Secreted phosphoprotein 24 OS=Oncorhynchus mykiss OX=8022 GN=spp2 PE=2 SV=1
shibanyu_transcript_425	0.14	0.2	0.71	0.11	141.03	0.22	7.16677	0.000854648	0.00709218	XP_026225430.1	fibrinogen alpha chain [Anabas testudineus]	GO:0030168(platelet activation);GO:0051258(protein polymerization);GO:0072378(blood coagulation, fibrin clot formation)	GO:0005577(fibrinogen complex)	GO:0005102(signaling receptor binding)	K03903|FGA|http://www.genome.jp/dbget-bin/www_bget?ko:K03903	ko04610(Complement and coagulation cascades);ko04611(Platelet activation)	KOG2579	Ficolin and related extracellular proteins	R	sp|P14448|FIBA_CHICK	Fibrinogen alpha chain OS=Gallus gallus OX=9031 GN=FGA PE=1 SV=4
shibanyu_transcript_526	59.44	99.47	123.77	0.68	0.34	1.79	-6.53376	2.11e-17	1.73e-15	XP_010786346.1	PREDICTED: very long-chain acyl-CoA synthetase-like [Notothenia coriiceps]	*	*	*	K08746|SLC27A2, FACVL1, FATP2|http://www.genome.jp/dbget-bin/www_bget?ko:K08746	ko04146(Peroxisome);ko03320(PPAR signaling pathway)	KOG1179	Very long-chain acyl-CoA synthetase/fatty acid transporter	I	sp|O14975|S27A2_HUMAN	Very long-chain acyl-CoA synthetase OS=Homo sapiens OX=9606 GN=SLC27A2 PE=1 SV=2
shibanyu_transcript_672	0.33	0	0.25	590.14	593.94	338.29	11.5215	2.94e-24	4.43e-22	XP_018550398.1	PREDICTED: inter-alpha-trypsin inhibitor heavy chain H2 [Lates calcarifer]	*	*	*	K19015|ITIH2, SHAP|http://www.genome.jp/dbget-bin/www_bget?ko:K19015	*	*	*	*	sp|P19823|ITIH2_HUMAN	Inter-alpha-trypsin inhibitor heavy chain H2 OS=Homo sapiens OX=9606 GN=ITIH2 PE=1 SV=2
shibanyu_transcript_1954	12.53	15.7	18.91	41.58	43.31	32.56	1.39794	6.1e-14	3.2e-12	XP_023263932.1	differentially expressed in FDCP 6 homolog [Seriola lalandi dorsalis]	*	*	*	*	*	*	*	*	sp|Q8C2K1|DEFI6_MOUSE	Differentially expressed in FDCP 6 OS=Mus musculus OX=10090 GN=Def6 PE=1 SV=1
shibanyu_transcript_10628	149.76	123.19	87.44	35.2	51.63	25.17	-1.70557	0.000221888	0.00215871	XP_018520492.1	PREDICTED: heme oxygenase-like [Lates calcarifer]	GO:0006788(heme oxidation)	GO:0016021(integral component of membrane)	GO:0004392(heme oxygenase (decyclizing) activity);GO:0046872(metal ion binding)	K00510|HMOX, hmuO, ho|http://www.genome.jp/dbget-bin/www_bget?ko:K00510	ko04216(Ferroptosis);ko04066(HIF-1 signaling pathway);ko00860(Porphyrin and chlorophyll metabolism);ko04978(Mineral absorption)	KOG4480	Heme oxygenase	P	sp|O73688|HMOX_TAKRU	Heme oxygenase OS=Takifugu rubripes OX=31033 GN=hmox PE=3 SV=1
shibanyu_transcript_6681	85.71	130.11	145.04	54.5	31.95	67.01	-1.13625	0.00871143	0.0480697	XP_012707688.1	thymosin beta-12 [Fundulus heteroclitus]	*	*	*	K05764|TMSB4|http://www.genome.jp/dbget-bin/www_bget?ko:K05764	ko04810(Regulation of actin cytoskeleton)	KOG4794	Thymosin beta	N	sp|P33248|TYB12_LATJA	Thymosin beta-12 OS=Lateolabrax japonicus OX=8164 PE=1 SV=2
shibanyu_transcript_10163	0.3	0.33	0	3.44	0.85	1.82	3.86886	0.00555239	0.0334913	*	*	*	*	*	*	*	*	*	*	*	*
shibanyu_transcript_8854	688.8	503.21	985.15	2626.31	1293.24	2086.89	1.54792	0.000589918	0.00509696	AEB31301.1	hypothetical protein, partial [Epinephelus bruneus]	*	*	*	*	*	*	*	*	*	*
shibanyu_transcript_1302	19.93	29.24	26.67	14.85	7.71	7.25	-1.2635	0.00320301	0.0211678	XP_018521931.1	PREDICTED: growth arrest-specific protein 2 [Lates calcarifer]	GO:0006915(apoptotic process)	GO:0005856(cytoskeleton)	GO:0008017(microtubule binding)	*	*	KOG0516	Dystonin, GAS (Growth-arrest-specific protein), and related proteins	Z	sp|O43903|GAS2_HUMAN	Growth arrest-specific protein 2 OS=Homo sapiens OX=9606 GN=GAS2 PE=1 SV=1
shibanyu_transcript_2043	2.27	7.98	8.74	82.8	96.58	50.05	3.70001	1.17e-09	2.89e-08	BAM36362.1	coagulin factor II [Oplegnathus fasciatus]	GO:0006953(acute-phase response);GO:0007596(blood coagulation)	GO:0005576(extracellular region)	GO:0005509(calcium ion binding);GO:0004252(serine-type endopeptidase activity)	K01313|F2|http://www.genome.jp/dbget-bin/www_bget?ko:K01313	ko04810(Regulation of actin cytoskeleton);ko04080(Neuroactive ligand-receptor interaction);ko04610(Complement and coagulation cascades)	*	*	*	sp|P00734|THRB_HUMAN	Prothrombin OS=Homo sapiens OX=9606 GN=F2 PE=1 SV=2
shibanyu_transcript_1470	32.03	20.41	36.46	3.49	3.25	10.1	-2.30181	0.000457661	0.0041011	ADJ80991.1	CR1-3 [Lycodichthys dearborni]	*	*	*	*	*	KOG1075	FOG: Reverse transcriptase	R	sp|Q9NBX4|RTXE_DROME	Probable RNA-directed DNA polymerase from transposon X-element OS=Drosophila melanogaster OX=7227 GN=X-element\ORF2 PE=3 SV=1
shibanyu_transcript_562	7.15	0	58.17	0	0	0	-12.4885	0.00139077	0.0106022	ADU33222.1	complement component c3 [Epinephelus coioides]	*	*	*	K03990|C3|http://www.genome.jp/dbget-bin/www_bget?ko:K03990	ko04145(Phagosome);ko04610(Complement and coagulation cascades)	KOG1366	Alpha-macroglobulin	O	sp|P98093|CO3_ONCMY	Complement C3 (Fragment) OS=Oncorhynchus mykiss OX=8022 GN=c3 PE=1 SV=1
shibanyu_transcript_3530	0	0.27	0	258.72	273.8	0	11.133	0.00101469	0.00816846	XP_022595227.1	uncharacterized protein LOC111217569 [Seriola dumerili]	GO:0015721(bile acid and bile salt transport)	GO:0016021(integral component of membrane);GO:0005886(plasma membrane)	GO:0046982(protein heterodimerization activity);GO:0022857(transmembrane transporter activity)	K14361|OSTBETA, OSTB, SLC51A2|http://www.genome.jp/dbget-bin/www_bget?ko:K14361	ko04976(Bile secretion)	*	*	*	sp|Q90YM4|OSTB_LEUER	Organic solute transporter subunit beta OS=Leucoraja erinacea OX=7782 GN=slc51b PE=1 SV=1
shibanyu_transcript_193	0.81	2.62	1.24	20.78	31.72	25.05	4.12506	8.35e-14	4.31e-12	XP_010734409.2	tribbles homolog 1 [Larimichthys crocea]	GO:0001889(liver development)	*	GO:0005524(ATP binding);GO:0004672(protein kinase activity)	K08814|TRIB1_2|http://www.genome.jp/dbget-bin/www_bget?ko:K08814	*	KOG0583	Serine/threonine protein kinase	T	sp|Q8K4K4|TRIB1_MOUSE	Tribbles homolog 1 OS=Mus musculus OX=10090 GN=Trib1 PE=2 SV=2
shibanyu_transcript_8874	159.89	8.67	0	0	0	0.13	-10.4807	0.00100715	0.0081339	XP_022078255.1	alpha-1-antitrypsin homolog [Acanthochromis polyacanthus]	*	GO:0005615(extracellular space)	*	K04525|SERPINA|http://www.genome.jp/dbget-bin/www_bget?ko:K04525	*	KOG2392	Serpin	V	sp|P32759|A1AT_CYPCA	Alpha-1-antitrypsin homolog OS=Cyprinus carpio OX=7962 PE=2 SV=1
shibanyu_transcript_986	79.28	61.75	120.94	258.83	321.11	262.37	1.77201	1.28e-09	3.15e-08	XP_023153233.1	eukaryotic initiation factor 4A-I [Amphiprion ocellaris]	*	*	GO:0005524(ATP binding);GO:0004386(helicase activity);GO:0003676(nucleic acid binding)	K03257|EIF4A|http://www.genome.jp/dbget-bin/www_bget?ko:K03257	ko03013(RNA transport)	KOG0327	Translation initiation factor 4F, helicase subunit (eIF-4A) and related helicases	J	sp|Q3SZ54|IF4A1_BOVIN	Eukaryotic initiation factor 4A-I OS=Bos taurus OX=9913 GN=EIF4A1 PE=2 SV=1
shibanyu_transcript_975	0.48	2.37	3.83	25.88	12.59	44.73	3.80398	2.54e-05	0.000303492	AFZ93893.1	complement component 7 [Oplegnathus fasciatus]	GO:0006956(complement activation)	GO:0005579(membrane attack complex)	*	K03996|C7|http://www.genome.jp/dbget-bin/www_bget?ko:K03996	ko04610(Complement and coagulation cascades)	*	*	*	sp|Q9TUQ3|CO7_PIG	Complement component C7 OS=Sus scrofa OX=9823 GN=C7 PE=1 SV=1
shibanyu_transcript_10519	0	0	0	73.62	75.08	120.94	10.5491	2.79e-16	2.01e-14	*	*	*	*	*	*	*	*	*	*	*	*
shibanyu_transcript_1061	9.83	20.08	7.45	4.13	3.12	2.03	-1.96367	0.000841087	0.00699316	XP_022045208.1	putative monooxygenase p33MONOX [Acanthochromis polyacanthus]	*	*	*	*	*	*	*	*	sp|A4QNZ7|P33MX_DANRE	Putative monooxygenase p33MONOX OS=Danio rerio OX=7955 GN=p33monox PE=1 SV=1
shibanyu_transcript_4111	57.53	0	0	0	0	0	-25.344	8.76e-11	2.69e-09	XP_010734140.2	atrial natriuretic peptide receptor 2 isoform X2 [Larimichthys crocea]	GO:0060038(cardiac muscle cell proliferation);GO:0035556(intracellular signal transduction)	GO:0016021(integral component of membrane)	GO:0005524(ATP binding);GO:0004383(guanylate cyclase activity);GO:0004672(protein kinase activity)	K12324|ANPRB, NPR2|http://www.genome.jp/dbget-bin/www_bget?ko:K12324	ko04022(cGMP - PKG signaling pathway);ko00230(Purine metabolism);ko04270(Vascular smooth muscle contraction);ko04921(Oxytocin signaling pathway)	KOG1023	Natriuretic peptide receptor, guanylate cyclase	T	sp|P55202|ANPRB_ANGJA	Atrial natriuretic peptide receptor 2 OS=Anguilla japonica OX=7937 GN=npr2 PE=2 SV=1
shibanyu_transcript_5034	40.21	43.6	69.03	19.99	28.85	13.32	-1.22365	0.00132805	0.0102046	XP_018518055.1	PREDICTED: BCL2/adenovirus E1B 19 kDa protein-interacting protein 3-like [Lates calcarifer]	GO:0043065(positive regulation of apoptotic process)	GO:0016021(integral component of membrane);GO:0005740(mitochondrial envelope)	*	K15464|BNIP3|http://www.genome.jp/dbget-bin/www_bget?ko:K15464	ko04140(Autophagy - animal);ko04137(Mitophagy - animal);ko04068(FoxO signaling pathway)	*	*	*	sp|Q12983|BNIP3_HUMAN	BCL2/adenovirus E1B 19 kDa protein-interacting protein 3 OS=Homo sapiens OX=9606 GN=BNIP3 PE=1 SV=3
shibanyu_transcript_8749	0.72	0.52	0.92	24.67	40.2	1.05	5.12675	4.62e-05	0.000526838	XP_014056380.1	PREDICTED: uncharacterized protein LOC106605369 isoform X1 [Salmo salar]	*	*	*	*	*	*	*	*	*	*
shibanyu_transcript_3063	131.27	146.51	122.1	637.44	402.74	369.88	1.88383	4.94e-08	9.28e-07	QBA17252.1	glucose-6-phosphatase a catalytic subunit tandem duplicate 2, partial [Epinephelus fuscoguttatus x Epinephelus lanceolatus]	*	GO:0016021(integral component of membrane)	GO:0004346(glucose-6-phosphatase activity)	K01084|G6PC|http://www.genome.jp/dbget-bin/www_bget?ko:K01084	ko04152(AMPK signaling pathway);ko04068(FoxO signaling pathway);ko04151(PI3K-Akt signaling pathway);ko00052(Galactose metabolism);ko00010(Glycolysis / Gluconeogenesis);ko00500(Starch and sucrose metabolism);ko04973(Carbohydrate digestion and absorption);ko04920(Adipocytokine signaling pathway);ko04922(Glucagon signaling pathway);ko04910(Insulin signaling pathway)	*	*	*	sp|Q19KA1|G6PC_FELCA	Glucose-6-phosphatase OS=Felis catus OX=9685 GN=G6PC PE=2 SV=1
shibanyu_transcript_3344	27.84	17.87	41.86	14.49	9.9	7.28	-1.37837	0.00347293	0.0225637	XP_018557290.1	PREDICTED: adrenodoxin-like [Lates calcarifer]	*	*	GO:0051537(2 iron, 2 sulfur cluster binding);GO:0009055(electron transfer activity)	*	*	KOG3309	Ferredoxin	C	sp|P13216|ADX_CHICK	Adrenodoxin, mitochondrial (Fragment) OS=Gallus gallus OX=9031 GN=FDX1 PE=1 SV=1
shibanyu_transcript_6290	35.65	24.82	40.87	74.19	103.4	43.38	1.17811	0.00591302	0.0351609	*	*	*	*	*	*	*	*	*	*	*	*
shibanyu_transcript_1959	16.09	0	37.11	0	0	0	-11.7029	0.00211917	0.0150938	XP_023269850.1	inter-alpha-trypsin inhibitor heavy chain H3-like isoform X2 [Seriola lalandi dorsalis]	*	*	*	*	*	*	*	*	sp|Q9GLY5|ITIH3_RABIT	Inter-alpha-trypsin inhibitor heavy chain H3 OS=Oryctolagus cuniculus OX=9986 GN=ITIH3 PE=2 SV=1
shibanyu_transcript_348	0.25	0.44	0.16	23.24	49.8	19.65	6.80088	9.12e-26	1.52e-23	XP_023277866.1	uncharacterized protein LOC111666682 [Seriola lalandi dorsalis]	GO:0032922(circadian regulation of gene expression)	*	GO:0003700(DNA-binding transcription factor activity)	*	*	KOG3119	Basic region leucine zipper transcription factor	K	sp|Q5FW38|NFIL3_XENTR	Nuclear factor interleukin-3-regulated protein OS=Xenopus tropicalis OX=8364 GN=nfil3 PE=2 SV=1
shibanyu_transcript_7891	5.82	4.27	30.95	402.41	12.58	62.72	3.71583	0.00753501	0.0429789	AEK87108.1	HAMP1 [Epinephelus coioides]	*	*	*	*	*	*	*	*	sp|P82951|HEPC_MORCS	Hepcidin OS=Morone chrysops x Morone saxatilis OX=45352 GN=hamp PE=1 SV=1
shibanyu_transcript_1337	102.42	130.25	84.26	63.55	35.94	37.97	-1.14089	0.00648417	0.0377967	BAM34024.1	thioredoxin-interacting protein [Oplegnathus fasciatus]	*	*	*	*	*	KOG3780	Thioredoxin binding protein TBP-2/VDUP1	R	sp|Q9H3M7|TXNIP_HUMAN	Thioredoxin-interacting protein OS=Homo sapiens OX=9606 GN=TXNIP PE=1 SV=1
shibanyu_transcript_1151	42.71	45.94	39.36	2.27	2.67	2.02	-4.14464	5.83e-78	4.33e-75	XP_010734091.3	vitronectin isoform X1 [Larimichthys crocea]	GO:0006955(immune response)	*	GO:0030247(polysaccharide binding);GO:0005044(scavenger receptor activity)	K06251|VTN|http://www.genome.jp/dbget-bin/www_bget?ko:K06251	ko04510(Focal adhesion);ko04151(PI3K-Akt signaling pathway);ko04512(ECM-receptor interaction);ko04610(Complement and coagulation cascades)	KOG1565	Gelatinase A and related matrix metalloproteases	OW	sp|P22458|VTNC_RABIT	Vitronectin OS=Oryctolagus cuniculus OX=9986 GN=VTN PE=1 SV=1
shibanyu_transcript_2397	28.25	43.53	30.45	71.63	96.59	100.09	1.45949	2.52e-06	3.66e-05	XP_023270284.1	complement factor I-like [Seriola lalandi dorsalis]	*	GO:0016020(membrane)	GO:0005044(scavenger receptor activity);GO:0004252(serine-type endopeptidase activity)	K01333|CFI|http://www.genome.jp/dbget-bin/www_bget?ko:K01333	ko04610(Complement and coagulation cascades)	KOG3627	Trypsin	E	sp|Q61129|CFAI_MOUSE	Complement factor I OS=Mus musculus OX=10090 GN=Cfi PE=1 SV=3
shibanyu_transcript_9715	33.47	36.34	9.81	6.82	5.38	5.27	-2.20829	0.00119689	0.00942181	*	*	*	*	*	*	*	*	*	*	*	*
shibanyu_transcript_11147	8.36	5.26	3.76	159.33	164.81	133.7	4.69078	1.21e-28	2.43e-26	*	*	*	*	*	*	*	*	*	*	*	*
shibanyu_transcript_7634	32.04	34.2	45.95	0	0	0.27	-8.89424	8.56e-24	1.18e-21	*	*	*	*	*	*	*	*	*	*	*	*
shibanyu_transcript_10721	0	0	0	0	0	103.84	22.3234	1.11e-08	2.37e-07	*	*	*	*	*	*	*	*	*	*	*	*
shibanyu_transcript_2934	32.09	76.58	80.42	31.54	22.07	17.96	-1.30184	0.00613045	0.0362308	*	*	*	*	*	*	*	*	*	*	*	*
shibanyu_transcript_5608	14.77	18.51	14.23	6.38	6.06	5.93	-1.30858	4.57e-08	8.67e-07	XP_026177452.1	C-type lectin domain family 4 member E-like [Mastacembelus armatus]	*	GO:0016021(integral component of membrane)	GO:0030246(carbohydrate binding)	K10059|CLEC4E|http://www.genome.jp/dbget-bin/www_bget?ko:K10059	*	KOG4297	C-type lectin	TV	sp|Q67EQ1|CLC4E_RAT	C-type lectin domain family 4 member E OS=Rattus norvegicus OX=10116 GN=Clec4e PE=1 SV=1
shibanyu_transcript_6907	20.59	41.42	9.72	153.95	132.05	85.91	2.4053	0.000502796	0.00445182	XP_010751127.3	immediate early response gene 2 protein [Larimichthys crocea]	*	*	*	*	*	*	*	*	sp|B7SXM5|IER2_DANRE	Immediate early response gene 2 protein OS=Danio rerio OX=7955 GN=ier2 PE=1 SV=1
shibanyu_transcript_6395	19.74	14.71	22.69	44.19	52.7	48.15	1.41245	1.99e-10	5.69e-09	XP_008277413.1	PREDICTED: 7-dehydrocholesterol reductase [Stegastes partitus]	GO:0016126(sterol biosynthetic process)	GO:0016021(integral component of membrane)	GO:0016628(oxidoreductase activity, acting on the CH-CH group of donors, NAD or NADP as acceptor)	K00213|DHCR7|http://www.genome.jp/dbget-bin/www_bget?ko:K00213	ko00100(Steroid biosynthesis)	KOG1435	Sterol reductase/lamin B receptor	IT	sp|Q7SXF1|DHCR7_DANRE	7-dehydrocholesterol reductase OS=Danio rerio OX=7955 GN=dhcr7 PE=2 SV=1
shibanyu_transcript_5426	32.99	23.81	24.97	12.34	14.29	10.83	-1.08109	0.000187017	0.00185689	XP_022623710.1	maltase-glucoamylase, intestinal-like [Seriola dumerili]	GO:0005975(carbohydrate metabolic process)	GO:0016021(integral component of membrane)	GO:0030246(carbohydrate binding);GO:0004553(hydrolase activity, hydrolyzing O-glycosyl compounds)	K12047|MGAM|http://www.genome.jp/dbget-bin/www_bget?ko:K12047	ko00052(Galactose metabolism);ko00500(Starch and sucrose metabolism);ko04973(Carbohydrate digestion and absorption)	KOG1065	Maltase glucoamylase and related hydrolases, glycosyl hydrolase family 31	G	sp|O43451|MGA_HUMAN	Maltase-glucoamylase, intestinal OS=Homo sapiens OX=9606 GN=MGAM PE=1 SV=5
shibanyu_transcript_3254	15.04	26.9	18.16	61.25	69.28	68.86	1.80186	5.72e-09	1.26e-07	XP_023272927.1	LOW QUALITY PROTEIN: X-box-binding protein 1 [Seriola lalandi dorsalis]	*	*	*	K09027|XBP1|http://www.genome.jp/dbget-bin/www_bget?ko:K09027	ko04141(Protein processing in endoplasmic reticulum)	KOG4005	Transcription factor XBP-1	K	sp|Q9R1S4|XBP1_RAT	X-box-binding protein 1 OS=Rattus norvegicus OX=10116 GN=Xbp1 PE=2 SV=1
shibanyu_transcript_1155	22.45	19.11	29.94	11.77	7.76	5.9	-1.40901	0.000203837	0.00200533	XP_020514815.1	claudin-1-like [Labrus bergylta]	*	*	*	K06087|CLDN|http://www.genome.jp/dbget-bin/www_bget?ko:K06087	ko04530(Tight junction);ko04514(Cell adhesion molecules (CAMs));ko04670(Leukocyte transendothelial migration)	*	*	*	sp|P56746|CLD15_HUMAN	Claudin-15 OS=Homo sapiens OX=9606 GN=CLDN15 PE=1 SV=1
shibanyu_transcript_6390	6.42	21.35	24.52	60.81	48.44	63.81	1.84265	0.00115023	0.00911398	*	*	*	*	*	*	*	*	*	*	*	*
shibanyu_transcript_3734	0.49	0.21	0	4.19	3.67	3.15	3.98019	0.000441199	0.00397246	XP_018522678.1	PREDICTED: prothrombin-like [Lates calcarifer]	GO:0006953(acute-phase response);GO:0007596(blood coagulation)	GO:0005576(extracellular region)	GO:0005509(calcium ion binding);GO:0004252(serine-type endopeptidase activity)	K01313|F2|http://www.genome.jp/dbget-bin/www_bget?ko:K01313	ko04810(Regulation of actin cytoskeleton);ko04080(Neuroactive ligand-receptor interaction);ko04610(Complement and coagulation cascades)	*	*	*	sp|P00734|THRB_HUMAN	Prothrombin OS=Homo sapiens OX=9606 GN=F2 PE=1 SV=2
shibanyu_transcript_4359	39.08	110.97	41.44	139.75	292.78	344.4	2.08128	0.00189581	0.0137775	XP_018533085.1	PREDICTED: selenoprotein Pb-like [Lates calcarifer]	*	*	*	*	*	*	*	*	sp|Q98SV0|SELPB_DANRE	Selenoprotein Pb OS=Danio rerio OX=7955 GN=sepp1b PE=2 SV=3
shibanyu_transcript_6080	0.82	1.25	0.41	0.6	61.31	1.04	4.67973	0.00576114	0.0345521	XP_023276484.1	4-hydroxy-2-oxoglutarate aldolase, mitochondrial [Seriola lalandi dorsalis]	*	*	GO:0016829(lyase activity)	K18123|HOGA1|http://www.genome.jp/dbget-bin/www_bget?ko:K18123	ko00330(Arginine and proline metabolism);ko00630(Glyoxylate and dicarboxylate metabolism)	*	*	*	sp|Q6NY77|HOGA1_DANRE	4-hydroxy-2-oxoglutarate aldolase, mitochondrial OS=Danio rerio OX=7955 GN=zgc:77082 PE=2 SV=1
shibanyu_transcript_4264	11.8	24.51	6.27	105.46	60.87	26.74	2.22131	0.00615756	0.0362854	XP_018532776.1	PREDICTED: alpha-2-HS-glycoprotein-like [Lates calcarifer]	*	GO:0005615(extracellular space)	GO:0004869(cysteine-type endopeptidase inhibitor activity)	*	*	*	*	*	sp|P80191|FETUA_RABIT	Alpha-2-HS-glycoprotein (Fragment) OS=Oryctolagus cuniculus OX=9986 GN=AHSG PE=1 SV=2
shibanyu_transcript_3618	8.22	7.19	11.1	22.54	31.09	14.44	1.42989	0.000107894	0.00111966	AWP17254.1	Tob1 [Scophthalmus maximus]	*	*	*	K14443|TOB|http://www.genome.jp/dbget-bin/www_bget?ko:K14443	ko03018(RNA degradation)	KOG4006	Anti-proliferation factor BTG1/TOB	TR	sp|Q61471|TOB1_MOUSE	Protein Tob1 OS=Mus musculus OX=10090 GN=Tob1 PE=1 SV=2
shibanyu_transcript_8464	3.29	0.2	6.48	133.01	298.14	127.3	5.91098	1.02e-06	1.57e-05	*	*	*	*	*	*	*	*	*	*	*	*
shibanyu_transcript_4458	18.76	18.67	25.1	80.12	74.14	48.72	1.77379	5.2e-11	1.68e-09	NP_001032487.2	tubulin, beta, 2 [Danio rerio]	GO:0007017(microtubule-based process)	GO:0005737(cytoplasm);GO:0005874(microtubule)	GO:0005525(GTP binding);GO:0003924(GTPase activity);GO:0005200(structural constituent of cytoskeleton)	K07375|TUBB|http://www.genome.jp/dbget-bin/www_bget?ko:K07375	ko04540(Gap junction);ko04145(Phagosome)	KOG1375	Beta tubulin	Z	sp|Q9YHC3|TBB1_GADMO	Tubulin beta-1 chain OS=Gadus morhua OX=8049 PE=2 SV=1
shibanyu_transcript_5065	46.43	59.52	59.07	176.9	143.88	231.51	1.82716	1.82e-09	4.39e-08	*	*	*	*	*	*	*	*	*	*	*	*
shibanyu_transcript_2143	12.84	20.02	12.97	27.67	52.18	26.17	1.25641	0.00301028	0.0202172	BAM36393.1	VHSV-induced protein [Oplegnathus fasciatus]	*	*	*	*	*	*	*	*	*	*
shibanyu_transcript_2922	0	0	0	72.56	125.57	205.69	14.3015	5.11e-24	7.25e-22	XP_008279836.1	PREDICTED: plasminogen [Stegastes partitus]	GO:0007596(blood coagulation);GO:0042730(fibrinolysis);GO:0048771(tissue remodeling)	GO:0005576(extracellular region)	GO:0004252(serine-type endopeptidase activity)	K01315|PLG|http://www.genome.jp/dbget-bin/www_bget?ko:K01315	ko04080(Neuroactive ligand-receptor interaction);ko04610(Complement and coagulation cascades)	*	*	*	sp|P12545|PLMN_MACMU	Plasminogen OS=Macaca mulatta OX=9544 GN=PLG PE=2 SV=1
shibanyu_transcript_7280	0	0	1626.09	0	0	0.25	-12.5205	0.00101354	0.00816846	YP_007317676.1	NADH dehydrogenase subunit 4 (mitochondrion) [Epinephelus fuscoguttatus]	GO:0006120(mitochondrial electron transport, NADH to ubiquinone)	GO:0016021(integral component of membrane);GO:0031966(mitochondrial membrane);GO:0070469(respirasome)	GO:0008137(NADH dehydrogenase (ubiquinone) activity)	K03881|ND4|http://www.genome.jp/dbget-bin/www_bget?ko:K03881	ko00190(Oxidative phosphorylation);ko04723(Retrograde endocannabinoid signaling)	KOG4845	NADH dehydrogenase, subunit 4	C	sp|Q4JQH8|NU4M_TETNG	NADH-ubiquinone oxidoreductase chain 4 OS=Tetraodon nigroviridis OX=99883 GN=MT-ND4 PE=3 SV=1
shibanyu_transcript_1482	16.82	16.42	22.75	71.28	88.14	45.2	1.94007	5.85e-10	1.54e-08	XP_018531309.1	PREDICTED: nuclear factor erythroid 2-related factor 2 [Lates calcarifer]	GO:0034599(cellular response to oxidative stress);GO:0071379(cellular response to prostaglandin stimulus);GO:0071466(cellular response to xenobiotic stimulus);GO:0045893(positive regulation of transcription, DNA-templated)	GO:0005737(cytoplasm);GO:0005634(nucleus);GO:0005667(transcription factor complex)	GO:0003677(DNA binding);GO:0003700(DNA-binding transcription factor activity);GO:0046982(protein heterodimerization activity);GO:0000976(transcription regulatory region sequence-specific DNA binding)	K05638|NFE2L2, NRF2|http://www.genome.jp/dbget-bin/www_bget?ko:K05638	ko04141(Protein processing in endoplasmic reticulum);ko04212(Longevity regulating pathway - worm)	KOG3863	bZIP transcription factor NRF1	K	sp|Q5NUA6|NF2L2_BOVIN	Nuclear factor erythroid 2-related factor 2 OS=Bos taurus OX=9913 GN=NFE2L2 PE=2 SV=2
shibanyu_transcript_9848	5.4	147.98	5.83	2.45	1.08	3.29	-4.56572	0.00170323	0.0125864	XP_018545237.1	PREDICTED: complement factor I-like [Lates calcarifer]	*	GO:0016020(membrane)	GO:0005044(scavenger receptor activity);GO:0004252(serine-type endopeptidase activity)	K01333|CFI|http://www.genome.jp/dbget-bin/www_bget?ko:K01333	ko04610(Complement and coagulation cascades)	KOG3627	Trypsin	E	sp|Q5R5A4|CFAI_PONAB	Complement factor I OS=Pongo abelii OX=9601 GN=CFI PE=2 SV=1
shibanyu_transcript_689	15.05	17.73	19.59	10.31	5.91	7.61	-1.0485	0.000964728	0.00785042	XP_010746328.2	BSD domain-containing protein 1 [Larimichthys crocea]	*	*	*	*	*	KOG2690	Uncharacterized conserved protein, contains BSD domain	S	sp|A2BIJ3|BSDC1_DANRE	BSD domain-containing protein 1 OS=Danio rerio OX=7955 GN=bsdc1 PE=1 SV=1
shibanyu_transcript_1230	72.99	88.53	86.4	24.36	32.94	23.01	-1.55976	1.19e-17	1.01e-15	ABH05128.1	cytochrome P450 2P11 [Micropterus salmoides]	*	GO:0016021(integral component of membrane)	GO:0020037(heme binding);GO:0005506(iron ion binding);GO:0016712(oxidoreductase activity, acting on paired donors, with incorporation or reduction of molecular oxygen, reduced flavin or flavoprotein as one donor, and incorporation of one atom of oxygen)	K07418|CYP2J|http://www.genome.jp/dbget-bin/www_bget?ko:K07418	ko00590(Arachidonic acid metabolism);ko00591(Linoleic acid metabolism);ko04212(Longevity regulating pathway - worm);ko04913(Ovarian Steroidogenesis);ko04726(Serotonergic synapse);ko04750(Inflammatory mediator regulation of TRP channels)	KOG0156	Cytochrome P450 CYP2 subfamily	Q	sp|O54750|CP2J6_MOUSE	Cytochrome P450 2J6 OS=Mus musculus OX=10090 GN=Cyp2j6 PE=2 SV=2
shibanyu_transcript_1700	20.57	35.25	43.03	17.09	17.11	9.58	-1.08605	0.00591714	0.0351609	XP_018541893.1	PREDICTED: uncharacterized protein LOC108889753 [Lates calcarifer]	*	*	*	*	*	*	*	*	*	*
shibanyu_transcript_7067	4.48	5.7	3.47	9.44	13.52	22.49	1.80824	0.000565936	0.00493838	*	*	*	*	*	*	*	*	*	*	*	*
shibanyu_transcript_9616	0.84	3.34	0.7	9.06	18.48	13.46	3.11391	0.000113271	0.00117043	XP_028270298.1	tubulin beta-1 chain [Parambassis ranga]	GO:0007017(microtubule-based process)	GO:0005737(cytoplasm);GO:0005874(microtubule)	GO:0005525(GTP binding);GO:0003924(GTPase activity);GO:0005200(structural constituent of cytoskeleton)	K07375|TUBB|http://www.genome.jp/dbget-bin/www_bget?ko:K07375	ko04540(Gap junction);ko04145(Phagosome)	KOG1375	Beta tubulin	Z	sp|Q9YHC3|TBB1_GADMO	Tubulin beta-1 chain OS=Gadus morhua OX=8049 PE=2 SV=1
shibanyu_transcript_2363	2.09	4.59	2.85	26.56	16.77	6.74	2.46099	0.000231001	0.00223835	XP_010729259.2	protein CYR61 [Larimichthys crocea]	GO:0031101(fin regeneration)	GO:0005576(extracellular region)	GO:0005520(insulin-like growth factor binding)	K06829|CYR61|http://www.genome.jp/dbget-bin/www_bget?ko:K06829	*	*	*	*	sp|P19336|CYR61_CHICK	Protein CYR61 OS=Gallus gallus OX=9031 GN=CYR61 PE=2 SV=1
shibanyu_transcript_9128	0	0	0	14.35	3.24	4.96	8.30945	4.73e-07	7.63e-06	*	*	*	*	*	*	*	*	*	*	*	*
shibanyu_transcript_1271	21.72	17.64	8.75	6.93	2.38	3.56	-1.86226	0.00661123	0.0384499	ABX80523.1	MHC class I alpha antigen [Epinephelus akaara]	*	*	*	K06751|MHC1|http://www.genome.jp/dbget-bin/www_bget?ko:K06751	ko04144(Endocytosis);ko04145(Phagosome);ko04514(Cell adhesion molecules (CAMs));ko04612(Antigen processing and presentation);ko04650(Natural killer cell mediated cytotoxicity)	*	*	*	sp|Q8HWB0|HMR1_MOUSE	Major histocompatibility complex class I-related gene protein OS=Mus musculus OX=10090 GN=Mr1 PE=1 SV=2
shibanyu_transcript_2621	10.7	25.13	20.2	6.72	3.86	7.34	-1.54458	0.00211757	0.0150935	XP_027131051.1	cyclin-G2 [Larimichthys crocea]	GO:0051726(regulation of cell cycle)	*	*	K10146|CCNG2|http://www.genome.jp/dbget-bin/www_bget?ko:K10146	ko04115(p53 signaling pathway);ko04068(FoxO signaling pathway)	KOG0653	Cyclin B and related kinase-activating proteins	D	sp|O08918|CCNG2_MOUSE	Cyclin-G2 OS=Mus musculus OX=10090 GN=Ccng2 PE=2 SV=3
shibanyu_transcript_5868	0	0	134.87	0	0	0	-25.5259	6.42e-11	2.04e-09	YP_007317669.1	cytochrome c oxidase subunit I (mitochondrion) [Epinephelus fuscoguttatus]	GO:0009060(aerobic respiration);GO:0006119(oxidative phosphorylation)	GO:0016021(integral component of membrane);GO:0005743(mitochondrial inner membrane);GO:0045277(respiratory chain complex IV)	GO:0004129(cytochrome-c oxidase activity);GO:0020037(heme binding);GO:0046872(metal ion binding)	K02256|COX1|http://www.genome.jp/dbget-bin/www_bget?ko:K02256	ko00190(Oxidative phosphorylation);ko04260(Cardiac muscle contraction)	KOG4769	Cytochrome c oxidase, subunit I	C	sp|Q36775|COX1_GADMO	Cytochrome c oxidase subunit 1 OS=Gadus morhua OX=8049 GN=mt-co1 PE=3 SV=1
shibanyu_transcript_1737	0.39	0.48	0.5	5.35	1.5	4.07	3.14264	2.05e-06	3.02e-05	XP_028269961.1	protein phosphatase PTC7 homolog [Parambassis ranga]	*	*	GO:0046872(metal ion binding);GO:0004721(phosphoprotein phosphatase activity)	K17508|PTC7, PPTC7|http://www.genome.jp/dbget-bin/www_bget?ko:K17508	*	KOG1379	Serine/threonine protein phosphatase	T	sp|Q5U3N5|PPTC7_DANRE	Protein phosphatase PTC7 homolog OS=Danio rerio OX=7955 GN=pptc7 PE=2 SV=1
shibanyu_transcript_4125	22.31	12.16	7.6	4.6	2.32	3.24	-2.02207	0.0018995	0.0137939	*	*	*	*	*	*	*	*	*	*	*	*
shibanyu_transcript_5225	0.4	0.61	5.04	9.34	14.63	15.67	2.89451	0.00592334	0.0351609	XP_026220638.1	protein disulfide-isomerase A3 [Anabas testudineus]	GO:0045454(cell redox homeostasis);GO:0006457(protein folding);GO:0034976(response to endoplasmic reticulum stress)	GO:0005623(cell);GO:0009986(cell surface);GO:0005783(endoplasmic reticulum)	GO:0003756(protein disulfide isomerase activity)	K08056|PDIA3, GRP58|http://www.genome.jp/dbget-bin/www_bget?ko:K08056	ko04141(Protein processing in endoplasmic reticulum);ko04612(Antigen processing and presentation)	KOG0190	Protein disulfide isomerase (prolyl 4-hydroxylase beta subunit)	O	sp|Q8JG64|PDIA3_CHICK	Protein disulfide-isomerase A3 OS=Gallus gallus OX=9031 GN=PDIA3 PE=2 SV=1
shibanyu_transcript_8020	0.35	0.6	0	2.08	4.52	1.33	3.18025	0.00509686	0.0311131	*	*	*	*	*	*	*	*	*	*	*	*
shibanyu_transcript_9250	29.14	53.08	36.34	90.22	99.35	83.89	1.25792	4.1e-05	0.000474164	XP_020494716.1	RNA-binding protein PNO1 [Labrus bergylta]	*	*	GO:0003723(RNA binding)	K11884|PNO1, DIM2|http://www.genome.jp/dbget-bin/www_bget?ko:K11884	*	KOG3273	Predicted RNA-binding protein Pno1p interacting with Nob1p and involved in 26S proteasome assembly	O	sp|Q6VBQ6|PNO1_ORYLA	RNA-binding protein PNO1 OS=Oryzias latipes OX=8090 GN=pno1 PE=2 SV=1
shibanyu_transcript_3	22.33	23.93	20.13	51.41	66.57	44.9	1.35143	1.01e-08	2.17e-07	XP_010739452.2	E3 ubiquitin-protein ligase MIB2 isoform X1 [Larimichthys crocea]	GO:0030318(melanocyte differentiation);GO:0031398(positive regulation of protein ubiquitination);GO:0051865(protein autoubiquitination);GO:0002090(regulation of receptor internalization)	GO:0031410(cytoplasmic vesicle);GO:0048471(perinuclear region of cytoplasm)	GO:0042803(protein homodimerization activity);GO:0004842(ubiquitin-protein transferase activity);GO:0008270(zinc ion binding)	K10645|MIB|http://www.genome.jp/dbget-bin/www_bget?ko:K10645	*	KOG4582	Uncharacterized conserved protein, contains ZZ-type Zn-finger	R	sp|Q5ZIJ9|MIB2_CHICK	E3 ubiquitin-protein ligase MIB2 OS=Gallus gallus OX=9031 GN=MIB2 PE=2 SV=1
shibanyu_transcript_121	17.08	23.76	16.51	41.82	43.9	31.5	1.09235	0.000120753	0.00123851	XP_023255574.1	signal peptide, CUB and EGF-like domain-containing protein 2 isoform X1 [Seriola lalandi dorsalis]	*	*	GO:0005509(calcium ion binding)	*	*	KOG1217	Fibrillins and related proteins containing Ca2+-binding EGF-like domains	T	sp|Q5G872|SCUB2_DANRE	Signal peptide, CUB and EGF-like domain-containing protein 2 OS=Danio rerio OX=7955 GN=scube2 PE=2 SV=1
shibanyu_transcript_3987	23.13	62.92	36	182.78	335.23	387.3	2.96717	1.13e-07	2.01e-06	AEM37687.1	cysteine dioxygenase, partial [Epinephelus bruneus]	GO:0042412(taurine biosynthetic process)	*	GO:0017172(cysteine dioxygenase activity);GO:0005506(iron ion binding)	K00456|CDO1|http://www.genome.jp/dbget-bin/www_bget?ko:K00456	ko00270(Cysteine and methionine metabolism);ko00430(Taurine and hypotaurine metabolism)	KOG4064	Cysteine dioxygenase CDO1	E	sp|Q6NWZ9|CDO1_DANRE	Cysteine dioxygenase type 1 OS=Danio rerio OX=7955 GN=cdo1 PE=2 SV=1
shibanyu_transcript_9139	6.56	11.21	16.14	2.94	5.69	4.09	-1.34119	0.00385792	0.0245437	*	*	*	*	*	*	*	*	*	*	*	*
shibanyu_transcript_6784	1.72	1.02	1.77	2.89	8.29	4.05	1.80378	0.00178904	0.0131201	AEG78354.1	prostate stem cell antigen precursor-like protein [Epinephelus coioides]	*	*	*	*	*	*	*	*	sp|P49616|UPAR_RAT	Urokinase plasminogen activator surface receptor OS=Rattus norvegicus OX=10116 GN=Plaur PE=2 SV=2
shibanyu_transcript_7116	3.47	4.62	7.59	11.77	18.62	18.53	1.7307	7.08e-06	9.5e-05	ACQ58610.1	BET1 homolog [Anoplopoma fimbria]	GO:0015031(protein transport)	GO:0030173(integral component of Golgi membrane)	*	K08504|BET1|http://www.genome.jp/dbget-bin/www_bget?ko:K08504	ko04130(SNARE interactions in vesicular transport)	KOG3385	V-SNARE	U	sp|O15155|BET1_HUMAN	BET1 homolog OS=Homo sapiens OX=9606 GN=BET1 PE=1 SV=1
shibanyu_transcript_3824	35.76	27.33	13.35	9.18	2.46	3.72	-2.27452	0.00318652	0.0210927	XP_022621679.1	solute carrier family 22 member 2-like [Seriola dumerili]	*	GO:0016021(integral component of membrane)	GO:0022857(transmembrane transporter activity)	K08199|SLC22A2, OCT2|http://www.genome.jp/dbget-bin/www_bget?ko:K08199	*	KOG0255	Synaptic vesicle transporter SVOP and related transporters (major facilitator superfamily)	R	sp|O70577|S22A2_MOUSE	Solute carrier family 22 member 2 OS=Mus musculus OX=10090 GN=Slc22a2 PE=1 SV=1
shibanyu_transcript_11051	0	0.68	0	0	470.66	0	10.2441	0.00874131	0.0481795	XP_010796061.1	PREDICTED: protein AMBP-like [Notothenia coriiceps]	*	*	GO:0004867(serine-type endopeptidase inhibitor activity)	*	*	KOG4295	Serine proteinase inhibitor (KU family)	O	sp|P36992|AMBP_PLEPL	Protein AMBP (Fragment) OS=Pleuronectes platessa OX=8262 PE=2 SV=1
shibanyu_transcript_10029	0	0	0	11.91	18.65	22975.2	30	2.82e-18	2.52e-16	ADZ76526.1	14 kDa apolipoprotein [Epinephelus coioides]	GO:0043009(chordate embryonic development);GO:0055113(epiboly involved in gastrulation with mouth forming second);GO:0000280(nuclear division)	*	*	*	*	*	*	*	*	*
shibanyu_transcript_7183	1.18	1.1	1.57	16.56	15.6	16.58	3.77402	1.74e-39	5.8e-37	*	*	*	*	*	*	*	*	*	*	*	*
shibanyu_transcript_5778	0	86.58	0	0.04	0	0	-25.4419	7.42e-11	2.3e-09	CDW61002.1	Cell wall-associated hydrolase [Trichuris trichiura]	*	*	*	*	*	*	*	*	*	*
shibanyu_transcript_925	65.84	60.18	59.29	28.62	19.56	29.32	-1.18327	0.000135842	0.00138293	XP_010729609.3	arginine/serine-rich protein 1 [Larimichthys crocea]	*	*	*	*	*	*	*	*	*	*
shibanyu_transcript_10379	17.01	15.48	18.68	5.35	3.17	3.53	-2.04973	4.09e-09	9.32e-08	XP_019109526.1	small VCP/p97-interacting protein isoform X1 [Larimichthys crocea]	*	*	*	K14014|SVIP|http://www.genome.jp/dbget-bin/www_bget?ko:K14014	ko04141(Protein processing in endoplasmic reticulum)	*	*	*	*	*
shibanyu_transcript_8832	2.27	18.14	10.41	174.06	304.51	207.35	4.55726	1.48e-08	3.09e-07	*	*	*	*	*	*	*	*	*	*	*	*
shibanyu_transcript_3338	14.69	23.52	15.69	8.44	5.92	4.97	-1.41294	0.000230681	0.00223835	*	*	*	*	*	*	*	*	*	*	*	*
shibanyu_transcript_1176	4.8	6.2	4.03	9.85	16.1	10.3	1.31946	0.000194401	0.00192033	XP_018526170.1	PREDICTED: glucose-6-phosphate exchanger SLC37A4 [Lates calcarifer]	GO:0048545(response to steroid hormone)	GO:0016021(integral component of membrane)	GO:0022857(transmembrane transporter activity)	K08171|SLC37A4|http://www.genome.jp/dbget-bin/www_bget?ko:K08171	ko04973(Carbohydrate digestion and absorption)	KOG2533	Permease of the major facilitator superfamily	G	sp|O43826|G6PT1_HUMAN	Glucose-6-phosphate exchanger SLC37A4 OS=Homo sapiens OX=9606 GN=SLC37A4 PE=1 SV=1
shibanyu_transcript_1660	33.07	32.27	36.43	74.57	87.72	97.63	1.42719	9.62e-15	5.88e-13	ACM41842.1	14 kDa apolipoprotein, partial [Epinephelus coioides]	*	*	*	*	*	*	*	*	*	*
shibanyu_transcript_1565	1.64	2.59	1.72	3.97	4.01	8.54	1.55616	0.00336773	0.0220801	XP_018545776.1	PREDICTED: protein L-Myc-1b-like [Lates calcarifer]	*	GO:0005634(nucleus)	GO:0003677(DNA binding);GO:0003700(DNA-binding transcription factor activity);GO:0046983(protein dimerization activity)	K09110|LMYC, MYCL|http://www.genome.jp/dbget-bin/www_bget?ko:K09110	*	*	*	*	sp|Q1LWL8|MCL1B_DANRE	Protein L-Myc-1b OS=Danio rerio OX=7955 GN=mycl1b PE=2 SV=1
shibanyu_transcript_639	1.7	2.78	2.03	13.43	57.39	7.85	3.61964	2.23e-05	0.000269836	AIW63714.1	peroxisome proliferator-activated receptor alpha 2 [Lateolabrax japonicus]	*	GO:0005634(nucleus)	GO:0004879(nuclear receptor activity);GO:0043565(sequence-specific DNA binding);GO:0003707(steroid hormone receptor activity);GO:0008270(zinc ion binding)	K07294|NR1C1, PPARA|http://www.genome.jp/dbget-bin/www_bget?ko:K07294	ko04024(cAMP signaling pathway);ko04920(Adipocytokine signaling pathway);ko04922(Glucagon signaling pathway);ko03320(PPAR signaling pathway)	KOG3575	FOG: Hormone receptors	T	sp|P37230|PPARA_RAT	Peroxisome proliferator-activated receptor alpha OS=Rattus norvegicus OX=10116 GN=Ppara PE=1 SV=1
shibanyu_transcript_8690	4.24	3.51	5.86	8.48	11.09	20.53	1.64715	0.00145285	0.0109886	XP_027595084.1	collagen alpha-1(I) chain-like, partial [Pipra filicauda]	*	*	*	*	*	*	*	*	*	*
shibanyu_transcript_856	0	78.35	67.43	0	0	0.15	-9.96738	0.00263266	0.0179447	XP_018518673.1	PREDICTED: fibrinogen alpha chain-like [Lates calcarifer]	GO:0030168(platelet activation);GO:0051258(protein polymerization)	GO:0005577(fibrinogen complex)	GO:0005102(signaling receptor binding)	K03903|FGA|http://www.genome.jp/dbget-bin/www_bget?ko:K03903	ko04610(Complement and coagulation cascades);ko04611(Platelet activation)	KOG2579	Ficolin and related extracellular proteins	R	sp|P14448|FIBA_CHICK	Fibrinogen alpha chain OS=Gallus gallus OX=9031 GN=FGA PE=1 SV=4
shibanyu_transcript_9096	1.13	1.1	0.46	0	0	0	-5.34478	0.0020429	0.0146806	NP_002794.1	26S proteasome regulatory subunit 7 isoform 1 [Homo sapiens]	GO:0030163(protein catabolic process);GO:0045899(positive regulation of RNA polymerase II transcriptional preinitiation complex assembly);GO:0006511(ubiquitin-dependent protein catabolic process)	GO:0036464(cytoplasmic ribonucleoprotein granule);GO:0005829(cytosol);GO:0043197(dendritic spine);GO:0005634(nucleus);GO:0000932(P-body);GO:0022624(proteasome accessory complex);GO:0000502(proteasome complex);GO:0008540(proteasome regulatory particle, base subcomplex);GO:0005737(cytoplasm)	GO:0005524(ATP binding);GO:0036402(proteasome-activating ATPase activity);GO:0016887(ATPase activity);GO:0017025(TBP-class protein binding)	K03061|PSMC2, RPT1|http://www.genome.jp/dbget-bin/www_bget?ko:K03061	ko03050(Proteasome)	KOG0729	26S proteasome regulatory complex, ATPase RPT1	O	sp|Q5E9F9|PRS7_BOVIN	26S proteasome regulatory subunit 7 OS=Bos taurus OX=9913 GN=PSMC2 PE=2 SV=3
shibanyu_transcript_4030	85.7	91.05	42.92	1575.95	1198.74	1408.24	4.29432	8.79e-20	8.56e-18	XP_008295712.1	PREDICTED: purine nucleoside phosphorylase-like [Stegastes partitus]	GO:0009116(nucleoside metabolic process)	*	GO:0004731(purine-nucleoside phosphorylase activity)	K03783|punA|http://www.genome.jp/dbget-bin/www_bget?ko:K03783	ko00760(Nicotinate and nicotinamide metabolism);ko00230(Purine metabolism);ko00240(Pyrimidine metabolism)	KOG3984	Purine nucleoside phosphorylase	F	sp|P55859|PNPH_BOVIN	Purine nucleoside phosphorylase OS=Bos taurus OX=9913 GN=PNP PE=1 SV=3
shibanyu_transcript_632	30.45	25.42	24.55	129.54	76.23	157	2.25046	2.25e-07	3.82e-06	ATG88138.1	adipose triglyceride lipase [Epinephelus fuscoguttatus x Epinephelus lanceolatus]	GO:0016042(lipid catabolic process);GO:0010898(positive regulation of triglyceride catabolic process)	*	GO:0004806(triglyceride lipase activity)	K16816|PNPLA2, ATGL|http://www.genome.jp/dbget-bin/www_bget?ko:K16816	ko00561(Glycerolipid metabolism);ko04923(Regulation of lipolysis in adipocyte)	KOG3773	Adiponutrin and related vesicular transport proteins; predicted alpha/beta hydrolase	U	sp|P0C548|PLPL2_RAT	Patatin-like phospholipase domain-containing protein 2 OS=Rattus norvegicus OX=10116 GN=Pnpla2 PE=1 SV=1
shibanyu_transcript_6581	0.82	2.21	0.59	15.53	6.78	1.86	2.8206	0.00592391	0.0351609	*	*	*	*	*	*	*	*	*	*	*	*
shibanyu_transcript_4156	4.99	7.13	3.24	117.88	94.4	24.88	3.98258	8e-08	1.46e-06	XP_018532776.1	PREDICTED: alpha-2-HS-glycoprotein-like [Lates calcarifer]	*	*	*	*	*	*	*	*	sp|Q9N2D0|FETUA_PANTR	Alpha-2-HS-glycoprotein OS=Pan troglodytes OX=9598 GN=AHSG PE=3 SV=1
shibanyu_transcript_3241	31.36	37.16	46.4	88.49	106.6	129.2	1.58426	1.56e-10	4.51e-09	XP_018527930.1	PREDICTED: C-type lectin domain family 4 member E-like isoform X2 [Lates calcarifer]	*	GO:0016021(integral component of membrane)	GO:0030246(carbohydrate binding)	*	*	KOG4297	C-type lectin	TV	sp|Q67EQ1|CLC4E_RAT	C-type lectin domain family 4 member E OS=Rattus norvegicus OX=10116 GN=Clec4e PE=1 SV=1
shibanyu_transcript_10179	4.97	3.82	4.26	10.97	11.1	9.76	1.36326	8.33e-06	0.000109688	*	*	*	*	*	*	*	*	*	*	*	*
shibanyu_transcript_210	0	0	0	0	0	248.04	27.8413	1.03e-12	4.52e-11	ADU33222.1	complement component c3 [Epinephelus coioides]	*	*	*	K03990|C3|http://www.genome.jp/dbget-bin/www_bget?ko:K03990	ko04145(Phagosome);ko04610(Complement and coagulation cascades)	KOG1366	Alpha-macroglobulin	O	sp|P98093|CO3_ONCMY	Complement C3 (Fragment) OS=Oncorhynchus mykiss OX=8022 GN=c3 PE=1 SV=1
shibanyu_transcript_4347	6.41	0	0	0.04	0	0	-21.6905	2.87e-08	5.7e-07	*	*	*	*	*	*	*	*	*	*	*	*
shibanyu_transcript_8604	0	0	0	0	0	21.33	21.5794	3.36e-08	6.58e-07	*	*	*	*	*	*	*	*	*	*	*	*
shibanyu_transcript_9610	0	0	0	0	34	0	21.8737	2.18e-08	4.44e-07	XP_008298987.1	PREDICTED: cytosolic non-specific dipeptidase-like [Stegastes partitus]	*	*	GO:0016805(dipeptidase activity);GO:0046872(metal ion binding);GO:0008237(metallopeptidase activity)	*	*	KOG2276	Metalloexopeptidases	E	sp|Q96KP4|CNDP2_HUMAN	Cytosolic non-specific dipeptidase OS=Homo sapiens OX=9606 GN=CNDP2 PE=1 SV=2
shibanyu_transcript_1405	38.03	51.12	57.47	172.53	141.66	234.41	2.00117	9.36e-10	2.38e-08	RVE56692.1	hypothetical protein OJAV_G00223690 [Oryzias javanicus]	*	*	*	*	*	*	*	*	*	*
shibanyu_transcript_316	8.24	8.27	9.73	32.17	53.71	22.12	2.09752	6.21e-08	1.15e-06	XP_003977322.1	PREDICTED: rho-related GTP-binding protein RhoE isoform X1 [Takifugu rubripes]	GO:0007264(small GTPase mediated signal transduction)	*	GO:0005525(GTP binding);GO:0003924(GTPase activity)	K07859|RND3|http://www.genome.jp/dbget-bin/www_bget?ko:K07859	*	KOG0393	Ras-related small GTPase, Rho type	R	sp|P61587|RND3_HUMAN	Rho-related GTP-binding protein RhoE OS=Homo sapiens OX=9606 GN=RND3 PE=1 SV=1
shibanyu_transcript_6139	0	0	19.74	0	0	0	-21.8293	2.32e-08	4.72e-07	*	*	*	*	*	*	*	*	*	*	*	*
shibanyu_transcript_236	0.05	180.81	68.31	0	0	0.07	-11.7577	8.12e-06	0.000107784	XP_018549132.1	PREDICTED: complement C5 [Lates calcarifer]	*	GO:0005615(extracellular space)	GO:0004866(endopeptidase inhibitor activity)	K03994|C5|http://www.genome.jp/dbget-bin/www_bget?ko:K03994	ko04610(Complement and coagulation cascades)	KOG1366	Alpha-macroglobulin	O	sp|P01031|CO5_HUMAN	Complement C5 OS=Homo sapiens OX=9606 GN=C5 PE=1 SV=4
shibanyu_transcript_5697	7.78	7.03	8.73	14.57	10.97	23.81	1.15367	0.00811931	0.0454785	XP_018516017.1	PREDICTED: DCN1-like protein 5 [Lates calcarifer]	*	*	*	K17824|DCUN1D4_5|http://www.genome.jp/dbget-bin/www_bget?ko:K17824	*	KOG3077	Uncharacterized conserved protein	S	sp|Q9BTE7|DCNL5_HUMAN	DCN1-like protein 5 OS=Homo sapiens OX=9606 GN=DCUN1D5 PE=1 SV=1
shibanyu_transcript_630	0.03	80.37	113.39	0.05	0.1	0.09	-9.74142	2.58e-07	4.32e-06	XP_018518673.1	PREDICTED: fibrinogen alpha chain-like [Lates calcarifer]	GO:0030168(platelet activation);GO:0051258(protein polymerization)	GO:0005577(fibrinogen complex)	GO:0005102(signaling receptor binding)	K03903|FGA|http://www.genome.jp/dbget-bin/www_bget?ko:K03903	ko04610(Complement and coagulation cascades);ko04611(Platelet activation)	KOG2579	Ficolin and related extracellular proteins	R	sp|P14448|FIBA_CHICK	Fibrinogen alpha chain OS=Gallus gallus OX=9031 GN=FGA PE=1 SV=4
shibanyu_transcript_1877	0.76	0.27	0	421.67	12.88	491.46	9.89296	3.91e-08	7.53e-07	XP_018517332.1	PREDICTED: 1,25-dihydroxyvitamin D(3) 24-hydroxylase, mitochondrial [Lates calcarifer]	*	*	GO:0020037(heme binding);GO:0005506(iron ion binding);GO:0004497(monooxygenase activity);GO:0016705(oxidoreductase activity, acting on paired donors, with incorporation or reduction of molecular oxygen)	K07436|CYP24A1|http://www.genome.jp/dbget-bin/www_bget?ko:K07436	ko00100(Steroid biosynthesis)	KOG0159	Cytochrome P450 CYP11/CYP12/CYP24/CYP27 subfamilies	Q	sp|Q07973|CP24A_HUMAN	1,25-dihydroxyvitamin D(3) 24-hydroxylase, mitochondrial OS=Homo sapiens OX=9606 GN=CYP24A1 PE=1 SV=2
shibanyu_transcript_6260	28.32	40.22	38.29	9.48	3.48	11.35	-2.04026	0.000415057	0.00376123	XP_022073863.1	protein FAM173B-like [Acanthochromis polyacanthus]	*	GO:0016021(integral component of membrane)	GO:0016279(protein-lysine N-methyltransferase activity)	*	*	KOG4058	Uncharacterized conserved protein	S	sp|Q5I047|F173B_XENLA	Protein N-lysine methyltransferase FAM173B OS=Xenopus laevis OX=8355 GN=fam173b PE=2 SV=1
shibanyu_transcript_8543	14.54	23.05	30.47	7.77	6.15	11.77	-1.31505	0.00316247	0.0209766	*	*	*	*	*	*	*	*	*	*	*	*
shibanyu_transcript_584	9.44	3.48	2.4	76.54	62.26	31.42	3.47923	6.63e-06	8.93e-05	XP_022612849.1	nocturnin isoform X1 [Seriola dumerili]	GO:0032922(circadian regulation of gene expression)	*	GO:0004535(poly(A)-specific ribonuclease activity)	K18764|CCRN4L|http://www.genome.jp/dbget-bin/www_bget?ko:K18764	*	KOG0620	Glucose-repressible alcohol dehydrogenase transcriptional effector CCR4 and related proteins	K	sp|Q9ET55|NOCT_RAT	Nocturnin OS=Rattus norvegicus OX=10116 GN=Noct PE=2 SV=2
shibanyu_transcript_10921	14.34	20.4	26.37	39.09	63.33	35.79	1.19996	0.00100284	0.00810587	XP_019944495.1	PREDICTED: ribosome-binding protein 1 [Paralichthys olivaceus]	GO:0015031(protein transport)	GO:0030176(integral component of endoplasmic reticulum membrane)	*	K14000|RRBP1|http://www.genome.jp/dbget-bin/www_bget?ko:K14000	ko04141(Protein processing in endoplasmic reticulum)	*	*	*	sp|Q28298|RRBP1_CANLF	Ribosome-binding protein 1 OS=Canis lupus familiaris OX=9615 GN=RRBP1 PE=2 SV=1
shibanyu_transcript_1408	0.5	2.11	0.78	0	0	0	-7.96221	9.26e-07	1.44e-05	XP_018537423.1	PREDICTED: ATP-binding cassette sub-family G member 2-like [Lates calcarifer]	*	GO:0043190(ATP-binding cassette (ABC) transporter complex)	GO:0005524(ATP binding);GO:0016887(ATPase activity);GO:0042626(ATPase-coupled transmembrane transporter activity)	K05681|ABCG2|http://www.genome.jp/dbget-bin/www_bget?ko:K05681	ko02010(ABC transporters);ko04976(Bile secretion)	KOG0061	Transporter, ABC superfamily (Breast cancer resistance protein)	Q	sp|Q8MIB3|ABCG2_PIG	ATP-binding cassette sub-family G member 2 OS=Sus scrofa OX=9823 GN=ABCG2 PE=2 SV=1
shibanyu_transcript_10795	52.27	93.27	0	0.14	0	0	-9.94626	0.00648548	0.0377967	AJF19173.1	complement component C8 beta [Epinephelus coioides]	*	*	*	K03998|C8B|http://www.genome.jp/dbget-bin/www_bget?ko:K03998	ko04610(Complement and coagulation cascades)	*	*	*	sp|Q9PVW7|CO8B_PAROL	Complement component C8 beta chain OS=Paralichthys olivaceus OX=8255 GN=c8b PE=2 SV=1
shibanyu_transcript_5555	19.82	38.73	17.73	101.31	81.74	45.89	1.63644	0.00256893	0.0175959	XP_023130658.1	induced myeloid leukemia cell differentiation protein Mcl-1 homolog [Amphiprion ocellaris]	*	*	*	K02539|MCL1|http://www.genome.jp/dbget-bin/www_bget?ko:K02539	ko04210(Apoptosis);ko04630(Jak-STAT signaling pathway);ko04151(PI3K-Akt signaling pathway)	KOG4728	Anti-apoptotic Bcl-2 family proteins, prevent opening of mitochondrial porin channel	T	sp|Q8HYS5|MCL1_CANLF	Induced myeloid leukemia cell differentiation protein Mcl-1 homolog OS=Canis lupus familiaris OX=9615 GN=MCL1 PE=2 SV=1
shibanyu_transcript_1963	38.14	44.59	38.81	81.91	131.64	167.63	1.72017	5.31e-06	7.35e-05	XP_020508585.1	ophiophagus venom factor-like [Labrus bergylta]	*	*	*	K03990|C3|http://www.genome.jp/dbget-bin/www_bget?ko:K03990	ko04145(Phagosome);ko04610(Complement and coagulation cascades)	KOG1366	Alpha-macroglobulin	O	sp|P01024|CO3_HUMAN	Complement C3 OS=Homo sapiens OX=9606 GN=C3 PE=1 SV=2
shibanyu_transcript_617	4.95	4.34	6	20	37.85	12.76	2.26526	2.4e-06	3.5e-05	XP_026179102.1	protein phosphatase 1K, mitochondrial-like [Mastacembelus armatus]	*	*	GO:0046872(metal ion binding);GO:0004722(protein serine/threonine phosphatase activity)	K17505|PPM1K, PP2CM|http://www.genome.jp/dbget-bin/www_bget?ko:K17505	*	KOG0698	Serine/threonine protein phosphatase	T	sp|Q8BXN7|PPM1K_MOUSE	Protein phosphatase 1K, mitochondrial OS=Mus musculus OX=10090 GN=Ppm1k PE=1 SV=1
shibanyu_transcript_4935	12.07	15.51	21.24	4.39	6.14	4.5	-1.61725	9.43e-10	2.39e-08	XP_022598830.1	peroxisomal 2,4-dienoyl-CoA reductase isoform X2 [Seriola dumerili]	*	*	*	K13237|DECR2|http://www.genome.jp/dbget-bin/www_bget?ko:K13237	ko04146(Peroxisome)	KOG0725	Reductases with broad range of substrate specificities	R	sp|Q6NV34|DECR2_DANRE	Peroxisomal 2,4-dienoyl-CoA reductase OS=Danio rerio OX=7955 GN=decr2 PE=2 SV=1
shibanyu_transcript_8268	6.28	5.83	12.68	17.91	24.85	25.74	1.55724	9.77e-05	0.00102259	*	*	*	*	*	*	*	*	*	*	*	*
shibanyu_transcript_2169	11.1	3.75	77.88	4.86	0.62	0.81	-3.68956	0.00636547	0.0372548	QBA17253.1	glucokinase, partial [Epinephelus fuscoguttatus x Epinephelus lanceolatus]	*	*	*	K12407|GCK|http://www.genome.jp/dbget-bin/www_bget?ko:K12407	ko00524(Neomycin, kanamycin and gentamicin biosynthesis);ko00521(Streptomycin biosynthesis);ko00520(Amino sugar and nucleotide sugar metabolism);ko00052(Galactose metabolism);ko00010(Glycolysis / Gluconeogenesis);ko00500(Starch and sucrose metabolism);ko01200(Carbon metabolism);ko04922(Glucagon signaling pathway);ko04911(Insulin secretion);ko04910(Insulin signaling pathway);ko04917(Prolactin sign…	KOG1369	Hexokinase	G	sp|P35557|HXK4_HUMAN	Glucokinase OS=Homo sapiens OX=9606 GN=GCK PE=1 SV=1
shibanyu_transcript_4133	0	0	0	0.09	35.24	40.47	11.6327	1.41e-05	0.000176165	XP_018532777.1	PREDICTED: complement factor H-like [Lates calcarifer]	*	*	*	*	*	*	*	*	sp|P36980|FHR2_HUMAN	Complement factor H-related protein 2 OS=Homo sapiens OX=9606 GN=CFHR2 PE=1 SV=1
shibanyu_transcript_6275	3.56	3.1	3.83	0.75	0.63	0.42	-2.49869	1.09e-10	3.27e-09	*	*	*	*	*	*	*	*	*	*	*	*
shibanyu_transcript_2139	8.96	14.19	7.91	0	0	0	-10.9665	5.79e-17	4.51e-15	XP_018541098.1	PREDICTED: uncharacterized protein LOC108889217 [Lates calcarifer]	*	*	GO:0016715(oxidoreductase activity, acting on paired donors, with incorporation or reduction of molecular oxygen, reduced ascorbate as one donor, and incorporation of one atom of oxygen)	*	*	*	*	*	*	*
shibanyu_transcript_7812	9.36	5.26	7.92	0.43	0.86	1.17	-3.16691	2.36e-08	4.79e-07	XP_026216752.1	transcription elongation factor 1 homolog [Anabas testudineus]	*	GO:0005634(nucleus)	GO:0046872(metal ion binding)	*	*	KOG3214	Uncharacterized Zn ribbon-containing protein	S	sp|A4IFR3|ELOF1_BOVIN	Transcription elongation factor 1 homolog OS=Bos taurus OX=9913 GN=ELOF1 PE=3 SV=1
shibanyu_transcript_2348	585.06	0	122.27	0	0	0	-29.1174	9.12e-14	4.63e-12	XP_023269850.1	inter-alpha-trypsin inhibitor heavy chain H3-like isoform X2 [Seriola lalandi dorsalis]	*	*	*	*	*	*	*	*	sp|Q9GLY5|ITIH3_RABIT	Inter-alpha-trypsin inhibitor heavy chain H3 OS=Oryctolagus cuniculus OX=9986 GN=ITIH3 PE=2 SV=1
shibanyu_transcript_10210	19756.1	0	0	0	0	0	-30	1.6e-14	9.11e-13	ACM41842.1	14 kDa apolipoprotein, partial [Epinephelus coioides]	GO:0043009(chordate embryonic development);GO:0055113(epiboly involved in gastrulation with mouth forming second);GO:0000280(nuclear division)	*	*	*	*	*	*	*	*	*
shibanyu_transcript_3822	10.04	8.41	14.14	6.11	3.47	2.94	-1.2935	0.00263286	0.0179447	AWP07046.1	putative protein FAM151B [Scophthalmus maximus]	*	*	*	*	*	KOG3748	Uncharacterized conserved protein	S	sp|Q6UXP7|F151B_HUMAN	Protein FAM151B OS=Homo sapiens OX=9606 GN=FAM151B PE=1 SV=2
shibanyu_transcript_10645	86.78	145.93	92.48	245.51	465.59	484.83	1.89951	1.74e-05	0.000213993	AER42703.1	pancreatic progenitor cell differentiation and proliferation factor [Epinephelus coioides]	GO:0030154(cell differentiation);GO:0007275(multicellular organism development);GO:0001708(cell fate specification);GO:0008283(cell population proliferation);GO:0031017(exocrine pancreas development)	*	*	*	*	*	*	*	sp|Q6PFP3|PDPFA_DANRE	Pancreatic progenitor cell differentiation and proliferation factor A OS=Danio rerio OX=7955 GN=ppdpfa PE=2 SV=1
shibanyu_transcript_8669	26.06	31.38	22.68	349.97	408.61	89.52	3.43196	2.53e-07	4.26e-06	XP_010793386.1	PREDICTED: diamine acetyltransferase 1-like [Notothenia coriiceps]	*	*	GO:0004145(diamine N-acetyltransferase activity);GO:0008080(N-acetyltransferase activity)	K00657|speG|http://www.genome.jp/dbget-bin/www_bget?ko:K00657	ko04216(Ferroptosis);ko00330(Arginine and proline metabolism)	KOG3216	Diamine acetyltransferase	E	sp|Q8AXL1|SAT1_CHICK	Diamine acetyltransferase 1 OS=Gallus gallus OX=9031 GN=SAT1 PE=2 SV=1
shibanyu_transcript_1254	5.38	4	3.08	84.77	58.77	22.73	3.77968	3.96e-09	9.08e-08	XP_022612851.1	nocturnin isoform X3 [Seriola dumerili]	GO:0032922(circadian regulation of gene expression)	*	GO:0004535(poly(A)-specific ribonuclease activity)	K18764|CCRN4L|http://www.genome.jp/dbget-bin/www_bget?ko:K18764	*	KOG0620	Glucose-repressible alcohol dehydrogenase transcriptional effector CCR4 and related proteins	K	sp|O35710|NOCT_MOUSE	Nocturnin OS=Mus musculus OX=10090 GN=Noct PE=1 SV=3
shibanyu_transcript_61	32.77	53.48	82.81	244.1	338.77	495.99	2.79282	9.02e-09	1.94e-07	AXB74599.1	complement component 7 [Liza haematocheila]	GO:0006956(complement activation)	GO:0005579(membrane attack complex)	*	K03996|C7|http://www.genome.jp/dbget-bin/www_bget?ko:K03996	ko04610(Complement and coagulation cascades)	*	*	*	sp|Q5RAD0|CO7_PONAB	Complement component C7 OS=Pongo abelii OX=9601 GN=C7 PE=2 SV=1
shibanyu_transcript_3740	0	25.34	60.67	0	0	0	-11.9406	0.00174464	0.0128531	XP_018526364.1	PREDICTED: complement factor H-like isoform X1 [Lates calcarifer]	*	*	*	*	*	KOG4297	C-type lectin	TV	sp|P06909|CFAH_MOUSE	Complement factor H OS=Mus musculus OX=10090 GN=Cfh PE=1 SV=2
shibanyu_transcript_10789	32.67	34.09	8.47	0	0	0	-8.97295	3.88e-08	7.47e-07	*	*	*	*	*	*	*	*	*	*	*	*
shibanyu_transcript_7659	0	0	0	0	0	53.09	23.4418	1.98e-09	4.71e-08	XP_010735965.2	glyoxylate reductase/hydroxypyruvate reductase [Larimichthys crocea]	*	*	GO:0051287(NAD binding);GO:0016616(oxidoreductase activity, acting on the CH-OH group of donors, NAD or NADP as acceptor)	K00049|GRHPR|http://www.genome.jp/dbget-bin/www_bget?ko:K00049	ko00260(Glycine, serine and threonine metabolism);ko00630(Glyoxylate and dicarboxylate metabolism);ko00620(Pyruvate metabolism)	KOG0069	Glyoxylate/hydroxypyruvate reductase (D-isomer-specific 2-hydroxy acid dehydrogenase superfamily)	C	sp|Q9UBQ7|GRHPR_HUMAN	Glyoxylate reductase/hydroxypyruvate reductase OS=Homo sapiens OX=9606 GN=GRHPR PE=1 SV=1
shibanyu_transcript_901	12.24	11.84	6.89	142.88	131.37	65.83	3.49333	4.81e-12	1.86e-10	XP_022612849.1	nocturnin isoform X1 [Seriola dumerili]	GO:0032922(circadian regulation of gene expression)	*	GO:0004535(poly(A)-specific ribonuclease activity)	K18764|CCRN4L|http://www.genome.jp/dbget-bin/www_bget?ko:K18764	*	KOG0620	Glucose-repressible alcohol dehydrogenase transcriptional effector CCR4 and related proteins	K	sp|Q9ET55|NOCT_RAT	Nocturnin OS=Rattus norvegicus OX=10116 GN=Noct PE=2 SV=2
shibanyu_transcript_1713	28.92	47.49	46.92	0.35	0.05	0.16	-7.75465	8.33e-27	1.52e-24	XP_018516956.1	PREDICTED: properdin [Lates calcarifer]	*	*	*	K15412|CFP|http://www.genome.jp/dbget-bin/www_bget?ko:K15412	*	KOG4475	FOG: Immunoglobin and related proteins	RP	sp|Q64181|PROP_CAVPO	Properdin OS=Cavia porcellus OX=10141 GN=CFP PE=2 SV=1
shibanyu_transcript_9222	0	0	0	66.73	96.23	0	11.0734	0.00320192	0.0211678	CAG05132.1	unnamed protein product [Tetraodon nigroviridis]	*	*	*	*	*	*	*	*	*	*
shibanyu_transcript_10270	0	0	0	0	0	416.23	24.4722	3.76e-10	1.03e-08	XP_023254440.1	saxitoxin and tetrodotoxin-binding protein 1-like, partial [Seriola lalandi dorsalis]	*	*	*	*	*	*	*	*	sp|Q90WJ7|SXT1_TAKPA	Saxitoxin and tetrodotoxin-binding protein 1 OS=Takifugu pardalis OX=98921 GN=psbp1 PE=1 SV=2
shibanyu_transcript_4638	85.07	229.48	84.99	436.87	274.8	577.3	1.76576	0.00620683	0.0364953	QBA17252.1	glucose-6-phosphatase a catalytic subunit tandem duplicate 2, partial [Epinephelus fuscoguttatus x Epinephelus lanceolatus]	GO:0061959(response to (R)-carnitine)	GO:0016021(integral component of membrane)	GO:0004346(glucose-6-phosphatase activity)	K01084|G6PC|http://www.genome.jp/dbget-bin/www_bget?ko:K01084	ko04152(AMPK signaling pathway);ko04068(FoxO signaling pathway);ko04151(PI3K-Akt signaling pathway);ko00052(Galactose metabolism);ko00010(Glycolysis / Gluconeogenesis);ko00500(Starch and sucrose metabolism);ko04973(Carbohydrate digestion and absorption);ko04920(Adipocytokine signaling pathway);ko04922(Glucagon signaling pathway);ko04910(Insulin signaling pathway)	*	*	*	sp|Q19KA1|G6PC_FELCA	Glucose-6-phosphatase OS=Felis catus OX=9685 GN=G6PC PE=2 SV=1
shibanyu_transcript_724	2.22	3.64	2.05	195.81	191.53	3.6	5.66637	7.93e-06	0.000105364	XP_022602557.1	inter-alpha-trypsin inhibitor heavy chain H3-like isoform X5 [Seriola dumerili]	*	*	*	*	*	*	*	*	sp|Q9GLY5|ITIH3_RABIT	Inter-alpha-trypsin inhibitor heavy chain H3 OS=Oryctolagus cuniculus OX=9986 GN=ITIH3 PE=2 SV=1
shibanyu_transcript_11039	9.08	8.99	8.73	3.91	2.77	2.92	-1.48632	0.00138971	0.0106022	*	*	*	*	*	*	*	*	*	*	*	*
shibanyu_transcript_9673	14.6	18.61	28.22	8.57	7.25	9.09	-1.22862	0.000132796	0.00135477	XP_022600969.1	receptor tyrosine-protein kinase erbB-3 [Seriola dumerili]	*	*	*	K05084|ERBB3, HER3|http://www.genome.jp/dbget-bin/www_bget?ko:K05084	ko04144(Endocytosis);ko04020(Calcium signaling pathway);ko04012(ErbB signaling pathway)	*	*	*	*	*
shibanyu_transcript_6011	0	101.36	1063.99	0	0	0	-28.0217	7.36e-13	3.27e-11	YP_002117860.1	cytochrome c oxidase subunit III (mitochondrion) [Epinephelus coioides]	GO:0019646(aerobic electron transport chain)	GO:0016021(integral component of membrane);GO:0005739(mitochondrion)	GO:0004129(cytochrome-c oxidase activity)	K02262|COX3|http://www.genome.jp/dbget-bin/www_bget?ko:K02262	ko00190(Oxidative phosphorylation);ko04260(Cardiac muscle contraction)	KOG4664	Cytochrome oxidase subunit III and related proteins	C	sp|P55777|COX3_GADMO	Cytochrome c oxidase subunit 3 OS=Gadus morhua OX=8049 GN=mt-co3 PE=3 SV=1
shibanyu_transcript_2307	87.23	121.81	44.76	18.55	4.55	7.62	-2.99039	0.000120758	0.00123851	XP_028275596.1	plancitoxin-1-like [Parambassis ranga]	*	*	GO:0004531(deoxyribonuclease II activity)	K01158|DNASE2|http://www.genome.jp/dbget-bin/www_bget?ko:K01158	ko04142(Lysosome)	KOG3825	Deoxyribonuclease II	L	sp|Q75WF2|DNA2_ACAPL	Plancitoxin-1 OS=Acanthaster planci OX=133434 PE=1 SV=1
shibanyu_transcript_8139	33.69	48.8	41.44	150.86	150.77	227.18	2.16433	3.48e-11	1.17e-09	ACM41870.1	B-cell translocation protein 1 [Epinephelus coioides]	*	*	*	K14443|TOB|http://www.genome.jp/dbget-bin/www_bget?ko:K14443	ko03018(RNA degradation)	KOG4006	Anti-proliferation factor BTG1/TOB	TR	sp|P34743|BTG1_CHICK	Protein BTG1 OS=Gallus gallus OX=9031 GN=BTG1 PE=2 SV=1
shibanyu_transcript_6425	0	60.88	0	0	0	0	-24.7576	2.35e-10	6.63e-09	ACV04938.1	heat shock protein 90 [Epinephelus coioides]	*	*	*	K04079|htpG, HSP90A|http://www.genome.jp/dbget-bin/www_bget?ko:K04079	ko04217(Necroptosis);ko04151(PI3K-Akt signaling pathway);ko04141(Protein processing in endoplasmic reticulum);ko04915(Estrogen signaling pathway);ko04914(Progesterone-mediated oocyte maturation);ko04626(Plant-pathogen interaction);ko04612(Antigen processing and presentation);ko04657(IL-17 signaling pathway);ko04621(NOD-like receptor signaling pathway);ko04659(Th17 cell differentiation)	KOG0019	Molecular chaperone (HSP90 family)	O	sp|O57521|HS90B_DANRE	Heat shock protein HSP 90-beta OS=Danio rerio OX=7955 GN=hsp90ab1 PE=1 SV=2
shibanyu_transcript_7847	0	0	0	15.71	38.61	0	10.0451	0.0064059	0.0374687	*	*	*	*	*	*	*	*	*	*	*	*
shibanyu_transcript_980	0	0	0	136.05	105.41	0	26.4956	1.19e-11	4.29e-10	XP_018549132.1	PREDICTED: complement C5 [Lates calcarifer]	*	GO:0005615(extracellular space)	GO:0004866(endopeptidase inhibitor activity)	K03994|C5|http://www.genome.jp/dbget-bin/www_bget?ko:K03994	ko04610(Complement and coagulation cascades)	KOG1366	Alpha-macroglobulin	O	sp|P01031|CO5_HUMAN	Complement C5 OS=Homo sapiens OX=9606 GN=C5 PE=1 SV=4
shibanyu_transcript_2852	10.1	10.36	12.92	4.07	4.95	4	-1.28175	5e-17	3.96e-15	XP_026199997.1	transcription termination factor 1 [Anabas testudineus]	*	*	*	K15225|TTF1|http://www.genome.jp/dbget-bin/www_bget?ko:K15225	ko04918(Thyroid hormone synthesis)	KOG0051	RNA polymerase I termination factor, Myb superfamily	K	sp|Q62187|TTF1_MOUSE	Transcription termination factor 1 OS=Mus musculus OX=10090 GN=Ttf1 PE=1 SV=2
shibanyu_transcript_3587	21.17	35.96	35.44	43.08	85.54	91.37	1.33229	0.00204996	0.0147094	XP_022624135.1	phosphatidylserine decarboxylase proenzyme, mitochondrial isoform X2 [Seriola dumerili]	*	*	*	K01613|psd, PISD|http://www.genome.jp/dbget-bin/www_bget?ko:K01613	ko00564(Glycerophospholipid metabolism)	KOG2420	Phosphatidylserine decarboxylase	I	sp|Q58DH2|PISD_BOVIN	Phosphatidylserine decarboxylase proenzyme, mitochondrial OS=Bos taurus OX=9913 GN=PISD PE=2 SV=1
shibanyu_transcript_4093	0.74	4.66	1.63	9.61	10.23	8.86	2.1161	0.00620627	0.0364953	XP_022609945.1	uncharacterized protein LOC111228388 [Seriola dumerili]	*	*	*	*	*	*	*	*	*	*
shibanyu_transcript_3913	14.55	7.83	17.95	56.78	105.47	170.94	3.13714	2.18e-07	3.72e-06	AEM37687.1	cysteine dioxygenase, partial [Epinephelus bruneus]	GO:0042412(taurine biosynthetic process)	*	GO:0017172(cysteine dioxygenase activity);GO:0005506(iron ion binding)	K00456|CDO1|http://www.genome.jp/dbget-bin/www_bget?ko:K00456	ko00270(Cysteine and methionine metabolism);ko00430(Taurine and hypotaurine metabolism)	KOG4064	Cysteine dioxygenase CDO1	E	sp|Q6NWZ9|CDO1_DANRE	Cysteine dioxygenase type 1 OS=Danio rerio OX=7955 GN=cdo1 PE=2 SV=1
shibanyu_transcript_2557	176.42	221.79	200.69	59.49	60.22	40.51	-1.83769	3.22e-15	2.08e-13	XP_018521015.1	PREDICTED: cytochrome P450 2G1-like [Lates calcarifer]	*	*	*	K17859|CYP2Y|http://www.genome.jp/dbget-bin/www_bget?ko:K17859	*	KOG0156	Cytochrome P450 CYP2 subfamily	Q	sp|P24461|CP2G1_RABIT	Cytochrome P450 2G1 OS=Oryctolagus cuniculus OX=9986 GN=CYP2G1 PE=1 SV=1
shibanyu_transcript_2158	1.36	2.42	3	10.74	14.04	21.74	2.90032	9.44e-10	2.39e-08	AXB74599.1	complement component 7 [Liza haematocheila]	GO:0006956(complement activation)	GO:0005579(membrane attack complex)	*	K03996|C7|http://www.genome.jp/dbget-bin/www_bget?ko:K03996	ko04610(Complement and coagulation cascades)	*	*	*	sp|Q5RAD0|CO7_PONAB	Complement component C7 OS=Pongo abelii OX=9601 GN=C7 PE=2 SV=1
shibanyu_transcript_4498	6.71	10	11.25	35.8	27.71	26.61	1.77458	5.77e-11	1.84e-09	XP_026158543.1	multidrug resistance-associated protein 1-like isoform X1 [Mastacembelus armatus]	*	*	*	K05665|ABCC1|http://www.genome.jp/dbget-bin/www_bget?ko:K05665	ko02010(ABC transporters);ko04071(Sphingolipid signaling pathway);ko04977(Vitamin digestion and absorption)	KOG0054	Multidrug resistance-associated protein/mitoxantrone resistance protein, ABC superfamily	Q	sp|O15438|MRP3_HUMAN	Canalicular multispecific organic anion transporter 2 OS=Homo sapiens OX=9606 GN=ABCC3 PE=1 SV=3
shibanyu_transcript_7289	131.27	39.69	270.69	25.23	30.59	26.14	-2.32703	0.00143307	0.0108731	XP_022616445.1	sex hormone-binding globulin [Seriola dumerili]	*	*	*	*	*	*	*	*	sp|P04278|SHBG_HUMAN	Sex hormone-binding globulin OS=Homo sapiens OX=9606 GN=SHBG PE=1 SV=2
shibanyu_transcript_5008	0	0	0	4853.35	967.87	1399.18	17.986	4.34e-27	8.06e-25	AEW43726.1	transferrin [Epinephelus coioides]	*	*	*	K14736|TF|http://www.genome.jp/dbget-bin/www_bget?ko:K14736	ko04216(Ferroptosis);ko04066(HIF-1 signaling pathway);ko04978(Mineral absorption)	*	*	*	sp|P79819|TRFE_ORYLA	Serotransferrin OS=Oryzias latipes OX=8090 GN=tf PE=3 SV=1
shibanyu_transcript_3931	2.75	3.41	3.55	11.35	14.76	14.86	2.1484	7.85e-22	9.35e-20	XP_023146110.1	rho GTPase-activating protein 7-like isoform X3 [Amphiprion ocellaris]	GO:0035023(regulation of Rho protein signal transduction);GO:0007165(signal transduction)	*	GO:0005096(GTPase activator activity);GO:0008289(lipid binding)	*	*	KOG2200	Tumour suppressor protein p122-RhoGAP/DLC1	T	sp|B9VTT2|RHG07_CANLF	Rho GTPase-activating protein 7 OS=Canis lupus familiaris OX=9615 GN=DLC1 PE=2 SV=1
shibanyu_transcript_7038	0.44	0	0	2.6	3.42	6.34	4.92838	0.00140947	0.0107025	XP_026220638.1	protein disulfide-isomerase A3 [Anabas testudineus]	GO:0045454(cell redox homeostasis);GO:0006457(protein folding);GO:0034976(response to endoplasmic reticulum stress)	GO:0005623(cell);GO:0009986(cell surface);GO:0005783(endoplasmic reticulum)	GO:0003756(protein disulfide isomerase activity)	K08056|PDIA3, GRP58|http://www.genome.jp/dbget-bin/www_bget?ko:K08056	ko04141(Protein processing in endoplasmic reticulum);ko04612(Antigen processing and presentation)	KOG0190	Protein disulfide isomerase (prolyl 4-hydroxylase beta subunit)	O	sp|Q8JG64|PDIA3_CHICK	Protein disulfide-isomerase A3 OS=Gallus gallus OX=9031 GN=PDIA3 PE=2 SV=1
shibanyu_transcript_8610	1.46	0.28	0.84	101.71	98.85	1.62	6.35243	1.18e-05	0.000149461	*	*	*	*	*	*	*	*	*	*	*	*
shibanyu_transcript_5187	40.28	0.27	0	0	0	0	-24.6496	2.81e-10	7.88e-09	AEB31279.1	alpha-2-macroglobulin, partial [Epinephelus bruneus]	*	*	*	K03910|A2M|http://www.genome.jp/dbget-bin/www_bget?ko:K03910	ko04610(Complement and coagulation cascades)	KOG1366	Alpha-macroglobulin	O	sp|A8K2U0|A2ML1_HUMAN	Alpha-2-macroglobulin-like protein 1 OS=Homo sapiens OX=9606 GN=A2ML1 PE=1 SV=3
shibanyu_transcript_7243	3.06	2.93	2.9	13.34	8.48	13.15	2.03958	2.97e-08	5.87e-07	*	*	*	*	*	*	*	*	*	*	*	*
shibanyu_transcript_1124	197.73	0	10.79	0	0	0	-27.8672	9.82e-13	4.33e-11	XP_022602557.1	inter-alpha-trypsin inhibitor heavy chain H3-like isoform X5 [Seriola dumerili]	*	*	*	*	*	*	*	*	sp|Q9GLY5|ITIH3_RABIT	Inter-alpha-trypsin inhibitor heavy chain H3 OS=Oryctolagus cuniculus OX=9986 GN=ITIH3 PE=2 SV=1
shibanyu_transcript_2257	48.91	50.53	52.24	148.96	130.69	205.81	1.75967	2.29e-09	5.37e-08	RVE56692.1	hypothetical protein OJAV_G00223690 [Oryzias javanicus]	*	*	*	*	*	*	*	*	*	*
shibanyu_transcript_11117	534.97	801.6	465.52	152.25	181.59	323.13	-1.47577	0.0024673	0.0169963	*	*	*	*	*	*	*	*	*	*	*	*
shibanyu_transcript_3149	20.02	42.2	26.34	0	0	0	-12.2158	2.23e-20	2.34e-18	XP_018522713.1	PREDICTED: solute carrier family 13 member 2-like [Lates calcarifer]	GO:0015746(citrate transport)	GO:0016021(integral component of membrane)	GO:0022857(transmembrane transporter activity)	K14445|SLC13A2_3_5|http://www.genome.jp/dbget-bin/www_bget?ko:K14445	*	KOG1281	Na+/dicarboxylate, Na+/tricarboxylate and phosphate transporters	P	sp|Q86YT5|S13A5_HUMAN	Solute carrier family 13 member 5 OS=Homo sapiens OX=9606 GN=SLC13A5 PE=1 SV=1
shibanyu_transcript_6014	204.93	257.76	408.01	134.51	133.66	61.42	-1.31931	0.00317704	0.0210444	ACL98114.1	retinol-binding protein, partial [Epinephelus coioides]	GO:0001889(liver development);GO:0032526(response to retinoic acid)	*	GO:0005501(retinoid binding);GO:0034632(retinol transmembrane transporter activity)	K18271|RBP4|http://www.genome.jp/dbget-bin/www_bget?ko:K18271	*	*	*	*	sp|P24774|RET4A_ONCMY	Retinol-binding protein 4-A OS=Oncorhynchus mykiss OX=8022 GN=rbp4a PE=1 SV=2
shibanyu_transcript_5026	8.02	11.53	9.95	46.17	18.44	27.5	1.72587	0.000382587	0.0035065	XP_010766112.1	PREDICTED: complement receptor type 1-like isoform X2 [Notothenia coriiceps]	*	*	*	*	*	*	*	*	sp|Q4LDE5|SVEP1_HUMAN	Sushi, von Willebrand factor type A, EGF and pentraxin domain-containing protein 1 OS=Homo sapiens OX=9606 GN=SVEP1 PE=1 SV=3
shibanyu_transcript_5991	44.59	0	0	0	0	0	-23.8313	1.06e-09	2.66e-08	ALJ92403.1	complement component C9 [Epinephelus coioides]	*	*	*	K04000|C9|http://www.genome.jp/dbget-bin/www_bget?ko:K04000	ko04610(Complement and coagulation cascades)	*	*	*	sp|P79755|CO9_TAKRU	Complement component C9 OS=Takifugu rubripes OX=31033 GN=c9 PE=3 SV=1
shibanyu_transcript_4863	10.08	10.05	16.96	32.6	36	19.81	1.33546	0.000150388	0.00151978	CAG05132.1	unnamed protein product [Tetraodon nigroviridis]	*	*	*	*	*	*	*	*	*	*
shibanyu_transcript_2551	2.57	5.46	2.56	23.74	11.58	5.61	2.01182	0.00587415	0.0350813	XP_010731690.1	transcription factor jun-D [Larimichthys crocea]	GO:0006357(regulation of transcription by RNA polymerase II)	GO:0005634(nucleus)	GO:0003677(DNA binding);GO:0003700(DNA-binding transcription factor activity)	K04449|JUND|http://www.genome.jp/dbget-bin/www_bget?ko:K04449	ko04010(MAPK signaling pathway);ko04380(Osteoclast differentiation);ko04657(IL-17 signaling pathway)	KOG0837	Transcriptional activator of the JUN family	K	sp|A7YY54|JUND_BOVIN	Transcription factor jun-D OS=Bos taurus OX=9913 GN=JUND PE=2 SV=1
shibanyu_transcript_74	8.73	12.18	3.93	50.16	53.94	92.81	3.04098	1.62e-06	2.45e-05	XP_018544431.1	PREDICTED: ERBB receptor feedback inhibitor 1-like [Lates calcarifer]	*	*	*	*	*	*	*	*	sp|Q99JZ7|ERRFI_MOUSE	ERBB receptor feedback inhibitor 1 OS=Mus musculus OX=10090 GN=Errfi1 PE=1 SV=1
shibanyu_transcript_8127	21.25	7.76	26.18	157.27	49.06	49.35	2.29842	0.00323332	0.0213002	ACT82472.1	apolipoprotein E protein, partial [Gobiocypris rarus]	*	*	*	*	*	*	*	*	*	*
shibanyu_transcript_6427	15.73	17.3	15.3	20.5	51.28	50.9	1.39746	0.00310549	0.0207239	XP_010732161.1	probable ergosterol biosynthetic protein 28 [Larimichthys crocea]	*	GO:0016021(integral component of membrane)	*	*	*	KOG3455	Predicted membrane protein	S	sp|Q9UKR5|ERG28_HUMAN	Probable ergosterol biosynthetic protein 28 OS=Homo sapiens OX=9606 GN=ERG28 PE=1 SV=1
shibanyu_transcript_5856	1.74	2.16	2.8	0.63	1.23	0.66	-1.33301	0.00149351	0.011252	XP_020454491.1	transcriptional activator protein Pur-alpha-like isoform X2 [Monopterus albus]	GO:0030154(cell differentiation);GO:0045892(negative regulation of transcription, DNA-templated);GO:0042127(regulation of cell population proliferation)	*	GO:0032422(purine-rich negative regulatory element binding);GO:0003723(RNA binding);GO:0000977(RNA polymerase II regulatory region sequence-specific DNA binding)	*	*	KOG3074	Transcriptional regulator of the PUR family, single-stranded-DNA-binding	K	sp|Q00577|PURA_HUMAN	Transcriptional activator protein Pur-alpha OS=Homo sapiens OX=9606 GN=PURA PE=1 SV=2
shibanyu_transcript_7653	1.68	6.6	1.51	109.4	170.79	160.76	5.53955	1.7e-13	8.41e-12	*	*	*	*	*	*	*	*	*	*	*	*
shibanyu_transcript_330	34.32	64.52	18.3	506.26	190.43	288.98	3.13331	1.41e-05	0.000176658	XP_026209485.1	protein phosphatase 1 regulatory subunit 3B [Anabas testudineus]	*	*	*	K07189|PPP1R3|http://www.genome.jp/dbget-bin/www_bget?ko:K07189	ko04910(Insulin signaling pathway)	KOG3986	Protein phosphatase, regulatory subunit PPP1R3C/D	OT	sp|Q803M0|PPR3B_DANRE	Protein phosphatase 1 regulatory subunit 3B OS=Danio rerio OX=7955 GN=ppp1r3b PE=2 SV=1
shibanyu_transcript_9858	13.84	539.52	941.54	4.67	8.15	6.36	-6.18648	8.57e-07	1.35e-05	AWP10014.1	Pancreatic progenitor cell differentiation and proliferation factor b isoform 3 [Scophthalmus maximus]	GO:0030154(cell differentiation);GO:0007275(multicellular organism development)	*	*	*	*	*	*	*	sp|Q6PBI2|PDPFB_DANRE	Pancreatic progenitor cell differentiation and proliferation factor B OS=Danio rerio OX=7955 GN=ppdpfb PE=3 SV=1
shibanyu_transcript_6157	28.29	39.71	35.01	66.25	68.02	113.37	1.34561	0.000265887	0.00253315	*	*	*	*	*	*	*	*	*	*	*	*
shibanyu_transcript_8411	0	12032.8	3.76	0	0.59	0	-14.498	0.000124393	0.00127443	ACM41842.1	14 kDa apolipoprotein, partial [Epinephelus coioides]	GO:0043009(chordate embryonic development);GO:0055113(epiboly involved in gastrulation with mouth forming second);GO:0000280(nuclear division)	*	*	*	*	*	*	*	*	*
shibanyu_transcript_2534	31.04	55.17	31.62	19.16	10.65	14.33	-1.34236	0.00313742	0.020842	*	*	*	*	*	*	*	*	*	*	*	*
shibanyu_transcript_3432	0	0	65.95	0	0	0	-25.4572	7.23e-11	2.25e-09	ANF04049.4	3-hydroxy-3-methylglutaryl-CoA reductase [Epinephelus lanceolatus]	GO:0015936(coenzyme A metabolic process);GO:0008299(isoprenoid biosynthetic process);GO:0007519(skeletal muscle tissue development)	GO:0005789(endoplasmic reticulum membrane);GO:0016021(integral component of membrane)	GO:0004420(hydroxymethylglutaryl-CoA reductase (NADPH) activity);GO:0050661(NADP binding)	K00021|HMGCR|http://www.genome.jp/dbget-bin/www_bget?ko:K00021	ko04152(AMPK signaling pathway);ko00900(Terpenoid backbone biosynthesis);ko04976(Bile secretion)	KOG2480	3-hydroxy-3-methylglutaryl-CoA (HMG-CoA) reductase	I	sp|A7Z064|HMDH_BOVIN	3-hydroxy-3-methylglutaryl-coenzyme A reductase OS=Bos taurus OX=9913 GN=HMGCR PE=2 SV=2
shibanyu_transcript_3474	5.32	9.98	7.32	17.05	29.75	12.42	1.44224	0.00194484	0.0140597	QBF80658.1	IRF3 protein [Epinephelus fuscoguttatus x Epinephelus polyphekadion]	*	*	*	K05411|IRF3|http://www.genome.jp/dbget-bin/www_bget?ko:K05411	ko04623(Cytosolic DNA-sensing pathway);ko04621(NOD-like receptor signaling pathway);ko04622(RIG-I-like receptor signaling pathway);ko04620(Toll-like receptor signaling pathway)	*	*	*	sp|P70671|IRF3_MOUSE	Interferon regulatory factor 3 OS=Mus musculus OX=10090 GN=Irf3 PE=1 SV=1
shibanyu_transcript_11326	45.29	62.04	136.31	463.16	326.86	314.16	2.15207	9.54e-06	0.000123623	*	*	*	*	*	*	*	*	*	*	*	*
shibanyu_transcript_7392	1414.95	0	0	0	0	0	-28.8763	1.45e-13	7.27e-12	XP_018518673.1	PREDICTED: fibrinogen alpha chain-like [Lates calcarifer]	GO:0030168(platelet activation);GO:0051258(protein polymerization)	GO:0005577(fibrinogen complex)	GO:0005102(signaling receptor binding)	K03903|FGA|http://www.genome.jp/dbget-bin/www_bget?ko:K03903	ko04610(Complement and coagulation cascades);ko04611(Platelet activation)	KOG2579	Ficolin and related extracellular proteins	R	sp|P14448|FIBA_CHICK	Fibrinogen alpha chain OS=Gallus gallus OX=9031 GN=FGA PE=1 SV=4
shibanyu_transcript_1311	54.99	102.29	46.65	297.85	212.85	154.73	1.76397	0.000569003	0.00495618	XP_018539899.1	PREDICTED: tristetraprolin-like [Lates calcarifer]	*	*	GO:0046872(metal ion binding)	K15308|TTP|http://www.genome.jp/dbget-bin/www_bget?ko:K15308	*	KOG1677	CCCH-type Zn-finger protein	R	sp|P47973|TTP_RAT	mRNA decay activator protein ZFP36 OS=Rattus norvegicus OX=10116 GN=Zfp36 PE=1 SV=1
shibanyu_transcript_4871	10.69	9.96	11	26.49	37.08	24.64	1.53621	6.64e-12	2.53e-10	XP_023277224.1	choline-phosphate cytidylyltransferase B-like [Seriola lalandi dorsalis]	GO:0009058(biosynthetic process)	*	GO:0003824(catalytic activity)	K00968|PCYT1|http://www.genome.jp/dbget-bin/www_bget?ko:K00968	ko00564(Glycerophospholipid metabolism);ko00440(Phosphonate and phosphinate metabolism)	KOG2804	Phosphorylcholine transferase/cholinephosphate cytidylyltransferase	I	sp|Q9Y5K3|PCY1B_HUMAN	Choline-phosphate cytidylyltransferase B OS=Homo sapiens OX=9606 GN=PCYT1B PE=1 SV=1
shibanyu_transcript_135	3.3	4.37	4.02	7.15	11.43	6.65	1.17419	5.24e-05	0.000591587	XP_019122009.2	apolipoprotein B-100 [Larimichthys crocea]	*	*	GO:0005319(lipid transporter activity)	K14462|APOB|http://www.genome.jp/dbget-bin/www_bget?ko:K14462	ko04975(Fat digestion and absorption);ko04977(Vitamin digestion and absorption)	KOG4338	Predicted lipoprotein	I	sp|P04114|APOB_HUMAN	Apolipoprotein B-100 OS=Homo sapiens OX=9606 GN=APOB PE=1 SV=2
shibanyu_transcript_9077	0	27.09	0	0	0	0	-22.679	6.51e-09	1.43e-07	YP_007317667.1	NADH dehydrogenase subunit 1 (mitochondrion) [Epinephelus fuscoguttatus]	*	GO:0016021(integral component of membrane);GO:0005743(mitochondrial inner membrane)	GO:0008137(NADH dehydrogenase (ubiquinone) activity)	K03878|ND1|http://www.genome.jp/dbget-bin/www_bget?ko:K03878	ko00190(Oxidative phosphorylation);ko04723(Retrograde endocannabinoid signaling)	KOG4770	NADH dehydrogenase subunit 1	C	sp|O78679|NU1M_CARAU	NADH-ubiquinone oxidoreductase chain 1 OS=Carassius auratus OX=7957 GN=MT-ND1 PE=3 SV=1
shibanyu_transcript_4459	5.73	5.85	5.7	17.9	13.36	10.68	1.34566	8.34e-06	0.000109688	XP_018553009.1	PREDICTED: 7-dehydrocholesterol reductase [Lates calcarifer]	GO:0016126(sterol biosynthetic process)	GO:0016021(integral component of membrane)	GO:0016628(oxidoreductase activity, acting on the CH-CH group of donors, NAD or NADP as acceptor)	K00213|DHCR7|http://www.genome.jp/dbget-bin/www_bget?ko:K00213	ko00100(Steroid biosynthesis)	KOG1435	Sterol reductase/lamin B receptor	IT	sp|Q7SXF1|DHCR7_DANRE	7-dehydrocholesterol reductase OS=Danio rerio OX=7955 GN=dhcr7 PE=2 SV=1
shibanyu_transcript_5874	0	21.66	0	0	0	0	-23.5181	1.76e-09	4.25e-08	XP_022601333.1	urocanate hydratase [Seriola dumerili]	*	*	GO:0016153(urocanate hydratase activity)	K01712|hutU, UROC1|http://www.genome.jp/dbget-bin/www_bget?ko:K01712	ko00340(Histidine metabolism)	*	*	*	sp|Q96N76|HUTU_HUMAN	Urocanate hydratase OS=Homo sapiens OX=9606 GN=UROC1 PE=1 SV=1
shibanyu_transcript_421	75.75	81.29	81.79	7.05	5.41	8.79	-3.40891	3.52e-30	8.1e-28	XP_018535593.1	PREDICTED: LOW QUALITY PROTEIN: inter-alpha-trypsin inhibitor heavy chain H3-like [Lates calcarifer]	*	*	*	*	*	*	*	*	sp|Q9GLY5|ITIH3_RABIT	Inter-alpha-trypsin inhibitor heavy chain H3 OS=Oryctolagus cuniculus OX=9986 GN=ITIH3 PE=2 SV=1
shibanyu_transcript_6116	17.89	12.13	20.11	27.72	56.88	48.35	1.46866	0.000295376	0.00278386	*	*	*	*	*	*	*	*	*	*	*	*
shibanyu_transcript_3216	0	0.5	0.72	9.84	12.61	13.57	5.05528	5.35e-06	7.37e-05	XP_026159857.1	alcohol dehydrogenase 1 [Mastacembelus armatus]	*	*	GO:0016491(oxidoreductase activity);GO:0008270(zinc ion binding)	K00121|frmA, ADH5, adhC|http://www.genome.jp/dbget-bin/www_bget?ko:K00121	ko00350(Tyrosine metabolism);ko00010(Glycolysis / Gluconeogenesis);ko00680(Methane metabolism);ko00071(Fatty acid degradation);ko00830(Retinol metabolism);ko01200(Carbon metabolism);ko01220(Degradation of aromatic compounds);ko00625(Chloroalkane and chloroalkene degradation);ko00982(Drug metabolism - cytochrome P450);ko00980(Metabolism of xenobiotics by cytochrome P450);ko00626(Naphthalene degrad…	KOG0022	Alcohol dehydrogenase, class III	Q	sp|P26325|ADH1_GADMC	Alcohol dehydrogenase 1 OS=Gadus morhua subsp. callarias OX=8053 PE=1 SV=1
shibanyu_transcript_9043	0	0	0	0	21.98	29.55	9.54755	0.00850228	0.0471855	XP_020502940.1	UPF0764 protein C16orf89 homolog [Labrus bergylta]	*	*	*	*	*	*	*	*	sp|A7MCS3|CP089_DANRE	UPF0764 protein C16orf89 homolog OS=Danio rerio OX=7955 PE=2 SV=2
shibanyu_transcript_8232	1.06	73.05	13.8	0.62	0.31	1.12	-5.50123	0.000160318	0.00161675	*	*	*	*	*	*	*	*	*	*	*	*
shibanyu_transcript_8783	0	0	0	0	0	18.29	21.4627	3.98e-08	7.64e-07	AEJ91608.1	angiotensinogen [Oplegnathus fasciatus]	GO:0003081(regulation of systemic arterial blood pressure by renin-angiotensin)	GO:0005615(extracellular space)	*	K09821|AGT|http://www.genome.jp/dbget-bin/www_bget?ko:K09821	ko04270(Vascular smooth muscle contraction);ko04924(Renin secretion);ko04614(Renin-angiotensin system)	KOG2392	Serpin	V	sp|A6QPQ2|SPA38_BOVIN	Serpin A3-8 OS=Bos taurus OX=9913 GN=SERPINA3-8 PE=2 SV=1
shibanyu_transcript_2402	30.77	43.54	0.79	1.31	1.45	1.01	-4.33433	0.000666804	0.00568994	XP_010766972.1	PREDICTED: LOW QUALITY PROTEIN: selenoprotein P [Notothenia coriiceps]	*	*	GO:0008430(selenium binding)	*	*	*	*	*	sp|Q98SV1|SELPA_DANRE	Selenoprotein Pa OS=Danio rerio OX=7955 GN=sepp1a PE=1 SV=3
shibanyu_transcript_283	21.88	27.22	28.25	14.6	8.08	9.63	-1.17154	0.000578816	0.005019	XP_005797425.1	uncharacterized protein C6orf62 homolog [Xiphophorus maculatus]	*	*	*	*	*	*	*	*	sp|Q9GZU0|CF062_HUMAN	Uncharacterized protein C6orf62 OS=Homo sapiens OX=9606 GN=C6orf62 PE=2 SV=1
shibanyu_transcript_8196	27.59	102.32	187.57	635.13	425.76	604.86	2.52709	0.000534551	0.00469849	ALJ92403.1	complement component C9 [Epinephelus coioides]	*	*	*	K04000|C9|http://www.genome.jp/dbget-bin/www_bget?ko:K04000	ko04610(Complement and coagulation cascades)	*	*	*	sp|P79755|CO9_TAKRU	Complement component C9 OS=Takifugu rubripes OX=31033 GN=c9 PE=3 SV=1
shibanyu_transcript_2629	66.32	73.7	38.56	590.49	325.2	546.55	3.09105	6.69e-10	1.75e-08	XP_023126220.1	insulin-like growth factor-binding protein 1 [Amphiprion ocellaris]	*	GO:0005576(extracellular region)	GO:0005520(insulin-like growth factor binding)	*	*	*	*	*	sp|P24591|IBP1_BOVIN	Insulin-like growth factor-binding protein 1 OS=Bos taurus OX=9913 GN=IGFBP1 PE=2 SV=2
shibanyu_transcript_2234	8.14	0	14.31	0	0	0	-10.4021	0.00462358	0.0286406	XP_022612162.1	endoplasmin [Seriola dumerili]	GO:0050830(defense response to Gram-positive bacterium);GO:0035889(otolith tethering);GO:0006457(protein folding);GO:0001666(response to hypoxia)	*	GO:0005524(ATP binding);GO:0051082(unfolded protein binding)	K09487|HSP90B, TRA1|http://www.genome.jp/dbget-bin/www_bget?ko:K09487	ko04151(PI3K-Akt signaling pathway);ko04141(Protein processing in endoplasmic reticulum);ko04915(Estrogen signaling pathway);ko04918(Thyroid hormone synthesis);ko04626(Plant-pathogen interaction);ko04657(IL-17 signaling pathway)	KOG0020	Endoplasmic reticulum glucose-regulated protein (GRP94/endoplasmin), HSP90 family	O	sp|Q95M18|ENPL_BOVIN	Endoplasmin OS=Bos taurus OX=9913 GN=HSP90B1 PE=2 SV=1
shibanyu_transcript_743	118.34	182.98	105.88	62.28	29.95	26.11	-1.71612	0.00143659	0.0108913	XP_020505675.1	cytochrome P450 2J2-like [Labrus bergylta]	*	*	*	*	*	KOG0156	Cytochrome P450 CYP2 subfamily	Q	sp|P51589|CP2J2_HUMAN	Cytochrome P450 2J2 OS=Homo sapiens OX=9606 GN=CYP2J2 PE=1 SV=2
shibanyu_transcript_7694	58.07	65.28	89.37	34.91	22.91	28.75	-1.2151	2.3e-05	0.000277835	XP_012707688.1	thymosin beta-12 [Fundulus heteroclitus]	*	*	*	K05764|TMSB4|http://www.genome.jp/dbget-bin/www_bget?ko:K05764	ko04810(Regulation of actin cytoskeleton)	KOG4794	Thymosin beta	N	sp|P33248|TYB12_LATJA	Thymosin beta-12 OS=Lateolabrax japonicus OX=8164 PE=1 SV=2
shibanyu_transcript_9061	5.04	5.84	25.11	72.63	71.44	165.5	3.25894	7.6e-05	0.000818272	XP_023281376.1	complement component C7-like [Seriola lalandi dorsalis]	*	*	*	K03996|C7|http://www.genome.jp/dbget-bin/www_bget?ko:K03996	ko04610(Complement and coagulation cascades)	*	*	*	sp|Q5RAD0|CO7_PONAB	Complement component C7 OS=Pongo abelii OX=9601 GN=C7 PE=2 SV=1
shibanyu_transcript_8852	33.23	40.12	45.56	70.14	97.8	88.06	1.16675	6.8e-10	1.77e-08	*	*	*	*	*	*	*	*	*	*	*	*
shibanyu_transcript_2117	0	0	244.25	0	0	0	-27.5269	1.84e-12	7.73e-11	XP_013872201.1	PREDICTED: adenosylhomocysteinase [Austrofundulus limnaeus]	GO:0006730(one-carbon metabolic process);GO:0033353(S-adenosylmethionine cycle)	*	GO:0004013(adenosylhomocysteinase activity)	K01251|E3.3.1.1, ahcY|http://www.genome.jp/dbget-bin/www_bget?ko:K01251	ko00270(Cysteine and methionine metabolism)	KOG1370	S-adenosylhomocysteine hydrolase	H	sp|P51893|SAHHA_XENLA	Adenosylhomocysteinase A OS=Xenopus laevis OX=8355 GN=ahcy-a PE=2 SV=1
shibanyu_transcript_1030	11.44	15.72	12.85	42.1	43.9	22.91	1.5057	2.14e-05	0.000259044	XP_010742189.1	rho-related GTP-binding protein RhoU [Larimichthys crocea]	GO:0007264(small GTPase mediated signal transduction)	*	GO:0005525(GTP binding);GO:0003924(GTPase activity)	K07865|RHOU, WRCH1|http://www.genome.jp/dbget-bin/www_bget?ko:K07865	*	KOG0393	Ras-related small GTPase, Rho type	R	sp|Q9EQT3|RHOU_MOUSE	Rho-related GTP-binding protein RhoU OS=Mus musculus OX=10090 GN=Rhou PE=2 SV=1
shibanyu_transcript_3650	0.62	6.55	3.45	132.29	116.65	118.14	5.21166	1.11e-09	2.76e-08	XP_004576472.2	fibrinogen gamma chain [Maylandia zebra]	GO:0030168(platelet activation);GO:0051258(protein polymerization);GO:0072378(blood coagulation, fibrin clot formation)	GO:0005577(fibrinogen complex)	GO:0005102(signaling receptor binding)	K03905|FGG|http://www.genome.jp/dbget-bin/www_bget?ko:K03905	ko04610(Complement and coagulation cascades);ko04611(Platelet activation)	KOG2579	Ficolin and related extracellular proteins	R	sp|P17634|FIBG_XENLA	Fibrinogen gamma chain OS=Xenopus laevis OX=8355 GN=fgg PE=2 SV=1
shibanyu_transcript_6449	2	0.94	2.13	3.95	6.73	4.19	1.63942	0.0007406	0.0062315	XP_010733619.1	G0/G1 switch protein 2 [Larimichthys crocea]	*	GO:0016021(integral component of membrane)	*	*	*	*	*	*	*	*
shibanyu_transcript_4468	452.11	334.5	389.86	543.61	1262.45	987.22	1.29483	0.00218097	0.0154542	XP_023279912.1	fibrinogen beta chain [Seriola lalandi dorsalis]	GO:0072378(blood coagulation, fibrin clot formation);GO:0030168(platelet activation);GO:0051258(protein polymerization)	GO:0005577(fibrinogen complex)	GO:0005102(signaling receptor binding)	K03904|FGB|http://www.genome.jp/dbget-bin/www_bget?ko:K03904	ko04610(Complement and coagulation cascades);ko04611(Platelet activation)	KOG2579	Ficolin and related extracellular proteins	R	sp|Q02020|FIBB_CHICK	Fibrinogen beta chain (Fragment) OS=Gallus gallus OX=9031 GN=FGB PE=1 SV=1
shibanyu_transcript_9385	7.99	9.14	12.45	58.04	76.06	47.78	2.67675	8.1e-23	1.06e-20	*	*	*	*	*	*	*	*	*	*	*	*
shibanyu_transcript_1258	14.5	14.37	18.9	6.24	5.55	3.7	-1.54873	8.31e-09	1.8e-07	CBN81245.1	Protein FAM20A [Dicentrarchus labrax]	*	*	*	*	*	KOG3829	Uncharacterized conserved protein	S	sp|Q8CID3|FA20A_MOUSE	Pseudokinase FAM20A OS=Mus musculus OX=10090 GN=Fam20a PE=1 SV=1
shibanyu_transcript_8719	0	18.66	0	0	0	0	-22.2685	1.22e-08	2.58e-07	ADG29184.1	fibrinogen alpha chain, partial [Epinephelus coioides]	GO:0030168(platelet activation);GO:0051258(protein polymerization)	GO:0005577(fibrinogen complex)	GO:0005102(signaling receptor binding)	K03903|FGA|http://www.genome.jp/dbget-bin/www_bget?ko:K03903	ko04610(Complement and coagulation cascades);ko04611(Platelet activation)	KOG2579	Ficolin and related extracellular proteins	R	sp|P02671|FIBA_HUMAN	Fibrinogen alpha chain OS=Homo sapiens OX=9606 GN=FGA PE=1 SV=2
shibanyu_transcript_5389	13.4	17.52	17.07	33.07	43.63	43.14	1.39084	1.09e-11	3.98e-10	XP_018541337.1	PREDICTED: calcium-regulated heat stable protein 1-like isoform X1 [Lates calcarifer]	*	*	GO:0003676(nucleic acid binding)	*	*	KOG3070	Predicted RNA-binding protein containing PIN domain and invovled in translation or RNA processing	J	sp|Q9Y2V2|CHSP1_HUMAN	Calcium-regulated heat-stable protein 1 OS=Homo sapiens OX=9606 GN=CARHSP1 PE=1 SV=2
shibanyu_transcript_2344	0.31	0.63	4.42	11.56	6.67	14.31	2.80771	0.00912211	0.0499362	RVE76309.1	hypothetical protein OJAV_G00008280 [Oryzias javanicus]	*	*	*	*	*	*	*	*	*	*
shibanyu_transcript_1487	13.15	17.8	7.5	1.01	3.26	0.46	-3.02553	0.000441248	0.00397246	XP_018537423.1	PREDICTED: ATP-binding cassette sub-family G member 2-like [Lates calcarifer]	*	GO:0016021(integral component of membrane);GO:0043190(ATP-binding cassette (ABC) transporter complex)	GO:0005524(ATP binding);GO:0016887(ATPase activity);GO:0042626(ATPase-coupled transmembrane transporter activity)	K05681|ABCG2|http://www.genome.jp/dbget-bin/www_bget?ko:K05681	ko02010(ABC transporters);ko04976(Bile secretion)	KOG0061	Transporter, ABC superfamily (Breast cancer resistance protein)	Q	sp|Q8MIB3|ABCG2_PIG	ATP-binding cassette sub-family G member 2 OS=Sus scrofa OX=9823 GN=ABCG2 PE=2 SV=1
shibanyu_transcript_4330	2.61	9.94	0	186.75	198.84	93.85	5.2743	0.00256528	0.0175834	ACO82017.1	aldolase B [Perca flavescens]	GO:0006096(glycolytic process)	*	GO:0004332(fructose-bisphosphate aldolase activity)	K01623|ALDO|http://www.genome.jp/dbget-bin/www_bget?ko:K01623	ko00051(Fructose and mannose metabolism);ko00010(Glycolysis / Gluconeogenesis);ko00030(Pentose phosphate pathway);ko00710(Carbon fixation in photosynthetic organisms);ko00680(Methane metabolism);ko01230(Biosynthesis of amino acids);ko01200(Carbon metabolism)	KOG1557	Fructose-biphosphate aldolase	G	sp|P53447|ALDOB_SPAAU	Fructose-bisphosphate aldolase B OS=Sparus aurata OX=8175 GN=aldob PE=2 SV=2
shibanyu_transcript_1993	3.14	3.59	3.87	16.29	26.46	13.43	2.46507	5.04e-14	2.69e-12	AKI29975.1	solute carrier family 3 member 2 [Siniperca chuatsi]	GO:0006865(amino acid transport);GO:0005975(carbohydrate metabolic process)	GO:0016021(integral component of membrane)	GO:0003824(catalytic activity)	K06519|SLC3A2, MDU1|http://www.genome.jp/dbget-bin/www_bget?ko:K06519	ko04216(Ferroptosis);ko04150(mTOR signaling pathway);ko04974(Protein digestion and absorption)	KOG0471	Alpha-amylase	G	sp|Q7YQK3|4F2_RABIT	4F2 cell-surface antigen heavy chain OS=Oryctolagus cuniculus OX=9986 GN=SLC3A2 PE=1 SV=2
shibanyu_transcript_7181	0	0	0	0	234.95	237.88	13.4263	0.000588932	0.005093	ACH53600.1	hepatic lipase [Epinephelus coioides]	*	*	*	K01046|E3.1.1.3|http://www.genome.jp/dbget-bin/www_bget?ko:K01046	ko00561(Glycerolipid metabolism)	*	*	*	sp|P27656|LIPC_MOUSE	Hepatic triacylglycerol lipase OS=Mus musculus OX=10090 GN=Lipc PE=2 SV=2
shibanyu_transcript_9508	0	0.39	0.71	2.4	2.51	1.93	2.93974	0.000300922	0.00283337	*	*	*	*	*	*	*	*	*	*	*	*
shibanyu_transcript_6593	2.22	2.54	8.08	15.53	17.73	33.79	2.53392	0.000243839	0.00234625	XP_028287616.1	cyclin-dependent kinase inhibitor 1B [Parambassis ranga]	GO:0007050(cell cycle arrest);GO:0042127(regulation of cell population proliferation)	GO:0005737(cytoplasm);GO:0005634(nucleus)	GO:0004861(cyclin-dependent protein serine/threonine kinase inhibitor activity)	K06624|CDKN1B, P27, KIP1|http://www.genome.jp/dbget-bin/www_bget?ko:K06624	ko04110(Cell cycle);ko04012(ErbB signaling pathway);ko04068(FoxO signaling pathway);ko04066(HIF-1 signaling pathway);ko04151(PI3K-Akt signaling pathway)	KOG4743	Cyclin-dependent kinase inhibitor	T	sp|P46527|CDN1B_HUMAN	Cyclin-dependent kinase inhibitor 1B OS=Homo sapiens OX=9606 GN=CDKN1B PE=1 SV=1
shibanyu_transcript_9203	80.24	76.81	146.8	0	0	0	-12.1284	1.83e-21	2.13e-19	*	*	*	*	*	*	*	*	*	*	*	*
shibanyu_transcript_1553	9.09	14.86	10.59	26.58	42.72	33.34	1.63476	5.53e-07	8.87e-06	XP_018525864.1	PREDICTED: delta(24)-sterol reductase [Lates calcarifer]	*	GO:0016021(integral component of membrane)	GO:0071949(FAD binding);GO:0016491(oxidoreductase activity)	K09828|DHCR24, DWF1|http://www.genome.jp/dbget-bin/www_bget?ko:K09828	ko00100(Steroid biosynthesis)	KOG1262	FAD-binding protein DIMINUTO	R	sp|Q15392|DHC24_HUMAN	Delta(24)-sterol reductase OS=Homo sapiens OX=9606 GN=DHCR24 PE=1 SV=2
shibanyu_transcript_6677	0	133.17	0	0	0	0	-25.7425	4.43e-11	1.45e-09	XP_023270707.1	leucine-rich alpha-2-glycoprotein-like [Seriola lalandi dorsalis]	*	*	*	*	*	KOG0619	FOG: Leucine rich repeat	R	sp|P02750|A2GL_HUMAN	Leucine-rich alpha-2-glycoprotein OS=Homo sapiens OX=9606 GN=LRG1 PE=1 SV=2
shibanyu_transcript_1659	48.86	61.62	39.56	152.44	187.43	145.75	1.74676	4.14e-09	9.43e-08	XP_022623149.1	probable ATP-dependent RNA helicase DDX5 isoform X1 [Seriola dumerili]	*	*	GO:0005524(ATP binding);GO:0004386(helicase activity);GO:0003676(nucleic acid binding)	K12823|DDX5, DBP2|http://www.genome.jp/dbget-bin/www_bget?ko:K12823	ko03040(Spliceosome)	KOG0331	ATP-dependent RNA helicase	A	sp|P17844|DDX5_HUMAN	Probable ATP-dependent RNA helicase DDX5 OS=Homo sapiens OX=9606 GN=DDX5 PE=1 SV=1
shibanyu_transcript_6604	2.12	2.54	3.51	55.34	84.51	34.73	4.47944	3.79e-24	5.54e-22	XP_023251695.1	DNA damage-inducible transcript 4-like protein [Seriola lalandi dorsalis]	GO:0009968(negative regulation of signal transduction)	GO:0005737(cytoplasm)	*	*	*	*	*	*	sp|Q20A00|DDT4L_ONCMY	DNA damage-inducible transcript 4-like protein OS=Oncorhynchus mykiss OX=8022 GN=ddit4l PE=2 SV=1
shibanyu_transcript_9929	198.53	324.56	435.63	3491.62	909.76	685.57	2.49114	0.00190299	0.0138088	AEB31301.1	hypothetical protein, partial [Epinephelus bruneus]	*	*	*	*	*	*	*	*	*	*
shibanyu_transcript_8354	3.02	5.92	2.1	143.73	6.24	127.2	4.75757	5.81e-05	0.000646978	AEB31300.1	hypothetical protein, partial [Epinephelus bruneus]	*	*	*	*	*	*	*	*	*	*
shibanyu_transcript_2637	7.29	6.16	9.75	37.03	46.18	120.39	3.24073	2.1e-07	3.6e-06	XP_018553249.1	PREDICTED: alcohol dehydrogenase 1 [Lates calcarifer]	*	*	GO:0016491(oxidoreductase activity);GO:0008270(zinc ion binding)	K00121|frmA, ADH5, adhC|http://www.genome.jp/dbget-bin/www_bget?ko:K00121	ko00350(Tyrosine metabolism);ko00010(Glycolysis / Gluconeogenesis);ko00680(Methane metabolism);ko00071(Fatty acid degradation);ko00830(Retinol metabolism);ko01200(Carbon metabolism);ko01220(Degradation of aromatic compounds);ko00625(Chloroalkane and chloroalkene degradation);ko00982(Drug metabolism - cytochrome P450);ko00980(Metabolism of xenobiotics by cytochrome P450);ko00626(Naphthalene degrad…	KOG0022	Alcohol dehydrogenase, class III	Q	sp|P26325|ADH1_GADMC	Alcohol dehydrogenase 1 OS=Gadus morhua subsp. callarias OX=8053 PE=1 SV=1
shibanyu_transcript_8056	55.11	6.37	62.46	1.11	1.65	0.09	-5.48384	0.000220106	0.00214388	XP_010750683.2	cytosolic 10-formyltetrahydrofolate dehydrogenase [Larimichthys crocea]	GO:0009258(10-formyltetrahydrofolate catabolic process);GO:0009058(biosynthetic process);GO:0048703(embryonic viscerocranium morphogenesis);GO:0007369(gastrulation);GO:0007507(heart development);GO:0001755(neural crest cell migration);GO:0048885(neuromast deposition);GO:0006730(one-carbon metabolic process)	GO:0005737(cytoplasm)	GO:0016155(formyltetrahydrofolate dehydrogenase activity);GO:0016787(hydrolase activity);GO:0016742(hydroxymethyl-, formyl- and related transferase activity);GO:0016620(oxidoreductase activity, acting on the aldehyde or oxo group of donors, NAD or NADP as acceptor)	K00289|E1.5.1.6, FTHFD|http://www.genome.jp/dbget-bin/www_bget?ko:K00289	ko00670(One carbon pool by folate)	KOG2452	Formyltetrahydrofolate dehydrogenase	F	sp|Q63ZT8|AL1L1_XENTR	Cytosolic 10-formyltetrahydrofolate dehydrogenase OS=Xenopus tropicalis OX=8364 GN=aldh1l1 PE=2 SV=1
shibanyu_transcript_2066	0.48	1.7	0.74	41.83	46.8	42.01	5.57113	2.2e-23	2.95e-21	XP_023279912.1	fibrinogen beta chain [Seriola lalandi dorsalis]	GO:0030168(platelet activation);GO:0051258(protein polymerization);GO:0072378(blood coagulation, fibrin clot formation)	GO:0005577(fibrinogen complex)	GO:0005102(signaling receptor binding)	K03904|FGB|http://www.genome.jp/dbget-bin/www_bget?ko:K03904	ko04610(Complement and coagulation cascades);ko04611(Platelet activation)	KOG2579	Ficolin and related extracellular proteins	R	sp|P02675|FIBB_HUMAN	Fibrinogen beta chain OS=Homo sapiens OX=9606 GN=FGB PE=1 SV=2
shibanyu_transcript_5834	2.05	3.16	3.45	7.75	4.84	11.45	1.57902	0.00165995	0.0123175	*	*	*	*	*	*	*	*	*	*	*	*
shibanyu_transcript_5312	18.77	14.97	22.78	10.15	7.82	5.24	-1.21405	0.000719618	0.0060848	XP_010732059.2	alpha-2-HS-glycoprotein [Larimichthys crocea]	*	GO:0005615(extracellular space)	GO:0004869(cysteine-type endopeptidase inhibitor activity)	*	*	*	*	*	sp|Q9N2D0|FETUA_PANTR	Alpha-2-HS-glycoprotein OS=Pan troglodytes OX=9598 GN=AHSG PE=3 SV=1
shibanyu_transcript_8321	0	0	0	22.91	0	0.09	21.9838	1.85e-08	3.81e-07	XP_008293673.1	PREDICTED: histidine-rich glycoprotein-like [Stegastes partitus]	*	*	GO:0004869(cysteine-type endopeptidase inhibitor activity)	*	*	*	*	*	*	*
shibanyu_transcript_764	223.35	430.63	0	0	0	0	-29.5124	4.22e-14	2.26e-12	XP_018546237.1	PREDICTED: alpha-2-macroglobulin-like, partial [Lates calcarifer]	*	*	*	K03910|A2M|http://www.genome.jp/dbget-bin/www_bget?ko:K03910	ko04610(Complement and coagulation cascades)	KOG1366	Alpha-macroglobulin	O	sp|P01023|A2MG_HUMAN	Alpha-2-macroglobulin OS=Homo sapiens OX=9606 GN=A2M PE=1 SV=3
shibanyu_transcript_6958	1.68	2.44	1.13	3.09	4.85	4.01	1.26682	0.00821504	0.045855	*	*	*	*	*	*	*	*	*	*	*	*
shibanyu_transcript_4914	17.21	575.63	0	0	0	0	-27.5742	1.69e-12	7.12e-11	XP_018535277.1	PREDICTED: basement membrane-specific heparan sulfate proteoglycan core protein-like [Lates calcarifer]	*	*	*	*	*	KOG3509	Basement membrane-specific heparan sulfate proteoglycan (HSPG) core protein	O	sp|P98160|PGBM_HUMAN	Basement membrane-specific heparan sulfate proteoglycan core protein OS=Homo sapiens OX=9606 GN=HSPG2 PE=1 SV=4
shibanyu_transcript_9253	803.54	0	0	0	0	0	-27.2552	3.03e-12	1.2e-10	XP_010771900.1	PREDICTED: fibrinogen beta chain, partial [Notothenia coriiceps]	GO:0072378(blood coagulation, fibrin clot formation);GO:0030168(platelet activation);GO:0051258(protein polymerization)	GO:0005577(fibrinogen complex)	GO:0005102(signaling receptor binding)	K03904|FGB|http://www.genome.jp/dbget-bin/www_bget?ko:K03904	ko04610(Complement and coagulation cascades);ko04611(Platelet activation)	KOG2579	Ficolin and related extracellular proteins	R	sp|P02675|FIBB_HUMAN	Fibrinogen beta chain OS=Homo sapiens OX=9606 GN=FGB PE=1 SV=2
shibanyu_transcript_2327	0	68.12	46.21	0	0	0	-12.7166	0.00104376	0.00837349	XP_027136611.1	alpha-2-macroglobulin [Larimichthys crocea]	*	*	*	K03910|A2M|http://www.genome.jp/dbget-bin/www_bget?ko:K03910	ko04610(Complement and coagulation cascades)	KOG1366	Alpha-macroglobulin	O	sp|P01023|A2MG_HUMAN	Alpha-2-macroglobulin OS=Homo sapiens OX=9606 GN=A2M PE=1 SV=3
shibanyu_transcript_7420	4.04	5.01	4.22	9.58	6.16	14.96	1.29494	0.00881238	0.0484605	XP_028287616.1	cyclin-dependent kinase inhibitor 1B [Parambassis ranga]	GO:0007050(cell cycle arrest);GO:0042127(regulation of cell population proliferation)	GO:0005737(cytoplasm);GO:0005634(nucleus)	GO:0004861(cyclin-dependent protein serine/threonine kinase inhibitor activity)	K06624|CDKN1B, P27, KIP1|http://www.genome.jp/dbget-bin/www_bget?ko:K06624	ko04110(Cell cycle);ko04012(ErbB signaling pathway);ko04068(FoxO signaling pathway);ko04066(HIF-1 signaling pathway);ko04151(PI3K-Akt signaling pathway)	KOG4743	Cyclin-dependent kinase inhibitor	T	sp|P46527|CDN1B_HUMAN	Cyclin-dependent kinase inhibitor 1B OS=Homo sapiens OX=9606 GN=CDKN1B PE=1 SV=1
shibanyu_transcript_2022	2.69	1.83	3.6	14.81	13.75	17.09	2.58819	6.11e-15	3.81e-13	*	*	*	*	*	*	*	*	*	*	*	*
shibanyu_transcript_3027	5.38	7.31	8.3	32.03	21.35	14.51	1.77925	1.17e-05	0.000148337	*	*	*	*	*	*	*	*	*	*	*	*
shibanyu_transcript_11382	0	0	8156.59	0	2.59	0	-26.0632	2.54e-11	8.72e-10	YP_002907418.1	ATP synthase F0 subunit 6 (mitochondrion) [Anyperodon leucogrammicus]	GO:0015986(ATP synthesis coupled proton transport)	GO:0016021(integral component of membrane);GO:0005743(mitochondrial inner membrane);GO:0045263(proton-transporting ATP synthase complex, coupling factor F(o))	GO:0015078(proton transmembrane transporter activity)	K02126|ATPeF0A, MTATP6, ATP6|http://www.genome.jp/dbget-bin/www_bget?ko:K02126	ko00190(Oxidative phosphorylation)	KOG4665	ATP synthase F0 subunit 6 and related proteins	C	sp|Q36964|ATP6_ONCMA	ATP synthase subunit a (Fragment) OS=Oncorhynchus masou OX=8020 GN=mt-atp6 PE=3 SV=1
shibanyu_transcript_2405	181.75	593.48	0.05	0.02	0.38	0.05	-10.9701	1.03e-05	0.000132926	XP_020449352.1	selenoprotein P [Monopterus albus]	*	*	*	*	*	*	*	*	sp|Q98SV1|SELPA_DANRE	Selenoprotein Pa OS=Danio rerio OX=7955 GN=sepp1a PE=1 SV=3
shibanyu_transcript_894	31.33	19.13	5.66	75.09	77.5	70.01	1.99467	0.00810788	0.0454409	XP_010738574.3	ERBB receptor feedback inhibitor 1 [Larimichthys crocea]	*	*	*	*	*	*	*	*	sp|Q99JZ7|ERRFI_MOUSE	ERBB receptor feedback inhibitor 1 OS=Mus musculus OX=10090 GN=Errfi1 PE=1 SV=1
shibanyu_transcript_3456	0	0	0	0	11.78	0	22.3202	1.12e-08	2.38e-07	XP_018549132.1	PREDICTED: complement C5 [Lates calcarifer]	*	GO:0005615(extracellular space)	GO:0004866(endopeptidase inhibitor activity)	K03994|C5|http://www.genome.jp/dbget-bin/www_bget?ko:K03994	ko04610(Complement and coagulation cascades)	KOG1366	Alpha-macroglobulin	O	sp|P01031|CO5_HUMAN	Complement C5 OS=Homo sapiens OX=9606 GN=C5 PE=1 SV=4
shibanyu_transcript_7278	591.14	624.34	611.96	933.44	1612.74	1664.1	1.26062	7.52e-05	0.00081179	XP_023279912.1	fibrinogen beta chain [Seriola lalandi dorsalis]	GO:0072378(blood coagulation, fibrin clot formation);GO:0030168(platelet activation);GO:0051258(protein polymerization)	GO:0005577(fibrinogen complex)	GO:0005102(signaling receptor binding)	K03904|FGB|http://www.genome.jp/dbget-bin/www_bget?ko:K03904	ko04610(Complement and coagulation cascades);ko04611(Platelet activation)	KOG2579	Ficolin and related extracellular proteins	R	sp|Q02020|FIBB_CHICK	Fibrinogen beta chain (Fragment) OS=Gallus gallus OX=9031 GN=FGB PE=1 SV=1
shibanyu_transcript_391	9.24	13.27	12.08	74.29	31.16	30.04	2.0572	7.42e-05	0.000803284	XP_010765360.1	PREDICTED: proline-rich nuclear receptor coactivator 2-like [Notothenia coriiceps]	GO:0000184(nuclear-transcribed mRNA catabolic process, nonsense-mediated decay)	*	*	K18751|PNRC2|http://www.genome.jp/dbget-bin/www_bget?ko:K18751	*	*	*	*	sp|B5X392|PNRC2_SALSA	Proline-rich nuclear receptor coactivator 2 OS=Salmo salar OX=8030 GN=pnrc2 PE=2 SV=1
shibanyu_transcript_9685	0	188.46	0	0	0	0	-25.0459	1.45e-10	4.23e-09	XP_023144454.1	carboxypeptidase B2 [Amphiprion ocellaris]	*	*	*	K01300|CPB2|http://www.genome.jp/dbget-bin/www_bget?ko:K01300	ko04972(Pancreatic secretion);ko04974(Protein digestion and absorption);ko04610(Complement and coagulation cascades)	KOG2650	Zinc carboxypeptidase	S	sp|P00732|CBPB1_BOVIN	Carboxypeptidase B OS=Bos taurus OX=9913 GN=CPB1 PE=1 SV=2
shibanyu_transcript_10998	310.63	0	0	0	0	0	-24.3713	4.44e-10	1.19e-08	AEB31340.1	fibrinogen gamma chain, partial [Epinephelus bruneus]	GO:0072378(blood coagulation, fibrin clot formation);GO:0030168(platelet activation);GO:0051258(protein polymerization)	GO:0005577(fibrinogen complex)	GO:0005102(signaling receptor binding)	K03905|FGG|http://www.genome.jp/dbget-bin/www_bget?ko:K03905	ko04610(Complement and coagulation cascades);ko04611(Platelet activation)	KOG2579	Ficolin and related extracellular proteins	R	sp|P12799|FIBG_BOVIN	Fibrinogen gamma-B chain OS=Bos taurus OX=9913 GN=FGG PE=1 SV=1
shibanyu_transcript_7083	26	41.9	64.4	87.48	75.71	89.49	1.03697	0.00506329	0.030967	AJF19173.1	complement component C8 beta [Epinephelus coioides]	GO:0006956(complement activation)	GO:0005579(membrane attack complex)	*	K03998|C8B|http://www.genome.jp/dbget-bin/www_bget?ko:K03998	ko04610(Complement and coagulation cascades)	*	*	*	sp|Q9PVW7|CO8B_PAROL	Complement component C8 beta chain OS=Paralichthys olivaceus OX=8255 GN=c8b PE=2 SV=1
shibanyu_transcript_115	13.34	11.22	16.46	5.32	2.7	3.81	-1.70504	1.09e-05	0.00013943	XP_027140178.1	LOW QUALITY PROTEIN: NLR family CARD domain-containing protein 3 [Larimichthys crocea]	*	*	*	*	*	*	*	*	sp|Q7RTR2|NLRC3_HUMAN	NLR family CARD domain-containing protein 3 OS=Homo sapiens OX=9606 GN=NLRC3 PE=1 SV=2
shibanyu_transcript_2067	53.66	80.87	77.79	29.58	26.97	32.13	-1.17335	4.03e-07	6.54e-06	XP_026195821.1	eukaryotic translation initiation factor 5 [Anabas testudineus]	*	*	GO:0003743(translation initiation factor activity)	K03262|EIF5|http://www.genome.jp/dbget-bin/www_bget?ko:K03262	ko04214(Apoptosis - fly);ko03013(RNA transport)	KOG2767	Translation initiation factor 5 (eIF-5)	J	sp|P59325|IF5_MOUSE	Eukaryotic translation initiation factor 5 OS=Mus musculus OX=10090 GN=Eif5 PE=1 SV=1
shibanyu_transcript_3805	51.04	58.84	32.47	9.93	15.04	8.55	-2.05342	1.63e-06	2.46e-05	XP_026229143.1	thioredoxin-interacting protein-like [Anabas testudineus]	*	*	*	*	*	KOG3780	Thioredoxin binding protein TBP-2/VDUP1	R	sp|Q8BG60|TXNIP_MOUSE	Thioredoxin-interacting protein OS=Mus musculus OX=10090 GN=Txnip PE=1 SV=1
shibanyu_transcript_3215	8.18	6.48	7.73	13.68	23.28	12.46	1.19437	0.000484232	0.00431119	XP_010784968.1	PREDICTED: farnesyl pyrophosphate synthase isoform X1 [Notothenia coriiceps]	GO:0008299(isoprenoid biosynthetic process)	*	GO:0016765(transferase activity, transferring alkyl or aryl (other than methyl) groups)	K00787|FDPS|http://www.genome.jp/dbget-bin/www_bget?ko:K00787	ko00900(Terpenoid backbone biosynthesis)	KOG0711	Polyprenyl synthetase	H	sp|P08836|FPPS_CHICK	Farnesyl pyrophosphate synthase OS=Gallus gallus OX=9031 GN=FDPS PE=1 SV=2
shibanyu_transcript_10381	0.35	0.67	0.84	2.17	1.95	2.04	2.09297	0.00837768	0.046628	*	*	*	*	*	*	*	*	*	*	*	*
shibanyu_transcript_430	10.42	10.99	8.67	59.63	64.96	38.82	2.49435	1.41e-15	9.5e-14	XP_022621519.1	nuclear receptor subfamily 1 group D member 2-like [Seriola dumerili]	GO:0032922(circadian regulation of gene expression)	GO:0005634(nucleus)	GO:0004879(nuclear receptor activity);GO:0043565(sequence-specific DNA binding);GO:0003707(steroid hormone receptor activity);GO:0008270(zinc ion binding)	K08531|NR1D2|http://www.genome.jp/dbget-bin/www_bget?ko:K08531	*	KOG4846	Nuclear receptor	T	sp|Q14995|NR1D2_HUMAN	Nuclear receptor subfamily 1 group D member 2 OS=Homo sapiens OX=9606 GN=NR1D2 PE=1 SV=3
shibanyu_transcript_10073	28.76	23.04	28.14	57.67	77.22	54.35	1.27663	1.22e-07	2.17e-06	*	*	*	*	*	*	*	*	*	*	*	*
shibanyu_transcript_10505	0.41	0	0.87	20.63	59.4	20.65	6.66894	6.69e-10	1.75e-08	XP_018545237.1	PREDICTED: complement factor I-like [Lates calcarifer]	*	GO:0016020(membrane)	GO:0005044(scavenger receptor activity);GO:0004252(serine-type endopeptidase activity)	K01333|CFI|http://www.genome.jp/dbget-bin/www_bget?ko:K01333	ko04610(Complement and coagulation cascades)	KOG3627	Trypsin	E	sp|Q9WUW3|CFAI_RAT	Complement factor I OS=Rattus norvegicus OX=10116 GN=Cfi PE=2 SV=1
shibanyu_transcript_3713	0	0	51.34	0	0	0	-25.0338	1.48e-10	4.28e-09	XP_018549132.1	PREDICTED: complement C5 [Lates calcarifer]	*	GO:0005615(extracellular space)	GO:0004866(endopeptidase inhibitor activity)	K03994|C5|http://www.genome.jp/dbget-bin/www_bget?ko:K03994	ko04610(Complement and coagulation cascades)	KOG1366	Alpha-macroglobulin	O	sp|P01031|CO5_HUMAN	Complement C5 OS=Homo sapiens OX=9606 GN=C5 PE=1 SV=4
shibanyu_transcript_1818	59.44	57.83	53.24	335.65	412.23	375.57	2.78029	1.81e-49	7.61e-47	XP_018559537.1	PREDICTED: tyrosine aminotransferase [Lates calcarifer]	GO:0009058(biosynthetic process);GO:0006559(L-phenylalanine catabolic process)	*	GO:0004838(L-tyrosine:2-oxoglutarate aminotransferase activity);GO:0030170(pyridoxal phosphate binding)	K00815|TAT|http://www.genome.jp/dbget-bin/www_bget?ko:K00815	ko00270(Cysteine and methionine metabolism);ko00360(Phenylalanine metabolism);ko00400(Phenylalanine, tyrosine and tryptophan biosynthesis);ko00350(Tyrosine metabolism);ko00950(Isoquinoline alkaloid biosynthesis);ko00401(Novobiocin biosynthesis);ko00960(Tropane, piperidine and pyridine alkaloid biosynthesis);ko00130(Ubiquinone and other terpenoid-quinone biosynthesis);ko01230(Biosynthesis of amino…	KOG0259	Tyrosine aminotransferase	E	sp|P17735|ATTY_HUMAN	Tyrosine aminotransferase OS=Homo sapiens OX=9606 GN=TAT PE=1 SV=1
shibanyu_transcript_3582	74.2	34.67	87.56	6.32	14.19	23.41	-2.07551	0.00241317	0.0167189	XP_023269849.1	inter-alpha-trypsin inhibitor heavy chain H3-like isoform X1 [Seriola lalandi dorsalis]	*	*	*	*	*	*	*	*	*	*
shibanyu_transcript_5251	10.45	9.41	18.47	4.58	6.45	5.65	-1.11775	0.000960862	0.00783216	PWA20527.1	hypothetical protein CCH79_00003568 [Gambusia affinis]	GO:0006869(lipid transport);GO:0042157(lipoprotein metabolic process)	GO:0005576(extracellular region)	GO:0008289(lipid binding)	K08757|APOA1|http://www.genome.jp/dbget-bin/www_bget?ko:K08757	ko04975(Fat digestion and absorption);ko04977(Vitamin digestion and absorption);ko03320(PPAR signaling pathway)	*	*	*	sp|O42175|APOA1_SPAAU	Apolipoprotein A-I OS=Sparus aurata OX=8175 GN=apoa1 PE=2 SV=1
shibanyu_transcript_4188	151.39	587.97	601.57	120.04	98.28	108.34	-1.92485	0.00122178	0.00954	XP_023144454.1	carboxypeptidase B2 [Amphiprion ocellaris]	*	*	*	K01300|CPB2|http://www.genome.jp/dbget-bin/www_bget?ko:K01300	ko04972(Pancreatic secretion);ko04974(Protein digestion and absorption);ko04610(Complement and coagulation cascades)	KOG2650	Zinc carboxypeptidase	S	sp|Q9EQV9|CBPB2_RAT	Carboxypeptidase B2 OS=Rattus norvegicus OX=10116 GN=Cpb2 PE=2 SV=1
shibanyu_transcript_2669	2.12	2.77	1.49	99.21	12.22	28.12	4.53588	9.28e-07	1.44e-05	XP_018542808.1	PREDICTED: protein BTG4-like [Lates calcarifer]	*	*	*	K14443|TOB|http://www.genome.jp/dbget-bin/www_bget?ko:K14443	ko03018(RNA degradation)	KOG4006	Anti-proliferation factor BTG1/TOB	TR	sp|A4UTQ2|BTG3_PIG	Protein BTG3 OS=Sus scrofa OX=9823 GN=BTG3 PE=2 SV=1
shibanyu_transcript_2552	39.52	63.84	0	0	0	0	-12.6355	0.00121114	0.00949518	XP_010783711.1	PREDICTED: FAD-dependent oxidoreductase domain-containing protein 2 [Notothenia coriiceps]	*	*	*	*	*	KOG1399	Flavin-containing monooxygenase	Q	sp|B0UXS1|FXRD2_DANRE	FAD-dependent oxidoreductase domain-containing protein 2 OS=Danio rerio OX=7955 GN=foxred2 PE=2 SV=1
shibanyu_transcript_9113	61.2	0	0	0	0	0	-23.9841	8.34e-10	2.14e-08	XP_010793026.1	PREDICTED: pyruvate dehydrogenase (acetyl-transferring) kinase isozyme 2, mitochondrial-like isoform X1 [Notothenia coriiceps]	*	GO:0005759(mitochondrial matrix)	GO:0005524(ATP binding);GO:0004672(protein kinase activity)	K00898|PDK2_3_4|http://www.genome.jp/dbget-bin/www_bget?ko:K00898	*	KOG0787	Dehydrogenase kinase	T	sp|Q15118|PDK1_HUMAN	[Pyruvate dehydrogenase (acetyl-transferring)] kinase isozyme 1, mitochondrial OS=Homo sapiens OX=9606 GN=PDK1 PE=1 SV=1
shibanyu_transcript_3856	0.26	0.09	0	3.51	13.27	15.91	6.73129	2.07e-08	4.25e-07	*	*	*	*	*	*	*	*	*	*	*	*
shibanyu_transcript_3600	0.52	0.99	0.24	145.41	16.97	132.89	7.52839	1.48e-12	6.3e-11	XP_018517332.1	PREDICTED: 1,25-dihydroxyvitamin D(3) 24-hydroxylase, mitochondrial [Lates calcarifer]	*	*	GO:0020037(heme binding);GO:0005506(iron ion binding);GO:0004497(monooxygenase activity);GO:0016705(oxidoreductase activity, acting on paired donors, with incorporation or reduction of molecular oxygen)	K07436|CYP24A1|http://www.genome.jp/dbget-bin/www_bget?ko:K07436	ko00100(Steroid biosynthesis)	KOG0159	Cytochrome P450 CYP11/CYP12/CYP24/CYP27 subfamilies	Q	sp|Q07973|CP24A_HUMAN	1,25-dihydroxyvitamin D(3) 24-hydroxylase, mitochondrial OS=Homo sapiens OX=9606 GN=CYP24A1 PE=1 SV=2
shibanyu_transcript_1982	8.68	8.46	13.69	35.89	69.46	45.07	2.36533	1.63e-11	5.77e-10	XP_018556681.1	PREDICTED: glycerol-3-phosphate dehydrogenase [NAD(+)], cytoplasmic [Lates calcarifer]	*	*	*	K00006|GPD1|http://www.genome.jp/dbget-bin/www_bget?ko:K00006	ko04011(MAPK signaling pathway - yeast);ko00564(Glycerophospholipid metabolism)	KOG2711	Glycerol-3-phosphate dehydrogenase/dihydroxyacetone 3-phosphate reductase	C	sp|O57656|GPDA_TAKRU	Glycerol-3-phosphate dehydrogenase [NAD(+)], cytoplasmic OS=Takifugu rubripes OX=31033 GN=gpd1 PE=3 SV=1
shibanyu_transcript_8815	11.5	13.82	17.93	18.92	47.27	38.44	1.33577	0.00240723	0.0166898	XP_022048091.1	ribosome-binding protein 1 isoform X1 [Acanthochromis polyacanthus]	GO:0015031(protein transport)	GO:0030176(integral component of endoplasmic reticulum membrane)	*	K14000|RRBP1|http://www.genome.jp/dbget-bin/www_bget?ko:K14000	ko04141(Protein processing in endoplasmic reticulum)	*	*	*	sp|Q99PL5|RRBP1_MOUSE	Ribosome-binding protein 1 OS=Mus musculus OX=10090 GN=Rrbp1 PE=1 SV=2
shibanyu_transcript_10900	153.6	302.97	0	0	0	0	-11.1831	0.00302273	0.0202687	XP_028286057.1	inter-alpha-trypsin inhibitor heavy chain H2 [Parambassis ranga]	*	*	*	K19015|ITIH2, SHAP|http://www.genome.jp/dbget-bin/www_bget?ko:K19015	*	*	*	*	sp|O02668|ITIH2_PIG	Inter-alpha-trypsin inhibitor heavy chain H2 OS=Sus scrofa OX=9823 GN=ITIH2 PE=2 SV=1
shibanyu_transcript_1354	23.57	21.43	22.66	12.42	11.26	6.58	-1.10177	0.000802502	0.00669559	XP_022615301.1	scaffold attachment factor B2-like [Seriola dumerili]	*	*	*	*	*	KOG4661	Hsp27-ERE-TATA-binding protein/Scaffold attachment factor (SAF-B)	K	sp|Q14151|SAFB2_HUMAN	Scaffold attachment factor B2 OS=Homo sapiens OX=9606 GN=SAFB2 PE=1 SV=1
shibanyu_transcript_2804	28.14	32.55	20.04	85.06	93.62	41.39	1.48458	0.00154331	0.0115487	XP_018541893.1	PREDICTED: uncharacterized protein LOC108889753 [Lates calcarifer]	*	*	*	*	*	*	*	*	*	*
shibanyu_transcript_2987	21.57	13.77	31.06	6.29	4.62	3.3	-2.13853	1.98e-06	2.92e-05	XP_022594861.1	ammonium transporter Rh type B-like [Seriola dumerili]	*	GO:0016021(integral component of membrane)	GO:0008519(ammonium transmembrane transporter activity)	K06580|SLC42A, RHAG, RHBG, RHCG|http://www.genome.jp/dbget-bin/www_bget?ko:K06580	*	KOG3796	Ammonium transporter RHBG	UR	sp|Q69D48|RHBGA_XENLA	Ammonium transporter Rh type B-A OS=Xenopus laevis OX=8355 GN=rhbg-a PE=2 SV=1
shibanyu_transcript_7342	8.33	0	0	0	0	0	-21.7441	2.67e-08	5.36e-07	XP_022609579.1	uncharacterized protein LOC111228071 isoform X2 [Seriola dumerili]	*	*	*	*	*	*	*	*	*	*
shibanyu_transcript_7212	175.51	36.63	34.05	0.14	0.06	0	-10.802	2.34e-11	8.05e-10	*	*	*	*	*	*	*	*	*	*	*	*
shibanyu_transcript_5535	0	557.44	4.28	0	0	0	-28.0372	7.15e-13	3.19e-11	AEB31279.1	alpha-2-macroglobulin, partial [Epinephelus bruneus]	*	*	*	K03910|A2M|http://www.genome.jp/dbget-bin/www_bget?ko:K03910	ko04610(Complement and coagulation cascades)	KOG1366	Alpha-macroglobulin	O	sp|A8K2U0|A2ML1_HUMAN	Alpha-2-macroglobulin-like protein 1 OS=Homo sapiens OX=9606 GN=A2ML1 PE=1 SV=3
shibanyu_transcript_3546	4.23	9.01	6.01	1.37	1.71	2.2	-1.80195	5.36e-05	0.000604155	XP_019134019.1	probable imidazolonepropionase [Larimichthys crocea]	*	*	*	K01468|hutI, AMDHD1|http://www.genome.jp/dbget-bin/www_bget?ko:K01468	ko00340(Histidine metabolism)	KOG3968	Atrazine chlorohydrolase/guanine deaminase	FQ	sp|Q7SXK5|HUTI_DANRE	Probable imidazolonepropionase OS=Danio rerio OX=7955 GN=amdhd1 PE=2 SV=2
shibanyu_transcript_6103	0	0	74.41	0	0	0	-24.9073	1.83e-10	5.26e-09	*	*	*	*	*	*	*	*	*	*	*	*
shibanyu_transcript_10462	1092.68	14.67	2.92	6.96	6.19	3.79	-6.17221	0.00088096	0.00729798	AEB31340.1	fibrinogen gamma chain, partial [Epinephelus bruneus]	GO:0072378(blood coagulation, fibrin clot formation);GO:0030168(platelet activation);GO:0051258(protein polymerization)	GO:0005577(fibrinogen complex)	GO:0005102(signaling receptor binding)	K03905|FGG|http://www.genome.jp/dbget-bin/www_bget?ko:K03905	ko04610(Complement and coagulation cascades);ko04611(Platelet activation)	KOG2579	Ficolin and related extracellular proteins	R	sp|P17634|FIBG_XENLA	Fibrinogen gamma chain OS=Xenopus laevis OX=8355 GN=fgg PE=2 SV=1
shibanyu_transcript_6697	7.12	6	9.95	1.08	0.24	1.65	-2.87786	0.000248901	0.00238782	ACJ26846.1	tributyltin binding protein type 2-like protein [Epinephelus coioides]	*	*	*	*	*	*	*	*	sp|Q90WJ7|SXT1_TAKPA	Saxitoxin and tetrodotoxin-binding protein 1 OS=Takifugu pardalis OX=98921 GN=psbp1 PE=1 SV=2
shibanyu_transcript_3194	69.13	63.29	70.35	6.45	16.15	23.36	-2.06979	0.00030429	0.0028595	AEB31264.1	14 kDa apolipoprotein, partial [Epinephelus bruneus]	GO:0043009(chordate embryonic development);GO:0055113(epiboly involved in gastrulation with mouth forming second);GO:0000280(nuclear division)	*	*	*	*	*	*	*	*	*
shibanyu_transcript_3355	17.44	29.03	27.49	6.13	4.14	4.47	-2.24084	7.34e-12	2.77e-10	RVE69323.1	hypothetical protein OJAV_G00076800 [Oryzias javanicus]	GO:0007420(brain development)	*	GO:0046872(metal ion binding)	*	*	KOG3399	Predicted Yippee-type zinc-binding protein	R	sp|Q65Z54|YPEL3_ORYLA	Protein yippee-like 3 OS=Oryzias latipes OX=8090 GN=ypel3 PE=3 SV=1
shibanyu_transcript_8051	3.83	3.95	2.58	169.42	229.63	127.26	5.71199	8.4e-48	3.24e-45	*	*	*	*	*	*	*	*	*	*	*	*
shibanyu_transcript_9507	172.25	236.38	253.8	32.29	11.01	4.98	-3.70987	2.26e-06	3.3e-05	AER00227.1	hepcidin [Alphestes immaculatus]	*	*	*	*	*	*	*	*	sp|P82951|HEPC_MORCS	Hepcidin OS=Morone chrysops x Morone saxatilis OX=45352 GN=hamp PE=1 SV=1
shibanyu_transcript_3218	27.14	32.27	33.07	13.76	7.05	6.46	-1.68388	6.33e-05	0.000695834	XP_010744394.1	indoleamine 2,3-dioxygenase 2 [Larimichthys crocea]	GO:0019441(tryptophan catabolic process to kynurenine)	*	GO:0020037(heme binding);GO:0046872(metal ion binding)	K00463|INDO|http://www.genome.jp/dbget-bin/www_bget?ko:K00463	ko00380(Tryptophan metabolism)	*	*	*	sp|Q6ZQW0|I23O2_HUMAN	Indoleamine 2,3-dioxygenase 2 OS=Homo sapiens OX=9606 GN=IDO2 PE=1 SV=4
shibanyu_transcript_1103	0.86	1.07	0.47	57.96	72.51	26.2	6.07976	1.45e-23	1.97e-21	XP_023276705.1	L-2-hydroxyglutarate dehydrogenase, mitochondrial [Seriola lalandi dorsalis]	*	*	GO:0016491(oxidoreductase activity)	K00109|E1.1.99.2|http://www.genome.jp/dbget-bin/www_bget?ko:K00109	ko00650(Butanoate metabolism)	KOG2665	Predicted FAD-dependent oxidoreductase	S	sp|A7MBI3|L2HDH_BOVIN	L-2-hydroxyglutarate dehydrogenase, mitochondrial OS=Bos taurus OX=9913 GN=L2HGDH PE=2 SV=1
shibanyu_transcript_7327	18.46	13.22	18.62	5.52	5.75	3.71	-1.69055	4.76e-08	9e-07	XP_019742663.1	PREDICTED: uncharacterized protein LOC109526083 [Hippocampus comes]	*	*	*	*	*	*	*	*	*	*
shibanyu_transcript_272	3.84	5.29	2.91	223.97	147.14	106.65	5.36885	3.73e-29	7.83e-27	XP_008282380.1	PREDICTED: protein phosphatase PTC7 homolog [Stegastes partitus]	*	*	GO:0046872(metal ion binding);GO:0004721(phosphoprotein phosphatase activity)	K17508|PTC7, PPTC7|http://www.genome.jp/dbget-bin/www_bget?ko:K17508	*	KOG1379	Serine/threonine protein phosphatase	T	sp|Q5U3N5|PPTC7_DANRE	Protein phosphatase PTC7 homolog OS=Danio rerio OX=7955 GN=pptc7 PE=2 SV=1
shibanyu_transcript_1766	7.39	4.1	6.52	33.41	24.86	12.1	2.02596	0.000164365	0.0016541	XP_019950963.1	PREDICTED: uncharacterized protein LOC109634713 [Paralichthys olivaceus]	*	*	*	*	*	*	*	*	*	*
shibanyu_transcript_270	8.67	7.67	6.62	4.04	2.7	3.46	-1.10654	0.000963196	0.00784456	XP_022078036.1	sodium/potassium-transporting ATPase subunit alpha-1 isoform X2 [Acanthochromis polyacanthus]	*	*	*	K01539|ATP1A|http://www.genome.jp/dbget-bin/www_bget?ko:K01539	ko04024(cAMP signaling pathway);ko04022(cGMP - PKG signaling pathway);ko04261(Adrenergic signaling in cardiomyocytes);ko04260(Cardiac muscle contraction);ko04976(Bile secretion);ko04973(Carbohydrate digestion and absorption);ko04971(Gastric acid secretion);ko04978(Mineral absorption);ko04972(Pancreatic secretion);ko04974(Protein digestion and absorption);ko04970(Salivary secretion);ko04911(Insuli…	KOG0203	Na+/K+ ATPase, alpha subunit	P	sp|Q9YH26|AT1A1_OREMO	Sodium/potassium-transporting ATPase subunit alpha-1 OS=Oreochromis mossambicus OX=8127 GN=atp1a1 PE=2 SV=2
shibanyu_transcript_1721	58.15	62.21	68.45	27.75	16.78	13.04	-1.63791	1.74e-05	0.000213993	XP_018525828.1	PREDICTED: LOW QUALITY PROTEIN: dimethylaniline monooxygenase [N-oxide-forming] 5-like [Lates calcarifer]	*	GO:0005789(endoplasmic reticulum membrane)	GO:0050660(flavin adenine dinucleotide binding);GO:0004499(N,N-dimethylaniline monooxygenase activity);GO:0050661(NADP binding)	K00485|FMO|http://www.genome.jp/dbget-bin/www_bget?ko:K00485	ko00982(Drug metabolism - cytochrome P450)	KOG1399	Flavin-containing monooxygenase	Q	sp|Q04799|FMO5_RABIT	Dimethylaniline monooxygenase [N-oxide-forming] 5 OS=Oryctolagus cuniculus OX=9986 GN=FMO5 PE=2 SV=2
shibanyu_transcript_6691	53.08	66.38	64.65	15.73	12.24	10.88	-2.17787	2.99e-21	3.44e-19	XP_026170266.1	cytochrome P450 2C31-like [Mastacembelus armatus]	*	*	*	K17859|CYP2Y|http://www.genome.jp/dbget-bin/www_bget?ko:K17859	*	KOG0156	Cytochrome P450 CYP2 subfamily	Q	sp|O35293|CP2F2_RAT	Cytochrome P450 2F2 OS=Rattus norvegicus OX=10116 GN=Cyp2f2 PE=2 SV=1
shibanyu_transcript_1491	12.53	15.89	0	0	0	0	-11.0695	0.00313785	0.020842	XP_018559149.1	PREDICTED: LOW QUALITY PROTEIN: P3 protein-like [Lates calcarifer]	GO:0055085(transmembrane transport)	GO:0016021(integral component of membrane)	*	K14343|SLC10A3_5|http://www.genome.jp/dbget-bin/www_bget?ko:K14343	*	KOG2718	Na+-bile acid cotransporter	P	sp|P09131|P3_HUMAN	P3 protein OS=Homo sapiens OX=9606 GN=SLC10A3 PE=2 SV=1
shibanyu_transcript_6174	32.18	26.99	0	0	0	0	-10.9535	0.00338522	0.0221647	XP_010732150.2	dihydrolipoyllysine-residue succinyltransferase component of 2-oxoglutarate dehydrogenase complex, mitochondrial [Larimichthys crocea]	GO:0006754(ATP biosynthetic process);GO:0060047(heart contraction);GO:0030097(hemopoiesis);GO:0070584(mitochondrion morphogenesis);GO:0006099(tricarboxylic acid cycle)	GO:0045252(oxoglutarate dehydrogenase complex)	GO:0004149(dihydrolipoyllysine-residue succinyltransferase activity)	K00658|DLST, sucB|http://www.genome.jp/dbget-bin/www_bget?ko:K00658	ko00310(Lysine degradation);ko00020(Citrate cycle (TCA cycle));ko01200(Carbon metabolism)	KOG0559	Dihydrolipoamide succinyltransferase (2-oxoglutarate dehydrogenase, E2 subunit)	C	sp|Q01205|ODO2_RAT	Dihydrolipoyllysine-residue succinyltransferase component of 2-oxoglutarate dehydrogenase complex, mitochondrial OS=Rattus norvegicus OX=10116 GN=Dlst PE=1 SV=2
shibanyu_transcript_2913	74.13	151.63	90.7	165.04	242.14	329.08	1.294	0.00722656	0.04144	XP_018528013.1	PREDICTED: complement C3-like [Lates calcarifer]	*	GO:0005615(extracellular space)	GO:0004866(endopeptidase inhibitor activity)	K03990|C3|http://www.genome.jp/dbget-bin/www_bget?ko:K03990	ko04145(Phagosome);ko04610(Complement and coagulation cascades)	KOG1366	Alpha-macroglobulin	O	sp|P01024|CO3_HUMAN	Complement C3 OS=Homo sapiens OX=9606 GN=C3 PE=1 SV=2
shibanyu_transcript_4864	8.78	9.18	8.04	1.97	2.29	2.23	-1.94748	2.94e-15	1.92e-13	XP_026163264.1	protein ABHD14B isoform X1 [Mastacembelus armatus]	*	*	*	K13706|ABHD14|http://www.genome.jp/dbget-bin/www_bget?ko:K13706	*	*	*	*	sp|Q96IU4|ABHEB_HUMAN	Protein ABHD14B OS=Homo sapiens OX=9606 GN=ABHD14B PE=1 SV=1
shibanyu_transcript_5808	0	0	0	0	0	5.23	20.662	1.26e-07	2.21e-06	AEB31328.1	complement component C3, partial [Epinephelus bruneus]	GO:0006956(complement activation)	GO:0005615(extracellular space)	GO:0004866(endopeptidase inhibitor activity)	K03990|C3|http://www.genome.jp/dbget-bin/www_bget?ko:K03990	ko04145(Phagosome);ko04610(Complement and coagulation cascades)	KOG1366	Alpha-macroglobulin	O	sp|P98093|CO3_ONCMY	Complement C3 (Fragment) OS=Oncorhynchus mykiss OX=8022 GN=c3 PE=1 SV=1
shibanyu_transcript_2092	11.77	15.42	6.72	17.14	56.36	63.32	2.0567	0.00333597	0.0218868	XP_018525673.1	PREDICTED: dimethylaniline monooxygenase [N-oxide-forming] 5-like [Lates calcarifer]	*	GO:0005789(endoplasmic reticulum membrane)	GO:0050660(flavin adenine dinucleotide binding);GO:0004499(N,N-dimethylaniline monooxygenase activity);GO:0050661(NADP binding)	K00485|FMO|http://www.genome.jp/dbget-bin/www_bget?ko:K00485	ko00982(Drug metabolism - cytochrome P450)	KOG1399	Flavin-containing monooxygenase	Q	sp|P49326|FMO5_HUMAN	Dimethylaniline monooxygenase [N-oxide-forming] 5 OS=Homo sapiens OX=9606 GN=FMO5 PE=1 SV=2
shibanyu_transcript_8884	4.95	3.09	5.04	16.25	28.29	40.11	2.78113	6.9e-08	1.27e-06	XP_020494193.1	calponin-3 isoform X1 [Labrus bergylta]	GO:0031032(actomyosin structure organization)	*	GO:0003779(actin binding);GO:0005516(calmodulin binding)	*	*	KOG2046	Calponin	Z	sp|P37397|CNN3_RAT	Calponin-3 OS=Rattus norvegicus OX=10116 GN=Cnn3 PE=1 SV=1
shibanyu_transcript_3273	2.43	2.26	4.62	9.9	10.41	16.41	2.09559	1.86e-06	2.76e-05	XP_026159857.1	alcohol dehydrogenase 1 [Mastacembelus armatus]	*	*	GO:0016491(oxidoreductase activity);GO:0008270(zinc ion binding)	K00121|frmA, ADH5, adhC|http://www.genome.jp/dbget-bin/www_bget?ko:K00121	ko00350(Tyrosine metabolism);ko00010(Glycolysis / Gluconeogenesis);ko00680(Methane metabolism);ko00071(Fatty acid degradation);ko00830(Retinol metabolism);ko01200(Carbon metabolism);ko01220(Degradation of aromatic compounds);ko00625(Chloroalkane and chloroalkene degradation);ko00982(Drug metabolism - cytochrome P450);ko00980(Metabolism of xenobiotics by cytochrome P450);ko00626(Naphthalene degrad…	KOG0022	Alcohol dehydrogenase, class III	Q	sp|P26325|ADH1_GADMC	Alcohol dehydrogenase 1 OS=Gadus morhua subsp. callarias OX=8053 PE=1 SV=1
shibanyu_transcript_7239	6.9	0	0	0	0	0	-21.5726	3.44e-08	6.71e-07	XP_026027281.1	fibrinogen gamma chain [Astatotilapia calliptera]	GO:0072378(blood coagulation, fibrin clot formation);GO:0030168(platelet activation);GO:0051258(protein polymerization)	GO:0005577(fibrinogen complex)	GO:0005102(signaling receptor binding)	K03905|FGG|http://www.genome.jp/dbget-bin/www_bget?ko:K03905	ko04610(Complement and coagulation cascades);ko04611(Platelet activation)	KOG2579	Ficolin and related extracellular proteins	R	sp|P17634|FIBG_XENLA	Fibrinogen gamma chain OS=Xenopus laevis OX=8355 GN=fgg PE=2 SV=1
shibanyu_transcript_4809	4.26	8.12	16.44	0	0	0	-10.1494	3e-12	1.2e-10	XP_023127080.1	T-complex protein 1 subunit beta [Amphiprion ocellaris]	GO:0006457(protein folding)	GO:0005832(chaperonin-containing T-complex)	GO:0005524(ATP binding);GO:0051082(unfolded protein binding)	K09494|CCT2|http://www.genome.jp/dbget-bin/www_bget?ko:K09494	*	KOG0363	Chaperonin complex component, TCP-1 beta subunit (CCT2)	O	sp|P80314|TCPB_MOUSE	T-complex protein 1 subunit beta OS=Mus musculus OX=10090 GN=Cct2 PE=1 SV=4
shibanyu_transcript_6533	15.62	13.39	33.68	61.45	321.61	238.91	3.39829	6.18e-06	8.41e-05	ACO34811.1	acetyl-Coenzyme A acyltransferase [Perca flavescens]	*	*	GO:0016747(transferase activity, transferring acyl groups other than amino-acyl groups)	K07508|ACAA2|http://www.genome.jp/dbget-bin/www_bget?ko:K07508	ko00280(Valine, leucine and isoleucine degradation);ko00071(Fatty acid degradation);ko00062(Fatty acid elongation);ko01212(Fatty acid metabolism)	KOG1391	Acetyl-CoA acetyltransferase	I	sp|Q3T0R7|THIM_BOVIN	3-ketoacyl-CoA thiolase, mitochondrial OS=Bos taurus OX=9913 GN=ACAA2 PE=2 SV=1
shibanyu_transcript_11346	133.52	189.16	125.29	550.21	710.18	585.91	1.96896	2.96e-11	1.01e-09	XP_003976835.1	PREDICTED: RNA 3'-terminal phosphate cyclase-like protein [Takifugu rubripes]	GO:0042254(ribosome biogenesis);GO:0006396(RNA processing)	GO:0005730(nucleolus)	GO:0003824(catalytic activity)	K11108|RCL1|http://www.genome.jp/dbget-bin/www_bget?ko:K11108	ko03008(Ribosome biogenesis in eukaryotes)	KOG3980	RNA 3'-terminal phosphate cyclase	A	sp|Q2KHX8|RCL1_BOVIN	RNA 3'-terminal phosphate cyclase-like protein OS=Bos taurus OX=9913 GN=RCL1 PE=2 SV=1
shibanyu_transcript_629	28.41	16.28	24.92	11.92	5.67	5.67	-1.51192	0.00316745	0.0209952	XP_010741253.2	tyrosine-protein kinase STYK1 isoform X1 [Larimichthys crocea]	*	*	*	K17510|STYK1|http://www.genome.jp/dbget-bin/www_bget?ko:K17510	*	KOG0200	Fibroblast/platelet-derived growth factor receptor and related receptor tyrosine kinases	T	sp|Q6J9G1|STYK1_MOUSE	Tyrosine-protein kinase STYK1 OS=Mus musculus OX=10090 GN=Styk1 PE=2 SV=2
shibanyu_transcript_796	24.16	24.72	29.19	10.73	3.04	4.77	-1.98114	0.000889346	0.00734852	XP_022621034.1	rho guanine nucleotide exchange factor 28-like isoform X5 [Seriola dumerili]	*	*	*	*	*	KOG3520	Predicted guanine nucleotide exchange factor	T	sp|Q8N1W1|ARG28_HUMAN	Rho guanine nucleotide exchange factor 28 OS=Homo sapiens OX=9606 GN=ARHGEF28 PE=1 SV=3
shibanyu_transcript_3985	0	0	62.35	0	0	0	-25.1706	1.18e-10	3.47e-09	XP_022602555.1	inter-alpha-trypsin inhibitor heavy chain H3-like isoform X3 [Seriola dumerili]	*	*	*	*	*	*	*	*	sp|Q9GLY5|ITIH3_RABIT	Inter-alpha-trypsin inhibitor heavy chain H3 OS=Oryctolagus cuniculus OX=9986 GN=ITIH3 PE=2 SV=1
shibanyu_transcript_8962	35.31	53.39	50.86	21.82	17.26	16.23	-1.2705	1.04e-06	1.6e-05	AEM37760.1	myoglobin, partial [Epinephelus bruneus]	*	*	*	*	*	KOG3378	Globins and related hemoproteins	C	sp|Q9DGJ0|MYG_SARCH	Myoglobin OS=Sarda chiliensis OX=8231 GN=mb PE=2 SV=3
shibanyu_transcript_2754	1.14	0.44	0.93	0.03	0.03	0.03	-4.72365	9.53e-06	0.00012356	XP_018554458.1	PREDICTED: LOW QUALITY PROTEIN: serpin H1 [Lates calcarifer]	GO:0031101(fin regeneration)	GO:0005615(extracellular space)	GO:0005518(collagen binding);GO:0004867(serine-type endopeptidase inhibitor activity)	K09501|SERPINH1, HSP47|http://www.genome.jp/dbget-bin/www_bget?ko:K09501	*	KOG2392	Serpin	V	sp|P13731|SERPH_CHICK	Serpin H1 OS=Gallus gallus OX=9031 GN=SERPINH1 PE=1 SV=2
shibanyu_transcript_9275	0	464.71	0	0	0	0	-26.5633	1.05e-11	3.86e-10	AFZ93913.1	NADH dehydrogenase subunit 3, partial (mitochondrion) [Amblyglyphidodon ternatensis]	*	*	*	K02262|COX3|http://www.genome.jp/dbget-bin/www_bget?ko:K02262	ko00190(Oxidative phosphorylation);ko04260(Cardiac muscle contraction)	KOG4664	Cytochrome oxidase subunit III and related proteins	C	sp|Q4JQI1|COX3_TETNG	Cytochrome c oxidase subunit 3 OS=Tetraodon nigroviridis OX=99883 GN=mt-co3 PE=3 SV=1
shibanyu_transcript_98	6.51	6.18	6	18.48	20.11	16.1	1.613	1.45e-20	1.58e-18	XP_019114304.1	extracellular serine/threonine protein kinase FAM20C [Larimichthys crocea]	*	GO:0016021(integral component of membrane)	*	*	*	KOG3829	Uncharacterized conserved protein	S	sp|Q8IXL6|FA20C_HUMAN	Extracellular serine/threonine protein kinase FAM20C OS=Homo sapiens OX=9606 GN=FAM20C PE=1 SV=2
shibanyu_transcript_10089	3.72	6.23	7.5	16.2	19.73	19.86	1.72657	1.66e-08	3.45e-07	*	*	*	*	*	*	*	*	*	*	*	*
shibanyu_transcript_5775	0	1911.99	0	0	0	0	-29.6344	3.32e-14	1.8e-12	XP_010732059.2	alpha-2-HS-glycoprotein [Larimichthys crocea]	*	GO:0005615(extracellular space)	GO:0004869(cysteine-type endopeptidase inhibitor activity)	*	*	*	*	*	sp|P29699|FETUA_MOUSE	Alpha-2-HS-glycoprotein OS=Mus musculus OX=10090 GN=Ahsg PE=1 SV=1
shibanyu_transcript_2392	54.06	49.98	60.19	121.86	115.57	104.41	1.1297	1.31e-17	1.09e-15	AFV39798.1	cyclic-AMP response element-binding protein 2 [Sparus aurata]	GO:0006357(regulation of transcription by RNA polymerase II)	GO:0005737(cytoplasm);GO:0005634(nucleus)	GO:0003700(DNA-binding transcription factor activity)	K04374|ATF4, CREB2|http://www.genome.jp/dbget-bin/www_bget?ko:K04374	ko04210(Apoptosis);ko04214(Apoptosis - fly);ko04137(Mitophagy - animal);ko04010(MAPK signaling pathway);ko04151(PI3K-Akt signaling pathway);ko04668(TNF signaling pathway);ko04022(cGMP - PKG signaling pathway);ko04141(Protein processing in endoplasmic reticulum);ko04211(Longevity regulating pathway - mammal);ko04212(Longevity regulating pathway - worm);ko04261(Adrenergic signaling in cardiomyocyte…	KOG4571	Activating transcription factor 4	K	sp|Q6NW59|ATF4_DANRE	Cyclic AMP-dependent transcription factor ATF-4 OS=Danio rerio OX=7955 GN=atf4 PE=2 SV=1
shibanyu_transcript_8702	17.68	18.82	17.4	5.13	5.04	10.58	-1.32386	0.00398886	0.0252271	XP_003971027.2	PREDICTED: ubiquitin-conjugating enzyme E2 B [Takifugu rubripes]	*	*	GO:0005524(ATP binding);GO:0016740(transferase activity)	*	*	KOG0419	Ubiquitin-protein ligase	O	sp|P49459|UBE2A_HUMAN	Ubiquitin-conjugating enzyme E2 A OS=Homo sapiens OX=9606 GN=UBE2A PE=1 SV=2
shibanyu_transcript_4641	11.79	19.75	14.44	175.04	57.57	76.95	2.83539	1.84e-06	2.73e-05	XP_010779174.1	PREDICTED: DNA damage-inducible transcript 4 protein [Notothenia coriiceps]	GO:0009968(negative regulation of signal transduction)	GO:0005737(cytoplasm)	*	K08270|DDIT4, REDD1|http://www.genome.jp/dbget-bin/www_bget?ko:K08270	ko04140(Autophagy - animal);ko04151(PI3K-Akt signaling pathway);ko04150(mTOR signaling pathway)	*	*	*	sp|Q7T346|DDIT4_DANRE	DNA damage-inducible transcript 4 protein OS=Danio rerio OX=7955 GN=ddit4 PE=2 SV=1
shibanyu_transcript_702	0	0	0	0	0	56.21	25.4172	7.73e-11	2.39e-09	XP_018549132.1	PREDICTED: complement C5 [Lates calcarifer]	*	GO:0005615(extracellular space)	GO:0004866(endopeptidase inhibitor activity)	K03994|C5|http://www.genome.jp/dbget-bin/www_bget?ko:K03994	ko04610(Complement and coagulation cascades)	KOG1366	Alpha-macroglobulin	O	sp|P01031|CO5_HUMAN	Complement C5 OS=Homo sapiens OX=9606 GN=C5 PE=1 SV=4
shibanyu_transcript_7023	3.17	4.01	3.54	12.84	10.02	8.38	1.60613	1.24e-07	2.2e-06	XP_026206158.1	CD276 antigen homolog [Anabas testudineus]	*	*	*	*	*	*	*	*	sp|Q62556|BT1A1_MOUSE	Butyrophilin subfamily 1 member A1 OS=Mus musculus OX=10090 GN=Btn1a1 PE=1 SV=2
shibanyu_transcript_1245	78.42	84.23	72.59	12.27	5.09	24.82	-2.38468	0.000720013	0.0060848	ACJ26846.1	tributyltin binding protein type 2-like protein [Epinephelus coioides]	*	*	*	*	*	*	*	*	sp|Q90WJ7|SXT1_TAKPA	Saxitoxin and tetrodotoxin-binding protein 1 OS=Takifugu pardalis OX=98921 GN=psbp1 PE=1 SV=2
shibanyu_transcript_3250	2.17	1.19	3.29	23.74	38.91	46.91	4.13517	2.46e-15	1.63e-13	XP_023119650.1	eukaryotic translation initiation factor 4E-like [Amphiprion ocellaris]	*	GO:0005737(cytoplasm)	GO:0003743(translation initiation factor activity)	K03259|EIF4E|http://www.genome.jp/dbget-bin/www_bget?ko:K03259	ko04066(HIF-1 signaling pathway);ko04151(PI3K-Akt signaling pathway);ko04150(mTOR signaling pathway);ko03013(RNA transport);ko04211(Longevity regulating pathway - mammal);ko04910(Insulin signaling pathway)	KOG1670	Translation initiation factor 4F, cap-binding subunit (eIF-4E) and related cap-binding proteins	J	sp|P06730|IF4E_HUMAN	Eukaryotic translation initiation factor 4E OS=Homo sapiens OX=9606 GN=EIF4E PE=1 SV=2
shibanyu_transcript_8247	0	0	57.93	0	0	0	-23.9679	8.56e-10	2.19e-08	XP_022602555.1	inter-alpha-trypsin inhibitor heavy chain H3-like isoform X3 [Seriola dumerili]	*	*	*	*	*	*	*	*	*	*
shibanyu_transcript_8111	21.98	21.67	25.75	50.33	58.7	71.84	1.44892	5.44e-10	1.45e-08	ACJ26846.1	tributyltin binding protein type 2-like protein [Epinephelus coioides]	*	*	*	*	*	*	*	*	sp|Q90WJ9|SXT2_TAKPA	Saxitoxin and tetrodotoxin-binding protein 2 OS=Takifugu pardalis OX=98921 GN=psbp2 PE=1 SV=1
shibanyu_transcript_5992	0.56	1.29	1.16	0.31	0.35	0.31	-1.64812	0.00695542	0.0400996	XP_026230243.1	LOW QUALITY PROTEIN: uncharacterized protein CXorf38 homolog [Anabas testudineus]	*	*	*	*	*	*	*	*	sp|Q8TB03|CX038_HUMAN	Uncharacterized protein CXorf38 OS=Homo sapiens OX=9606 GN=CXorf38 PE=1 SV=1
shibanyu_transcript_4238	21.98	22.24	31.89	56.4	90.85	108.87	1.83627	2.78e-07	4.63e-06	XP_018527930.1	PREDICTED: C-type lectin domain family 4 member E-like isoform X2 [Lates calcarifer]	*	GO:0016021(integral component of membrane)	GO:0030246(carbohydrate binding)	*	*	KOG4297	C-type lectin	TV	sp|Q9ULY5|CLC4E_HUMAN	C-type lectin domain family 4 member E OS=Homo sapiens OX=9606 GN=CLEC4E PE=1 SV=1
shibanyu_transcript_396	9.18	6.88	7.04	165.88	168.99	292.34	4.83468	2.35e-30	5.52e-28	AXB74599.1	complement component 7 [Liza haematocheila]	GO:0006956(complement activation)	GO:0005579(membrane attack complex)	*	K03996|C7|http://www.genome.jp/dbget-bin/www_bget?ko:K03996	ko04610(Complement and coagulation cascades)	*	*	*	sp|Q29RQ1|CO7_BOVIN	Complement component C7 OS=Bos taurus OX=9913 GN=C7 PE=2 SV=1
shibanyu_transcript_6577	0	0	2.09	38.68	42.03	44.29	6.1302	0.00232972	0.0162537	AEJ91608.1	angiotensinogen [Oplegnathus fasciatus]	GO:0003081(regulation of systemic arterial blood pressure by renin-angiotensin)	GO:0005615(extracellular space)	*	K09821|AGT|http://www.genome.jp/dbget-bin/www_bget?ko:K09821	ko04270(Vascular smooth muscle contraction);ko04924(Renin secretion);ko04614(Renin-angiotensin system)	KOG2392	Serpin	V	sp|Q3ZEJ6|SPA33_BOVIN	Serpin A3-3 OS=Bos taurus OX=9913 GN=SERPINA3-3 PE=1 SV=2
shibanyu_transcript_4265	25.17	22.95	40.35	0.32	2.98	6.93	-3.0216	0.0055632	0.0335146	*	*	*	*	*	*	*	*	*	*	*	*
shibanyu_transcript_3767	6.03	6.51	7.72	22.65	20.6	22.95	1.78803	1.11e-26	1.94e-24	*	*	*	*	*	*	*	*	*	*	*	*
shibanyu_transcript_5458	22.81	25.42	26.48	48.42	87.19	58.09	1.43319	2.49e-07	4.19e-06	XP_022611314.1	MAPK regulated corepressor interacting protein 2 [Seriola dumerili]	*	*	*	*	*	*	*	*	sp|Q0II70|MCRI2_BOVIN	MAPK regulated corepressor interacting protein 2 OS=Bos taurus OX=9913 GN=MCRIP2 PE=2 SV=1
shibanyu_transcript_10622	0	0	0	3617.61	4688.15	0	28.7698	1.78e-13	8.78e-12	CAG05132.1	unnamed protein product [Tetraodon nigroviridis]	*	*	*	*	*	*	*	*	*	*
shibanyu_transcript_9108	7.87	7.81	5.37	118.61	85.75	29.77	3.51416	7.31e-08	1.33e-06	XP_010793386.1	PREDICTED: diamine acetyltransferase 1-like [Notothenia coriiceps]	*	*	GO:0004145(diamine N-acetyltransferase activity);GO:0008080(N-acetyltransferase activity)	K00657|speG|http://www.genome.jp/dbget-bin/www_bget?ko:K00657	ko04216(Ferroptosis);ko00330(Arginine and proline metabolism)	KOG3216	Diamine acetyltransferase	E	sp|Q8AXL1|SAT1_CHICK	Diamine acetyltransferase 1 OS=Gallus gallus OX=9031 GN=SAT1 PE=2 SV=1
shibanyu_transcript_7198	15.17	21.25	28.32	7.77	8.31	11.29	-1.1568	0.000399287	0.00364571	XP_018516524.1	PREDICTED: sodium/potassium-transporting ATPase subunit alpha-1 [Lates calcarifer]	*	*	*	K01539|ATP1A|http://www.genome.jp/dbget-bin/www_bget?ko:K01539	ko04024(cAMP signaling pathway);ko04022(cGMP - PKG signaling pathway);ko04261(Adrenergic signaling in cardiomyocytes);ko04260(Cardiac muscle contraction);ko04976(Bile secretion);ko04973(Carbohydrate digestion and absorption);ko04971(Gastric acid secretion);ko04978(Mineral absorption);ko04972(Pancreatic secretion);ko04974(Protein digestion and absorption);ko04970(Salivary secretion);ko04911(Insuli…	KOG0203	Na+/K+ ATPase, alpha subunit	P	sp|Q9YH26|AT1A1_OREMO	Sodium/potassium-transporting ATPase subunit alpha-1 OS=Oreochromis mossambicus OX=8127 GN=atp1a1 PE=2 SV=2
shibanyu_transcript_4216	21.05	0	20.16	0	0	0	-10.8636	0.0034324	0.0223976	XP_010728080.2	pollen-specific leucine-rich repeat extensin-like protein 1 [Larimichthys crocea]	*	*	*	*	*	*	*	*	*	*
shibanyu_transcript_4567	0	4210.82	8063.26	0	0	0	-30	1.6e-14	9.11e-13	XP_018532776.1	PREDICTED: alpha-2-HS-glycoprotein-like [Lates calcarifer]	*	GO:0005615(extracellular space)	GO:0004869(cysteine-type endopeptidase inhibitor activity)	*	*	*	*	*	sp|P80191|FETUA_RABIT	Alpha-2-HS-glycoprotein (Fragment) OS=Oryctolagus cuniculus OX=9986 GN=AHSG PE=1 SV=2
shibanyu_transcript_1464	12.56	9.96	14.83	92.77	70.32	31.5	2.45099	1.1e-06	1.68e-05	XP_019950963.1	PREDICTED: uncharacterized protein LOC109634713 [Paralichthys olivaceus]	*	*	*	*	*	*	*	*	*	*
shibanyu_transcript_1559	5.02	9.84	10.56	11.56	23.21	54.88	1.93361	0.00853172	0.0473216	XP_018518448.1	PREDICTED: LOW QUALITY PROTEIN: 78 kDa glucose-regulated protein [Lates calcarifer]	*	*	GO:0005524(ATP binding)	K09490|HSPA5, BIP|http://www.genome.jp/dbget-bin/www_bget?ko:K09490	ko03060(Protein export);ko04141(Protein processing in endoplasmic reticulum);ko04918(Thyroid hormone synthesis)	KOG0100	Molecular chaperones GRP78/BiP/KAR2, HSP70 superfamily	O	sp|Q90593|BIP_CHICK	Endoplasmic reticulum chaperone BiP OS=Gallus gallus OX=9031 GN=HSPA5 PE=1 SV=1
shibanyu_transcript_10408	20.11	23.07	20.84	8.87	6.38	13.52	-1.11694	0.00759382	0.0432377	*	*	*	*	*	*	*	*	*	*	*	*
shibanyu_transcript_9665	30.89	33.95	42.95	75.13	73.02	70.42	1.08011	2.38e-15	1.58e-13	XP_018528331.1	PREDICTED: THO complex subunit 4 [Lates calcarifer]	*	*	GO:0003723(RNA binding)	K12881|THOC4, ALY|http://www.genome.jp/dbget-bin/www_bget?ko:K12881	ko03040(Spliceosome);ko03013(RNA transport);ko03015(mRNA surveillance pathway)	KOG0533	RRM motif-containing protein	A	sp|B5FXN8|THOC4_TAEGU	THO complex subunit 4 OS=Taeniopygia guttata OX=59729 GN=ALYREF PE=2 SV=1
shibanyu_transcript_1548	15.09	21.59	15.92	30.18	43.57	38.27	1.15467	3.08e-05	0.000365602	BAM36362.1	coagulin factor II [Oplegnathus fasciatus]	GO:0006953(acute-phase response);GO:0007596(blood coagulation)	GO:0005576(extracellular region)	GO:0005509(calcium ion binding);GO:0004252(serine-type endopeptidase activity)	K01313|F2|http://www.genome.jp/dbget-bin/www_bget?ko:K01313	ko04810(Regulation of actin cytoskeleton);ko04080(Neuroactive ligand-receptor interaction);ko04610(Complement and coagulation cascades)	*	*	*	sp|Q19AZ8|THRB_PIG	Prothrombin OS=Sus scrofa OX=9823 GN=F2 PE=2 SV=1
shibanyu_transcript_6152	15.93	14.81	22.8	26.73	49.74	49.87	1.31537	0.0003541	0.00326713	*	*	*	*	*	*	*	*	*	*	*	*
shibanyu_transcript_346	0.6	0.88	0.79	21.12	16.95	6.35	4.37327	1.79e-14	1e-12	XP_026203922.1	tribbles homolog 3-like [Anabas testudineus]	GO:0001947(heart looping)	*	GO:0005524(ATP binding);GO:0004672(protein kinase activity);GO:0003714(transcription corepressor activity)	K19518|TRIB3|http://www.genome.jp/dbget-bin/www_bget?ko:K19518	*	KOG0583	Serine/threonine protein kinase	T	sp|Q0VCE3|TRIB3_BOVIN	Tribbles homolog 3 OS=Bos taurus OX=9913 GN=TRIB3 PE=2 SV=1
shibanyu_transcript_3135	0.23	0.46	1.19	7.73	7.16	10.08	3.90251	4.17e-09	9.46e-08	XP_023279912.1	fibrinogen beta chain [Seriola lalandi dorsalis]	GO:0030168(platelet activation);GO:0051258(protein polymerization);GO:0072378(blood coagulation, fibrin clot formation)	GO:0005577(fibrinogen complex)	GO:0005102(signaling receptor binding)	K03904|FGB|http://www.genome.jp/dbget-bin/www_bget?ko:K03904	ko04610(Complement and coagulation cascades);ko04611(Platelet activation)	KOG2579	Ficolin and related extracellular proteins	R	sp|P02675|FIBB_HUMAN	Fibrinogen beta chain OS=Homo sapiens OX=9606 GN=FGB PE=1 SV=2
shibanyu_transcript_5001	0	0	0	0.02	44.3	0	23.2998	2.47e-09	5.77e-08	*	*	*	*	*	*	*	*	*	*	*	*
shibanyu_transcript_1466	1.53	6.18	18.19	111.31	79.11	150.84	3.89663	2.09e-05	0.000254686	ALJ92403.1	complement component C9 [Epinephelus coioides]	GO:0001906(cell killing);GO:0006957(complement activation, alternative pathway);GO:0006958(complement activation, classical pathway);GO:0019835(cytolysis);GO:0051260(protein homooligomerization)	GO:0005615(extracellular space);GO:0005579(membrane attack complex);GO:0044218(other organism cell membrane);GO:0005886(plasma membrane)	*	K04000|C9|http://www.genome.jp/dbget-bin/www_bget?ko:K04000	ko04610(Complement and coagulation cascades)	*	*	*	sp|P79755|CO9_TAKRU	Complement component C9 OS=Takifugu rubripes OX=31033 GN=c9 PE=3 SV=1
shibanyu_transcript_6499	0	0	0	0	12.06	0	21.528	3.62e-08	7.02e-07	XP_019115274.2	UTP--glucose-1-phosphate uridylyltransferase isoform X1 [Larimichthys crocea]	GO:0006011(UDP-glucose metabolic process)	*	GO:0003983(UTP:glucose-1-phosphate uridylyltransferase activity)	K00963|UGP2, galU, galF|http://www.genome.jp/dbget-bin/www_bget?ko:K00963	ko00520(Amino sugar and nucleotide sugar metabolism);ko00052(Galactose metabolism);ko00040(Pentose and glucuronate interconversions);ko00500(Starch and sucrose metabolism)	KOG2638	UDP-glucose pyrophosphorylase	G	sp|O35156|UGPA_CRIGR	UTP--glucose-1-phosphate uridylyltransferase OS=Cricetulus griseus OX=10029 GN=UGP2 PE=2 SV=3
shibanyu_transcript_2624	3.42	6.2	3.46	81.67	230.72	121.13	5.09675	4.15e-20	4.21e-18	XP_018517332.1	PREDICTED: 1,25-dihydroxyvitamin D(3) 24-hydroxylase, mitochondrial [Lates calcarifer]	*	*	GO:0020037(heme binding);GO:0005506(iron ion binding);GO:0004497(monooxygenase activity);GO:0016705(oxidoreductase activity, acting on paired donors, with incorporation or reduction of molecular oxygen)	K07436|CYP24A1|http://www.genome.jp/dbget-bin/www_bget?ko:K07436	ko00100(Steroid biosynthesis)	KOG0159	Cytochrome P450 CYP11/CYP12/CYP24/CYP27 subfamilies	Q	sp|Q07973|CP24A_HUMAN	1,25-dihydroxyvitamin D(3) 24-hydroxylase, mitochondrial OS=Homo sapiens OX=9606 GN=CYP24A1 PE=1 SV=2
shibanyu_transcript_852	4.16	9.54	4.34	365.24	289.71	191.19	5.61718	6.38e-26	1.1e-23	PWA17025.1	hypothetical protein CCH79_00013265 [Gambusia affinis]	*	GO:0016021(integral component of membrane);GO:0005743(mitochondrial inner membrane)	GO:0005509(calcium ion binding);GO:0022857(transmembrane transporter activity)	K14684|SLC25A23S|http://www.genome.jp/dbget-bin/www_bget?ko:K14684	*	KOG0036	Predicted mitochondrial carrier protein	F	sp|Q6NYZ6|SCM2A_DANRE	Calcium-binding mitochondrial carrier protein SCaMC-2-A OS=Danio rerio OX=7955 GN=slc25a25a PE=2 SV=1
shibanyu_transcript_1526	10.16	18.9	16.35	50.14	60.56	80.53	2.16472	5.15e-09	1.15e-07	ARQ82850.1	interleukin 6 receptor [Epinephelus coioides]	*	*	*	K05055|IL6R|http://www.genome.jp/dbget-bin/www_bget?ko:K05055	ko04066(HIF-1 signaling pathway);ko04630(Jak-STAT signaling pathway);ko04151(PI3K-Akt signaling pathway);ko04060(Cytokine-cytokine receptor interaction);ko04640(Hematopoietic cell lineage);ko04659(Th17 cell differentiation)	*	*	*	sp|O18796|IL6RA_PIG	Interleukin-6 receptor subunit alpha OS=Sus scrofa OX=9823 GN=IL6R PE=2 SV=2
shibanyu_transcript_6201	0	0	191.56	0	0	0	-26.2384	1.87e-11	6.53e-10	*	*	*	*	*	*	*	*	*	*	*	*
shibanyu_transcript_1009	30.65	30.42	30.27	70.26	66	75.47	1.28506	2.99e-13	1.44e-11	XP_018958659.1	PREDICTED: THO complex subunit 4-like [Cyprinus carpio]	*	*	GO:0003723(RNA binding)	K12881|THOC4, ALY|http://www.genome.jp/dbget-bin/www_bget?ko:K12881	ko03040(Spliceosome);ko03013(RNA transport);ko03015(mRNA surveillance pathway)	KOG0533	RRM motif-containing protein	A	sp|B5FXN8|THOC4_TAEGU	THO complex subunit 4 OS=Taeniopygia guttata OX=59729 GN=ALYREF PE=2 SV=1
shibanyu_transcript_10576	0	0	0	18.93	2.67	184.19	10.6365	1.28e-05	0.000161876	AEW43726.1	transferrin [Epinephelus coioides]	GO:0006811(ion transport);GO:0055072(iron ion homeostasis)	GO:0005615(extracellular space)	GO:0046872(metal ion binding)	K14736|TF|http://www.genome.jp/dbget-bin/www_bget?ko:K14736	ko04216(Ferroptosis);ko04066(HIF-1 signaling pathway);ko04978(Mineral absorption)	*	*	*	sp|P80426|TRFE1_SALSA	Serotransferrin-1 OS=Salmo salar OX=8030 GN=tf1 PE=1 SV=1
shibanyu_transcript_5260	23	52.93	25.93	400.99	455.05	55.79	3.20079	0.000322647	0.00301439	XP_018541893.1	PREDICTED: uncharacterized protein LOC108889753 [Lates calcarifer]	*	*	*	*	*	*	*	*	*	*
shibanyu_transcript_5235	22.92	49.41	26.74	15.93	14.08	11.66	-1.18782	0.00564405	0.0339528	XP_010732836.2	monoacylglycerol lipase ABHD12-like [Larimichthys crocea]	*	GO:0016021(integral component of membrane)	*	K13704|ABHD12|http://www.genome.jp/dbget-bin/www_bget?ko:K13704	*	KOG1552	Predicted alpha/beta hydrolase	R	sp|Q08C93|ABD12_DANRE	Monoacylglycerol lipase ABHD12 OS=Danio rerio OX=7955 GN=abhd12 PE=2 SV=1
shibanyu_transcript_5091	8.27	22	2.39	201.96	93.97	82.78	3.57752	0.00018726	0.00185739	XP_018520237.1	PREDICTED: transcription factor jun-B-like isoform X1 [Lates calcarifer]	GO:0051726(regulation of cell cycle);GO:0006357(regulation of transcription by RNA polymerase II);GO:0060047(heart contraction);GO:0001945(lymph vessel development)	GO:0005634(nucleus)	GO:0003677(DNA binding);GO:0003700(DNA-binding transcription factor activity)	K09028|JUNB|http://www.genome.jp/dbget-bin/www_bget?ko:K09028	ko04668(TNF signaling pathway);ko04380(Osteoclast differentiation)	KOG0837	Transcriptional activator of the JUN family	K	sp|P79703|JUNB_CYPCA	Transcription factor jun-B OS=Cyprinus carpio OX=7962 GN=junb PE=2 SV=1
shibanyu_transcript_3042	4.38	4.12	2.59	31.6	49.87	46.4	3.57423	3.37e-18	2.93e-16	BAM36362.1	coagulin factor II [Oplegnathus fasciatus]	GO:0006953(acute-phase response);GO:0007596(blood coagulation)	GO:0005576(extracellular region)	GO:0005509(calcium ion binding);GO:0004252(serine-type endopeptidase activity)	K01313|F2|http://www.genome.jp/dbget-bin/www_bget?ko:K01313	ko04810(Regulation of actin cytoskeleton);ko04080(Neuroactive ligand-receptor interaction);ko04610(Complement and coagulation cascades)	*	*	*	sp|P00734|THRB_HUMAN	Prothrombin OS=Homo sapiens OX=9606 GN=F2 PE=1 SV=2
shibanyu_transcript_1756	0	0	0	0	0	108.26	25.1295	1.26e-10	3.69e-09	ADP76803.1	plasminogen [Epinephelus coioides]	GO:0007596(blood coagulation);GO:0042730(fibrinolysis);GO:0048771(tissue remodeling)	GO:0005576(extracellular region)	GO:0004252(serine-type endopeptidase activity)	K01315|PLG|http://www.genome.jp/dbget-bin/www_bget?ko:K01315	ko04080(Neuroactive ligand-receptor interaction);ko04610(Complement and coagulation cascades)	*	*	*	sp|Q5R8X6|PLMN_PONAB	Plasminogen OS=Pongo abelii OX=9601 GN=PLG PE=2 SV=1
shibanyu_transcript_5887	6.6	4.81	5.2	16.24	15.96	22.78	1.78891	2.98e-07	4.95e-06	XP_019956720.1	PREDICTED: E3 ubiquitin-protein ligase RBBP6-like [Paralichthys olivaceus]	*	*	*	K10624|RBBP6|http://www.genome.jp/dbget-bin/www_bget?ko:K10624	*	*	*	*	*	*
shibanyu_transcript_5237	0	0	0	0	0	11	21.8767	2.17e-08	4.44e-07	XP_018535593.1	PREDICTED: LOW QUALITY PROTEIN: inter-alpha-trypsin inhibitor heavy chain H3-like [Lates calcarifer]	*	*	*	*	*	*	*	*	sp|Q9GLY5|ITIH3_RABIT	Inter-alpha-trypsin inhibitor heavy chain H3 OS=Oryctolagus cuniculus OX=9986 GN=ITIH3 PE=2 SV=1
shibanyu_transcript_4150	0	0	512.28	0	0	0	-28.1079	6.26e-13	2.85e-11	XP_022613554.1	selenoprotein P [Seriola dumerili]	*	*	*	*	*	*	*	*	sp|Q98SV1|SELPA_DANRE	Selenoprotein Pa OS=Danio rerio OX=7955 GN=sepp1a PE=1 SV=3
shibanyu_transcript_6591	322.7	430.04	315.58	146.57	86.8	99.22	-1.61944	7.59e-06	0.000101214	AFM90163.1	hypothetical protein [Callorhinchus milii]	*	*	*	*	*	*	*	*	*	*
shibanyu_transcript_2365	2.96	2.03	4.2	13.58	11.26	4.65	1.76361	0.00151559	0.0113917	XP_010731506.2	phospholipid phosphatase 1 [Larimichthys crocea]	GO:0006629(lipid metabolic process)	GO:0016021(integral component of membrane);GO:0005886(plasma membrane)	GO:0008195(phosphatidate phosphatase activity)	K01080|PPAP2|http://www.genome.jp/dbget-bin/www_bget?ko:K01080	ko04072(Phospholipase D signaling pathway);ko00565(Ether lipid metabolism);ko00561(Glycerolipid metabolism);ko00564(Glycerophospholipid metabolism);ko00600(Sphingolipid metabolism);ko04975(Fat digestion and absorption);ko04666(Fc gamma R-mediated phagocytosis)	KOG3030	Lipid phosphate phosphatase and related enzymes of the PAP2 family	I	sp|O14494|PLPP1_HUMAN	Phospholipid phosphatase 1 OS=Homo sapiens OX=9606 GN=PLPP1 PE=1 SV=1
shibanyu_transcript_8616	4.64	7.44	5.28	84.93	73.84	56.76	3.70077	5.84e-29	1.2e-26	*	*	*	*	*	*	*	*	*	*	*	*
shibanyu_transcript_6303	28.04	43.38	3.71	425.32	329.3	248.78	3.75233	8.58e-05	0.000910736	BAM36375.1	CCAAT/enhancer binding protein delta2 protein [Oplegnathus fasciatus]	*	GO:0005634(nucleus)	GO:0003677(DNA binding);GO:0003700(DNA-binding transcription factor activity)	K10050|CEBPD|http://www.genome.jp/dbget-bin/www_bget?ko:K10050	*	KOG3119	Basic region leucine zipper transcription factor	K	sp|Q00322|CEBPD_MOUSE	CCAAT/enhancer-binding protein delta OS=Mus musculus OX=10090 GN=Cebpd PE=1 SV=2
shibanyu_transcript_888	5.4	10.54	12.41	30.23	19.13	24.74	1.49596	0.000316829	0.00296291	XP_019115031.2	AN1-type zinc finger protein 5 isoform X1 [Larimichthys crocea]	*	*	GO:0003677(DNA binding);GO:0008270(zinc ion binding)	*	*	KOG3173	Predicted Zn-finger protein	R	sp|O76080|ZFAN5_HUMAN	AN1-type zinc finger protein 5 OS=Homo sapiens OX=9606 GN=ZFAND5 PE=1 SV=1
shibanyu_transcript_1971	83.21	62.27	57.36	173.53	385.57	159.97	1.85208	0.000170463	0.00170835	XP_018556681.1	PREDICTED: glycerol-3-phosphate dehydrogenase [NAD(+)], cytoplasmic [Lates calcarifer]	*	*	*	K00006|GPD1|http://www.genome.jp/dbget-bin/www_bget?ko:K00006	ko04011(MAPK signaling pathway - yeast);ko00564(Glycerophospholipid metabolism)	KOG2711	Glycerol-3-phosphate dehydrogenase/dihydroxyacetone 3-phosphate reductase	C	sp|O57656|GPDA_TAKRU	Glycerol-3-phosphate dehydrogenase [NAD(+)], cytoplasmic OS=Takifugu rubripes OX=31033 GN=gpd1 PE=3 SV=1
shibanyu_transcript_3840	0	0	4.84	0	0	0	-21.7749	2.55e-08	5.13e-07	XP_008279889.1	PREDICTED: collagenase 3-like [Stegastes partitus]	GO:0030574(collagen catabolic process)	GO:0031012(extracellular matrix)	GO:0004222(metalloendopeptidase activity);GO:0008270(zinc ion binding)	K01394|MMP3|http://www.genome.jp/dbget-bin/www_bget?ko:K01394	ko04668(TNF signaling pathway);ko04657(IL-17 signaling pathway)	KOG1565	Gelatinase A and related matrix metalloproteases	OW	sp|P45452|MMP13_HUMAN	Collagenase 3 OS=Homo sapiens OX=9606 GN=MMP13 PE=1 SV=1
shibanyu_transcript_2519	1.91	5.15	1.84	81.98	38.59	13.25	3.96926	6.19e-06	8.41e-05	XP_018526458.1	PREDICTED: insulin-like growth factor-binding protein 1 [Lates calcarifer]	GO:0008285(negative regulation of cell population proliferation);GO:0031099(regeneration);GO:0001666(response to hypoxia)	GO:0005737(cytoplasm);GO:0005576(extracellular region)	GO:0031994(insulin-like growth factor I binding);GO:0031995(insulin-like growth factor II binding)	*	*	*	*	*	sp|P24591|IBP1_BOVIN	Insulin-like growth factor-binding protein 1 OS=Bos taurus OX=9913 GN=IGFBP1 PE=2 SV=2
shibanyu_transcript_658	56.99	33.94	61.43	8.51	12.7	16.16	-1.94872	5.33e-06	7.36e-05	XP_022602558.1	inter-alpha-trypsin inhibitor heavy chain H3-like isoform X6 [Seriola dumerili]	*	*	*	*	*	*	*	*	sp|Q9GLY5|ITIH3_RABIT	Inter-alpha-trypsin inhibitor heavy chain H3 OS=Oryctolagus cuniculus OX=9986 GN=ITIH3 PE=2 SV=1
shibanyu_transcript_4301	85.17	71.24	117.3	200.48	211.08	176.86	1.18364	4.82e-08	9.08e-07	ACL98129.1	hyperosmotic glycine rich protein [Epinephelus coioides]	*	*	*	K13195|CIRBP|http://www.genome.jp/dbget-bin/www_bget?ko:K13195	*	KOG0118	FOG: RRM domain	R	sp|Q9PTX2|CIRBP_LITCT	Cold-inducible RNA-binding protein OS=Lithobates catesbeiana OX=8400 GN=cirbp PE=2 SV=1
shibanyu_transcript_233	1.53	1.16	0.81	85.9	123.79	33.66	6.14666	7.57e-22	9.14e-20	XP_022058527.1	PRELI domain containing protein 3B-like [Acanthochromis polyacanthus]	*	GO:0005758(mitochondrial intermembrane space)	*	*	*	KOG3336	Predicted member of the intramitochondrial sorting protein family	U	sp|Q4R5S9|PLD3B_MACFA	PRELI domain containing protein 3B OS=Macaca fascicularis OX=9541 GN=PRELID3B PE=2 SV=1
shibanyu_transcript_8402	389.74	431.56	557.88	220.16	263.28	143.05	-1.07866	0.000180345	0.00179805	ACL98114.1	retinol-binding protein, partial [Epinephelus coioides]	GO:0001889(liver development);GO:0032526(response to retinoic acid)	*	GO:0005501(retinoid binding);GO:0034632(retinol transmembrane transporter activity)	K18271|RBP4|http://www.genome.jp/dbget-bin/www_bget?ko:K18271	*	*	*	*	sp|P24774|RET4A_ONCMY	Retinol-binding protein 4-A OS=Oncorhynchus mykiss OX=8022 GN=rbp4a PE=1 SV=2
shibanyu_transcript_198	106.84	0	0	0	0	0	-27.4958	1.95e-12	8.12e-11	XP_022621491.1	apolipoprotein B-100-like [Seriola dumerili]	*	*	*	K14462|APOB|http://www.genome.jp/dbget-bin/www_bget?ko:K14462	ko04975(Fat digestion and absorption);ko04977(Vitamin digestion and absorption)	KOG4338	Predicted lipoprotein	I	sp|P04114|APOB_HUMAN	Apolipoprotein B-100 OS=Homo sapiens OX=9606 GN=APOB PE=1 SV=2
shibanyu_transcript_9023	26.81	32.92	0	0	0	0	-9.79498	0.00698222	0.0402061	XP_019732963.1	PREDICTED: ATP synthase subunit beta, mitochondrial [Hippocampus comes]	GO:0015986(ATP synthesis coupled proton transport)	GO:0045261(proton-transporting ATP synthase complex, catalytic core F(1))	GO:0005524(ATP binding);GO:0046933(proton-transporting ATP synthase activity, rotational mechanism)	K02133|ATPeF1B, ATP5B, ATP2|http://www.genome.jp/dbget-bin/www_bget?ko:K02133	ko00190(Oxidative phosphorylation)	KOG1350	F0F1-type ATP synthase, beta subunit	C	sp|Q9PTY0|ATPB_CYPCA	ATP synthase subunit beta, mitochondrial OS=Cyprinus carpio OX=7962 GN=ATP5F1B PE=2 SV=1
shibanyu_transcript_880	13.12	15.3	18.71	7.95	5.87	5.43	-1.20586	9.91e-07	1.53e-05	ROJ78947.1	Serine/threonine-protein phosphatase PP1-beta catalytic subunit [Anabarilius grahami]	*	*	GO:0046872(metal ion binding);GO:0004721(phosphoprotein phosphatase activity)	K06269|PPP1C|http://www.genome.jp/dbget-bin/www_bget?ko:K06269	ko04113(Meiosis - yeast);ko04114(Oocyte meiosis);ko04810(Regulation of actin cytoskeleton);ko04510(Focal adhesion);ko04390(Hippo signaling pathway);ko04024(cAMP signaling pathway);ko04022(cGMP - PKG signaling pathway);ko03015(mRNA surveillance pathway);ko04261(Adrenergic signaling in cardiomyocytes);ko04270(Vascular smooth muscle contraction);ko04910(Insulin signaling pathway);ko04921(Oxytocin si…	KOG0374	Serine/threonine specific protein phosphatase PP1, catalytic subunit	TR	sp|Q6GQL2|PP1B_XENLA	Serine/threonine-protein phosphatase PP1-beta catalytic subunit OS=Xenopus laevis OX=8355 GN=ppp1cb PE=2 SV=1
shibanyu_transcript_2371	23.13	57.4	27.47	15.23	12.08	10.83	-1.43377	0.00385169	0.0245202	XP_019134019.1	probable imidazolonepropionase [Larimichthys crocea]	*	*	*	K01468|hutI, AMDHD1|http://www.genome.jp/dbget-bin/www_bget?ko:K01468	ko00340(Histidine metabolism)	KOG3968	Atrazine chlorohydrolase/guanine deaminase	FQ	sp|Q7SXK5|HUTI_DANRE	Probable imidazolonepropionase OS=Danio rerio OX=7955 GN=amdhd1 PE=2 SV=2
shibanyu_transcript_10169	0.31	0.91	3.64	0	98.26	113.82	5.67497	0.00739041	0.0423042	XP_018532774.1	PREDICTED: complement factor H-like [Lates calcarifer]	*	*	*	*	*	*	*	*	*	*
shibanyu_transcript_7913	0	9.47	0	0	0	0	-21.71	2.81e-08	5.6e-07	XP_022609579.1	uncharacterized protein LOC111228071 isoform X2 [Seriola dumerili]	*	*	*	*	*	*	*	*	*	*
shibanyu_transcript_10667	242.78	363.08	245.05	35.54	69.02	89.6	-2.11401	1.32e-05	0.000166196	*	*	*	*	*	*	*	*	*	*	*	*
shibanyu_transcript_4763	25.1	27.71	35.76	16.01	13.85	6.54	-1.21321	0.00410788	0.025888	XP_018539534.1	PREDICTED: protein FAM57A-like isoform X1 [Lates calcarifer]	*	GO:0016021(integral component of membrane)	*	*	*	KOG4561	Uncharacterized conserved protein, contains TBC domain	TR	sp|Q8TBR7|FA57A_HUMAN	Protein FAM57A OS=Homo sapiens OX=9606 GN=FAM57A PE=1 SV=2
shibanyu_transcript_6170	0	0	429.06	0	0	0	-27.3493	2.55e-12	1.04e-10	AJW65884.1	Hyaluronic acid binding protein 2 [Sparus aurata]	*	GO:0005576(extracellular region)	GO:0004252(serine-type endopeptidase activity)	K08648|HABP2|http://www.genome.jp/dbget-bin/www_bget?ko:K08648	*	KOG3627	Trypsin	E	sp|Q8K0D2|HABP2_MOUSE	Hyaluronan-binding protein 2 OS=Mus musculus OX=10090 GN=Habp2 PE=1 SV=2
shibanyu_transcript_10703	164.08	206.85	259.16	381.39	355.05	669.54	1.18919	0.00212095	0.0150954	*	*	*	*	*	*	*	*	*	*	*	*
shibanyu_transcript_10343	0	0	286.99	0	0	0	-25.0527	1.43e-10	4.19e-09	ADG29137.1	alpha-2-macroglobulin, partial [Epinephelus coioides]	*	*	*	K03910|A2M|http://www.genome.jp/dbget-bin/www_bget?ko:K03910	ko04610(Complement and coagulation cascades)	KOG1366	Alpha-macroglobulin	O	sp|P20742|PZP_HUMAN	Pregnancy zone protein OS=Homo sapiens OX=9606 GN=PZP PE=1 SV=4
shibanyu_transcript_5854	65.45	134.66	57.8	9.6	3.88	2.12	-3.9954	2.28e-07	3.86e-06	*	*	*	*	*	*	*	*	*	*	*	*
shibanyu_transcript_2592	0	0	0	89.19	98.59	0	13.1934	0.000732724	0.00617061	XP_020505675.1	cytochrome P450 2J2-like [Labrus bergylta]	*	*	*	*	*	KOG0156	Cytochrome P450 CYP2 subfamily	Q	sp|P51589|CP2J2_HUMAN	Cytochrome P450 2J2 OS=Homo sapiens OX=9606 GN=CYP2J2 PE=1 SV=2
shibanyu_transcript_1460	2.62	4.49	2.81	16.95	9.53	14.4	2.12157	1.26e-06	1.92e-05	XP_022612780.1	chromobox protein homolog 8-like [Seriola dumerili]	*	GO:0035102(PRC1 complex)	*	K11454|CBX7|http://www.genome.jp/dbget-bin/www_bget?ko:K11454	*	KOG2748	Uncharacterized conserved protein, contains chromo domain	B	sp|O95931|CBX7_HUMAN	Chromobox protein homolog 7 OS=Homo sapiens OX=9606 GN=CBX7 PE=1 SV=1
shibanyu_transcript_397	20.29	31.77	24.66	60.29	94.5	53.58	1.50209	5.95e-06	8.11e-05	ANN87793.1	signal transducer and activator of transcription 2 [Oplegnathus fasciatus]	GO:0007165(signal transduction)	GO:0005737(cytoplasm);GO:0005634(nucleus)	GO:0003677(DNA binding);GO:0003700(DNA-binding transcription factor activity)	K04692|STAT3|http://www.genome.jp/dbget-bin/www_bget?ko:K04692	ko04217(Necroptosis);ko04550(Signaling pathways regulating pluripotency of stem cells);ko04068(FoxO signaling pathway);ko04066(HIF-1 signaling pathway);ko04630(Jak-STAT signaling pathway);ko04920(Adipocytokine signaling pathway);ko04917(Prolactin signaling pathway);ko04062(Chemokine signaling pathway);ko04659(Th17 cell differentiation)	KOG3667	STAT protein	KT	sp|P42224|STAT1_HUMAN	Signal transducer and activator of transcription 1-alpha/beta OS=Homo sapiens OX=9606 GN=STAT1 PE=1 SV=2
shibanyu_transcript_282	15.8	17.55	20.71	27.56	55.01	52.3	1.39575	8.04e-05	0.00086301	ATA63307.1	catenin beta 1 [Siniperca chuatsi]	GO:0007155(cell adhesion)	*	GO:0045296(cadherin binding)	K02105|CTNNB1|http://www.genome.jp/dbget-bin/www_bget?ko:K02105	ko04520(Adherens junction);ko04510(Focal adhesion);ko04550(Signaling pathways regulating pluripotency of stem cells);ko04390(Hippo signaling pathway);ko04015(Rap1 signaling pathway);ko04310(Wnt signaling pathway);ko04916(Melanogenesis);ko04919(Thyroid hormone signaling pathway);ko04670(Leukocyte transendothelial migration)	KOG4203	Armadillo/beta-Catenin/plakoglobin	TZ	sp|F1QGH7|CTNB1_DANRE	Catenin beta-1 OS=Danio rerio OX=7955 GN=ctnnb1 PE=1 SV=1
shibanyu_transcript_9976	3.77	4.28	3.79	25.83	17.12	15.21	2.35189	3.89e-09	8.94e-08	XP_010776266.1	PREDICTED: uncharacterized protein LOC104951330 [Notothenia coriiceps]	*	*	GO:0016715(oxidoreductase activity, acting on paired donors, with incorporation or reduction of molecular oxygen, reduced ascorbate as one donor, and incorporation of one atom of oxygen)	*	*	*	*	*	*	*
shibanyu_transcript_4604	2.97	3.72	2.48	163.74	218.37	135.31	5.88015	3.08e-72	1.75e-69	*	*	*	*	*	*	*	*	*	*	*	*
shibanyu_transcript_8834	1.02	1.74	0.86	2.5	3.42	3.48	1.48275	0.00285346	0.0193255	XP_017273454.1	ubiquitin-fold modifier 1 [Kryptolebias marmoratus]	GO:0071569(protein ufmylation)	*	*	K12162|UFM1|http://www.genome.jp/dbget-bin/www_bget?ko:K12162	*	KOG3483	Uncharacterized conserved protein	S	sp|C1BJ98|UFM1_OSMMO	Ubiquitin-fold modifier 1 OS=Osmerus mordax OX=8014 GN=ufm1 PE=3 SV=1
shibanyu_transcript_1609	18.41	15.93	27.2	35.21	47.7	35.78	1.02874	5.91e-05	0.000654753	XP_022051217.1	KH domain-containing, RNA-binding, signal transduction-associated protein 1-like isoform X2 [Acanthochromis polyacanthus]	*	*	GO:0003723(RNA binding)	K13198|KHDRBS1|http://www.genome.jp/dbget-bin/www_bget?ko:K13198	*	KOG1588	RNA-binding protein Sam68 and related KH domain proteins	A	sp|Q8UUW7|KHDR1_CHICK	KH domain-containing, RNA-binding, signal transduction-associated protein 1 OS=Gallus gallus OX=9031 GN=KHDRBS1 PE=2 SV=1
shibanyu_transcript_1776	3.99	3.81	4.42	1.4	0.67	0.99	-1.93034	1.53e-06	2.32e-05	XP_022607015.1	leucine-rich repeat protein 1 [Seriola dumerili]	*	*	*	K10348|LRR1, PPIL5|http://www.genome.jp/dbget-bin/www_bget?ko:K10348	*	KOG0619	FOG: Leucine rich repeat	R	sp|Q96L50|LLR1_HUMAN	Leucine-rich repeat protein 1 OS=Homo sapiens OX=9606 GN=LRR1 PE=1 SV=2
shibanyu_transcript_1591	0	0	182.09	0	0	0	-27.2608	3e-12	1.2e-10	XP_018539234.1	PREDICTED: fibronectin-like isoform X1 [Lates calcarifer]	GO:0003181(atrioventricular valve morphogenesis);GO:0003128(heart field specification);GO:0001756(somitogenesis)	GO:0005576(extracellular region)	*	K05717|FN1|http://www.genome.jp/dbget-bin/www_bget?ko:K05717	ko04810(Regulation of actin cytoskeleton);ko04510(Focal adhesion);ko04151(PI3K-Akt signaling pathway);ko04512(ECM-receptor interaction)	*	*	*	sp|P04937|FINC_RAT	Fibronectin OS=Rattus norvegicus OX=10116 GN=Fn1 PE=1 SV=2
shibanyu_transcript_10555	124.72	0	0	0	0	0	-24.0417	7.6e-10	1.96e-08	*	*	*	*	*	*	*	*	*	*	*	*
shibanyu_transcript_6435	7.68	6.53	8.78	13.6	14.76	21.92	1.20745	0.000303055	0.00285066	XP_026216752.1	transcription elongation factor 1 homolog [Anabas testudineus]	*	GO:0005634(nucleus)	GO:0046872(metal ion binding)	*	*	KOG3214	Uncharacterized Zn ribbon-containing protein	S	sp|A4IFR3|ELOF1_BOVIN	Transcription elongation factor 1 homolog OS=Bos taurus OX=9913 GN=ELOF1 PE=3 SV=1
shibanyu_transcript_573	92.18	73.44	138.53	25.9	25.76	24.69	-1.90291	2.89e-12	1.17e-10	XP_019116717.1	leucine-rich repeat-containing protein 58 [Larimichthys crocea]	*	*	*	*	*	KOG0619	FOG: Leucine rich repeat	R	sp|Q32NT4|LRC58_XENLA	Leucine-rich repeat-containing protein 58 OS=Xenopus laevis OX=8355 GN=lrrc58 PE=2 SV=1
shibanyu_transcript_7775	10.55	0	0	0	0	0	-22.1097	1.55e-08	3.22e-07	XP_026166691.1	glucose-6-phosphate isomerase-like [Mastacembelus armatus]	GO:0006094(gluconeogenesis);GO:0006096(glycolytic process)	*	GO:0004347(glucose-6-phosphate isomerase activity)	K01810|GPI, pgi|http://www.genome.jp/dbget-bin/www_bget?ko:K01810	ko00520(Amino sugar and nucleotide sugar metabolism);ko00010(Glycolysis / Gluconeogenesis);ko00030(Pentose phosphate pathway);ko00500(Starch and sucrose metabolism);ko01200(Carbon metabolism)	KOG2446	Glucose-6-phosphate isomerase	G	sp|Q3ZBD7|G6PI_BOVIN	Glucose-6-phosphate isomerase OS=Bos taurus OX=9913 GN=GPI PE=2 SV=4
shibanyu_transcript_2841	9.96	8.54	8.79	21.58	39.04	17.56	1.56188	8.34e-05	0.000889507	XP_010784968.1	PREDICTED: farnesyl pyrophosphate synthase isoform X1 [Notothenia coriiceps]	GO:0008299(isoprenoid biosynthetic process)	*	GO:0016765(transferase activity, transferring alkyl or aryl (other than methyl) groups)	K00787|FDPS|http://www.genome.jp/dbget-bin/www_bget?ko:K00787	ko00900(Terpenoid backbone biosynthesis)	KOG0711	Polyprenyl synthetase	H	sp|P08836|FPPS_CHICK	Farnesyl pyrophosphate synthase OS=Gallus gallus OX=9031 GN=FDPS PE=1 SV=2
shibanyu_transcript_10292	0	0	0	97.03	98.05	175.54	11.274	1.4e-17	1.15e-15	AFO64912.1	alpha-1-antitrypsin [Oplegnathus fasciatus]	*	GO:0005615(extracellular space)	*	K04525|SERPINA|http://www.genome.jp/dbget-bin/www_bget?ko:K04525	*	KOG2392	Serpin	V	sp|Q3ZEJ6|SPA33_BOVIN	Serpin A3-3 OS=Bos taurus OX=9913 GN=SERPINA3-3 PE=1 SV=2
shibanyu_transcript_1203	11.88	15.22	14.66	4.8	6.51	4.43	-1.34209	8.36e-11	2.58e-09	XP_010745371.2	uricase [Larimichthys crocea]	GO:0006144(purine nucleobase metabolic process);GO:0019628(urate catabolic process);GO:0051289(protein homotetramerization)	GO:0005777(peroxisome)	GO:0004846(urate oxidase activity)	K00365|uaZ|http://www.genome.jp/dbget-bin/www_bget?ko:K00365	ko00232(Caffeine metabolism);ko00230(Purine metabolism)	KOG1599	Uricase (urate oxidase)	Q	sp|Q6DG85|URIC_DANRE	Uricase OS=Danio rerio OX=7955 GN=uox PE=1 SV=1
shibanyu_transcript_2661	0	0	4.22	0	0	0	-21.883	2.17e-08	4.44e-07	AKA66305.1	complement component 8 alpha [Siniperca chuatsi]	*	*	*	K03997|C8A|http://www.genome.jp/dbget-bin/www_bget?ko:K03997	ko04610(Complement and coagulation cascades)	*	*	*	sp|P07357|CO8A_HUMAN	Complement component C8 alpha chain OS=Homo sapiens OX=9606 GN=C8A PE=1 SV=2
shibanyu_transcript_3612	5.68	18.29	9.32	3.88	1.6	1.06	-2.27504	0.0030082	0.0202172	XP_020502161.1	putative monooxygenase p33MONOX [Labrus bergylta]	*	*	*	*	*	*	*	*	sp|A4QNZ7|P33MX_DANRE	Putative monooxygenase p33MONOX OS=Danio rerio OX=7955 GN=p33monox PE=1 SV=1
shibanyu_transcript_5400	1.04	1.6	3	10.52	12.97	2.74	2.32215	0.0020268	0.0145975	XP_010729743.2	perlwapin isoform X1 [Larimichthys crocea]	*	GO:0005576(extracellular region)	GO:0030414(peptidase inhibitor activity)	*	*	KOG4802	Adhesion-type protein	W	sp|Q8CHN3|WFDC2_RAT	WAP four-disulfide core domain protein 2 OS=Rattus norvegicus OX=10116 GN=Wfdc2 PE=2 SV=1
shibanyu_transcript_2815	24.18	41.71	29.31	51.44	95.74	88.46	1.37387	0.000587053	0.00508586	XP_023270284.1	complement factor I-like [Seriola lalandi dorsalis]	*	GO:0016020(membrane)	GO:0005044(scavenger receptor activity);GO:0004252(serine-type endopeptidase activity)	K01333|CFI|http://www.genome.jp/dbget-bin/www_bget?ko:K01333	ko04610(Complement and coagulation cascades)	KOG3627	Trypsin	E	sp|Q61129|CFAI_MOUSE	Complement factor I OS=Mus musculus OX=10090 GN=Cfi PE=1 SV=3
shibanyu_transcript_5402	6.62	14.59	9.3	24.06	38.74	34.54	1.73864	4e-05	0.000464839	XP_028282550.1	AP-1 complex subunit sigma-3-like isoform X2 [Parambassis ranga]	GO:0006886(intracellular protein transport);GO:0016192(vesicle-mediated transport)	GO:0030117(membrane coat)	*	K12394|AP1S1_2|http://www.genome.jp/dbget-bin/www_bget?ko:K12394	ko04142(Lysosome)	KOG0934	Clathrin adaptor complex, small subunit	U	sp|Q7TN05|AP1S3_MOUSE	AP-1 complex subunit sigma-3 OS=Mus musculus OX=10090 GN=Ap1s3 PE=1 SV=1
shibanyu_transcript_6380	0.39	0.71	0.39	1.1	1.61	2.72	2.07194	0.00194706	0.0140652	XP_026166669.1	sodium channel protein type 4 subunit alpha B-like isoform X2 [Mastacembelus armatus]	*	*	*	*	*	*	*	*	*	*
shibanyu_transcript_6629	0.15	0.35	0.28	1.65	0.77	0.95	2.18636	0.00250881	0.0172577	*	*	*	*	*	*	*	*	*	*	*	*
shibanyu_transcript_8307	1035.79	925.06	977.49	1951.51	2139.29	2314.33	1.17694	3.44e-10	9.5e-09	AER42703.1	pancreatic progenitor cell differentiation and proliferation factor [Epinephelus coioides]	GO:0030154(cell differentiation);GO:0007275(multicellular organism development)	*	*	*	*	*	*	*	sp|Q6PFP3|PDPFA_DANRE	Pancreatic progenitor cell differentiation and proliferation factor A OS=Danio rerio OX=7955 GN=ppdpfa PE=2 SV=1
shibanyu_transcript_10448	35.03	39.56	39.78	69.54	109.27	62.51	1.10128	0.000140866	0.00143105	*	*	*	*	*	*	*	*	*	*	*	*
shibanyu_transcript_4739	2.94	4.44	4.99	9.82	8.39	7.47	1.13787	1.4e-05	0.000175443	XP_003454942.1	ADP-ribosylation factor-like protein 5A [Oreochromis niloticus]	*	*	GO:0005525(GTP binding)	K07949|ARL5A|http://www.genome.jp/dbget-bin/www_bget?ko:K07949	*	KOG0070	GTP-binding ADP-ribosylation factor Arf1	U	sp|Q2KJ96|ARL5A_BOVIN	ADP-ribosylation factor-like protein 5A OS=Bos taurus OX=9913 GN=ARL5A PE=2 SV=1
shibanyu_transcript_1239	10.99	6.73	8.67	145.5	189.78	211.43	4.43243	3.58e-36	1.08e-33	XP_022610440.1	uncharacterized protein LOC111228706 [Seriola dumerili]	GO:0032922(circadian regulation of gene expression)	*	GO:0000976(transcription regulatory region sequence-specific DNA binding)	*	*	*	*	*	sp|Q3TQ03|CIART_MOUSE	Circadian-associated transcriptional repressor OS=Mus musculus OX=10090 GN=Ciart PE=1 SV=1
shibanyu_transcript_9012	0	559.97	155.75	0	0	0	-13.2932	0.000667551	0.00569128	XP_008293673.1	PREDICTED: histidine-rich glycoprotein-like [Stegastes partitus]	*	*	GO:0004869(cysteine-type endopeptidase inhibitor activity)	*	*	*	*	*	*	*
shibanyu_transcript_17	401.26	0	0	0	0	0.03	-14.1432	0.000240379	0.00232222	ADU33222.1	complement component c3 [Epinephelus coioides]	*	*	*	K03990|C3|http://www.genome.jp/dbget-bin/www_bget?ko:K03990	ko04145(Phagosome);ko04610(Complement and coagulation cascades)	KOG1366	Alpha-macroglobulin	O	sp|P98093|CO3_ONCMY	Complement C3 (Fragment) OS=Oncorhynchus mykiss OX=8022 GN=c3 PE=1 SV=1
shibanyu_transcript_11521	193.92	285.05	226	603.99	703.07	1207.57	1.65892	8.51e-05	0.000904027	*	*	*	*	*	*	*	*	*	*	*	*
shibanyu_transcript_3879	13.21	17.74	21.28	32.78	28.62	45.7	1.13281	0.000548988	0.00480788	XP_026157119.1	coagulation factor X-like isoform X2 [Mastacembelus armatus]	*	*	*	K01314|F10|http://www.genome.jp/dbget-bin/www_bget?ko:K01314	ko04610(Complement and coagulation cascades)	*	*	*	sp|O88947|FA10_MOUSE	Coagulation factor X OS=Mus musculus OX=10090 GN=F10 PE=1 SV=1
shibanyu_transcript_8878	0	0	28973.5	0	0	0	-30	1.6e-14	9.11e-13	AKG51679.1	apolipoprotein A-I [Oryzias sinensis]	GO:0006869(lipid transport);GO:0042157(lipoprotein metabolic process)	GO:0005576(extracellular region)	GO:0008289(lipid binding)	K08757|APOA1|http://www.genome.jp/dbget-bin/www_bget?ko:K08757	ko04975(Fat digestion and absorption);ko04977(Vitamin digestion and absorption);ko03320(PPAR signaling pathway)	*	*	*	sp|O42175|APOA1_SPAAU	Apolipoprotein A-I OS=Sparus aurata OX=8175 GN=apoa1 PE=2 SV=1
shibanyu_transcript_545	9.37	21.5	7.06	102.34	55.23	19.53	2.27513	0.0061417	0.0362489	XP_022063326.1	CCAAT/enhancer-binding protein alpha [Acanthochromis polyacanthus]	*	GO:0005634(nucleus)	GO:0003677(DNA binding);GO:0003700(DNA-binding transcription factor activity)	K09055|CEBPA|http://www.genome.jp/dbget-bin/www_bget?ko:K09055	*	KOG3119	Basic region leucine zipper transcription factor	K	sp|P49715|CEBPA_HUMAN	CCAAT/enhancer-binding protein alpha OS=Homo sapiens OX=9606 GN=CEBPA PE=1 SV=3
shibanyu_transcript_3245	9.1	17.31	14.05	30.96	32.65	27.95	1.25607	1.72e-05	0.000211666	XP_026155080.1	serine/arginine-rich splicing factor 5 [Mastacembelus armatus]	*	*	GO:0003723(RNA binding)	K12893|SFRS4_5_6|http://www.genome.jp/dbget-bin/www_bget?ko:K12893	ko03040(Spliceosome)	KOG0106	Alternative splicing factor SRp55/B52/SRp75 (RRM superfamily)	A	sp|Q13243|SRSF5_HUMAN	Serine/arginine-rich splicing factor 5 OS=Homo sapiens OX=9606 GN=SRSF5 PE=1 SV=1
shibanyu_transcript_2941	11.62	15.86	13.45	27.75	24.63	31.75	1.11681	7.42e-06	9.91e-05	CBN81269.1	Protein ITFG3 [Dicentrarchus labrax]	*	*	*	K17258|ITFG3|http://www.genome.jp/dbget-bin/www_bget?ko:K17258	*	*	*	*	sp|Q2HJE5|F234A_BOVIN	Protein FAM234A OS=Bos taurus OX=9913 GN=FAM234A PE=2 SV=1
shibanyu_transcript_993	1.36	1.21	1.41	114.77	206.17	170.6	7.02599	1.45e-102	1.56e-99	*	*	*	*	*	*	*	*	*	*	*	*
shibanyu_transcript_2738	0	0	0	30.34	34.17	30.01	12.2703	7.02e-25	1.11e-22	XP_019121332.1	uncharacterized protein LOC104921026 [Larimichthys crocea]	*	*	GO:0016491(oxidoreductase activity)	*	*	*	*	*	sp|Q9V0D5|MDH_PYRAB	Malate dehydrogenase OS=Pyrococcus abyssi (strain GE5 / Orsay) OX=272844 GN=mdh PE=3 SV=1
shibanyu_transcript_1439	2.51	1.39	2.05	16.2	15.01	4.37	2.6343	5.27e-05	0.000594632	XP_018525861.1	PREDICTED: mitochondrial coenzyme A transporter SLC25A42 [Lates calcarifer]	*	GO:0016021(integral component of membrane);GO:0005743(mitochondrial inner membrane)	GO:0022857(transmembrane transporter activity)	K15085|SLC25A42|http://www.genome.jp/dbget-bin/www_bget?ko:K15085	*	KOG0752	Mitochondrial solute carrier protein	C	sp|Q0P483|S2542_DANRE	Mitochondrial coenzyme A transporter SLC25A42 OS=Danio rerio OX=7955 GN=slc25a42 PE=2 SV=1
shibanyu_transcript_9189	0.73	1.28	2.47	0	0	0	-5.79949	0.000387717	0.00354678	AXY87858.1	ribosomal protein L7 [Lateolabrax maculatus]	GO:0000463(maturation of LSU-rRNA from tricistronic rRNA transcript (SSU-rRNA, 5.8S rRNA, LSU-rRNA));GO:0051726(regulation of cell cycle)	GO:0022625(cytosolic large ribosomal subunit)	GO:0003735(structural constituent of ribosome)	K02937|RP-L7e, RPL7|http://www.genome.jp/dbget-bin/www_bget?ko:K02937	ko03010(Ribosome)	KOG3184	60S ribosomal protein L7	J	sp|P14148|RL7_MOUSE	60S ribosomal protein L7 OS=Mus musculus OX=10090 GN=Rpl7 PE=1 SV=2
shibanyu_transcript_10562	58.37	48.13	98.58	0	0	0	-10.6127	1.63e-16	1.2e-14	*	*	*	*	*	*	*	*	*	*	*	*
shibanyu_transcript_1388	0.91	2.13	1.95	4.08	4.15	3.75	1.35456	0.000277089	0.00262948	XP_019946132.1	PREDICTED: protein tyrosine phosphatase type IVA 2 [Paralichthys olivaceus]	*	*	GO:0004725(protein tyrosine phosphatase activity)	K18041|PTP4A|http://www.genome.jp/dbget-bin/www_bget?ko:K18041	*	KOG2836	Protein tyrosine phosphatase IVA1	T	sp|Q12974|TP4A2_HUMAN	Protein tyrosine phosphatase type IVA 2 OS=Homo sapiens OX=9606 GN=PTP4A2 PE=1 SV=1
shibanyu_transcript_2118	13.07	14.47	9.06	214.3	182.88	141.6	3.93115	4.13e-27	7.82e-25	XP_018542808.1	PREDICTED: protein BTG4-like [Lates calcarifer]	*	*	*	K14443|TOB|http://www.genome.jp/dbget-bin/www_bget?ko:K14443	ko03018(RNA degradation)	KOG4006	Anti-proliferation factor BTG1/TOB	TR	sp|A4UTQ2|BTG3_PIG	Protein BTG3 OS=Sus scrofa OX=9823 GN=BTG3 PE=2 SV=1
shibanyu_transcript_9902	7.78	13.47	82.53	1849.52	76.2	637.73	4.80323	0.000359538	0.00331098	ADC93804.1	hepcidin 1 [Epinephelus coioides]	*	*	*	*	*	*	*	*	sp|P82951|HEPC_MORCS	Hepcidin OS=Morone chrysops x Morone saxatilis OX=45352 GN=hamp PE=1 SV=1
shibanyu_transcript_5986	878.17	987.09	1.83	1.09	4.07	3.96	-7.70524	3.3e-06	4.71e-05	XP_018550314.1	PREDICTED: alpha-1-antitrypsin homolog [Lates calcarifer]	*	GO:0005615(extracellular space)	*	K04525|SERPINA|http://www.genome.jp/dbget-bin/www_bget?ko:K04525	*	KOG2392	Serpin	V	sp|P32759|A1AT_CYPCA	Alpha-1-antitrypsin homolog OS=Cyprinus carpio OX=7962 PE=2 SV=1
shibanyu_transcript_10354	0	0	0	0	0	166.02	23.6631	1.39e-09	3.42e-08	*	*	*	*	*	*	*	*	*	*	*	*
shibanyu_transcript_1048	55.79	73.58	41.52	26.5	11.6	22.01	-1.43636	0.00591478	0.0351609	XP_020505675.1	cytochrome P450 2J2-like [Labrus bergylta]	*	*	*	*	*	KOG0156	Cytochrome P450 CYP2 subfamily	Q	sp|P51589|CP2J2_HUMAN	Cytochrome P450 2J2 OS=Homo sapiens OX=9606 GN=CYP2J2 PE=1 SV=2
shibanyu_transcript_7283	44.09	125.04	0	0	0	0	-12.1015	0.00181885	0.0133078	XP_008298987.1	PREDICTED: cytosolic non-specific dipeptidase-like [Stegastes partitus]	*	*	GO:0016805(dipeptidase activity);GO:0046872(metal ion binding);GO:0008237(metallopeptidase activity)	*	*	KOG2276	Metalloexopeptidases	E	sp|Q96KP4|CNDP2_HUMAN	Cytosolic non-specific dipeptidase OS=Homo sapiens OX=9606 GN=CNDP2 PE=1 SV=2
shibanyu_transcript_3548	59.77	80.11	67.03	128.52	197.89	285.86	1.6412	9.27e-05	0.000980791	*	*	*	*	*	*	*	*	*	*	*	*
shibanyu_transcript_3592	1.52	3.69	2.33	19.57	9.12	23.63	2.89722	1.81e-06	2.71e-05	XP_028254954.1	apolipoprotein Eb-like [Parambassis ranga]	GO:0006869(lipid transport);GO:0042157(lipoprotein metabolic process)	GO:0005576(extracellular region)	GO:0008289(lipid binding)	K04524|APOE|http://www.genome.jp/dbget-bin/www_bget?ko:K04524	*	*	*	*	*	*
shibanyu_transcript_5861	14.16	21.36	16.51	55.79	50.96	62.47	1.77416	4.23e-11	1.39e-09	AEJ91608.1	angiotensinogen [Oplegnathus fasciatus]	GO:0003081(regulation of systemic arterial blood pressure by renin-angiotensin)	GO:0005615(extracellular space)	*	K09821|AGT|http://www.genome.jp/dbget-bin/www_bget?ko:K09821	ko04270(Vascular smooth muscle contraction);ko04924(Renin secretion);ko04614(Renin-angiotensin system)	KOG2392	Serpin	V	sp|Q3ZEJ6|SPA33_BOVIN	Serpin A3-3 OS=Bos taurus OX=9913 GN=SERPINA3-3 PE=1 SV=2
shibanyu_transcript_1738	10.35	12.6	11.38	29.58	23.22	24.01	1.2355	1.06e-08	2.26e-07	AWM99800.1	IRF9 [Epinephelus malabaricus]	*	*	*	K04693|IRF9, ISGF3G, P48|http://www.genome.jp/dbget-bin/www_bget?ko:K04693	ko04217(Necroptosis);ko04630(Jak-STAT signaling pathway);ko04380(Osteoclast differentiation);ko04621(NOD-like receptor signaling pathway)	*	*	*	sp|P23611|IRF8_MOUSE	Interferon regulatory factor 8 OS=Mus musculus OX=10090 GN=Irf8 PE=1 SV=1
shibanyu_transcript_4705	165.53	0.02	0	0	0.04	0	-26.6876	8.43e-12	3.17e-10	XP_019944878.1	PREDICTED: keratin, type I cytoskeletal 18-like [Paralichthys olivaceus]	*	GO:0005882(intermediate filament)	GO:0005198(structural molecule activity)	K07604|KRT1|http://www.genome.jp/dbget-bin/www_bget?ko:K07604	*	*	*	*	sp|Q7ZTS4|K1C18_DANRE	Keratin, type I cytoskeletal 18 OS=Danio rerio OX=7955 GN=krt18 PE=1 SV=2
shibanyu_transcript_8980	0	0	0	269.2	0.31	0	24.1116	6.76e-10	1.76e-08	*	*	*	*	*	*	*	*	*	*	*	*
shibanyu_transcript_5644	6.51	2.89	2.74	1.5	1.52	1.08	-1.55559	0.0086693	0.0478647	AEX31558.1	glutamate dehydrogenase [Monopterus albus]	GO:0006520(cellular amino acid metabolic process)	*	GO:0016639(oxidoreductase activity, acting on the CH-NH2 group of donors, NAD or NADP as acceptor)	K00261|GLUD1_2, gdhA|http://www.genome.jp/dbget-bin/www_bget?ko:K00261	ko04217(Necroptosis);ko00250(Alanine, aspartate and glutamate metabolism);ko00220(Arginine biosynthesis);ko00910(Nitrogen metabolism);ko00471(D-Glutamine and D-glutamate metabolism);ko01200(Carbon metabolism);ko04964(Proximal tubule bicarbonate reclamation)	KOG2250	Glutamate/leucine/phenylalanine/valine dehydrogenases	E	sp|P82264|DHE3_CHAAC	Glutamate dehydrogenase, mitochondrial OS=Chaenocephalus aceratus OX=36190 GN=glud1 PE=1 SV=1
shibanyu_transcript_9455	0	0	0	2.48	1555.31	4.83	13.8288	1.24e-05	0.000157358	ADG29184.1	fibrinogen alpha chain, partial [Epinephelus coioides]	GO:0030168(platelet activation);GO:0051258(protein polymerization)	GO:0005577(fibrinogen complex)	GO:0005102(signaling receptor binding)	K03903|FGA|http://www.genome.jp/dbget-bin/www_bget?ko:K03903	ko04610(Complement and coagulation cascades);ko04611(Platelet activation)	KOG2579	Ficolin and related extracellular proteins	R	sp|P02671|FIBA_HUMAN	Fibrinogen alpha chain OS=Homo sapiens OX=9606 GN=FGA PE=1 SV=2
shibanyu_transcript_5585	29.67	16.13	10.09	263.64	477.83	111.07	3.92022	3.61e-07	5.9e-06	AEM37687.1	cysteine dioxygenase, partial [Epinephelus bruneus]	GO:0042412(taurine biosynthetic process)	*	GO:0017172(cysteine dioxygenase activity);GO:0005506(iron ion binding)	K00456|CDO1|http://www.genome.jp/dbget-bin/www_bget?ko:K00456	ko00270(Cysteine and methionine metabolism);ko00430(Taurine and hypotaurine metabolism)	KOG4064	Cysteine dioxygenase CDO1	E	sp|Q6NWZ9|CDO1_DANRE	Cysteine dioxygenase type 1 OS=Danio rerio OX=7955 GN=cdo1 PE=2 SV=1
shibanyu_transcript_5394	0	0	0	210.96	0	88.72	13.3322	0.000643541	0.00552072	XP_010749513.1	1,25-dihydroxyvitamin D(3) 24-hydroxylase, mitochondrial [Larimichthys crocea]	*	*	GO:0020037(heme binding);GO:0005506(iron ion binding);GO:0004497(monooxygenase activity);GO:0016705(oxidoreductase activity, acting on paired donors, with incorporation or reduction of molecular oxygen)	K07436|CYP24A1|http://www.genome.jp/dbget-bin/www_bget?ko:K07436	ko00100(Steroid biosynthesis)	KOG0159	Cytochrome P450 CYP11/CYP12/CYP24/CYP27 subfamilies	Q	sp|Q07973|CP24A_HUMAN	1,25-dihydroxyvitamin D(3) 24-hydroxylase, mitochondrial OS=Homo sapiens OX=9606 GN=CYP24A1 PE=1 SV=2
shibanyu_transcript_255	7.36	0.57	7.19	46.3	30.85	47.95	3.13685	0.00140183	0.0106654	ACJ05607.1	alpha-1-antitrypsin [Epinephelus coioides]	*	GO:0005615(extracellular space)	*	K04525|SERPINA|http://www.genome.jp/dbget-bin/www_bget?ko:K04525	*	KOG2392	Serpin	V	sp|P32759|A1AT_CYPCA	Alpha-1-antitrypsin homolog OS=Cyprinus carpio OX=7962 PE=2 SV=1
shibanyu_transcript_5598	20.87	25.56	20.37	11.62	8.67	10.04	-1.07417	6.65e-05	0.000725869	XP_018552191.1	PREDICTED: insulin-like growth factor-binding protein 5 [Lates calcarifer]	*	GO:0005576(extracellular region)	GO:0005520(insulin-like growth factor binding)	*	*	*	*	*	sp|P24593|IBP5_HUMAN	Insulin-like growth factor-binding protein 5 OS=Homo sapiens OX=9606 GN=IGFBP5 PE=1 SV=1
shibanyu_transcript_10416	0	0	0	240.01	175.03	197.13	12.056	1.67e-22	2.12e-20	*	*	*	*	*	*	*	*	*	*	*	*
shibanyu_transcript_11145	0	0	0	2815.04	276.22	0	26.164	2.13e-11	7.38e-10	XP_026225718.1	cell wall integrity and stress response component 1-like [Anabas testudineus]	*	*	*	*	*	*	*	*	*	*
shibanyu_transcript_660	19.89	31.86	23.61	61.69	69.61	70.8	1.49768	1.16e-08	2.46e-07	ARQ82850.1	interleukin 6 receptor [Epinephelus coioides]	*	*	*	K05055|IL6R|http://www.genome.jp/dbget-bin/www_bget?ko:K05055	ko04066(HIF-1 signaling pathway);ko04630(Jak-STAT signaling pathway);ko04151(PI3K-Akt signaling pathway);ko04060(Cytokine-cytokine receptor interaction);ko04640(Hematopoietic cell lineage);ko04659(Th17 cell differentiation)	*	*	*	sp|O18796|IL6RA_PIG	Interleukin-6 receptor subunit alpha OS=Sus scrofa OX=9823 GN=IL6R PE=2 SV=2
shibanyu_transcript_3193	0	0	0	0	3.87	0	20.8157	1.01e-07	1.81e-06	XP_012708499.1	eukaryotic translation initiation factor 3 subunit A isoform X1 [Fundulus heteroclitus]	GO:0001732(formation of cytoplasmic translation initiation complex)	GO:0016282(eukaryotic 43S preinitiation complex);GO:0033290(eukaryotic 48S preinitiation complex);GO:0005852(eukaryotic translation initiation factor 3 complex)	GO:0003743(translation initiation factor activity)	K03254|EIF3A|http://www.genome.jp/dbget-bin/www_bget?ko:K03254	ko03013(RNA transport)	*	*	*	sp|A2VD00|EIF3A_XENLA	Eukaryotic translation initiation factor 3 subunit A OS=Xenopus laevis OX=8355 GN=eif3a PE=2 SV=1
shibanyu_transcript_3264	8.94	7.35	9.03	52.24	43.28	11.19	2.1294	0.00125884	0.00976424	XP_023127552.1	mRNA decay activator protein ZFP36L1 [Amphiprion ocellaris]	*	*	GO:0046872(metal ion binding)	K18753|ZFP36L|http://www.genome.jp/dbget-bin/www_bget?ko:K18753	*	KOG1677	CCCH-type Zn-finger protein	R	sp|P23950|TISB_MOUSE	mRNA decay activator protein ZFP36L1 OS=Mus musculus OX=10090 GN=Zfp36l1 PE=1 SV=1
shibanyu_transcript_9982	350.76	458.17	392.1	1745.32	602.65	1402.46	1.70461	0.00130881	0.0100815	XP_028280357.1	apolipoprotein C-II-like [Parambassis ranga]	GO:0006629(lipid metabolic process);GO:0006869(lipid transport);GO:0060216(definitive hemopoiesis);GO:0042159(lipoprotein catabolic process)	GO:0042627(chylomicron)	GO:0008047(enzyme activator activity)	*	*	*	*	*	*	*
shibanyu_transcript_11047	98.43	187.08	130.06	331.61	249.35	283.08	1.06414	0.00232382	0.0162398	AEB31299.1	hypothetical protein, partial [Epinephelus bruneus]	*	*	*	K03997|C8A|http://www.genome.jp/dbget-bin/www_bget?ko:K03997	ko04610(Complement and coagulation cascades)	*	*	*	sp|P98137|CO8B_RABIT	Complement component C8 beta chain OS=Oryctolagus cuniculus OX=9986 GN=C8B PE=1 SV=1
shibanyu_transcript_2211	0.21	0	0	0.78	528.84	0	11.1923	0.00295915	0.0199293	XP_023154575.1	adenosylhomocysteinase [Amphiprion ocellaris]	GO:0006730(one-carbon metabolic process);GO:0033353(S-adenosylmethionine cycle)	*	GO:0004013(adenosylhomocysteinase activity)	K01251|E3.3.1.1, ahcY|http://www.genome.jp/dbget-bin/www_bget?ko:K01251	ko00270(Cysteine and methionine metabolism)	KOG1370	S-adenosylhomocysteine hydrolase	H	sp|P51893|SAHHA_XENLA	Adenosylhomocysteinase A OS=Xenopus laevis OX=8355 GN=ahcy-a PE=2 SV=1
shibanyu_transcript_1555	1.24	1.63	1.68	6.89	8.61	6.81	2.36451	7.59e-31	1.83e-28	XP_022611296.1	long-chain fatty acid transport protein 1-like [Seriola dumerili]	*	GO:0016021(integral component of membrane)	GO:0015245(fatty acid transmembrane transporter activity);GO:0004467(long-chain fatty acid-CoA ligase activity);GO:0031957(very long-chain fatty acid-CoA ligase activity)	K08745|SLC27A1_4, FATP1, FATP4|http://www.genome.jp/dbget-bin/www_bget?ko:K08745	ko03320(PPAR signaling pathway)	KOG1179	Very long-chain acyl-CoA synthetase/fatty acid transporter	I	sp|Q6PCB7|S27A1_HUMAN	Long-chain fatty acid transport protein 1 OS=Homo sapiens OX=9606 GN=SLC27A1 PE=1 SV=1
shibanyu_transcript_4038	4.76	7.08	5.33	3.1	2.19	2.35	-1.10454	0.000743639	0.00625162	XP_018548270.1	PREDICTED: src substrate cortactin isoform X3 [Lates calcarifer]	*	*	*	K06106|CTTN, EMS1|http://www.genome.jp/dbget-bin/www_bget?ko:K06106	ko04530(Tight junction)	*	*	*	sp|P49710|HCLS1_MOUSE	Hematopoietic lineage cell-specific protein OS=Mus musculus OX=10090 GN=Hcls1 PE=1 SV=2
shibanyu_transcript_6672	3.13	0	0	1030.37	203.92	309.99	8.93285	0.00011463	0.00118194	AEW43726.1	transferrin [Epinephelus coioides]	*	*	*	K14736|TF|http://www.genome.jp/dbget-bin/www_bget?ko:K14736	ko04216(Ferroptosis);ko04066(HIF-1 signaling pathway);ko04978(Mineral absorption)	*	*	*	sp|P79819|TRFE_ORYLA	Serotransferrin OS=Oryzias latipes OX=8090 GN=tf PE=3 SV=1
shibanyu_transcript_7736	15.72	0	29.65	0	0	0	-9.9626	0.00613995	0.0362489	XP_022602555.1	inter-alpha-trypsin inhibitor heavy chain H3-like isoform X3 [Seriola dumerili]	*	*	*	*	*	*	*	*	*	*
shibanyu_transcript_8985	10.64	9.87	17.47	25.61	29.06	25.65	1.15475	6.31e-06	8.57e-05	XP_010748708.1	small EDRK-rich factor 2 [Larimichthys crocea]	*	*	*	*	*	*	*	*	*	*
shibanyu_transcript_8442	0.49	0.34	2054.63	0.1	0	0.21	-12.4544	7.81e-06	0.000103932	YP_009171436.1	NADH dehydrogenase subunit 2 (mitochondrion) [Epinephelus fuscoguttatus x Epinephelus lanceolatus]	GO:0006120(mitochondrial electron transport, NADH to ubiquinone)	GO:0016021(integral component of membrane);GO:0005743(mitochondrial inner membrane);GO:0070469(respirasome)	GO:0008137(NADH dehydrogenase (ubiquinone) activity)	*	*	KOG4668	NADH dehydrogenase subunits 2, 5, and related proteins	C	sp|Q4JQI6|NU2M_TETNG	NADH-ubiquinone oxidoreductase chain 2 OS=Tetraodon nigroviridis OX=99883 GN=MT-ND2 PE=3 SV=1
shibanyu_transcript_1122	14.55	12.76	21.23	9.09	7.15	4.35	-1.15414	0.00310934	0.0207239	XP_023148934.1	single-stranded DNA-binding protein 3-like isoform X2 [Amphiprion ocellaris]	GO:0045944(positive regulation of transcription by RNA polymerase II)	GO:0005634(nucleus)	GO:0003697(single-stranded DNA binding)	*	*	KOG4594	Sequence-specific single-stranded-DNA-binding protein	LKR	sp|Q9R050|SSBP3_RAT	Single-stranded DNA-binding protein 3 OS=Rattus norvegicus OX=10116 GN=Ssbp3 PE=1 SV=1
shibanyu_transcript_8566	0.95	1.55	1.35	0	0	0	-6.12641	8.69e-06	0.00011404	XP_023263300.1	heat shock protein 30-like [Seriola lalandi dorsalis]	*	*	*	*	*	KOG3591	Alpha crystallins	O	sp|P42931|HSP30_ONCTS	Heat shock protein 30 OS=Oncorhynchus tshawytscha OX=74940 GN=hsp30 PE=2 SV=1
shibanyu_transcript_1138	0	0	22.5	0	0	0	-24.54	3.37e-10	9.34e-09	XP_018539234.1	PREDICTED: fibronectin-like isoform X1 [Lates calcarifer]	GO:0003181(atrioventricular valve morphogenesis);GO:0003128(heart field specification);GO:0001756(somitogenesis)	GO:0005576(extracellular region)	*	K05717|FN1|http://www.genome.jp/dbget-bin/www_bget?ko:K05717	ko04810(Regulation of actin cytoskeleton);ko04510(Focal adhesion);ko04151(PI3K-Akt signaling pathway);ko04512(ECM-receptor interaction)	*	*	*	sp|P04937|FINC_RAT	Fibronectin OS=Rattus norvegicus OX=10116 GN=Fn1 PE=1 SV=2
shibanyu_transcript_6146	0	0	0	45.06	0	0	23.3429	2.31e-09	5.41e-08	XP_023269850.1	inter-alpha-trypsin inhibitor heavy chain H3-like isoform X2 [Seriola lalandi dorsalis]	*	*	*	*	*	*	*	*	*	*
shibanyu_transcript_4815	116.65	0.69	0	0.09	0.17	0.51	-7.35057	0.00309689	0.0206838	XP_022614980.1	aldehyde dehydrogenase family 9 member A1 [Seriola dumerili]	*	*	GO:0016620(oxidoreductase activity, acting on the aldehyde or oxo group of donors, NAD or NADP as acceptor)	K00149|ALDH9A1|http://www.genome.jp/dbget-bin/www_bget?ko:K00149	ko00330(Arginine and proline metabolism);ko00340(Histidine metabolism);ko00310(Lysine degradation);ko00380(Tryptophan metabolism);ko00280(Valine, leucine and isoleucine degradation);ko00053(Ascorbate and aldarate metabolism);ko00010(Glycolysis / Gluconeogenesis);ko00620(Pyruvate metabolism);ko00071(Fatty acid degradation);ko00561(Glycerolipid metabolism);ko00410(beta-Alanine metabolism)	KOG2450	Aldehyde dehydrogenase	C	sp|Q7ZVB2|A9A1A_DANRE	Aldehyde dehydrogenase family 9 member A1-A OS=Danio rerio OX=7955 GN=aldh9a1a PE=2 SV=1
shibanyu_transcript_604	2.59	4.07	2.58	5.81	6.77	7.12	1.16281	0.000285071	0.00269297	XP_023276230.1	tsukushin [Seriola lalandi dorsalis]	*	*	*	K08130|TSK, LRRC54|http://www.genome.jp/dbget-bin/www_bget?ko:K08130	*	KOG0619	FOG: Leucine rich repeat	R	sp|Q58A48|TSK_DANRE	Tsukushin OS=Danio rerio OX=7955 GN=tsku PE=2 SV=2
shibanyu_transcript_5838	0	0	0	51.19	12.69	0	10.9647	0.00411955	0.0259346	AEB31292.1	hypothetical protein, partial [Epinephelus bruneus]	*	*	*	*	*	*	*	*	sp|Q9GLY5|ITIH3_RABIT	Inter-alpha-trypsin inhibitor heavy chain H3 OS=Oryctolagus cuniculus OX=9986 GN=ITIH3 PE=2 SV=1
shibanyu_transcript_6571	0	0	11.63	0	0	0	-22.0149	1.78e-08	3.67e-07	*	*	*	*	*	*	*	*	*	*	*	*
shibanyu_transcript_3547	0.26	0.92	0.41	1.69	1.48	1.42	1.60088	0.00603472	0.0357526	*	*	*	*	*	*	*	*	*	*	*	*
shibanyu_transcript_3048	13.73	13.63	16.9	6.86	3.83	7.45	-1.20031	0.00193722	0.0140151	XP_020449352.1	selenoprotein P [Monopterus albus]	*	*	*	*	*	*	*	*	sp|Q98SV1|SELPA_DANRE	Selenoprotein Pa OS=Danio rerio OX=7955 GN=sepp1a PE=1 SV=3
shibanyu_transcript_5892	226.67	204.06	166.6	54.23	65.29	58.87	-1.6982	2.35e-10	6.63e-09	AJP74818.1	heme oxygenase-1a [Siniperca chuatsi]	GO:0006788(heme oxidation)	GO:0016021(integral component of membrane)	GO:0004392(heme oxygenase (decyclizing) activity);GO:0046872(metal ion binding)	K00510|HMOX, hmuO, ho|http://www.genome.jp/dbget-bin/www_bget?ko:K00510	ko04216(Ferroptosis);ko04066(HIF-1 signaling pathway);ko00860(Porphyrin and chlorophyll metabolism);ko04978(Mineral absorption)	KOG4480	Heme oxygenase	P	sp|O73688|HMOX_TAKRU	Heme oxygenase OS=Takifugu rubripes OX=31033 GN=hmox PE=3 SV=1
shibanyu_transcript_1019	10.16	12.97	8.59	30.32	42	75.87	2.29868	9.14e-06	0.000119074	XP_010744710.1	death-associated protein kinase 2 isoform X2 [Larimichthys crocea]	*	*	GO:0005524(ATP binding);GO:0004674(protein serine/threonine kinase activity)	K08803|DAPK|http://www.genome.jp/dbget-bin/www_bget?ko:K08803	ko04140(Autophagy - animal)	KOG0032	Ca2+/calmodulin-dependent protein kinase, EF-Hand protein superfamily	T	sp|Q9UIK4|DAPK2_HUMAN	Death-associated protein kinase 2 OS=Homo sapiens OX=9606 GN=DAPK2 PE=1 SV=1
shibanyu_transcript_3087	63.73	57.22	63.76	139.34	132.05	109.05	1.1069	3.82e-10	1.04e-08	XP_018532973.1	PREDICTED: UDP-glucuronosyltransferase 1-1-like [Lates calcarifer]	*	GO:0016021(integral component of membrane)	GO:0016758(transferase activity, transferring hexosyl groups)	K00699|UGT|http://www.genome.jp/dbget-bin/www_bget?ko:K00699	ko00053(Ascorbate and aldarate metabolism);ko00040(Pentose and glucuronate interconversions);ko00140(Steroid hormone biosynthesis);ko00860(Porphyrin and chlorophyll metabolism);ko00830(Retinol metabolism);ko00982(Drug metabolism - cytochrome P450);ko00983(Drug metabolism - other enzymes);ko00980(Metabolism of xenobiotics by cytochrome P450)	KOG1192	UDP-glucuronosyl and UDP-glucosyl transferase	GC	sp|P22309|UD11_HUMAN	UDP-glucuronosyltransferase 1-1 OS=Homo sapiens OX=9606 GN=UGT1A1 PE=1 SV=1
shibanyu_transcript_9714	52.09	84.72	93.63	3.3	1.1	3.17	-4.87779	3.31e-18	2.91e-16	*	*	*	*	*	*	*	*	*	*	*	*
shibanyu_transcript_125	98.3	60.48	66.38	1.03	0.21	1.1	-6.51554	1.17e-16	8.78e-15	XP_022600970.1	inter-alpha-trypsin inhibitor heavy chain H3-like [Seriola dumerili]	*	*	*	*	*	*	*	*	sp|Q9GLY5|ITIH3_RABIT	Inter-alpha-trypsin inhibitor heavy chain H3 OS=Oryctolagus cuniculus OX=9986 GN=ITIH3 PE=2 SV=1
shibanyu_transcript_2926	0.57	22.68	26.27	162.5	184.67	157.42	3.48358	0.0034643	0.0225296	XP_023266877.1	very long-chain acyl-CoA synthetase-like [Seriola lalandi dorsalis]	*	*	GO:0003824(catalytic activity)	K08746|SLC27A2, FACVL1, FATP2|http://www.genome.jp/dbget-bin/www_bget?ko:K08746	ko04146(Peroxisome);ko03320(PPAR signaling pathway)	KOG1179	Very long-chain acyl-CoA synthetase/fatty acid transporter	I	sp|O14975|S27A2_HUMAN	Very long-chain acyl-CoA synthetase OS=Homo sapiens OX=9606 GN=SLC27A2 PE=1 SV=2
shibanyu_transcript_9417	1.18	1.49	0.75	26.85	31.51	0.35	4.1674	0.0035073	0.0226869	ACO82020.1	fetuin-B, partial [Perca flavescens]	*	*	*	*	*	*	*	*	*	*
shibanyu_transcript_7443	23.52	9.09	18.37	203.59	53.57	63.5	2.71619	0.000490381	0.00435388	*	*	*	*	*	*	*	*	*	*	*	*
shibanyu_transcript_838	1.26	0.71	1	157.12	163.85	147.48	7.39419	7.54e-138	1.21e-134	XP_008282663.1	PREDICTED: early growth response protein 1 [Stegastes partitus]	GO:0060059(embryonic retina morphogenesis in camera-type eye);GO:0048703(embryonic viscerocranium morphogenesis)	GO:0005634(nucleus)	GO:0003677(DNA binding);GO:0046872(metal ion binding)	K09203|EGR1|http://www.genome.jp/dbget-bin/www_bget?ko:K09203	ko04371(Apelin signaling pathway)	KOG1721	FOG: Zn-finger	R	sp|P26632|EGR1_DANRE	Early growth response protein 1 OS=Danio rerio OX=7955 GN=egr1 PE=2 SV=2
shibanyu_transcript_3950	31.55	19.37	38.76	248.67	419.03	143.25	3.23257	8.47e-10	2.17e-08	NP_001298269.1	perilipin-2 [Oreochromis niloticus]	*	*	*	K17284|PLIN2, ADRP|http://www.genome.jp/dbget-bin/www_bget?ko:K17284	ko03320(PPAR signaling pathway)	*	*	*	sp|Q99541|PLIN2_HUMAN	Perilipin-2 OS=Homo sapiens OX=9606 GN=PLIN2 PE=1 SV=2
shibanyu_transcript_6737	1.43	2.32	6.3	13.91	10.06	31.86	2.64086	0.000927574	0.00761226	ALJ92403.1	complement component C9 [Epinephelus coioides]	*	*	*	K04000|C9|http://www.genome.jp/dbget-bin/www_bget?ko:K04000	ko04610(Complement and coagulation cascades)	*	*	*	sp|P79755|CO9_TAKRU	Complement component C9 OS=Takifugu rubripes OX=31033 GN=c9 PE=3 SV=1
shibanyu_transcript_608	42.47	57.88	46.74	27.86	15.59	25.85	-1.00101	0.00804108	0.0451714	XP_022619351.1	zinc finger protein 37-like [Seriola dumerili]	*	*	GO:0003676(nucleic acid binding)	*	*	*	*	*	*	*
shibanyu_transcript_3735	50.55	44.93	60.91	105.84	141.69	122.6	1.3137	2.46e-13	1.19e-11	*	*	*	*	*	*	*	*	*	*	*	*
shibanyu_transcript_9119	27.99	16.08	14.51	91.45	64.73	77.02	2.02268	1.36e-05	0.000170955	ALJ92403.1	complement component C9 [Epinephelus coioides]	GO:0001906(cell killing);GO:0006957(complement activation, alternative pathway);GO:0006958(complement activation, classical pathway);GO:0019835(cytolysis);GO:0051260(protein homooligomerization);GO:0071391(cellular response to estrogen stimulus);GO:0006955(immune response)	GO:0005615(extracellular space);GO:0005579(membrane attack complex);GO:0044218(other organism cell membrane);GO:0005886(plasma membrane)	*	K04000|C9|http://www.genome.jp/dbget-bin/www_bget?ko:K04000	ko04610(Complement and coagulation cascades)	*	*	*	sp|P79755|CO9_TAKRU	Complement component C9 OS=Takifugu rubripes OX=31033 GN=c9 PE=3 SV=1
shibanyu_transcript_1016	3.62	4.55	5.27	2.37	1.8	1.99	-1.03951	1.06e-05	0.000135983	AZM68779.1	GPR39 [Lateolabrax maculatus]	*	*	*	K08412|GPR39|http://www.genome.jp/dbget-bin/www_bget?ko:K08412	*	KOG3656	FOG: 7 transmembrane receptor	R	sp|O43194|GPR39_HUMAN	G-protein coupled receptor 39 OS=Homo sapiens OX=9606 GN=GPR39 PE=1 SV=1
shibanyu_transcript_4325	7.78	11.75	8.5	20.89	28.52	15.85	1.27643	0.000186523	0.0018539	ACO82017.1	aldolase B [Perca flavescens]	GO:0006096(glycolytic process)	*	GO:0004332(fructose-bisphosphate aldolase activity)	K01623|ALDO|http://www.genome.jp/dbget-bin/www_bget?ko:K01623	ko00051(Fructose and mannose metabolism);ko00010(Glycolysis / Gluconeogenesis);ko00030(Pentose phosphate pathway);ko00710(Carbon fixation in photosynthetic organisms);ko00680(Methane metabolism);ko01230(Biosynthesis of amino acids);ko01200(Carbon metabolism)	KOG1557	Fructose-biphosphate aldolase	G	sp|Q8JH71|ALDOB_DANRE	Fructose-bisphosphate aldolase B OS=Danio rerio OX=7955 GN=aldob PE=2 SV=1
shibanyu_transcript_4215	25.57	21.45	35.45	124.7	138.64	148.68	2.40493	2.52e-24	3.92e-22	XP_023272927.1	LOW QUALITY PROTEIN: X-box-binding protein 1 [Seriola lalandi dorsalis]	*	*	*	K09027|XBP1|http://www.genome.jp/dbget-bin/www_bget?ko:K09027	ko04141(Protein processing in endoplasmic reticulum)	KOG4005	Transcription factor XBP-1	K	sp|P17861|XBP1_HUMAN	X-box-binding protein 1 OS=Homo sapiens OX=9606 GN=XBP1 PE=1 SV=2
shibanyu_transcript_1657	9.19	4.53	4.5	26.18	39.04	50.3	2.70707	9.37e-07	1.46e-05	XP_010744710.1	death-associated protein kinase 2 isoform X2 [Larimichthys crocea]	*	*	GO:0005524(ATP binding);GO:0004674(protein serine/threonine kinase activity)	K08803|DAPK|http://www.genome.jp/dbget-bin/www_bget?ko:K08803	ko04140(Autophagy - animal)	KOG0032	Ca2+/calmodulin-dependent protein kinase, EF-Hand protein superfamily	T	sp|Q9UIK4|DAPK2_HUMAN	Death-associated protein kinase 2 OS=Homo sapiens OX=9606 GN=DAPK2 PE=1 SV=1
shibanyu_transcript_2618	6.41	6.48	7	1.3	1.08	1.5	-2.28548	3.7e-20	3.84e-18	PWA27913.1	hypothetical protein CCH79_00000055, partial [Gambusia affinis]	*	*	*	*	*	*	*	*	sp|Q9D650|FA84A_MOUSE	Protein FAM84A OS=Mus musculus OX=10090 GN=Fam84a PE=2 SV=1
shibanyu_transcript_3162	6.5	9.89	9.5	13.97	25.11	20.88	1.28729	7.51e-05	0.00081179	XP_010767131.1	PREDICTED: ubiquitin-conjugating enzyme E2 D2-like isoform X2 [Notothenia coriiceps]	*	*	GO:0005524(ATP binding);GO:0016740(transferase activity)	K06689|UBE2D, UBC4, UBC5|http://www.genome.jp/dbget-bin/www_bget?ko:K06689	ko04013(MAPK signaling pathway - fly);ko04141(Protein processing in endoplasmic reticulum);ko04120(Ubiquitin mediated proteolysis);ko04624(Toll and Imd signaling pathway)	KOG0417	Ubiquitin-protein ligase	O	sp|Q1RMX2|UB2D2_BOVIN	Ubiquitin-conjugating enzyme E2 D2 OS=Bos taurus OX=9913 GN=UBE2D2 PE=2 SV=1
shibanyu_transcript_11420	0	0	0	0	419	0	21.5846	3.33e-08	6.54e-07	*	*	*	*	*	*	*	*	*	*	*	*
shibanyu_transcript_6469	4	2.37	4.95	1.91	1.6	1.05	-1.23874	0.00686355	0.039641	XP_026182770.1	cytochrome c oxidase assembly factor 6 homolog [Mastacembelus armatus]	GO:0008535(respiratory chain complex IV assembly);GO:0007507(heart development)	GO:0005739(mitochondrion)	*	K18179|COA6|http://www.genome.jp/dbget-bin/www_bget?ko:K18179	*	KOG3057	Cytochrome c oxidase, subunit VIb/COX12	C	sp|Q8BGD8|COA6_MOUSE	Cytochrome c oxidase assembly factor 6 homolog OS=Mus musculus OX=10090 GN=Coa6 PE=1 SV=1
shibanyu_transcript_37	6.62	5.33	6.33	37.46	31.46	32.56	2.54796	9.77e-32	2.48e-29	XP_010732769.1	MAP kinase-interacting serine/threonine-protein kinase 2 [Larimichthys crocea]	*	*	GO:0005524(ATP binding);GO:0004674(protein serine/threonine kinase activity)	K04372|MKNK, MNK|http://www.genome.jp/dbget-bin/www_bget?ko:K04372	ko04066(HIF-1 signaling pathway);ko04010(MAPK signaling pathway);ko04910(Insulin signaling pathway)	KOG0607	MAP kinase-interacting kinase and related serine/threonine protein kinases	T	sp|Q6P431|MKNK2_XENLA	MAP kinase-interacting serine/threonine-protein kinase 2 OS=Xenopus laevis OX=8355 GN=mknk2 PE=2 SV=1
shibanyu_transcript_3808	1.47	1.98	0.88	2.38	10.35	10.06	2.461	0.00137064	0.0104984	XP_022068712.1	3-keto-steroid reductase-like isoform X2 [Acanthochromis polyacanthus]	GO:0006695(cholesterol biosynthetic process)	GO:0016021(integral component of membrane)	GO:0000253(3-keto sterol reductase activity)	K13373|HSD17B7|http://www.genome.jp/dbget-bin/www_bget?ko:K13373	ko00100(Steroid biosynthesis);ko00140(Steroid hormone biosynthesis);ko04913(Ovarian Steroidogenesis)	KOG1478	3-keto sterol reductase	I	sp|Q62904|DHB7_RAT	3-keto-steroid reductase OS=Rattus norvegicus OX=10116 GN=Hsd17b7 PE=1 SV=1
shibanyu_transcript_6770	0	141.27	0	0	0	0	-25.859	3.62e-11	1.21e-09	XP_028283188.1	vitamin K-dependent protein C-like [Parambassis ranga]	GO:0007596(blood coagulation)	GO:0005576(extracellular region)	GO:0005509(calcium ion binding);GO:0004252(serine-type endopeptidase activity)	K01344|PROC|http://www.genome.jp/dbget-bin/www_bget?ko:K01344	ko04610(Complement and coagulation cascades)	*	*	*	sp|Q28278|PROC_CANLF	Vitamin K-dependent protein C OS=Canis lupus familiaris OX=9615 GN=PROC PE=2 SV=2
shibanyu_transcript_667	34.32	22.51	16.57	91.65	51.46	93.35	1.74032	0.00117525	0.00926928	BAM36362.1	coagulin factor II [Oplegnathus fasciatus]	GO:0006953(acute-phase response);GO:0007596(blood coagulation)	GO:0005576(extracellular region)	GO:0005509(calcium ion binding);GO:0004252(serine-type endopeptidase activity)	K01313|F2|http://www.genome.jp/dbget-bin/www_bget?ko:K01313	ko04810(Regulation of actin cytoskeleton);ko04080(Neuroactive ligand-receptor interaction);ko04610(Complement and coagulation cascades)	*	*	*	sp|P00734|THRB_HUMAN	Prothrombin OS=Homo sapiens OX=9606 GN=F2 PE=1 SV=2
shibanyu_transcript_11479	10.43	28.83	52.93	0	0	0	-5.73629	0.000981725	0.00796857	*	*	*	*	*	*	*	*	*	*	*	*
shibanyu_transcript_6094	2.75	3.69	0.89	36.17	42.26	13.4	3.65503	2.84e-06	4.1e-05	*	*	*	*	*	*	*	*	*	*	*	*
shibanyu_transcript_8625	18.25	16	22.69	10.29	4.99	6.85	-1.29193	0.00137792	0.0105291	*	*	*	*	*	*	*	*	*	*	*	*
shibanyu_transcript_3924	6.9	33.59	2.02	549.86	280.25	175.51	4.60759	5.39e-05	0.000605117	XP_026175006.1	proto-oncogene c-Fos-like [Mastacembelus armatus]	GO:0006357(regulation of transcription by RNA polymerase II);GO:0033555(multicellular organismal response to stress)	GO:0005667(transcription factor complex)	GO:0003677(DNA binding);GO:0003700(DNA-binding transcription factor activity);GO:0003690(double-stranded DNA binding)	K04379|FOS|http://www.genome.jp/dbget-bin/www_bget?ko:K04379	ko04210(Apoptosis);ko04010(MAPK signaling pathway);ko04668(TNF signaling pathway);ko04024(cAMP signaling pathway);ko04380(Osteoclast differentiation);ko04915(Estrogen signaling pathway);ko04921(Oxytocin signaling pathway);ko04917(Prolactin signaling pathway);ko04713(Circadian entrainment);ko04662(B cell receptor signaling pathway);ko04657(IL-17 signaling pathway);ko04660(T cell receptor signaling…	KOG1414	Transcriptional activator FOSB/c-Fos and related bZIP transcription factors	K	sp|Q91496|FOS_TETFL	Proto-oncogene c-Fos OS=Tetraodon fluviatilis OX=47145 GN=fos PE=3 SV=1
shibanyu_transcript_6765	0	0	0	89.48	81.05	0	12.0665	0.00172975	0.0127535	*	*	*	*	*	*	*	*	*	*	*	*
shibanyu_transcript_2000	86.33	0	0	0	0	0	-26.3847	1.44e-11	5.2e-10	ALJ92403.1	complement component C9 [Epinephelus coioides]	GO:0001906(cell killing);GO:0006957(complement activation, alternative pathway);GO:0006958(complement activation, classical pathway);GO:0019835(cytolysis);GO:0051260(protein homooligomerization)	GO:0005615(extracellular space);GO:0005579(membrane attack complex);GO:0044218(other organism cell membrane);GO:0005886(plasma membrane)	*	K04000|C9|http://www.genome.jp/dbget-bin/www_bget?ko:K04000	ko04610(Complement and coagulation cascades)	*	*	*	sp|P79755|CO9_TAKRU	Complement component C9 OS=Takifugu rubripes OX=31033 GN=c9 PE=3 SV=1
shibanyu_transcript_186	59.97	72.06	65.69	104.26	165.14	119.08	1.03769	9.68e-06	0.000125071	XP_010771546.1	PREDICTED: apolipoprotein B-100 [Notothenia coriiceps]	*	*	*	K14462|APOB|http://www.genome.jp/dbget-bin/www_bget?ko:K14462	ko04975(Fat digestion and absorption);ko04977(Vitamin digestion and absorption)	KOG4338	Predicted lipoprotein	I	sp|P04114|APOB_HUMAN	Apolipoprotein B-100 OS=Homo sapiens OX=9606 GN=APOB PE=1 SV=2
shibanyu_transcript_10199	628.15	1636.12	934.17	2686.37	3685.41	4582.57	1.82601	0.000262096	0.0024995	XP_010771900.1	PREDICTED: fibrinogen beta chain, partial [Notothenia coriiceps]	GO:0072378(blood coagulation, fibrin clot formation);GO:0030168(platelet activation);GO:0051258(protein polymerization)	GO:0005577(fibrinogen complex)	GO:0005102(signaling receptor binding)	K03904|FGB|http://www.genome.jp/dbget-bin/www_bget?ko:K03904	ko04610(Complement and coagulation cascades);ko04611(Platelet activation)	KOG2579	Ficolin and related extracellular proteins	R	sp|P02675|FIBB_HUMAN	Fibrinogen beta chain OS=Homo sapiens OX=9606 GN=FGB PE=1 SV=2
shibanyu_transcript_8771	30.6	43.61	42.43	8.01	7.37	5.66	-2.41703	1.77e-22	2.22e-20	*	*	*	*	*	*	*	*	*	*	*	*
shibanyu_transcript_2301	5.1	32.09	7.12	250.94	598.61	297.72	4.73883	1.25e-07	2.21e-06	XP_023276705.1	L-2-hydroxyglutarate dehydrogenase, mitochondrial [Seriola lalandi dorsalis]	*	*	GO:0016491(oxidoreductase activity)	K00109|E1.1.99.2|http://www.genome.jp/dbget-bin/www_bget?ko:K00109	ko00650(Butanoate metabolism)	KOG2665	Predicted FAD-dependent oxidoreductase	S	sp|A7MBI3|L2HDH_BOVIN	L-2-hydroxyglutarate dehydrogenase, mitochondrial OS=Bos taurus OX=9913 GN=L2HGDH PE=2 SV=1
shibanyu_transcript_8630	0	0.44	0	46.57	51.7	45.38	8.70664	3.6e-24	5.35e-22	XP_023266877.1	very long-chain acyl-CoA synthetase-like [Seriola lalandi dorsalis]	GO:0006699(bile acid biosynthetic process)	GO:0016021(integral component of membrane)	GO:0015245(fatty acid transmembrane transporter activity);GO:0004467(long-chain fatty acid-CoA ligase activity);GO:0031957(very long-chain fatty acid-CoA ligase activity);GO:0003824(catalytic activity)	K08746|SLC27A2, FACVL1, FATP2|http://www.genome.jp/dbget-bin/www_bget?ko:K08746	ko04146(Peroxisome);ko03320(PPAR signaling pathway)	KOG1179	Very long-chain acyl-CoA synthetase/fatty acid transporter	I	sp|O35488|S27A2_MOUSE	Very long-chain acyl-CoA synthetase OS=Mus musculus OX=10090 GN=Slc27a2 PE=1 SV=2
shibanyu_transcript_6191	37.47	21.73	0	0	0	0	-10.9565	0.00349171	0.0226316	XP_018559688.1	PREDICTED: cholesteryl ester transfer protein [Lates calcarifer]	GO:0008203(cholesterol metabolic process);GO:0034375(high-density lipoprotein particle remodeling);GO:0043691(reverse cholesterol transport);GO:0034197(triglyceride transport);GO:0034372(very-low-density lipoprotein particle remodeling)	GO:0034364(high-density lipoprotein particle)	GO:0120020(cholesterol transfer activity);GO:0008289(lipid binding)	K16835|CETP|http://www.genome.jp/dbget-bin/www_bget?ko:K16835	*	KOG4160	BPI/LBP/CETP family protein	V	sp|Q3V6R6|CETP_CHICK	Cholesteryl ester transfer protein OS=Gallus gallus OX=9031 GN=CETP PE=2 SV=1
shibanyu_transcript_5139	1.91	2.57	2.13	0.69	1.11	0.72	-1.32338	0.000342504	0.00316923	XP_023267081.1	retinol dehydrogenase 13 [Seriola lalandi dorsalis]	*	*	*	K11161|RDH13|http://www.genome.jp/dbget-bin/www_bget?ko:K11161	*	KOG1208	Dehydrogenases with different specificities (related to short-chain alcohol dehydrogenases)	Q	sp|Q8NBN7|RDH13_HUMAN	Retinol dehydrogenase 13 OS=Homo sapiens OX=9606 GN=RDH13 PE=1 SV=2
shibanyu_transcript_1435	10.13	6.48	9.34	22.65	42.39	31.44	1.94964	1.56e-07	2.71e-06	XP_010742473.1	ATP-binding cassette sub-family F member 2 [Larimichthys crocea]	*	*	GO:0005524(ATP binding);GO:0016887(ATPase activity)	K06185|ABCF2|http://www.genome.jp/dbget-bin/www_bget?ko:K06185	*	KOG0927	Predicted transporter (ABC superfamily)	R	sp|Q9UG63|ABCF2_HUMAN	ATP-binding cassette sub-family F member 2 OS=Homo sapiens OX=9606 GN=ABCF2 PE=1 SV=2
shibanyu_transcript_9192	0.22	0	0.35	5.46	38.87	14.03	7.18005	4.36e-08	8.3e-07	*	*	*	*	*	*	*	*	*	*	*	*
shibanyu_transcript_666	741.66	796.35	698.94	1042.5	1699.74	1775.62	1.07835	0.00064696	0.00554512	XP_018518673.1	PREDICTED: fibrinogen alpha chain-like [Lates calcarifer]	GO:0030168(platelet activation);GO:0051258(protein polymerization)	GO:0005577(fibrinogen complex)	GO:0005102(signaling receptor binding)	K03903|FGA|http://www.genome.jp/dbget-bin/www_bget?ko:K03903	ko04610(Complement and coagulation cascades);ko04611(Platelet activation)	KOG2579	Ficolin and related extracellular proteins	R	sp|P14448|FIBA_CHICK	Fibrinogen alpha chain OS=Gallus gallus OX=9031 GN=FGA PE=1 SV=4
shibanyu_transcript_7315	0	0	0	143.98	9.36	40.13	11.8238	2.18e-09	5.14e-08	AEW43726.1	transferrin [Epinephelus coioides]	GO:0006811(ion transport);GO:0055072(iron ion homeostasis)	GO:0005615(extracellular space)	GO:0046872(metal ion binding)	K14736|TF|http://www.genome.jp/dbget-bin/www_bget?ko:K14736	ko04216(Ferroptosis);ko04066(HIF-1 signaling pathway);ko04978(Mineral absorption)	*	*	*	sp|P79819|TRFE_ORYLA	Serotransferrin OS=Oryzias latipes OX=8090 GN=tf PE=3 SV=1
shibanyu_transcript_4719	0	0	0	0	17.14	0	21.0494	7.17e-08	1.32e-06	XP_018518673.1	PREDICTED: fibrinogen alpha chain-like [Lates calcarifer]	GO:0030168(platelet activation);GO:0051258(protein polymerization)	GO:0005577(fibrinogen complex)	GO:0005102(signaling receptor binding)	K03903|FGA|http://www.genome.jp/dbget-bin/www_bget?ko:K03903	ko04610(Complement and coagulation cascades);ko04611(Platelet activation)	KOG2579	Ficolin and related extracellular proteins	R	sp|P14448|FIBA_CHICK	Fibrinogen alpha chain OS=Gallus gallus OX=9031 GN=FGA PE=1 SV=4
shibanyu_transcript_7756	273.22	334.43	0	0	0	0	-13.8157	0.000405727	0.00369752	XP_019115274.2	UTP--glucose-1-phosphate uridylyltransferase isoform X1 [Larimichthys crocea]	GO:0006011(UDP-glucose metabolic process)	*	GO:0003983(UTP:glucose-1-phosphate uridylyltransferase activity)	K00963|UGP2, galU, galF|http://www.genome.jp/dbget-bin/www_bget?ko:K00963	ko00520(Amino sugar and nucleotide sugar metabolism);ko00052(Galactose metabolism);ko00040(Pentose and glucuronate interconversions);ko00500(Starch and sucrose metabolism)	KOG2638	UDP-glucose pyrophosphorylase	G	sp|Q07130|UGPA_BOVIN	UTP--glucose-1-phosphate uridylyltransferase OS=Bos taurus OX=9913 GN=UGP2 PE=1 SV=2
[truncated: 343 more rows]
