# Supplementary material for: Gene Expression Profile and Co-Expression Network of Pearl Gentian Grouper under Cold Stress by Integrating Illumina and PacBio Sequences
Source: Animals (Basel). 2021 Jun 11;11(6):1745. doi: 10.3390/ani11061745 (PMC8230743; doi:10.3390/ani11061745)
Supplement: Supplementary file 1 [file animals-11-01745-s001.zip › supplementary/Tables/Table S4.xlsx]

## Sheet: CT-vs-LT12-6.total.DEG
Isoform_id	CT-1	CT-2	CT-3	LT12-6-1	LT12-6-2	LT12-6-3	logFC	Pvalue	FDR	NR_Subject_id	NR_Subject_description	GO(biological_process)	GO(cellular_component)	GO(molecular_function)	KO_ID|KO_name|Hyperlink	Pathway_ID(KEGG_pathway)	KOG_num	Functional_description	Functional_class	Swiss_Subject_id	Swiss_Subject_description
shibanyu_transcript_10354	0	0	0	29.96	119.19	0	10.3828	0.00787422	0.0250632	*	*	*	*	*	*	*	*	*	*	*	*
shibanyu_transcript_2959	61.74	84.72	82.31	0	0.09	0.43	-8.84782	4.35545e-15	1.023e-13	XP_028268380.1	collagen alpha-1(X) chain-like [Parambassis ranga]	*	*	*	*	*	*	*	*	sp|Q86Z23|C1QL4_HUMAN	Complement C1q-like protein 4 OS=Homo sapiens OX=9606 GN=C1QL4 PE=2 SV=1
shibanyu_transcript_5919	29.83	32.81	67.78	148.47	145.43	90.75	1.70238	0.000137016	0.000715322	ACH53600.1	hepatic lipase [Epinephelus coioides]	*	*	*	K01046|E3.1.1.3|http://www.genome.jp/dbget-bin/www_bget?ko:K01046	ko00561(Glycerolipid metabolism)	*	*	*	sp|P27656|LIPC_MOUSE	Hepatic triacylglycerol lipase OS=Mus musculus OX=10090 GN=Lipc PE=2 SV=2
shibanyu_transcript_2395	9.98	11.69	11.58	13	28.75	24.12	1.09624	0.0106736	0.0322983	XP_020497154.1	protein disulfide-isomerase A6 isoform X1 [Labrus bergylta]	*	*	*	K09584|PDIA6, TXNDC7|http://www.genome.jp/dbget-bin/www_bget?ko:K09584	ko04141(Protein processing in endoplasmic reticulum)	KOG0191	Thioredoxin/protein disulfide isomerase	O	sp|Q15084|PDIA6_HUMAN	Protein disulfide-isomerase A6 OS=Homo sapiens OX=9606 GN=PDIA6 PE=1 SV=1
shibanyu_transcript_9881	4.92	11.5	14.94	1.84	2.08	3.34	-1.95532	0.000412189	0.0019476	ACQ58688.1	C-C motif chemokine 14 precursor [Anoplopoma fimbria]	GO:0006955(immune response)	GO:0005615(extracellular space)	GO:0008009(chemokine activity)	*	*	*	*	*	sp|Q16627|CCL14_HUMAN	C-C motif chemokine 14 OS=Homo sapiens OX=9606 GN=CCL14 PE=1 SV=1
shibanyu_transcript_8836	13546.9	44.76	7.74	134.76	47.28	11.07	-6.16932	0.00490066	0.0169617	ACJ26845.1	pancreatic trypsinogen [Epinephelus coioides]	*	*	GO:0004252(serine-type endopeptidase activity)	K01312|PRSS1_2_3|http://www.genome.jp/dbget-bin/www_bget?ko:K01312	ko04080(Neuroactive ligand-receptor interaction);ko04972(Pancreatic secretion);ko04974(Protein digestion and absorption)	KOG3627	Trypsin	E	sp|P35031|TRY1_SALSA	Trypsin-1 OS=Salmo salar OX=8030 PE=1 SV=1
shibanyu_transcript_9512	0	0	15.37	0	0	0	-21.4388	4.17629e-08	3.83141e-07	XP_008279889.1	PREDICTED: collagenase 3-like [Stegastes partitus]	GO:0030574(collagen catabolic process)	GO:0031012(extracellular matrix)	GO:0004222(metalloendopeptidase activity);GO:0008270(zinc ion binding)	K01394|MMP3|http://www.genome.jp/dbget-bin/www_bget?ko:K01394	ko04668(TNF signaling pathway);ko04657(IL-17 signaling pathway)	KOG1565	Gelatinase A and related matrix metalloproteases	OW	sp|P28862|MMP3_MOUSE	Stromelysin-1 OS=Mus musculus OX=10090 GN=Mmp3 PE=2 SV=2
shibanyu_transcript_7448	9287.45	31.81	3.2	77.24	21.21	4.08	-6.55463	0.00373748	0.0134469	XP_018548298.1	PREDICTED: chymotrypsin B [Lates calcarifer]	*	*	GO:0004252(serine-type endopeptidase activity)	K01310|CTRB|http://www.genome.jp/dbget-bin/www_bget?ko:K01310	*	KOG3627	Trypsin	E	sp|P80646|CTRB_GADMO	Chymotrypsin B OS=Gadus morhua OX=8049 PE=1 SV=1
shibanyu_transcript_1629	12.96	16.08	12.5	2.22	2.22	4.57	-2.14472	1.01401e-07	8.81768e-07	XP_018534352.1	PREDICTED: tripartite motif-containing protein 16-like [Lates calcarifer]	*	*	GO:0008270(zinc ion binding)	*	*	*	*	*	sp|Q99PP9|TRI16_MOUSE	Tripartite motif-containing protein 16 OS=Mus musculus OX=10090 GN=Trim16 PE=1 SV=2
shibanyu_transcript_4923	5.81	6.57	10.63	3.74	2.45	3.5	-1.14975	0.000131614	0.000690903	XP_028286949.1	vacuolar-sorting protein SNF8 [Parambassis ranga]	GO:0071985(multivesicular body sorting pathway);GO:0015031(protein transport)	GO:0000814(ESCRT II complex)	*	K12188|SNF8, EAP30|http://www.genome.jp/dbget-bin/www_bget?ko:K12188	ko04144(Endocytosis)	KOG3341	RNA polymerase II transcription factor complex subunit	K	sp|Q5U3V9|SNF8_DANRE	Vacuolar-sorting protein SNF8 OS=Danio rerio OX=7955 GN=snf8 PE=2 SV=2
shibanyu_transcript_8962	35.31	53.39	50.86	9.47	22.12	12.92	-1.49955	0.00181076	0.00726016	AEM37760.1	myoglobin, partial [Epinephelus bruneus]	*	*	*	*	*	KOG3378	Globins and related hemoproteins	C	sp|Q9DGJ0|MYG_SARCH	Myoglobin OS=Sarda chiliensis OX=8231 GN=mb PE=2 SV=3
shibanyu_transcript_10268	119.98	245.1	310.8	28.83	41.29	53.81	-2.28139	7.0335e-07	5.38737e-06	*	*	*	*	*	*	*	*	*	*	*	*
shibanyu_transcript_3698	9.02	11.86	13.79	24.25	38.19	37.35	1.63761	2.29748e-07	1.89377e-06	XP_022599611.1	ribosome-binding protein 1-like [Seriola dumerili]	GO:0015031(protein transport)	GO:0030176(integral component of endoplasmic reticulum membrane)	*	K14000|RRBP1|http://www.genome.jp/dbget-bin/www_bget?ko:K14000	ko04141(Protein processing in endoplasmic reticulum)	*	*	*	sp|Q99PL5|RRBP1_MOUSE	Ribosome-binding protein 1 OS=Mus musculus OX=10090 GN=Rrbp1 PE=1 SV=2
shibanyu_transcript_1559	5.02	9.84	10.56	75.91	108.9	89.13	3.55265	2.83759e-20	1.10586e-18	XP_018518448.1	PREDICTED: LOW QUALITY PROTEIN: 78 kDa glucose-regulated protein [Lates calcarifer]	*	*	GO:0005524(ATP binding)	K09490|HSPA5, BIP|http://www.genome.jp/dbget-bin/www_bget?ko:K09490	ko03060(Protein export);ko04141(Protein processing in endoplasmic reticulum);ko04918(Thyroid hormone synthesis)	KOG0100	Molecular chaperones GRP78/BiP/KAR2, HSP70 superfamily	O	sp|Q90593|BIP_CHICK	Endoplasmic reticulum chaperone BiP OS=Gallus gallus OX=9031 GN=HSPA5 PE=1 SV=1
shibanyu_transcript_293	6.4	5.46	7.47	29	29.25	25.6	2.20943	7.7782e-29	5.37468e-27	XP_023286481.1	cytochrome c-type heme lyase [Seriola lalandi dorsalis]	*	GO:0005743(mitochondrial inner membrane)	GO:0004408(holocytochrome-c synthase activity);GO:0046872(metal ion binding)	K01764|E4.4.1.17|http://www.genome.jp/dbget-bin/www_bget?ko:K01764	ko00860(Porphyrin and chlorophyll metabolism)	KOG3996	Holocytochrome c synthase/heme-lyase	CO	sp|Q5F339|CCHL_CHICK	Cytochrome c-type heme lyase OS=Gallus gallus OX=9031 GN=HCCS PE=2 SV=1
shibanyu_transcript_6517	23.22	25.36	18.54	7.65	5.32	8.05	-1.61393	3.62382e-08	3.36898e-07	XP_019109145.2	C-type lectin domain family 4 member G-like isoform X1 [Larimichthys crocea]	*	*	*	*	*	KOG4297	C-type lectin	TV	sp|Q67EQ1|CLC4E_RAT	C-type lectin domain family 4 member E OS=Rattus norvegicus OX=10116 GN=Clec4e PE=1 SV=1
shibanyu_transcript_6947	73.82	92.67	73.17	11.93	20.3	31.13	-1.82971	6.40549e-05	0.000356417	XP_028277898.1	uncharacterized protein LOC114446455 [Parambassis ranga]	*	*	*	*	*	*	*	*	*	*
shibanyu_transcript_765	104.32	90.87	85.83	42.99	36.03	52.99	-1.02958	1.59055e-05	9.91474e-05	XP_018559047.1	PREDICTED: cytochrome P450 2B5-like isoform X1 [Lates calcarifer]	*	GO:0016021(integral component of membrane)	GO:0020037(heme binding);GO:0005506(iron ion binding);GO:0004497(monooxygenase activity);GO:0016705(oxidoreductase activity, acting on paired donors, with incorporation or reduction of molecular oxygen)	*	*	KOG0156	Cytochrome P450 CYP2 subfamily	Q	sp|P00178|CP2B4_RABIT	Cytochrome P450 2B4 OS=Oryctolagus cuniculus OX=9986 GN=CYP2B4 PE=1 SV=1
shibanyu_transcript_7103	0	4.77	1384.68	0	0.28	0	-12.0061	0.00156002	0.00637018	AKG51679.1	apolipoprotein A-I [Oryzias sinensis]	*	*	*	K08757|APOA1|http://www.genome.jp/dbget-bin/www_bget?ko:K08757	ko04975(Fat digestion and absorption);ko04977(Vitamin digestion and absorption);ko03320(PPAR signaling pathway)	*	*	*	sp|O42175|APOA1_SPAAU	Apolipoprotein A-I OS=Sparus aurata OX=8175 GN=apoa1 PE=2 SV=1
shibanyu_transcript_7078	31.7	35.99	37.42	93.27	83.32	69.1	1.32929	1.73562e-11	2.68841e-10	XP_010747091.1	RNA-binding protein 8A isoform X1 [Larimichthys crocea]	GO:0006397(mRNA processing);GO:0051028(mRNA transport);GO:0008380(RNA splicing)	GO:0005737(cytoplasm);GO:0016607(nuclear speck)	GO:0003729(mRNA binding)	K12876|RBM8A, Y14|http://www.genome.jp/dbget-bin/www_bget?ko:K12876	ko03040(Spliceosome);ko03013(RNA transport);ko03015(mRNA surveillance pathway)	KOG0130	RNA-binding protein RBM8/Tsunagi (RRM superfamily)	R	sp|Q5D018|RBM8A_DANRE	RNA-binding protein 8A OS=Danio rerio OX=7955 GN=rbm8a PE=2 SV=1
shibanyu_transcript_11470	2725.91	0	0	0	0	0	-24.0683	7.27657e-10	8.65636e-09	CAG05132.1	unnamed protein product [Tetraodon nigroviridis]	*	*	*	*	*	*	*	*	*	*
shibanyu_transcript_4935	12.07	15.51	21.24	4.05	5.32	3.72	-1.77302	3.80113e-08	3.52038e-07	XP_022598830.1	peroxisomal 2,4-dienoyl-CoA reductase isoform X2 [Seriola dumerili]	*	*	*	K13237|DECR2|http://www.genome.jp/dbget-bin/www_bget?ko:K13237	ko04146(Peroxisome)	KOG0725	Reductases with broad range of substrate specificities	R	sp|Q6NV34|DECR2_DANRE	Peroxisomal 2,4-dienoyl-CoA reductase OS=Danio rerio OX=7955 GN=decr2 PE=2 SV=1
shibanyu_transcript_7456	382.12	396.13	222.05	6.39	1.7	10.75	-5.71591	4.98736e-14	1.03829e-12	ACJ26846.1	tributyltin binding protein type 2-like protein [Epinephelus coioides]	*	*	*	*	*	*	*	*	sp|Q90WJ7|SXT1_TAKPA	Saxitoxin and tetrodotoxin-binding protein 1 OS=Takifugu pardalis OX=98921 GN=psbp1 PE=1 SV=2
shibanyu_transcript_5614	0	0	0	6.4	0	0	20.9944	7.84571e-08	6.93026e-07	XP_024130051.1	calreticulin-like [Oryzias melastigma]	GO:0006457(protein folding)	GO:0005788(endoplasmic reticulum lumen)	GO:0005509(calcium ion binding);GO:0051082(unfolded protein binding)	K08057|CALR|http://www.genome.jp/dbget-bin/www_bget?ko:K08057	ko04145(Phagosome);ko04141(Protein processing in endoplasmic reticulum);ko04612(Antigen processing and presentation)	KOG0674	Calreticulin	O	sp|P52193|CALR_BOVIN	Calreticulin OS=Bos taurus OX=9913 GN=CALR PE=1 SV=2
shibanyu_transcript_1319	24.28	23.85	26.38	5.93	8.78	16.15	-1.1958	0.00836319	0.0263527	XP_018559994.1	PREDICTED: ubiquitin-like-conjugating enzyme ATG3 isoform X1 [Lates calcarifer]	GO:0006914(autophagy);GO:0015031(protein transport)	GO:0005737(cytoplasm)	*	K08343|ATG3|http://www.genome.jp/dbget-bin/www_bget?ko:K08343	ko04140(Autophagy - animal);ko04136(Autophagy - other eukaryotes);ko04138(Autophagy - yeast)	KOG2981	Protein involved in autophagocytosis during starvation	R	sp|Q6PFS7|ATG3_DANRE	Ubiquitin-like-conjugating enzyme ATG3 OS=Danio rerio OX=7955 GN=atg3 PE=2 SV=1
shibanyu_transcript_11331	38.79	34.55	41.23	77.57	55.42	67.77	1.07296	2.89154e-05	0.000170328	*	*	*	*	*	*	*	*	*	*	*	*
shibanyu_transcript_6551	117.99	0.48	0.14	0.52	0.06	0	-7.76729	0.00214822	0.00842598	XP_027142870.1	centromere protein F-like [Larimichthys crocea]	*	*	*	*	*	*	*	*	sp|Q7Z5L3|C1QL2_HUMAN	Complement C1q-like protein 2 OS=Homo sapiens OX=9606 GN=C1QL2 PE=2 SV=2
shibanyu_transcript_2326	57.68	44.14	29.84	8.55	6.3	11.84	-2.26903	5.55581e-07	4.33042e-06	XP_018554420.1	PREDICTED: collagenase 3-like [Lates calcarifer]	GO:0030574(collagen catabolic process)	GO:0031012(extracellular matrix)	GO:0004222(metalloendopeptidase activity);GO:0008270(zinc ion binding)	K01394|MMP3|http://www.genome.jp/dbget-bin/www_bget?ko:K01394	ko04668(TNF signaling pathway);ko04657(IL-17 signaling pathway)	KOG1565	Gelatinase A and related matrix metalloproteases	OW	sp|O77656|MMP13_BOVIN	Collagenase 3 OS=Bos taurus OX=9913 GN=MMP13 PE=2 SV=1
shibanyu_transcript_272	3.84	5.29	2.91	131.73	212.25	185.68	5.54173	7.07455e-38	7.83265e-36	XP_008282380.1	PREDICTED: protein phosphatase PTC7 homolog [Stegastes partitus]	*	*	GO:0046872(metal ion binding);GO:0004721(phosphoprotein phosphatase activity)	K17508|PTC7, PPTC7|http://www.genome.jp/dbget-bin/www_bget?ko:K17508	*	KOG1379	Serine/threonine protein phosphatase	T	sp|Q5U3N5|PPTC7_DANRE	Protein phosphatase PTC7 homolog OS=Danio rerio OX=7955 GN=pptc7 PE=2 SV=1
shibanyu_transcript_3232	5.91	5.37	7.14	20.08	18.36	19.48	1.74752	6.49337e-37	6.80268e-35	XP_018559463.1	PREDICTED: activator of 90 kDa heat shock protein ATPase homolog 1 [Lates calcarifer]	*	*	GO:0001671(ATPase activator activity);GO:0051087(chaperone binding);GO:0051879(Hsp90 protein binding)	*	*	KOG2936	Uncharacterized conserved protein	S	sp|O95433|AHSA1_HUMAN	Activator of 90 kDa heat shock protein ATPase homolog 1 OS=Homo sapiens OX=9606 GN=AHSA1 PE=1 SV=1
shibanyu_transcript_475	26.41	29.72	24.05	4.8	2.19	4.14	-2.80296	2.93226e-15	7.08432e-14	XP_026201254.1	cytochrome P450 2J6-like [Anabas testudineus]	*	*	*	K17856|CYP2N|http://www.genome.jp/dbget-bin/www_bget?ko:K17856	*	KOG0156	Cytochrome P450 CYP2 subfamily	Q	sp|P51589|CP2J2_HUMAN	Cytochrome P450 2J2 OS=Homo sapiens OX=9606 GN=CYP2J2 PE=1 SV=2
shibanyu_transcript_1433	5.09	4.61	2.08	20.78	19.49	23.21	2.47531	4.23632e-07	3.33936e-06	XP_022613626.1	alanine aminotransferase 2-like isoform X1 [Seriola dumerili]	GO:0009058(biosynthetic process)	*	GO:0003824(catalytic activity);GO:0030170(pyridoxal phosphate binding)	K00814|GPT, ALT|http://www.genome.jp/dbget-bin/www_bget?ko:K00814	ko00250(Alanine, aspartate and glutamate metabolism);ko00220(Arginine biosynthesis);ko00710(Carbon fixation in photosynthetic organisms);ko01210(2-Oxocarboxylic acid metabolism);ko01230(Biosynthesis of amino acids);ko01200(Carbon metabolism)	KOG0258	Alanine aminotransferase	E	sp|Q6NYL5|ALAT2_DANRE	Alanine aminotransferase 2-like OS=Danio rerio OX=7955 GN=gpt2l PE=2 SV=2
shibanyu_transcript_8972	0	0	0	183.25	0	506.64	13.1773	0.000743781	0.00329094	CAC27154.1	apolipoprotein AI precursor, partial [Platichthys flesus]	*	*	*	*	*	*	*	*	*	*
shibanyu_transcript_2990	4.21	4.67	6.96	13.12	12.3	13.99	1.4187	6.58464e-13	1.21735e-11	XP_018548102.1	PREDICTED: zinc finger protein-like 1 [Lates calcarifer]	*	GO:0016021(integral component of membrane)	*	*	*	KOG3970	Predicted E3 ubiquitin ligase	O	sp|P62447|ZFPL1_DANRE	Zinc finger protein-like 1 OS=Danio rerio OX=7955 GN=zfpl1 PE=2 SV=1
shibanyu_transcript_10100	0	0	0	2399.57	0	0	27.4572	2.0939e-12	3.66609e-11	*	*	*	*	*	*	*	*	*	*	*	*
shibanyu_transcript_7736	15.72	0	29.65	0	0	0	-9.80263	0.00940951	0.0290978	XP_022602555.1	inter-alpha-trypsin inhibitor heavy chain H3-like isoform X3 [Seriola dumerili]	*	*	*	*	*	*	*	*	*	*
shibanyu_transcript_9316	14.49	33.01	21.37	271.7	138.67	85.84	2.96992	1.19144e-06	8.80077e-06	XP_023140905.1	fatty acid-binding protein, heart-like [Amphiprion ocellaris]	GO:0043009(chordate embryonic development);GO:0001947(heart looping)	*	GO:0008289(lipid binding)	K08752|FABP3|http://www.genome.jp/dbget-bin/www_bget?ko:K08752	ko03320(PPAR signaling pathway)	KOG4015	Fatty acid-binding protein FABP	I	sp|O13008|FABPH_ONCMY	Fatty acid-binding protein, heart OS=Oncorhynchus mykiss OX=8022 GN=fabp3 PE=2 SV=3
shibanyu_transcript_5665	4.49	5.45	13.08	2.96	1.34	2.24	-1.71233	0.00196205	0.00778644	*	*	*	*	*	*	*	*	*	*	*	*
shibanyu_transcript_2872	13.01	9.56	11.07	3.39	1.82	2.01	-2.15961	1.89598e-09	2.11841e-08	XP_018536687.1	PREDICTED: very-long-chain (3R)-3-hydroxyacyl-CoA dehydratase-like isoform X1 [Lates calcarifer]	GO:0006633(fatty acid biosynthetic process)	GO:0005789(endoplasmic reticulum membrane);GO:0016021(integral component of membrane)	GO:0102343(3-hydroxy-arachidoyl-CoA dehydratase activity);GO:0102344(3-hydroxy-behenoyl-CoA dehydratase activity);GO:0102345(3-hydroxy-lignoceroyl-CoA dehydratase activity);GO:0102158(very-long-chain 3-hydroxyacyl-CoA dehydratase activity)	K10703|PHS1, PAS2|http://www.genome.jp/dbget-bin/www_bget?ko:K10703	ko01040(Biosynthesis of unsaturated fatty acids);ko00062(Fatty acid elongation);ko01212(Fatty acid metabolism)	KOG3187	Protein tyrosine phosphatase-like protein PTPLA (contains Pro instead of catalytic Arg)	R	sp|Q7SY06|HACD3_DANRE	Very-long-chain (3R)-3-hydroxyacyl-CoA dehydratase OS=Danio rerio OX=7955 GN=hacd3 PE=2 SV=2
shibanyu_transcript_6303	28.04	43.38	3.71	192.49	225.23	212.89	3.11897	0.000905392	0.00391359	BAM36375.1	CCAAT/enhancer binding protein delta2 protein [Oplegnathus fasciatus]	*	GO:0005634(nucleus)	GO:0003677(DNA binding);GO:0003700(DNA-binding transcription factor activity)	K10050|CEBPD|http://www.genome.jp/dbget-bin/www_bget?ko:K10050	*	KOG3119	Basic region leucine zipper transcription factor	K	sp|Q00322|CEBPD_MOUSE	CCAAT/enhancer-binding protein delta OS=Mus musculus OX=10090 GN=Cebpd PE=1 SV=2
shibanyu_transcript_9551	2.45	3.35	4.34	0.96	1.03	1.79	-1.29453	0.00625044	0.0206644	XP_018533568.1	PREDICTED: transmembrane protein 14C-like [Lates calcarifer]	*	GO:0016021(integral component of membrane)	*	*	*	KOG4267	Predicted membrane protein	S	sp|Q3ZCI1|TM14C_BOVIN	Transmembrane protein 14C OS=Bos taurus OX=9913 GN=TMEM14C PE=1 SV=1
shibanyu_transcript_1961	13.47	11.95	16.55	22.5	31.33	27.5	1.05805	5.8868e-05	0.000329817	PWA21003.1	hypothetical protein CCH79_00007263 [Gambusia affinis]	GO:0016192(vesicle-mediated transport)	GO:0016021(integral component of membrane)	*	K08517|SEC22|http://www.genome.jp/dbget-bin/www_bget?ko:K08517	ko04145(Phagosome);ko04130(SNARE interactions in vesicular transport)	KOG0862	Synaptobrevin/VAMP-like protein SEC22	U	sp|Q7SXP0|S22BB_DANRE	Vesicle-trafficking protein SEC22b-B OS=Danio rerio OX=7955 GN=sec22bb PE=2 SV=1
shibanyu_transcript_11260	2808.96	6.48	1.8	37.19	10.66	2.72	-5.74924	0.0117102	0.0347948	XP_022053732.1	transmembrane protease serine 9-like [Acanthochromis polyacanthus]	*	*	*	K01312|PRSS1_2_3|http://www.genome.jp/dbget-bin/www_bget?ko:K01312	ko04080(Neuroactive ligand-receptor interaction);ko04972(Pancreatic secretion);ko04974(Protein digestion and absorption)	KOG3627	Trypsin	E	sp|P35034|TRYP_PLEPL	Trypsin OS=Pleuronectes platessa OX=8262 PE=2 SV=1
shibanyu_transcript_10181	0	268.82	0	0	0	0	-24.8054	2.16841e-10	2.85498e-09	*	*	*	*	*	*	*	*	*	*	*	*
shibanyu_transcript_6774	56.74	50.04	61.67	20.33	17.3	21.18	-1.42913	1.16387e-24	6.16284e-23	*	*	*	*	*	*	*	*	*	*	*	*
shibanyu_transcript_7740	67.84	118.27	101.82	2.35	7.33	8.58	-3.86181	2.80466e-10	3.60499e-09	AAL62448.1	glutamine synthetase [Bostrychus sinensis]	GO:0006542(glutamine biosynthetic process)	*	GO:0005524(ATP binding);GO:0004356(glutamate-ammonia ligase activity)	K01915|glnA, GLUL|http://www.genome.jp/dbget-bin/www_bget?ko:K01915	ko04217(Necroptosis);ko02020(Two-component system);ko00250(Alanine, aspartate and glutamate metabolism);ko00220(Arginine biosynthesis);ko00630(Glyoxylate and dicarboxylate metabolism);ko00910(Nitrogen metabolism);ko01230(Biosynthesis of amino acids);ko04727(GABAergic synapse);ko04724(Glutamatergic synapse)	KOG0683	Glutamine synthetase	E	sp|P41320|GLNA_SQUAC	Glutamine synthetase, mitochondrial OS=Squalus acanthias OX=7797 PE=2 SV=1
shibanyu_transcript_4477	10.63	12.7	11.77	1.73	0.98	1.04	-3.18578	2.25774e-28	1.53827e-26	*	*	*	*	*	*	*	*	*	*	*	*
shibanyu_transcript_2560	4.69	4.8	5.84	10.71	9.63	11.31	1.13712	7.70904e-20	2.85586e-18	AWM99798.1	IRF2 binding protein 2b-like [Epinephelus malabaricus]	*	*	*	*	*	KOG3579	Predicted E3 ubiquitin ligase	O	sp|Q7T2G1|I2B2B_DANRE	Interferon regulatory factor 2-binding protein 2-B OS=Danio rerio OX=7955 GN=irf2bp2b PE=2 SV=1
shibanyu_transcript_7995	30.73	40.47	37.45	11.46	2.99	12.25	-1.96298	0.000921286	0.00397524	XP_023155206.1	sorting nexin-10 isoform X1 [Amphiprion ocellaris]	*	*	GO:0035091(phosphatidylinositol binding)	K17924|SNX10_11|http://www.genome.jp/dbget-bin/www_bget?ko:K17924	*	KOG2527	Sorting nexin SNX11	U	sp|F1Q506|SNXAA_DANRE	Sorting nexin-10A OS=Danio rerio OX=7955 GN=snx10a PE=1 SV=1
shibanyu_transcript_959	0	0	88.12	0	0	0	-26.144	2.20403e-11	3.37639e-10	XP_022602557.1	inter-alpha-trypsin inhibitor heavy chain H3-like isoform X5 [Seriola dumerili]	*	*	*	*	*	*	*	*	sp|Q9GLY5|ITIH3_RABIT	Inter-alpha-trypsin inhibitor heavy chain H3 OS=Oryctolagus cuniculus OX=9986 GN=ITIH3 PE=2 SV=1
shibanyu_transcript_4303	0.52	0.82	0.26	46.55	61.32	45.35	6.72554	6.85389e-32	5.5188e-30	*	*	*	*	*	*	*	*	*	*	*	*
shibanyu_transcript_1112	0	0	0.07	0	0.23	99.65	11.0542	0.002595	0.00991881	XP_018518673.1	PREDICTED: fibrinogen alpha chain-like [Lates calcarifer]	GO:0030168(platelet activation);GO:0051258(protein polymerization)	GO:0005577(fibrinogen complex)	GO:0005102(signaling receptor binding)	K03903|FGA|http://www.genome.jp/dbget-bin/www_bget?ko:K03903	ko04610(Complement and coagulation cascades);ko04611(Platelet activation)	KOG2579	Ficolin and related extracellular proteins	R	sp|P14448|FIBA_CHICK	Fibrinogen alpha chain OS=Gallus gallus OX=9031 GN=FGA PE=1 SV=4
shibanyu_transcript_3754	3.16	3.31	4.11	0.79	0.77	1.25	-1.82288	1.73085e-10	2.30608e-09	XP_018556592.1	PREDICTED: mitochondrial ribosome-associated GTPase 2 isoform X1 [Lates calcarifer]	*	*	GO:0005525(GTP binding);GO:0003924(GTPase activity);GO:0000287(magnesium ion binding)	K03979|obgE, cgtA|http://www.genome.jp/dbget-bin/www_bget?ko:K03979	*	KOG1489	Predicted GTP-binding protein (ODN superfamily)	R	sp|Q5RDW1|MTG2_PONAB	Mitochondrial ribosome-associated GTPase 2 OS=Pongo abelii OX=9601 GN=MTG2 PE=2 SV=1
shibanyu_transcript_5544	149.88	0	0	0	0	0	-25.8156	3.90178e-11	5.8127e-10	XP_022602555.1	inter-alpha-trypsin inhibitor heavy chain H3-like isoform X3 [Seriola dumerili]	*	*	*	*	*	*	*	*	sp|Q9GLY5|ITIH3_RABIT	Inter-alpha-trypsin inhibitor heavy chain H3 OS=Oryctolagus cuniculus OX=9986 GN=ITIH3 PE=2 SV=1
shibanyu_transcript_5978	30.25	48.27	35.4	10.21	11.2	13.85	-1.59925	2.97968e-08	2.81309e-07	XP_006802979.1	PREDICTED: C-type lectin domain family 9 member A-like [Neolamprologus brichardi]	*	GO:0016021(integral component of membrane)	*	*	*	KOG4297	C-type lectin	TV	sp|Q67EQ1|CLC4E_RAT	C-type lectin domain family 4 member E OS=Rattus norvegicus OX=10116 GN=Clec4e PE=1 SV=1
shibanyu_transcript_5274	22.11	19.78	20.85	5.29	6.04	6.86	-1.69522	3.46549e-15	8.2959e-14	XP_008278986.1	PREDICTED: claudin-5-like [Stegastes partitus]	*	GO:0005923(bicellular tight junction);GO:0016021(integral component of membrane);GO:0005886(plasma membrane)	GO:0005198(structural molecule activity)	K06087|CLDN|http://www.genome.jp/dbget-bin/www_bget?ko:K06087	ko04530(Tight junction);ko04514(Cell adhesion molecules (CAMs));ko04670(Leukocyte transendothelial migration)	*	*	*	sp|O00501|CLD5_HUMAN	Claudin-5 OS=Homo sapiens OX=9606 GN=CLDN5 PE=2 SV=1
shibanyu_transcript_2668	23.26	29	28.36	100.2	80.74	89.35	1.83028	5.69494e-52	1.15595e-49	XP_004550203.1	ubiquitin-like protein 3 [Maylandia zebra]	*	GO:0005886(plasma membrane)	*	*	*	*	*	*	sp|Q2TA46|UBL3_BOVIN	Ubiquitin-like protein 3 OS=Bos taurus OX=9913 GN=UBL3 PE=3 SV=1
shibanyu_transcript_759	1.18	1.22	0.91	0.52	0.22	0.51	-1.39437	0.00201677	0.00796811	*	*	*	*	*	*	*	*	*	*	*	*
shibanyu_transcript_3182	1.91	2.38	3.91	0.61	0.45	0.8	-2.03813	7.24155e-07	5.53368e-06	XP_018552626.1	PREDICTED: phosphorylated adapter RNA export protein [Lates calcarifer]	GO:0006408(snRNA export from nucleus)	*	*	K14291|PHAX|http://www.genome.jp/dbget-bin/www_bget?ko:K14291	ko03013(RNA transport)	KOG3948	Mediator of U snRNA nuclear export PHAX	A	sp|Q5ZLY0|PHAX_CHICK	Phosphorylated adapter RNA export protein OS=Gallus gallus OX=9031 GN=PHAX PE=2 SV=1
shibanyu_transcript_11250	0	0	0.5	2.53	4.81	1.83	4.82206	0.00534988	0.0181758	*	*	*	*	*	*	*	*	*	*	*	*
shibanyu_transcript_10826	15.88	11.18	4.39	89.9	143.39	145.22	3.74493	1.77509e-08	1.72602e-07	*	*	*	*	*	*	*	*	*	*	*	*
shibanyu_transcript_280	0	0	0	68.54	0	0	25.0379	1.46731e-10	1.98005e-09	XP_018549132.1	PREDICTED: complement C5 [Lates calcarifer]	*	GO:0005615(extracellular space)	GO:0004866(endopeptidase inhibitor activity)	K03994|C5|http://www.genome.jp/dbget-bin/www_bget?ko:K03994	ko04610(Complement and coagulation cascades)	KOG1366	Alpha-macroglobulin	O	sp|P01031|CO5_HUMAN	Complement C5 OS=Homo sapiens OX=9606 GN=C5 PE=1 SV=4
shibanyu_transcript_5727	0	0	0	0	0	979.62	27.8958	9.30812e-13	1.68881e-11	XP_018518673.1	PREDICTED: fibrinogen alpha chain-like [Lates calcarifer]	GO:0030168(platelet activation);GO:0051258(protein polymerization)	GO:0005577(fibrinogen complex)	GO:0005102(signaling receptor binding)	K03903|FGA|http://www.genome.jp/dbget-bin/www_bget?ko:K03903	ko04610(Complement and coagulation cascades);ko04611(Platelet activation)	KOG2579	Ficolin and related extracellular proteins	R	sp|P14448|FIBA_CHICK	Fibrinogen alpha chain OS=Gallus gallus OX=9031 GN=FGA PE=1 SV=4
shibanyu_transcript_10948	31.62	1.85	0.87	31.57	757.89	28.65	4.72544	0.011363	0.0339601	*	*	*	*	*	*	*	*	*	*	*	*
shibanyu_transcript_3742	99.02	126.63	146.07	425.62	311.37	332.98	1.61989	2.43595e-19	8.56803e-18	XP_020508371.1	60S ribosomal protein L3 [Labrus bergylta]	*	*	*	K02925|RP-L3e, RPL3|http://www.genome.jp/dbget-bin/www_bget?ko:K02925	ko03010(Ribosome)	KOG0746	60S ribosomal protein L3 and related proteins	J	sp|P39023|RL3_HUMAN	60S ribosomal protein L3 OS=Homo sapiens OX=9606 GN=RPL3 PE=1 SV=2
shibanyu_transcript_590	7.05	8.12	10.11	2.18	1.78	2.99	-1.77933	2.87604e-14	6.06521e-13	XP_022622202.1	aspartyl/asparaginyl beta-hydroxylase isoform X4 [Seriola dumerili]	*	*	*	K00476|ASPH|http://www.genome.jp/dbget-bin/www_bget?ko:K00476	*	KOG3696	Aspartyl beta-hydroxylase	O	sp|Q8BSY0|ASPH_MOUSE	Aspartyl/asparaginyl beta-hydroxylase OS=Mus musculus OX=10090 GN=Asph PE=1 SV=1
shibanyu_transcript_3723	12.54	9.47	13.96	49.83	41.54	36.73	1.92363	1.73447e-14	3.76368e-13	XP_004084306.1	mitochondrial import inner membrane translocase subunit Tim23 [Oryzias latipes]	GO:0006886(intracellular protein transport)	GO:0016021(integral component of membrane);GO:0005744(TIM23 mitochondrial import inner membrane translocase complex)	GO:0015450(P-P-bond-hydrolysis-driven protein transmembrane transporter activity)	K17794|TIM23|http://www.genome.jp/dbget-bin/www_bget?ko:K17794	ko04212(Longevity regulating pathway - worm)	KOG3324	Mitochondrial import inner membrane translocase, subunit TIM23	U	sp|Q5XH94|TIM23_XENTR	Mitochondrial import inner membrane translocase subunit Tim23 OS=Xenopus tropicalis OX=8364 GN=timm23 PE=2 SV=1
shibanyu_transcript_2621	10.7	25.13	20.2	3.1	2.7	2.98	-2.58248	2.01582e-11	3.10762e-10	XP_027131051.1	cyclin-G2 [Larimichthys crocea]	GO:0051726(regulation of cell cycle)	*	*	K10146|CCNG2|http://www.genome.jp/dbget-bin/www_bget?ko:K10146	ko04115(p53 signaling pathway);ko04068(FoxO signaling pathway)	KOG0653	Cyclin B and related kinase-activating proteins	D	sp|O08918|CCNG2_MOUSE	Cyclin-G2 OS=Mus musculus OX=10090 GN=Ccng2 PE=2 SV=3
shibanyu_transcript_10220	42.09	76.37	54.38	19.83	22.96	23.39	-1.25573	8.79295e-05	0.000476737	XP_018529782.1	PREDICTED: ependymin-2-like [Lates calcarifer]	GO:0007160(cell-matrix adhesion)	GO:0005576(extracellular region)	GO:0005509(calcium ion binding)	*	*	*	*	*	*	*
shibanyu_transcript_10389	0	0	172.24	0	0	0	-23.5691	1.6181e-09	1.83529e-08	XP_022073374.1	alpha-1-antitrypsin homolog [Acanthochromis polyacanthus]	*	GO:0005615(extracellular space)	*	K04525|SERPINA|http://www.genome.jp/dbget-bin/www_bget?ko:K04525	*	KOG2392	Serpin	V	sp|P32759|A1AT_CYPCA	Alpha-1-antitrypsin homolog OS=Cyprinus carpio OX=7962 PE=2 SV=1
shibanyu_transcript_3577	0	0	0	343.49	0	0	27.0401	4.47461e-12	7.4779e-11	AWD76391.1	heat shock protein 70, partial [Epinephelus akaara]	*	*	GO:0005524(ATP binding)	K03283|HSPA1_8|http://www.genome.jp/dbget-bin/www_bget?ko:K03283	ko04144(Endocytosis);ko04010(MAPK signaling pathway);ko04141(Protein processing in endoplasmic reticulum);ko03040(Spliceosome);ko04213(Longevity regulating pathway - multiple species);ko04915(Estrogen signaling pathway);ko04612(Antigen processing and presentation)	KOG0101	Molecular chaperones HSP70/HSC70, HSP70 superfamily	O	sp|P08108|HSP70_ONCMY	Heat shock cognate 70 kDa protein OS=Oncorhynchus mykiss OX=8022 GN=hsc71 PE=2 SV=2
shibanyu_transcript_5422	0.88	1.32	1.39	0.24	0.33	0.66	-1.45253	0.00660822	0.0216818	*	*	*	*	*	*	*	*	*	*	*	*
shibanyu_transcript_8869	0	0	0	0	136.67	0	24.3197	4.82518e-10	5.95085e-09	*	*	*	*	*	*	*	*	*	*	*	*
shibanyu_transcript_343	18.41	14.73	18.49	1.33	2.15	3.47	-2.81673	3.17798e-10	4.04746e-09	XP_022605253.1	transmembrane 7 superfamily member 3 [Seriola dumerili]	*	GO:0016021(integral component of membrane)	*	*	*	*	*	*	sp|Q9CRG1|TM7S3_MOUSE	Transmembrane 7 superfamily member 3 OS=Mus musculus OX=10090 GN=Tm7sf3 PE=2 SV=2
shibanyu_transcript_10243	1.39	4.12	2.21	154.54	185.02	150.47	6.21363	1.02925e-38	1.20819e-36	XP_019962772.1	PREDICTED: cAMP-responsive element modulator-like [Paralichthys olivaceus]	*	GO:0005634(nucleus)	GO:0003677(DNA binding);GO:0003700(DNA-binding transcription factor activity)	*	*	KOG3584	cAMP response element binding protein and related transcription factors	K	sp|P79145|CREM_CANLF	cAMP-responsive element modulator OS=Canis lupus familiaris OX=9615 GN=CREM PE=2 SV=2
shibanyu_transcript_1993	3.14	3.59	3.87	65.3	55.32	61.76	4.1897	1.56655e-291	1.52628e-287	AKI29975.1	solute carrier family 3 member 2 [Siniperca chuatsi]	GO:0006865(amino acid transport);GO:0005975(carbohydrate metabolic process)	GO:0016021(integral component of membrane)	GO:0003824(catalytic activity)	K06519|SLC3A2, MDU1|http://www.genome.jp/dbget-bin/www_bget?ko:K06519	ko04216(Ferroptosis);ko04150(mTOR signaling pathway);ko04974(Protein digestion and absorption)	KOG0471	Alpha-amylase	G	sp|Q7YQK3|4F2_RABIT	4F2 cell-surface antigen heavy chain OS=Oryctolagus cuniculus OX=9986 GN=SLC3A2 PE=1 SV=2
shibanyu_transcript_1674	11.75	11.1	14.85	1.65	2.9	4.6	-1.95149	2.17614e-05	0.000132019	XP_023152016.1	carnitine O-acetyltransferase-like [Amphiprion ocellaris]	*	*	GO:0016746(transferase activity, transferring acyl groups)	K00624|E2.3.1.7|http://www.genome.jp/dbget-bin/www_bget?ko:K00624	ko04146(Peroxisome)	KOG3717	Carnitine O-acyltransferase CRAT	I	sp|P52826|CACP_COLLI	Carnitine O-acetyltransferase OS=Columba livia OX=8932 GN=CRAT PE=1 SV=1
shibanyu_transcript_3076	7.15	5.87	7.46	17.17	16.94	16.81	1.40394	7.48008e-16	1.90283e-14	XP_018552963.1	PREDICTED: probable RNA polymerase II nuclear localization protein SLC7A6OS [Lates calcarifer]	*	*	*	*	*	KOG4852	Uncharacterized conserved protein	S	sp|Q5U3I2|S7A6O_DANRE	Probable RNA polymerase II nuclear localization protein SLC7A6OS OS=Danio rerio OX=7955 GN=slc7a6os PE=2 SV=1
shibanyu_transcript_1959	16.09	0	37.11	0	0	0	-11.543	0.00313172	0.0115709	XP_023269850.1	inter-alpha-trypsin inhibitor heavy chain H3-like isoform X2 [Seriola lalandi dorsalis]	*	*	*	*	*	*	*	*	sp|Q9GLY5|ITIH3_RABIT	Inter-alpha-trypsin inhibitor heavy chain H3 OS=Oryctolagus cuniculus OX=9986 GN=ITIH3 PE=2 SV=1
shibanyu_transcript_3285	113.13	91.37	295.4	6.79	8.16	4.8	-4.51067	6.36197e-15	1.46883e-13	XP_023147408.1	angiopoietin-related protein 4-like [Amphiprion ocellaris]	GO:0001525(angiogenesis);GO:0043066(negative regulation of apoptotic process)	GO:0005615(extracellular space)	*	K08767|ANGPTL4, PGAR|http://www.genome.jp/dbget-bin/www_bget?ko:K08767	ko03320(PPAR signaling pathway)	KOG2579	Ficolin and related extracellular proteins	R	sp|Q2TNK5|ANGL4_PIG	Angiopoietin-related protein 4 OS=Sus scrofa OX=9823 GN=ANGPTL4 PE=2 SV=2
shibanyu_transcript_3254	15.04	26.9	18.16	68.96	93.25	83.96	2.13366	1.40865e-09	1.60521e-08	XP_023272927.1	LOW QUALITY PROTEIN: X-box-binding protein 1 [Seriola lalandi dorsalis]	*	*	*	K09027|XBP1|http://www.genome.jp/dbget-bin/www_bget?ko:K09027	ko04141(Protein processing in endoplasmic reticulum)	KOG4005	Transcription factor XBP-1	K	sp|Q9R1S4|XBP1_RAT	X-box-binding protein 1 OS=Rattus norvegicus OX=10116 GN=Xbp1 PE=2 SV=1
shibanyu_transcript_652	3.49	1.27	4.49	19.55	13.14	9.87	2.30218	0.000142908	0.000744174	XP_026153799.1	hydroxymethylglutaryl-CoA synthase, cytoplasmic isoform X1 [Mastacembelus armatus]	GO:0048703(embryonic viscerocranium morphogenesis);GO:0008299(isoprenoid biosynthetic process);GO:0014033(neural crest cell differentiation);GO:0014003(oligodendrocyte development);GO:0016126(sterol biosynthetic process)	*	GO:0004421(hydroxymethylglutaryl-CoA synthase activity)	K01641|E2.3.3.10|http://www.genome.jp/dbget-bin/www_bget?ko:K01641	ko00280(Valine, leucine and isoleucine degradation);ko00650(Butanoate metabolism);ko00072(Synthesis and degradation of ketone bodies);ko00900(Terpenoid backbone biosynthesis)	KOG1393	Hydroxymethylglutaryl-CoA synthase	I	sp|P23228|HMCS1_CHICK	Hydroxymethylglutaryl-CoA synthase, cytoplasmic OS=Gallus gallus OX=9031 GN=HMGCS1 PE=1 SV=1
shibanyu_transcript_9628	0	0	0	256.24	310.73	268.38	13.142	4.07483e-27	2.54494e-25	AEG78379.1	60S ribosomal protein L3, partial [Epinephelus coioides]	*	*	*	K02925|RP-L3e, RPL3|http://www.genome.jp/dbget-bin/www_bget?ko:K02925	ko03010(Ribosome)	KOG0746	60S ribosomal protein L3 and related proteins	J	sp|P39872|RL3_BOVIN	60S ribosomal protein L3 OS=Bos taurus OX=9913 GN=RPL3 PE=2 SV=2
shibanyu_transcript_11144	536.53	405.85	411.11	58.25	158.45	93.29	-1.93684	0.000301144	0.00146629	AFM90163.1	hypothetical protein [Callorhinchus milii]	*	*	*	*	*	*	*	*	*	*
shibanyu_transcript_70	41.44	36.81	38.77	101.54	100.04	71.79	1.30724	1.54483e-06	1.12156e-05	XP_027133703.1	bone morphogenetic protein 1 [Larimichthys crocea]	*	*	*	K05502|BMP1, TLD|http://www.genome.jp/dbget-bin/www_bget?ko:K05502	*	KOG3714	Meprin A metalloprotease	O	sp|P13497|BMP1_HUMAN	Bone morphogenetic protein 1 OS=Homo sapiens OX=9606 GN=BMP1 PE=1 SV=2
shibanyu_transcript_5715	80.43	54.25	47.84	5.86	8.32	9.44	-2.88002	1.17728e-11	1.86776e-10	XP_008297934.1	PREDICTED: inositol oxygenase [Stegastes partitus]	GO:0019310(inositol catabolic process)	GO:0005737(cytoplasm)	GO:0050113(inositol oxygenase activity);GO:0005506(iron ion binding)	K00469|MIOX|http://www.genome.jp/dbget-bin/www_bget?ko:K00469	ko00053(Ascorbate and aldarate metabolism);ko00562(Inositol phosphate metabolism)	KOG1573	Aldehyde reductase	R	sp|Q4V8T0|MIOX_DANRE	Inositol oxygenase OS=Danio rerio OX=7955 GN=miox PE=2 SV=1
shibanyu_transcript_2371	23.13	57.4	27.47	5.44	10.49	13.42	-1.79152	0.00285106	0.0107209	XP_019134019.1	probable imidazolonepropionase [Larimichthys crocea]	*	*	*	K01468|hutI, AMDHD1|http://www.genome.jp/dbget-bin/www_bget?ko:K01468	ko00340(Histidine metabolism)	KOG3968	Atrazine chlorohydrolase/guanine deaminase	FQ	sp|Q7SXK5|HUTI_DANRE	Probable imidazolonepropionase OS=Danio rerio OX=7955 GN=amdhd1 PE=2 SV=2
shibanyu_transcript_3904	8.1	5.74	9.14	35.24	24.81	24.94	1.97346	3.82829e-12	6.47552e-11	AGU38799.1	mitochondrial import receptor subunit TOM22 [Sparus aurata]	GO:0006886(intracellular protein transport);GO:0001889(liver development)	GO:0005741(mitochondrial outer membrane)	*	K17769|TOM22|http://www.genome.jp/dbget-bin/www_bget?ko:K17769	*	KOG4111	Translocase of outer mitochondrial membrane complex, subunit TOM22	U	sp|Q9CPQ3|TOM22_MOUSE	Mitochondrial import receptor subunit TOM22 homolog OS=Mus musculus OX=10090 GN=Tomm22 PE=1 SV=3
shibanyu_transcript_5073	1.64	0.31	1.39	4.98	2.37	4.93	1.97192	0.0114599	0.034218	XP_023255663.1	arginine/serine-rich protein 1-like isoform X3 [Seriola lalandi dorsalis]	*	*	*	*	*	*	*	*	sp|Q1ECZ9|RSRP1_DANRE	Arginine/serine-rich protein 1 OS=Danio rerio OX=7955 GN=rsrp1 PE=2 SV=1
shibanyu_transcript_5295	7.16	12.2	7.65	2.99	1.92	4.01	-1.52998	0.00026221	0.00129813	XP_027137564.1	N(4)-(beta-N-acetylglucosaminyl)-L-asparaginase [Larimichthys crocea]	*	*	GO:0016787(hydrolase activity)	K01444|AGA, aspG|http://www.genome.jp/dbget-bin/www_bget?ko:K01444	ko04142(Lysosome);ko00511(Other glycan degradation)	KOG1593	Asparaginase	E	sp|P20933|ASPG_HUMAN	N(4)-(beta-N-acetylglucosaminyl)-L-asparaginase OS=Homo sapiens OX=9606 GN=AGA PE=1 SV=2
shibanyu_transcript_136	42.35	39.84	56.55	15.33	19.27	25.81	-1.10899	8.31796e-05	0.000453508	XP_018524269.1	PREDICTED: RING finger protein 10 isoform X1 [Lates calcarifer]	*	*	GO:0046872(metal ion binding)	*	*	KOG2164	Predicted E3 ubiquitin ligase	O	sp|Q08E13|RNF10_BOVIN	RING finger protein 10 OS=Bos taurus OX=9913 GN=RNF10 PE=2 SV=1
shibanyu_transcript_10615	6.31	6.99	3.83	16.48	12.97	14	1.4673	0.000126648	0.000668437	XP_006807353.1	PREDICTED: PHD finger-like domain-containing protein 5A-like [Neolamprologus brichardi]	GO:0000398(mRNA splicing, via spliceosome);GO:0045893(positive regulation of transcription, DNA-templated);GO:0048863(stem cell differentiation);GO:0048546(digestive tract morphogenesis);GO:0048703(embryonic viscerocranium morphogenesis);GO:0031017(exocrine pancreas development);GO:0060047(heart contraction);GO:0001947(heart looping);GO:0014032(neural crest cell development);GO:0035138(pectoral f…	GO:0016363(nuclear matrix);GO:0016607(nuclear speck);GO:0005654(nucleoplasm);GO:0005689(U12-type spliceosomal complex);GO:0005686(U2 snRNP);GO:0071005(U2-type precatalytic spliceosome);GO:0005634(nucleus);GO:0000123(histone acetyltransferase complex)	GO:0003700(DNA-binding transcription factor activity);GO:0003723(RNA binding);GO:0008270(zinc ion binding);GO:0003677(DNA binding);GO:0004402(histone acetyltransferase activity);GO:0004745(retinol dehydrogenase activity);GO:0003713(transcription coactivator activity)	K12834|PHF5A|http://www.genome.jp/dbget-bin/www_bget?ko:K12834	ko03040(Spliceosome)	KOG1705	Uncharacterized conserved protein, contains CXXC motifs	S	sp|Q7RTV0|PHF5A_HUMAN	PHD finger-like domain-containing protein 5A OS=Homo sapiens OX=9606 GN=PHF5A PE=1 SV=1
shibanyu_transcript_7356	16.09	14.32	22.34	139.99	128.29	101.89	2.92538	6.77421e-29	4.71437e-27	AEG78286.1	aquaporin 1, partial [Rhabdosargus sarba]	GO:0120029(proton export across plasma membrane)	GO:0016021(integral component of membrane)	GO:0008519(ammonium transmembrane transporter activity);GO:0035379(carbon dioxide transmembrane transporter activity);GO:0015250(water channel activity)	K09864|AQP1|http://www.genome.jp/dbget-bin/www_bget?ko:K09864	ko04976(Bile secretion);ko04924(Renin secretion);ko04964(Proximal tubule bicarbonate reclamation)	KOG0223	Aquaporin (major intrinsic protein family)	G	sp|P29972|AQP1_HUMAN	Aquaporin-1 OS=Homo sapiens OX=9606 GN=AQP1 PE=1 SV=3
shibanyu_transcript_610	3.98	3.71	4.76	1.38	0.94	1.63	-1.58677	7.31349e-11	1.0448e-09	XP_008299233.1	PREDICTED: BAG family molecular chaperone regulator 3 isoform X1 [Stegastes partitus]	GO:0060047(heart contraction);GO:0007626(locomotory behavior);GO:0007519(skeletal muscle tissue development)	GO:0030018(Z disc)	GO:0051087(chaperone binding)	K09557|BAG3|http://www.genome.jp/dbget-bin/www_bget?ko:K09557	*	KOG0940	Ubiquitin protein ligase RSP5/NEDD4	O	sp|Q9JLV1|BAG3_MOUSE	BAG family molecular chaperone regulator 3 OS=Mus musculus OX=10090 GN=Bag3 PE=1 SV=2
shibanyu_transcript_7645	6.05	7.68	10.85	36.75	47.6	37.83	2.44617	5.53242e-16	1.41848e-14	XP_003445190.1	ADP-ribosylation factor-like protein 1 [Oreochromis niloticus]	*	*	GO:0005525(GTP binding)	K07942|ARL1|http://www.genome.jp/dbget-bin/www_bget?ko:K07942	*	KOG0072	GTP-binding ADP-ribosylation factor-like protein ARL1	U	sp|P61211|ARL1_MOUSE	ADP-ribosylation factor-like protein 1 OS=Mus musculus OX=10090 GN=Arl1 PE=1 SV=1
shibanyu_transcript_1265	6.54	3.97	15.63	1.75	1.56	3.41	-1.853	0.00434777	0.0153036	ADZ99161.1	MHC class II antigen [Epinephelus coioides]	*	*	*	K06752|MHC2|http://www.genome.jp/dbget-bin/www_bget?ko:K06752	ko04145(Phagosome);ko04514(Cell adhesion molecules (CAMs));ko04612(Antigen processing and presentation);ko04640(Hematopoietic cell lineage);ko04672(Intestinal immune network for IgA production);ko04658(Th1 and Th2 cell differentiation);ko04659(Th17 cell differentiation)	*	*	*	sp|P01903|DRA_HUMAN	HLA class II histocompatibility antigen, DR alpha chain OS=Homo sapiens OX=9606 GN=HLA-DRA PE=1 SV=1
shibanyu_transcript_2675	31.71	32.18	34.81	7.71	1.67	5.85	-2.65158	8.60753e-06	5.60583e-05	XP_017267413.1	hepatocyte nuclear factor 3-beta [Kryptolebias marmoratus]	GO:0009653(anatomical structure morphogenesis);GO:0030154(cell differentiation);GO:0006357(regulation of transcription by RNA polymerase II)	GO:0005634(nucleus)	GO:0003700(DNA-binding transcription factor activity);GO:0019904(protein domain specific binding);GO:0043565(sequence-specific DNA binding);GO:0008134(transcription factor binding);GO:0000981(DNA-binding transcription factor activity, RNA polymerase II-specific)	K08035|FOXA2, HNF3B|http://www.genome.jp/dbget-bin/www_bget?ko:K08035	ko04213(Longevity regulating pathway - multiple species);ko04212(Longevity regulating pathway - worm)	KOG3563	Forkhead/HNF-3-related transcription factor	K	sp|O42097|FOXA2_ORYLA	Hepatocyte nuclear factor 3-beta OS=Oryzias latipes OX=8090 GN=foxa2 PE=2 SV=1
shibanyu_transcript_11030	31.4	47.56	68.31	95.45	122.77	71.69	1.20547	0.00316477	0.0116753	*	*	*	*	*	*	*	*	*	*	*	*
shibanyu_transcript_7634	32.04	34.2	45.95	0	0	0	-11.1786	1.37787e-20	5.47944e-19	*	*	*	*	*	*	*	*	*	*	*	*
shibanyu_transcript_1878	9.51	7.95	7.68	146.49	186.07	165.92	4.39417	1.35418e-56	3.21798e-54	XP_022603452.1	mitogen-activated protein kinase 6 [Seriola dumerili]	*	*	GO:0005524(ATP binding);GO:0004707(MAP kinase activity)	K06855|MAPK4_6|http://www.genome.jp/dbget-bin/www_bget?ko:K06855	ko04657(IL-17 signaling pathway)	KOG0660	Mitogen-activated protein kinase	T	sp|Q5F3W3|MK06_CHICK	Mitogen-activated protein kinase 6 OS=Gallus gallus OX=9031 GN=MAPK6 PE=2 SV=1
shibanyu_transcript_2043	2.27	7.98	8.74	109.73	80.17	98.46	4.04691	3.21252e-13	6.10128e-12	BAM36362.1	coagulin factor II [Oplegnathus fasciatus]	GO:0006953(acute-phase response);GO:0007596(blood coagulation)	GO:0005576(extracellular region)	GO:0005509(calcium ion binding);GO:0004252(serine-type endopeptidase activity)	K01313|F2|http://www.genome.jp/dbget-bin/www_bget?ko:K01313	ko04810(Regulation of actin cytoskeleton);ko04080(Neuroactive ligand-receptor interaction);ko04610(Complement and coagulation cascades)	*	*	*	sp|P00734|THRB_HUMAN	Prothrombin OS=Homo sapiens OX=9606 GN=F2 PE=1 SV=2
shibanyu_transcript_4593	68.23	54.8	68.51	45.96	69.09	2803.31	3.95459	0.00926959	0.0287348	XP_018557383.1	PREDICTED: alpha-2-HS-glycoprotein-like [Lates calcarifer]	*	*	*	*	*	*	*	*	sp|Q5KQS2|FETCB_GLOBR	Antihemorrhagic factor cHLP-B OS=Gloydius brevicaudus OX=259325 PE=2 SV=1
shibanyu_transcript_8072	1278.76	1425.31	833.67	3173.85	2829.83	2264.2	1.30975	0.000565748	0.00257334	AEB31289.1	chemotaxin, partial [Epinephelus bruneus]	*	*	GO:0030246(carbohydrate binding)	*	*	*	*	*	sp|P07897|PGCA_RAT	Aggrecan core protein OS=Rattus norvegicus OX=10116 GN=Acan PE=1 SV=2
shibanyu_transcript_6949	31.84	36.11	26.5	6.5	1.22	7.34	-2.61626	0.000286293	0.00140521	XP_026169605.1	uncharacterized protein LOC113134441 [Mastacembelus armatus]	*	*	*	*	*	*	*	*	*	*
shibanyu_transcript_2974	204.87	239.56	263.25	9.95	1.54	6.5	-5.25341	5.46162e-14	1.12978e-12	ACJ26846.1	tributyltin binding protein type 2-like protein [Epinephelus coioides]	*	*	*	*	*	*	*	*	sp|Q90WJ7|SXT1_TAKPA	Saxitoxin and tetrodotoxin-binding protein 1 OS=Takifugu pardalis OX=98921 GN=psbp1 PE=1 SV=2
shibanyu_transcript_10535	464.07	1.52	0.26	6.48	3.58	1.12	-5.40391	0.0132935	0.0389296	XP_005454247.1	high choriolytic enzyme 1 [Oreochromis niloticus]	*	*	GO:0004222(metalloendopeptidase activity);GO:0008270(zinc ion binding)	*	*	KOG3714	Meprin A metalloprotease	O	sp|P31579|LCE_ORYLA	Low choriolytic enzyme OS=Oryzias latipes OX=8090 GN=lce PE=1 SV=1
shibanyu_transcript_3151	116.32	120.99	0.16	0	0	0.14	-11.1801	4.55853e-06	3.08799e-05	XP_018534983.1	PREDICTED: glucose-6-phosphate isomerase-like [Lates calcarifer]	GO:0006094(gluconeogenesis);GO:0006096(glycolytic process)	*	GO:0004347(glucose-6-phosphate isomerase activity)	K01810|GPI, pgi|http://www.genome.jp/dbget-bin/www_bget?ko:K01810	ko00520(Amino sugar and nucleotide sugar metabolism);ko00010(Glycolysis / Gluconeogenesis);ko00030(Pentose phosphate pathway);ko00500(Starch and sucrose metabolism);ko01200(Carbon metabolism)	KOG2446	Glucose-6-phosphate isomerase	G	sp|P08059|G6PI_PIG	Glucose-6-phosphate isomerase OS=Sus scrofa OX=9823 GN=GPI PE=1 SV=3
shibanyu_transcript_4209	0.19	0	0	1.76	32.24	62.12	9.39988	1.43708e-06	1.04959e-05	XP_028268380.1	collagen alpha-1(X) chain-like [Parambassis ranga]	*	*	*	*	*	*	*	*	sp|Q86Z23|C1QL4_HUMAN	Complement C1q-like protein 4 OS=Homo sapiens OX=9606 GN=C1QL4 PE=2 SV=1
shibanyu_transcript_1535	43.08	44.77	55.65	13.3	19.15	30.41	-1.10318	0.00410267	0.0145725	XP_018549889.1	PREDICTED: uncharacterized protein LOC108895518 [Lates calcarifer]	*	*	*	*	*	KOG1261	Malate synthase	C	sp|P95329|MASY_MYXXD	Malate synthase OS=Myxococcus xanthus (strain DK 1622) OX=246197 GN=mls PE=3 SV=2
shibanyu_transcript_5815	63.81	47.82	85.01	5.64	7.81	9.69	-2.98276	2.05065e-17	5.91109e-16	XP_018537802.1	PREDICTED: 2-amino-3-carboxymuconate-6-semialdehyde decarboxylase [Lates calcarifer]	GO:1904985(negative regulation of quinolinate biosynthetic process)	GO:0005829(cytosol)	GO:0001760(aminocarboxymuconate-semialdehyde decarboxylase activity);GO:0016787(hydrolase activity)	K03392|ACMSD|http://www.genome.jp/dbget-bin/www_bget?ko:K03392	ko00380(Tryptophan metabolism)	KOG4245	Predicted metal-dependent hydrolase of the TIM-barrel fold	R	sp|Q0II68|ACMSD_BOVIN	2-amino-3-carboxymuconate-6-semialdehyde decarboxylase OS=Bos taurus OX=9913 GN=ACMSD PE=2 SV=1
shibanyu_transcript_3169	7.94	7.71	9.89	46.51	58.61	51.75	2.72406	3.78931e-35	3.69192e-33	XP_026183100.1	ADP-ribosylation factor-like protein 1 [Mastacembelus armatus]	*	*	GO:0005525(GTP binding)	K07942|ARL1|http://www.genome.jp/dbget-bin/www_bget?ko:K07942	*	KOG0072	GTP-binding ADP-ribosylation factor-like protein ARL1	U	sp|Q2YDM1|ARL1_BOVIN	ADP-ribosylation factor-like protein 1 OS=Bos taurus OX=9913 GN=ARL1 PE=2 SV=1
shibanyu_transcript_2955	16.73	22.37	20.03	4.47	5.34	8.4	-1.61534	6.66673e-07	5.12659e-06	XP_028259467.1	cysteine protease ATG4B [Parambassis ranga]	GO:0006914(autophagy);GO:0015031(protein transport)	GO:0005737(cytoplasm)	GO:0004197(cysteine-type endopeptidase activity)	K08342|ATG4|http://www.genome.jp/dbget-bin/www_bget?ko:K08342	ko04140(Autophagy - animal);ko04136(Autophagy - other eukaryotes);ko04138(Autophagy - yeast)	KOG2674	Cysteine protease required for autophagy - Apg4p/Aut2p	ZU	sp|Q6DG88|ATG4B_DANRE	Cysteine protease ATG4B OS=Danio rerio OX=7955 GN=atg4b PE=2 SV=2
shibanyu_transcript_2807	6.94	6.59	4.78	2.38	2.55	3.17	-1.10921	0.000788986	0.00346596	QBA17255.1	pyruvate kinase L/R, partial [Epinephelus fuscoguttatus x Epinephelus lanceolatus]	*	*	*	K00873|PK, pyk|http://www.genome.jp/dbget-bin/www_bget?ko:K00873	ko00010(Glycolysis / Gluconeogenesis);ko00620(Pyruvate metabolism);ko00230(Purine metabolism);ko01230(Biosynthesis of amino acids);ko01200(Carbon metabolism);ko04922(Glucagon signaling pathway)	KOG2323	Pyruvate kinase	G	sp|Q92122|KPYM_XENLA	Pyruvate kinase PKM OS=Xenopus laevis OX=8355 GN=pkm PE=2 SV=1
shibanyu_transcript_7118	2.07	4.01	3.4	0	0	0	-7.74071	2.70871e-09	2.94214e-08	XP_019115031.2	AN1-type zinc finger protein 5 isoform X1 [Larimichthys crocea]	*	*	GO:0003677(DNA binding);GO:0008270(zinc ion binding)	*	*	KOG3173	Predicted Zn-finger protein	R	sp|O76080|ZFAN5_HUMAN	AN1-type zinc finger protein 5 OS=Homo sapiens OX=9606 GN=ZFAND5 PE=1 SV=1
shibanyu_transcript_7267	11.09	10.2	12.42	3.51	1.14	2.99	-2.10073	5.36754e-06	3.58683e-05	XP_027128831.1	pseudouridine-metabolizing bifunctional protein C1861.05 [Larimichthys crocea]	*	*	*	K16330|K16330|http://www.genome.jp/dbget-bin/www_bget?ko:K16330	ko00240(Pyrimidine metabolism)	*	*	*	*	*
shibanyu_transcript_5705	2.53	0.54	2.29	3.55	5.43	134.83	4.798	0.00133576	0.00555928	XP_023272927.1	LOW QUALITY PROTEIN: X-box-binding protein 1 [Seriola lalandi dorsalis]	*	*	*	K09027|XBP1|http://www.genome.jp/dbget-bin/www_bget?ko:K09027	ko04141(Protein processing in endoplasmic reticulum)	KOG4005	Transcription factor XBP-1	K	sp|P17861|XBP1_HUMAN	X-box-binding protein 1 OS=Homo sapiens OX=9606 GN=XBP1 PE=1 SV=2
shibanyu_transcript_3083	7.44	7.33	7.86	40.22	32.93	40.69	2.41252	5.08834e-96	3.09848e-93	XP_018535942.1	PREDICTED: ceramide synthase 2-like [Lates calcarifer]	GO:0106097(cellular response to ceramide)	GO:0016021(integral component of membrane);GO:0005634(nucleus)	GO:0003677(DNA binding)	K04710|CERS|http://www.genome.jp/dbget-bin/www_bget?ko:K04710	ko04071(Sphingolipid signaling pathway);ko00600(Sphingolipid metabolism)	KOG1607	Protein transporter of the TRAM (translocating chain-associating membrane) superfamily	U	sp|Q3ZBF8|CERS2_BOVIN	Ceramide synthase 2 OS=Bos taurus OX=9913 GN=CERS2 PE=2 SV=1
shibanyu_transcript_4857	0.34	0	0	45.94	75.65	0	8.59873	0.0101686	0.031067	XP_020508371.1	60S ribosomal protein L3 [Labrus bergylta]	*	*	*	K02925|RP-L3e, RPL3|http://www.genome.jp/dbget-bin/www_bget?ko:K02925	ko03010(Ribosome)	KOG0746	60S ribosomal protein L3 and related proteins	J	sp|P39023|RL3_HUMAN	60S ribosomal protein L3 OS=Homo sapiens OX=9606 GN=RPL3 PE=1 SV=2
shibanyu_transcript_7278	591.14	624.34	611.96	2837.21	2181.06	2809.93	2.18601	3.87453e-66	1.07856e-63	XP_023279912.1	fibrinogen beta chain [Seriola lalandi dorsalis]	GO:0072378(blood coagulation, fibrin clot formation);GO:0030168(platelet activation);GO:0051258(protein polymerization)	GO:0005577(fibrinogen complex)	GO:0005102(signaling receptor binding)	K03904|FGB|http://www.genome.jp/dbget-bin/www_bget?ko:K03904	ko04610(Complement and coagulation cascades);ko04611(Platelet activation)	KOG2579	Ficolin and related extracellular proteins	R	sp|Q02020|FIBB_CHICK	Fibrinogen beta chain (Fragment) OS=Gallus gallus OX=9031 GN=FGB PE=1 SV=1
shibanyu_transcript_980	0	0	0	0	86.67	92.13	13.7455	0.000434233	0.00203498	XP_018549132.1	PREDICTED: complement C5 [Lates calcarifer]	*	GO:0005615(extracellular space)	GO:0004866(endopeptidase inhibitor activity)	K03994|C5|http://www.genome.jp/dbget-bin/www_bget?ko:K03994	ko04610(Complement and coagulation cascades)	KOG1366	Alpha-macroglobulin	O	sp|P01031|CO5_HUMAN	Complement C5 OS=Homo sapiens OX=9606 GN=C5 PE=1 SV=4
shibanyu_transcript_835	21.77	19.37	22.88	3.61	2.58	6.95	-2.22825	2.43568e-07	2.0043e-06	XP_027128187.1	T-complex protein 11-like protein 2 [Larimichthys crocea]	*	*	*	*	*	KOG1981	SOK1 kinase belonging to the STE20/SPS1/GC kinase family	T	sp|A7Z033|T11L2_BOVIN	T-complex protein 11-like protein 2 OS=Bos taurus OX=9913 GN=TCP11L2 PE=2 SV=1
shibanyu_transcript_10073	28.76	23.04	28.14	48.86	48.63	62.31	1.1196	1.74594e-07	1.46518e-06	*	*	*	*	*	*	*	*	*	*	*	*
shibanyu_transcript_4851	0	0	0	21.73	20.84	0	10.6788	0.00576384	0.0193245	ADU33222.1	complement component c3 [Epinephelus coioides]	*	*	*	K03990|C3|http://www.genome.jp/dbget-bin/www_bget?ko:K03990	ko04145(Phagosome);ko04610(Complement and coagulation cascades)	KOG1366	Alpha-macroglobulin	O	sp|P98093|CO3_ONCMY	Complement C3 (Fragment) OS=Oncorhynchus mykiss OX=8022 GN=c3 PE=1 SV=1
shibanyu_transcript_1647	96.16	105.93	153.69	18.5	8.01	12.16	-3.12141	3.79342e-17	1.08068e-15	XP_022615580.1	tryptophan 2,3-dioxygenase [Seriola dumerili]	GO:0019441(tryptophan catabolic process to kynurenine)	*	GO:0020037(heme binding);GO:0046872(metal ion binding);GO:0004833(tryptophan 2,3-dioxygenase activity)	K00453|E1.13.11.11, TDO2|http://www.genome.jp/dbget-bin/www_bget?ko:K00453	ko00380(Tryptophan metabolism)	KOG3906	Tryptophan 2,3-dioxygenase	E	sp|A7MBU6|T23OA_DANRE	Tryptophan 2,3-dioxygenase A OS=Danio rerio OX=7955 GN=tdo2a PE=2 SV=2
shibanyu_transcript_2132	8.45	11.24	13.33	5.3	3.79	3.77	-1.26828	7.59134e-08	6.71165e-07	XP_018560600.1	PREDICTED: LOW QUALITY PROTEIN: UNC93-like protein MFSD11 [Lates calcarifer]	*	GO:0016021(integral component of membrane)	*	*	*	KOG3098	Uncharacterized conserved protein	S	sp|O43934|MFS11_HUMAN	UNC93-like protein MFSD11 OS=Homo sapiens OX=9606 GN=MFSD11 PE=2 SV=2
shibanyu_transcript_8631	13.09	35.43	1.95	116.91	309.71	176.66	3.67903	0.000885662	0.00384023	*	*	*	*	*	*	*	*	*	*	*	*
shibanyu_transcript_880	13.12	15.3	18.71	2.45	2.06	2.86	-2.58915	6.14602e-54	1.30175e-51	ROJ78947.1	Serine/threonine-protein phosphatase PP1-beta catalytic subunit [Anabarilius grahami]	*	*	GO:0046872(metal ion binding);GO:0004721(phosphoprotein phosphatase activity)	K06269|PPP1C|http://www.genome.jp/dbget-bin/www_bget?ko:K06269	ko04113(Meiosis - yeast);ko04114(Oocyte meiosis);ko04810(Regulation of actin cytoskeleton);ko04510(Focal adhesion);ko04390(Hippo signaling pathway);ko04024(cAMP signaling pathway);ko04022(cGMP - PKG signaling pathway);ko03015(mRNA surveillance pathway);ko04261(Adrenergic signaling in cardiomyocytes);ko04270(Vascular smooth muscle contraction);ko04910(Insulin signaling pathway);ko04921(Oxytocin si…	KOG0374	Serine/threonine specific protein phosphatase PP1, catalytic subunit	TR	sp|Q6GQL2|PP1B_XENLA	Serine/threonine-protein phosphatase PP1-beta catalytic subunit OS=Xenopus laevis OX=8355 GN=ppp1cb PE=2 SV=1
shibanyu_transcript_8284	11.9	10.06	19.71	30.98	25.19	24.98	1.08342	0.000316018	0.00152665	XP_022605777.1	cytochrome c oxidase assembly protein COX16 homolog, mitochondrial-like [Seriola dumerili]	*	GO:0016021(integral component of membrane);GO:0031966(mitochondrial membrane)	*	K18182|COX16|http://www.genome.jp/dbget-bin/www_bget?ko:K18182	*	*	*	*	sp|Q2NKS2|COX16_BOVIN	Cytochrome c oxidase assembly protein COX16 homolog, mitochondrial OS=Bos taurus OX=9913 GN=COX16 PE=3 SV=1
shibanyu_transcript_846	0	0.02	0	464.12	879.58	398.73	16.1379	2.00121e-32	1.63847e-30	XP_019131039.1	phosphoenolpyruvate carboxykinase, cytosolic [GTP] [Larimichthys crocea]	GO:0006094(gluconeogenesis);GO:0050801(ion homeostasis);GO:0009749(response to glucose)	*	GO:0005525(GTP binding);GO:0016301(kinase activity);GO:0004613(phosphoenolpyruvate carboxykinase (GTP) activity)	K01596|E4.1.1.32, pckA, PCK|http://www.genome.jp/dbget-bin/www_bget?ko:K01596	ko04152(AMPK signaling pathway);ko04068(FoxO signaling pathway);ko04151(PI3K-Akt signaling pathway);ko00020(Citrate cycle (TCA cycle));ko00010(Glycolysis / Gluconeogenesis);ko00620(Pyruvate metabolism);ko04920(Adipocytokine signaling pathway);ko04922(Glucagon signaling pathway);ko04910(Insulin signaling pathway);ko03320(PPAR signaling pathway);ko04964(Proximal tubule bicarbonate reclamation)	KOG3749	Phosphoenolpyruvate carboxykinase	C	sp|P35558|PCKGC_HUMAN	Phosphoenolpyruvate carboxykinase, cytosolic [GTP] OS=Homo sapiens OX=9606 GN=PCK1 PE=1 SV=3
shibanyu_transcript_505	10.04	7.67	14.28	47.48	36.86	39.03	2.0415	7.04873e-14	1.45499e-12	XP_008282581.1	PREDICTED: heat shock 70 kDa protein 4 [Stegastes partitus]	*	*	*	K09489|HSPA4|http://www.genome.jp/dbget-bin/www_bget?ko:K09489	ko04530(Tight junction);ko04612(Antigen processing and presentation)	KOG0103	Molecular chaperones HSP105/HSP110/SSE1, HSP70 superfamily	O	sp|P34932|HSP74_HUMAN	Heat shock 70 kDa protein 4 OS=Homo sapiens OX=9606 GN=HSPA4 PE=1 SV=4
shibanyu_transcript_158	3.96	4.34	6.29	1.23	1.36	3.15	-1.26463	0.00827732	0.0261244	XP_022596209.1	rho guanine nucleotide exchange factor 7 isoform X1 [Seriola dumerili]	*	*	*	K13710|ARHGEF7, PIXB|http://www.genome.jp/dbget-bin/www_bget?ko:K13710	ko04810(Regulation of actin cytoskeleton)	KOG2070	Guanine nucleotide exchange factor	F	sp|Q9ES28|ARHG7_MOUSE	Rho guanine nucleotide exchange factor 7 OS=Mus musculus OX=10090 GN=Arhgef7 PE=1 SV=2
shibanyu_transcript_11219	85.81	140.78	84.38	280.89	533.82	343.35	2.21604	7.80286e-07	5.92082e-06	*	*	*	*	*	*	*	*	*	*	*	*
shibanyu_transcript_1543	37.68	42.79	49.49	4.82	5.09	12.1	-2.48977	4.7588e-08	4.33688e-07	XP_018525828.1	PREDICTED: LOW QUALITY PROTEIN: dimethylaniline monooxygenase [N-oxide-forming] 5-like [Lates calcarifer]	*	GO:0005789(endoplasmic reticulum membrane)	GO:0050660(flavin adenine dinucleotide binding);GO:0004499(N,N-dimethylaniline monooxygenase activity);GO:0050661(NADP binding)	K00485|FMO|http://www.genome.jp/dbget-bin/www_bget?ko:K00485	ko00982(Drug metabolism - cytochrome P450)	KOG1399	Flavin-containing monooxygenase	Q	sp|Q04799|FMO5_RABIT	Dimethylaniline monooxygenase [N-oxide-forming] 5 OS=Oryctolagus cuniculus OX=9986 GN=FMO5 PE=2 SV=2
shibanyu_transcript_2519	1.91	5.15	1.84	27.3	37.19	35.2	3.57195	6.87949e-10	8.22416e-09	XP_018526458.1	PREDICTED: insulin-like growth factor-binding protein 1 [Lates calcarifer]	GO:0008285(negative regulation of cell population proliferation);GO:0031099(regeneration);GO:0001666(response to hypoxia)	GO:0005737(cytoplasm);GO:0005576(extracellular region)	GO:0031994(insulin-like growth factor I binding);GO:0031995(insulin-like growth factor II binding)	*	*	*	*	*	sp|P24591|IBP1_BOVIN	Insulin-like growth factor-binding protein 1 OS=Bos taurus OX=9913 GN=IGFBP1 PE=2 SV=2
shibanyu_transcript_1279	19.98	26.64	25.9	6.21	3.95	5.49	-2.13733	3.1048e-25	1.72858e-23	XP_022617752.1	GSK-3-binding protein-like [Seriola dumerili]	*	*	*	K03096|FRAT2|http://www.genome.jp/dbget-bin/www_bget?ko:K03096	ko04310(Wnt signaling pathway)	*	*	*	sp|O93343|GBP_XENLA	GSK-3-binding protein OS=Xenopus laevis OX=8355 GN=gbp PE=1 SV=1
shibanyu_transcript_3386	15	15.04	26.42	37.84	33.39	34.86	1.01915	5.88518e-05	0.000329817	XP_018547882.1	PREDICTED: T-complex protein 1 subunit theta isoform X2 [Lates calcarifer]	GO:0006457(protein folding)	GO:0005737(cytoplasm)	GO:0005524(ATP binding);GO:0051082(unfolded protein binding)	K09500|CCT8|http://www.genome.jp/dbget-bin/www_bget?ko:K09500	*	KOG0362	Chaperonin complex component, TCP-1 theta subunit (CCT8)	O	sp|Q6EE31|TCPQ_CHICK	T-complex protein 1 subunit theta OS=Gallus gallus OX=9031 GN=CCT8 PE=1 SV=3
shibanyu_transcript_2989	8.52	8.36	8.75	13.69	16.91	22.43	1.13267	2.32717e-05	0.00014022	XP_010747123.2	bromodomain-containing protein 3 isoform X1 [Larimichthys crocea]	*	*	*	K08871|BRD2|http://www.genome.jp/dbget-bin/www_bget?ko:K08871	*	KOG1474	Transcription initiation factor TFIID, subunit BDF1 and related bromodomain proteins	K	sp|Q7JJ13|BRD2_MOUSE	Bromodomain-containing protein 2 OS=Mus musculus OX=10090 GN=Brd2 PE=1 SV=1
shibanyu_transcript_8151	665.7	0	555.93	0	0	0	-27.3614	2.49558e-12	4.31873e-11	XP_026175407.1	fibronectin-like isoform X1 [Mastacembelus armatus]	*	*	*	K05717|FN1|http://www.genome.jp/dbget-bin/www_bget?ko:K05717	ko04810(Regulation of actin cytoskeleton);ko04510(Focal adhesion);ko04151(PI3K-Akt signaling pathway);ko04512(ECM-receptor interaction)	*	*	*	*	*
shibanyu_transcript_1343	23.71	21.13	34.48	14.02	6.84	9.3	-1.31416	0.000146849	0.000763472	XP_018544950.1	PREDICTED: LOW QUALITY PROTEIN: acyl-CoA synthetase family member 2, mitochondrial-like [Lates calcarifer]	*	*	GO:0003824(catalytic activity)	K00666|K00666|http://www.genome.jp/dbget-bin/www_bget?ko:K00666	*	KOG1177	Long chain fatty acid acyl-CoA ligase	I	sp|Q0P4F7|ACSF2_DANRE	Acyl-CoA synthetase family member 2, mitochondrial OS=Danio rerio OX=7955 GN=acsf2 PE=2 SV=1
shibanyu_transcript_1466	1.53	6.18	18.19	175.23	196.62	14.24	4.10796	0.000905184	0.00391359	ALJ92403.1	complement component C9 [Epinephelus coioides]	GO:0001906(cell killing);GO:0006957(complement activation, alternative pathway);GO:0006958(complement activation, classical pathway);GO:0019835(cytolysis);GO:0051260(protein homooligomerization)	GO:0005615(extracellular space);GO:0005579(membrane attack complex);GO:0044218(other organism cell membrane);GO:0005886(plasma membrane)	*	K04000|C9|http://www.genome.jp/dbget-bin/www_bget?ko:K04000	ko04610(Complement and coagulation cascades)	*	*	*	sp|P79755|CO9_TAKRU	Complement component C9 OS=Takifugu rubripes OX=31033 GN=c9 PE=3 SV=1
shibanyu_transcript_2227	0	0	0	2.32	0	21.2	10.3225	0.00824258	0.0260485	XP_010738618.1	alpha-2-macroglobulin isoform X2 [Larimichthys crocea]	*	GO:0005615(extracellular space)	GO:0004866(endopeptidase inhibitor activity)	K03910|A2M|http://www.genome.jp/dbget-bin/www_bget?ko:K03910	ko04610(Complement and coagulation cascades)	KOG1366	Alpha-macroglobulin	O	sp|P14046|A1I3_RAT	Alpha-1-inhibitor 3 OS=Rattus norvegicus OX=10116 GN=A1i3 PE=1 SV=1
shibanyu_transcript_6560	8.45	2.36	0.33	0.44	0.64	0.21	-3.14789	0.0168049	0.0474032	XP_019124382.2	uncharacterized protein LOC109140830 [Larimichthys crocea]	*	*	*	*	*	*	*	*	*	*
shibanyu_transcript_6883	5.13	3.68	4.84	43.74	77.32	40.19	3.70111	2.61346e-15	6.36573e-14	*	*	*	*	*	*	*	*	*	*	*	*
shibanyu_transcript_4967	1.54	3.41	1.91	5.24	5.14	6	1.34592	0.000790259	0.00346824	ACM48181.1	apolipoprotein AI, partial [Epinephelus coioides]	GO:0006869(lipid transport);GO:0042157(lipoprotein metabolic process)	GO:0005576(extracellular region)	GO:0008289(lipid binding)	K08757|APOA1|http://www.genome.jp/dbget-bin/www_bget?ko:K08757	ko04975(Fat digestion and absorption);ko04977(Vitamin digestion and absorption);ko03320(PPAR signaling pathway)	*	*	*	sp|O42175|APOA1_SPAAU	Apolipoprotein A-I OS=Sparus aurata OX=8175 GN=apoa1 PE=2 SV=1
shibanyu_transcript_11509	129.06	617.87	367.31	816.75	722.81	951.57	1.69193	0.00790929	0.0251502	*	*	*	*	*	*	*	*	*	*	*	*
shibanyu_transcript_5235	22.92	49.41	26.74	11.31	13.3	11.49	-1.36181	0.00140772	0.00581878	XP_010732836.2	monoacylglycerol lipase ABHD12-like [Larimichthys crocea]	*	GO:0016021(integral component of membrane)	*	K13704|ABHD12|http://www.genome.jp/dbget-bin/www_bget?ko:K13704	*	KOG1552	Predicted alpha/beta hydrolase	R	sp|Q08C93|ABD12_DANRE	Monoacylglycerol lipase ABHD12 OS=Danio rerio OX=7955 GN=abhd12 PE=2 SV=1
shibanyu_transcript_4938	1.51	0.84	0.38	3.6	6.36	4.67	2.50058	0.000485311	0.00223988	*	*	*	*	*	*	*	*	*	*	*	*
shibanyu_transcript_7991	3.11	6.47	0	0.13	0	0	-6.58978	0.0150806	0.0432529	XP_018554149.1	PREDICTED: FAD-dependent oxidoreductase domain-containing protein 2 [Lates calcarifer]	*	*	*	*	*	*	*	*	sp|B0UXS1|FXRD2_DANRE	FAD-dependent oxidoreductase domain-containing protein 2 OS=Danio rerio OX=7955 GN=foxred2 PE=2 SV=1
shibanyu_transcript_6913	4.31	9.42	9.05	1.55	2.39	1.59	-1.92076	5.02757e-05	0.000285952	AEG78334.1	betaine homocysteine S-methyltansferase, partial [Epinephelus coioides]	GO:0009086(methionine biosynthetic process);GO:0032259(methylation)	*	GO:0047150(betaine-homocysteine S-methyltransferase activity);GO:0008270(zinc ion binding)	K00544|BHMT|http://www.genome.jp/dbget-bin/www_bget?ko:K00544	ko00270(Cysteine and methionine metabolism);ko00260(Glycine, serine and threonine metabolism)	KOG1579	Homocysteine S-methyltransferase	E	sp|Q32LQ4|BHMT1_DANRE	Betaine--homocysteine S-methyltransferase 1 OS=Danio rerio OX=7955 GN=bhmt PE=2 SV=1
shibanyu_transcript_4330	2.61	9.94	0	212.67	209.28	190.9	5.66533	0.00114426	0.00484297	ACO82017.1	aldolase B [Perca flavescens]	GO:0006096(glycolytic process)	*	GO:0004332(fructose-bisphosphate aldolase activity)	K01623|ALDO|http://www.genome.jp/dbget-bin/www_bget?ko:K01623	ko00051(Fructose and mannose metabolism);ko00010(Glycolysis / Gluconeogenesis);ko00030(Pentose phosphate pathway);ko00710(Carbon fixation in photosynthetic organisms);ko00680(Methane metabolism);ko01230(Biosynthesis of amino acids);ko01200(Carbon metabolism)	KOG1557	Fructose-biphosphate aldolase	G	sp|P53447|ALDOB_SPAAU	Fructose-bisphosphate aldolase B OS=Sparus aurata OX=8175 GN=aldob PE=2 SV=2
shibanyu_transcript_1108	24.09	20.23	26.79	9.01	6.7	9.77	-1.40777	2.39205e-13	4.59679e-12	XP_026201254.1	cytochrome P450 2J6-like [Anabas testudineus]	*	*	*	K17856|CYP2N|http://www.genome.jp/dbget-bin/www_bget?ko:K17856	*	KOG0156	Cytochrome P450 CYP2 subfamily	Q	sp|P51589|CP2J2_HUMAN	Cytochrome P450 2J2 OS=Homo sapiens OX=9606 GN=CYP2J2 PE=1 SV=2
shibanyu_transcript_6058	9.92	15.64	17.67	75.91	91.35	95.53	2.72178	1.25818e-24	6.62617e-23	XP_010787244.1	PREDICTED: serine/arginine-rich splicing factor 3-like [Notothenia coriiceps]	*	*	GO:0003723(RNA binding)	K12892|SFRS3|http://www.genome.jp/dbget-bin/www_bget?ko:K12892	ko03040(Spliceosome)	KOG0107	Alternative splicing factor SRp20/9G8 (RRM superfamily)	A	sp|Q3SZR8|SRSF3_BOVIN	Serine/arginine-rich splicing factor 3 OS=Bos taurus OX=9913 GN=SRSF3 PE=2 SV=1
shibanyu_transcript_7116	3.47	4.62	7.59	27.58	30.53	32.3	2.65596	3.70433e-18	1.16049e-16	ACQ58610.1	BET1 homolog [Anoplopoma fimbria]	GO:0015031(protein transport)	GO:0030173(integral component of Golgi membrane)	*	K08504|BET1|http://www.genome.jp/dbget-bin/www_bget?ko:K08504	ko04130(SNARE interactions in vesicular transport)	KOG3385	V-SNARE	U	sp|O15155|BET1_HUMAN	BET1 homolog OS=Homo sapiens OX=9606 GN=BET1 PE=1 SV=1
shibanyu_transcript_6413	12.86	15.7	14.14	6.4	5.64	6.54	-1.11001	2.89474e-10	3.71098e-09	AEA39678.1	CD63, partial [Epinephelus coioides]	GO:0035188(hatching)	GO:0016021(integral component of membrane)	*	K06497|CD63, MLA1, TSPAN30|http://www.genome.jp/dbget-bin/www_bget?ko:K06497	ko04142(Lysosome)	KOG3882	Tetraspanin family integral membrane protein	R	sp|P08962|CD63_HUMAN	CD63 antigen OS=Homo sapiens OX=9606 GN=CD63 PE=1 SV=2
shibanyu_transcript_4604	2.97	3.72	2.48	309.03	384.19	280.78	6.8381	1.24162e-87	6.04856e-85	*	*	*	*	*	*	*	*	*	*	*	*
shibanyu_transcript_688	30.01	21.28	31.11	5.31	5	9.63	-1.97928	9.97296e-08	8.69889e-07	XP_019108919.1	kelch-like protein 12 isoform X1 [Larimichthys crocea]	GO:0048208(COPII vesicle coating);GO:0006513(protein monoubiquitination)	GO:0030134(COPII-coated ER to Golgi transport vesicle);GO:0000139(Golgi membrane)	*	K10450|KLHL12, C3IP1|http://www.genome.jp/dbget-bin/www_bget?ko:K10450	*	KOG4441	Proteins containing BTB/POZ and Kelch domains, involved in regulatory/signal transduction processes	TR	sp|Q5U374|KLH12_DANRE	Kelch-like protein 12 OS=Danio rerio OX=7955 GN=klhl12 PE=2 SV=2
shibanyu_transcript_1030	11.44	15.72	12.85	134.99	123.04	105.79	3.27126	4.16167e-45	6.33549e-43	XP_010742189.1	rho-related GTP-binding protein RhoU [Larimichthys crocea]	GO:0007264(small GTPase mediated signal transduction)	*	GO:0005525(GTP binding);GO:0003924(GTPase activity)	K07865|RHOU, WRCH1|http://www.genome.jp/dbget-bin/www_bget?ko:K07865	*	KOG0393	Ras-related small GTPase, Rho type	R	sp|Q9EQT3|RHOU_MOUSE	Rho-related GTP-binding protein RhoU OS=Mus musculus OX=10090 GN=Rhou PE=2 SV=1
shibanyu_transcript_2089	5.86	8.43	10.12	2.29	2	3.6	-1.53663	1.84922e-06	1.32575e-05	XP_018521071.1	PREDICTED: alpha-soluble NSF attachment protein [Lates calcarifer]	GO:0006886(intracellular protein transport)	*	*	K15296|NAPA, SNAPA, SEC17|http://www.genome.jp/dbget-bin/www_bget?ko:K15296	ko04138(Autophagy - yeast);ko04721(Synaptic vesicle cycle)	KOG1586	Protein required for fusion of vesicles in vesicular transport, alpha-SNAP	U	sp|P54920|SNAA_HUMAN	Alpha-soluble NSF attachment protein OS=Homo sapiens OX=9606 GN=NAPA PE=1 SV=3
shibanyu_transcript_2873	6.56	5.01	6.02	0.21	0.27	1.36	-3.26003	0.000133526	0.000699808	XP_018549889.1	PREDICTED: uncharacterized protein LOC108895518 [Lates calcarifer]	*	*	*	*	*	KOG1261	Malate synthase	C	sp|P95329|MASY_MYXXD	Malate synthase OS=Myxococcus xanthus (strain DK 1622) OX=246197 GN=mls PE=3 SV=2
shibanyu_transcript_1085	232.37	126.86	199.91	83	39.33	53.47	-1.61425	0.00019772	0.00100072	ADC35580.1	CYP1A [Lateolabrax japonicus]	*	*	GO:0020037(heme binding);GO:0005506(iron ion binding);GO:0016712(oxidoreductase activity, acting on paired donors, with incorporation or reduction of molecular oxygen, reduced flavin or flavoprotein as one donor, and incorporation of one atom of oxygen)	K07408|CYP1A1|http://www.genome.jp/dbget-bin/www_bget?ko:K07408	ko00380(Tryptophan metabolism);ko00140(Steroid hormone biosynthesis);ko00830(Retinol metabolism);ko00980(Metabolism of xenobiotics by cytochrome P450);ko04913(Ovarian Steroidogenesis)	KOG0156	Cytochrome P450 CYP2 subfamily	Q	sp|O42430|CP1A1_LIMLI	Cytochrome P450 1A1 OS=Limanda limanda OX=27771 GN=cyp1a1 PE=2 SV=1
shibanyu_transcript_9343	74.12	68.63	54.52	2.04	11.58	20.51	-2.4449	0.00520489	0.0177934	ACJ26846.1	tributyltin binding protein type 2-like protein [Epinephelus coioides]	*	*	*	*	*	*	*	*	sp|Q90WJ7|SXT1_TAKPA	Saxitoxin and tetrodotoxin-binding protein 1 OS=Takifugu pardalis OX=98921 GN=psbp1 PE=1 SV=2
shibanyu_transcript_5924	88.77	0	0	0	0	0	-25.3735	8.33212e-11	1.17143e-09	XP_022620747.1	beta-2-glycoprotein 1-like [Seriola dumerili]	*	*	*	K17305|APOH, B2G1|http://www.genome.jp/dbget-bin/www_bget?ko:K17305	*	KOG4297	C-type lectin	TV	sp|P33703|APOH_CANLF	Beta-2-glycoprotein 1 OS=Canis lupus familiaris OX=9615 GN=APOH PE=2 SV=1
shibanyu_transcript_10721	0	0	0	80.67	0	0	22.0535	1.66767e-08	1.6297e-07	*	*	*	*	*	*	*	*	*	*	*	*
shibanyu_transcript_8537	2777.5	6.91	1.05	23.33	5.17	2.03	-6.56827	0.00361582	0.0131011	ADG29127.1	trypsinogen [Epinephelus coioides]	*	*	GO:0004252(serine-type endopeptidase activity)	K01312|PRSS1_2_3|http://www.genome.jp/dbget-bin/www_bget?ko:K01312	ko04080(Neuroactive ligand-receptor interaction);ko04972(Pancreatic secretion);ko04974(Protein digestion and absorption)	KOG3627	Trypsin	E	sp|P35033|TRY3_SALSA	Trypsin-3 (Fragment) OS=Salmo salar OX=8030 PE=1 SV=1
shibanyu_transcript_6686	240.51	0.73	0	0.28	0.36	0	-8.66091	0.00460255	0.0160784	XP_019123989.2	heavy metal-binding protein HIP [Larimichthys crocea]	*	*	*	*	*	*	*	*	sp|P25067|CO8A2_HUMAN	Collagen alpha-2(VIII) chain OS=Homo sapiens OX=9606 GN=COL8A2 PE=1 SV=2
shibanyu_transcript_4402	91.35	0	94.49	0	0	0	-12.8213	0.00103163	0.00440069	XP_020513395.1	vitamin K-dependent protein Z-like [Labrus bergylta]	GO:0007596(blood coagulation)	GO:0005576(extracellular region)	GO:0005509(calcium ion binding);GO:0004252(serine-type endopeptidase activity)	*	*	KOG3627	Trypsin	E	sp|P82807|FAXD1_NOTSC	Venom prothrombin activator notecarin-D1 OS=Notechis scutatus scutatus OX=70142 PE=1 SV=2
shibanyu_transcript_2418	13.55	11.71	16.98	6.99	4.73	5.48	-1.21587	2.65272e-08	2.52456e-07	XP_018559149.1	PREDICTED: LOW QUALITY PROTEIN: P3 protein-like [Lates calcarifer]	GO:0055085(transmembrane transport)	GO:0016021(integral component of membrane)	*	K14343|SLC10A3_5|http://www.genome.jp/dbget-bin/www_bget?ko:K14343	*	KOG2718	Na+-bile acid cotransporter	P	sp|P09131|P3_HUMAN	P3 protein OS=Homo sapiens OX=9606 GN=SLC10A3 PE=2 SV=1
shibanyu_transcript_377	6.25	7.98	7.43	2.2	1.52	1.96	-1.85959	1.15959e-22	5.48439e-21	XP_018560676.1	PREDICTED: phosphatidylinositol 3-kinase catalytic subunit type 3 [Lates calcarifer]	*	*	*	K00914|PIK3C3, VPS34|http://www.genome.jp/dbget-bin/www_bget?ko:K00914	ko04140(Autophagy - animal);ko04136(Autophagy - other eukaryotes);ko04138(Autophagy - yeast);ko04145(Phagosome);ko04371(Apelin signaling pathway);ko04070(Phosphatidylinositol signaling system);ko00562(Inositol phosphate metabolism)	KOG0906	Phosphatidylinositol 3-kinase VPS34, involved in signal transduction	TU	sp|Q6PF93|PK3C3_MOUSE	Phosphatidylinositol 3-kinase catalytic subunit type 3 OS=Mus musculus OX=10090 GN=Pik3c3 PE=1 SV=1
shibanyu_transcript_355	6.66	8.46	11.57	21.95	28.38	26.68	1.63928	9.19421e-10	1.08187e-08	XP_010729355.1	coatomer subunit beta [Larimichthys crocea]	GO:0006886(intracellular protein transport);GO:0016192(vesicle-mediated transport);GO:0030903(notochord development);GO:0061053(somite development)	GO:0030126(COPI vesicle coat);GO:0000139(Golgi membrane)	GO:0005198(structural molecule activity)	K17301|COPB1, SEC26|http://www.genome.jp/dbget-bin/www_bget?ko:K17301	*	KOG1058	Vesicle coat complex COPI, beta subunit	U	sp|Q66HV4|COPB_DANRE	Coatomer subunit beta OS=Danio rerio OX=7955 GN=copb1 PE=2 SV=1
shibanyu_transcript_9468	10.27	10.34	18.49	29.91	24.41	25.38	1.16397	2.65989e-05	0.000158213	NP_001017700.1	protein mago nashi homolog [Danio rerio]	GO:0006397(mRNA processing);GO:0051028(mRNA transport);GO:0000184(nuclear-transcribed mRNA catabolic process, nonsense-mediated decay);GO:0000381(regulation of alternative mRNA splicing, via spliceosome);GO:0006417(regulation of translation);GO:0008380(RNA splicing)	GO:0071013(catalytic step 2 spliceosome);GO:0005737(cytoplasm);GO:0035145(exon-exon junction complex);GO:0016607(nuclear speck)	GO:0003723(RNA binding)	K12877|MAGOH|http://www.genome.jp/dbget-bin/www_bget?ko:K12877	ko03040(Spliceosome);ko03013(RNA transport);ko03015(mRNA surveillance pathway)	KOG3392	Exon-exon junction complex, Magoh component	A	sp|Q566Y8|MGN_DANRE	Protein mago nashi homolog OS=Danio rerio OX=7955 GN=magoh PE=2 SV=1
shibanyu_transcript_346	0.6	0.88	0.79	25.23	30.03	37.86	5.46004	8.08989e-76	3.15279e-73	XP_026203922.1	tribbles homolog 3-like [Anabas testudineus]	GO:0001947(heart looping)	*	GO:0005524(ATP binding);GO:0004672(protein kinase activity);GO:0003714(transcription corepressor activity)	K19518|TRIB3|http://www.genome.jp/dbget-bin/www_bget?ko:K19518	*	KOG0583	Serine/threonine protein kinase	T	sp|Q0VCE3|TRIB3_BOVIN	Tribbles homolog 3 OS=Bos taurus OX=9913 GN=TRIB3 PE=2 SV=1
shibanyu_transcript_7985	7.2	5.48	9.89	29.68	22.25	16.93	1.7236	3.1146e-06	2.1595e-05	XP_010790555.1	PREDICTED: rRNA-processing protein FCF1 homolog [Notothenia coriiceps]	*	GO:0032040(small-subunit processome)	*	K14566|UTP24, FCF1|http://www.genome.jp/dbget-bin/www_bget?ko:K14566	ko03008(Ribosome biogenesis in eukaryotes)	KOG3165	Predicted nucleic-acid-binding protein, contains PIN domain	R	sp|Q32PD0|FCF1_BOVIN	rRNA-processing protein FCF1 homolog OS=Bos taurus OX=9913 GN=FCF1 PE=2 SV=1
shibanyu_transcript_4158	0	0	0	178.83	0	0	25.4496	7.31038e-11	1.0448e-09	XP_008291235.1	PREDICTED: adenosylhomocysteinase [Stegastes partitus]	GO:0006730(one-carbon metabolic process);GO:0033353(S-adenosylmethionine cycle)	*	GO:0004013(adenosylhomocysteinase activity)	K01251|E3.3.1.1, ahcY|http://www.genome.jp/dbget-bin/www_bget?ko:K01251	ko00270(Cysteine and methionine metabolism)	KOG1370	S-adenosylhomocysteine hydrolase	H	sp|P51893|SAHHA_XENLA	Adenosylhomocysteinase A OS=Xenopus laevis OX=8355 GN=ahcy-a PE=2 SV=1
shibanyu_transcript_1577	6.69	7.28	9.16	3.44	3.34	3.89	-1.02326	9.72884e-12	1.56158e-10	XP_019936440.1	PREDICTED: secretory carrier-associated membrane protein 4-like isoform X1 [Paralichthys olivaceus]	GO:0015031(protein transport)	GO:0016021(integral component of membrane)	*	K19995|SCAMP|http://www.genome.jp/dbget-bin/www_bget?ko:K19995	*	KOG3088	Secretory carrier membrane protein	U	sp|Q5RCY9|SCAM4_PONAB	Secretory carrier-associated membrane protein 4 OS=Pongo abelii OX=9601 GN=SCAMP4 PE=2 SV=1
shibanyu_transcript_4531	0.25	4.42	0.36	25.78	20.3	21.25	3.83388	0.00192557	0.00766686	XP_023272927.1	LOW QUALITY PROTEIN: X-box-binding protein 1 [Seriola lalandi dorsalis]	*	*	*	K09027|XBP1|http://www.genome.jp/dbget-bin/www_bget?ko:K09027	ko04141(Protein processing in endoplasmic reticulum)	KOG4005	Transcription factor XBP-1	K	sp|P17861|XBP1_HUMAN	X-box-binding protein 1 OS=Homo sapiens OX=9606 GN=XBP1 PE=1 SV=2
shibanyu_transcript_334	7.87	8.29	9.08	3.7	2.75	3.86	-1.21817	1.76895e-18	5.78353e-17	XP_027145441.1	conserved oligomeric Golgi complex subunit 7 [Larimichthys crocea]	GO:0006886(intracellular protein transport)	GO:0017119(Golgi transport complex)	*	K20294|COG7|http://www.genome.jp/dbget-bin/www_bget?ko:K20294	*	KOG4182	Uncharacterized conserved protein	S	sp|P83436|COG7_HUMAN	Conserved oligomeric Golgi complex subunit 7 OS=Homo sapiens OX=9606 GN=COG7 PE=1 SV=1
shibanyu_transcript_5822	24.66	20.75	34.82	3.6	5.83	10.87	-1.88211	0.000258909	0.0012844	XP_018555592.1	PREDICTED: uncharacterized protein LOC108899573 [Lates calcarifer]	*	*	*	*	*	*	*	*	*	*
shibanyu_transcript_2091	7.84	7.52	4.48	1.15	0.72	2.26	-2.24456	0.000135169	0.000707657	XP_022625760.1	solute carrier family 22 member 13-like [Seriola dumerili]	GO:0055085(transmembrane transport)	GO:0016021(integral component of membrane)	*	*	*	KOG0255	Synaptic vesicle transporter SVOP and related transporters (major facilitator superfamily)	R	sp|Q9Y226|S22AD_HUMAN	Solute carrier family 22 member 13 OS=Homo sapiens OX=9606 GN=SLC22A13 PE=2 SV=2
shibanyu_transcript_9731	19.28	21.41	32.66	58.66	42.97	48.11	1.15933	9.08299e-07	6.83364e-06	XP_023832448.1	small nuclear ribonucleoprotein Sm D1 [Salvelinus alpinus]	GO:0000387(spliceosomal snRNP assembly);GO:0007507(heart development)	GO:0005634(nucleus)	*	K11087|SNRPD1, SMD1|http://www.genome.jp/dbget-bin/www_bget?ko:K11087	ko03040(Spliceosome)	KOG3428	Small nuclear ribonucleoprotein SMD1 and related snRNPs	A	sp|Q3ZC10|SMD1_BOVIN	Small nuclear ribonucleoprotein Sm D1 OS=Bos taurus OX=9913 GN=SNRPD1 PE=3 SV=1
shibanyu_transcript_316	8.24	8.27	9.73	64.52	49.27	46.64	2.69533	6.87194e-47	1.15437e-44	XP_003977322.1	PREDICTED: rho-related GTP-binding protein RhoE isoform X1 [Takifugu rubripes]	GO:0007264(small GTPase mediated signal transduction)	*	GO:0005525(GTP binding);GO:0003924(GTPase activity)	K07859|RND3|http://www.genome.jp/dbget-bin/www_bget?ko:K07859	*	KOG0393	Ras-related small GTPase, Rho type	R	sp|P61587|RND3_HUMAN	Rho-related GTP-binding protein RhoE OS=Homo sapiens OX=9606 GN=RND3 PE=1 SV=1
shibanyu_transcript_1005	22.32	22.37	29.14	4.29	1.03	1.87	-3.31094	1.32408e-08	1.31192e-07	XP_019966323.1	PREDICTED: angiopoietin-related protein 4 [Paralichthys olivaceus]	GO:0001525(angiogenesis);GO:1902262(apoptotic process involved in blood vessel morphogenesis);GO:0043066(negative regulation of apoptotic process);GO:0009617(response to bacterium)	GO:0005615(extracellular space)	*	K08767|ANGPTL4, PGAR|http://www.genome.jp/dbget-bin/www_bget?ko:K08767	ko03320(PPAR signaling pathway)	KOG2579	Ficolin and related extracellular proteins	R	sp|Q2KJ51|ANGL4_BOVIN	Angiopoietin-related protein 4 OS=Bos taurus OX=9913 GN=ANGPTL4 PE=2 SV=1
shibanyu_transcript_4565	27.79	39.16	38.58	87.75	87.26	100.42	1.48054	1.33474e-19	4.83434e-18	XP_005919949.1	PREDICTED: tubulin alpha chain-like isoform X2 [Haplochromis burtoni]	GO:0007017(microtubule-based process)	GO:0005737(cytoplasm);GO:0005874(microtubule)	GO:0005525(GTP binding);GO:0003924(GTPase activity);GO:0005200(structural constituent of cytoskeleton)	K07374|TUBA|http://www.genome.jp/dbget-bin/www_bget?ko:K07374	ko04210(Apoptosis);ko04540(Gap junction);ko04530(Tight junction);ko04145(Phagosome)	KOG1376	Alpha tubulin	Z	sp|P30436|TBA_ONCKE	Tubulin alpha chain OS=Oncorhynchus keta OX=8018 PE=2 SV=2
shibanyu_transcript_5567	651.9	1.82	0.5	5.08	0.78	0.21	-6.82657	0.00264086	0.0100547	XP_022601918.1	carboxypeptidase A1 [Seriola dumerili]	*	*	GO:0004181(metallocarboxypeptidase activity);GO:0008270(zinc ion binding)	K08779|CPA1|http://www.genome.jp/dbget-bin/www_bget?ko:K08779	ko04972(Pancreatic secretion);ko04974(Protein digestion and absorption)	KOG2650	Zinc carboxypeptidase	S	sp|P15085|CBPA1_HUMAN	Carboxypeptidase A1 OS=Homo sapiens OX=9606 GN=CPA1 PE=1 SV=2
shibanyu_transcript_5331	9.01	25.81	22.32	6.72	7.41	5.79	-1.39537	0.00375036	0.0134883	XP_018517074.1	PREDICTED: calphotin-like isoform X1 [Lates calcarifer]	*	*	*	*	*	*	*	*	*	*
shibanyu_transcript_1232	126.61	121.79	1.55	0.19	0	0	-10.5929	2.42307e-06	1.70701e-05	ACJ26846.1	tributyltin binding protein type 2-like protein [Epinephelus coioides]	*	*	*	*	*	*	*	*	sp|Q90WJ7|SXT1_TAKPA	Saxitoxin and tetrodotoxin-binding protein 1 OS=Takifugu pardalis OX=98921 GN=psbp1 PE=1 SV=2
shibanyu_transcript_3349	1.83	2.23	3.24	4.25	3.84	6.22	1.08143	0.000536751	0.00245635	XP_022617350.1	protein LSM14 homolog A-like isoform X1 [Seriola dumerili]	*	*	*	K18749|LSM14, RAP55, SCD6|http://www.genome.jp/dbget-bin/www_bget?ko:K18749	*	KOG1073	Uncharacterized mRNA-associated protein RAP55	U	sp|Q3MHF8|LS14A_BOVIN	Protein LSM14 homolog A OS=Bos taurus OX=9913 GN=LSM14A PE=2 SV=1
shibanyu_transcript_6558	5.21	8.82	8.61	1.97	3.6	3.77	-1.15488	0.00541684	0.0183697	XP_022542360.1	peptidyl-prolyl cis-trans isomerase FKBP1B isoform X1 [Astyanax mexicanus]	GO:0061077(chaperone-mediated protein folding);GO:0000413(protein peptidyl-prolyl isomerization)	GO:0005737(cytoplasm)	GO:0003755(peptidyl-prolyl cis-trans isomerase activity)	K09568|FKBP1|http://www.genome.jp/dbget-bin/www_bget?ko:K09568	*	KOG0544	FKBP-type peptidyl-prolyl cis-trans isomerase	O	sp|P68107|FKB1B_BOVIN	Peptidyl-prolyl cis-trans isomerase FKBP1B OS=Bos taurus OX=9913 GN=FKBP1B PE=1 SV=2
shibanyu_transcript_6084	14.76	12.02	19.64	36.44	26.6	33.65	1.15376	2.7469e-07	2.24285e-06	XP_023279388.1	elongation factor Ts, mitochondrial [Seriola lalandi dorsalis]	*	GO:0005739(mitochondrion)	GO:0003746(translation elongation factor activity)	K02357|tsf, TSFM|http://www.genome.jp/dbget-bin/www_bget?ko:K02357	*	KOG1071	Mitochondrial translation elongation factor EF-Tsmt, catalyzes nucleotide exchange on EF-Tumt	J	sp|B5X5B4|EFTS_SALSA	Elongation factor Ts, mitochondrial OS=Salmo salar OX=8030 GN=tsfm PE=2 SV=1
shibanyu_transcript_670	0.69	0	0	79.9	70.9	180	8.84354	5.39034e-05	0.000304276	AFZ93893.1	complement component 7 [Oplegnathus fasciatus]	GO:0006956(complement activation)	GO:0005579(membrane attack complex)	*	K03996|C7|http://www.genome.jp/dbget-bin/www_bget?ko:K03996	ko04610(Complement and coagulation cascades)	*	*	*	sp|Q9TUQ3|CO7_PIG	Complement component C7 OS=Sus scrofa OX=9823 GN=C7 PE=1 SV=1
shibanyu_transcript_2255	2.71	3.26	4.27	19.2	26.17	16.41	2.71844	5.19924e-15	1.21187e-13	XP_022613424.1	phospholipid phosphatase 1-like [Seriola dumerili]	GO:0006629(lipid metabolic process)	GO:0016021(integral component of membrane);GO:0005886(plasma membrane)	GO:0008195(phosphatidate phosphatase activity)	K01080|PPAP2|http://www.genome.jp/dbget-bin/www_bget?ko:K01080	ko04072(Phospholipase D signaling pathway);ko00565(Ether lipid metabolism);ko00561(Glycerolipid metabolism);ko00564(Glycerophospholipid metabolism);ko00600(Sphingolipid metabolism);ko04975(Fat digestion and absorption);ko04666(Fc gamma R-mediated phagocytosis)	KOG3030	Lipid phosphate phosphatase and related enzymes of the PAP2 family	I	sp|O14494|PLPP1_HUMAN	Phospholipid phosphatase 1 OS=Homo sapiens OX=9606 GN=PLPP1 PE=1 SV=1
shibanyu_transcript_9962	8.8	2.34	0	115.66	116.71	67.8	4.8082	0.00132222	0.00551002	*	*	*	*	*	*	*	*	*	*	*	*
shibanyu_transcript_3166	2.79	3.24	3.9	1.05	0.48	1.05	-1.8777	3.5338e-08	3.29472e-07	XP_023125977.1	mitochondrial chaperone BCS1 [Amphiprion ocellaris]	GO:0034551(mitochondrial respiratory chain complex III assembly)	GO:0016021(integral component of membrane);GO:0005739(mitochondrion)	GO:0005524(ATP binding)	K08900|BCS1|http://www.genome.jp/dbget-bin/www_bget?ko:K08900	*	KOG0743	AAA+-type ATPase	O	sp|Q7ZV60|BCS1_DANRE	Mitochondrial chaperone BCS1 OS=Danio rerio OX=7955 GN=bcs1l PE=2 SV=2
shibanyu_transcript_731	18.62	51.56	41.4	3.65	8.75	13.43	-2.00735	0.00298553	0.0111193	XP_018533037.1	PREDICTED: putative leucine-rich repeat-containing protein DDB_G0290503 isoform X1 [Lates calcarifer]	*	*	*	*	*	*	*	*	*	*
shibanyu_transcript_1435	10.13	6.48	9.34	139.28	108.08	115.02	3.87766	1.0501e-45	1.73408e-43	XP_010742473.1	ATP-binding cassette sub-family F member 2 [Larimichthys crocea]	*	*	GO:0005524(ATP binding);GO:0016887(ATPase activity)	K06185|ABCF2|http://www.genome.jp/dbget-bin/www_bget?ko:K06185	*	KOG0927	Predicted transporter (ABC superfamily)	R	sp|Q9UG63|ABCF2_HUMAN	ATP-binding cassette sub-family F member 2 OS=Homo sapiens OX=9606 GN=ABCF2 PE=1 SV=2
shibanyu_transcript_1069	17.83	10.91	2.15	2.9	2.06	1.99	-2.14595	0.0148853	0.0427556	XP_010786346.1	PREDICTED: very long-chain acyl-CoA synthetase-like [Notothenia coriiceps]	*	*	*	K08746|SLC27A2, FACVL1, FATP2|http://www.genome.jp/dbget-bin/www_bget?ko:K08746	ko04146(Peroxisome);ko03320(PPAR signaling pathway)	KOG1179	Very long-chain acyl-CoA synthetase/fatty acid transporter	I	sp|P97524|S27A2_RAT	Very long-chain acyl-CoA synthetase OS=Rattus norvegicus OX=10116 GN=Slc27a2 PE=1 SV=1
shibanyu_transcript_2424	10.44	18.01	11.77	45.63	55.96	34.44	1.85949	4.40107e-06	2.99021e-05	XP_023270284.1	complement factor I-like [Seriola lalandi dorsalis]	*	GO:0016020(membrane)	GO:0005044(scavenger receptor activity);GO:0004252(serine-type endopeptidase activity)	K01333|CFI|http://www.genome.jp/dbget-bin/www_bget?ko:K01333	ko04610(Complement and coagulation cascades)	KOG3627	Trypsin	E	sp|Q61129|CFAI_MOUSE	Complement factor I OS=Mus musculus OX=10090 GN=Cfi PE=1 SV=3
shibanyu_transcript_7271	0	23.69	0	0	0	0	-21.747	2.61881e-08	2.49903e-07	XP_022602555.1	inter-alpha-trypsin inhibitor heavy chain H3-like isoform X3 [Seriola dumerili]	*	*	*	*	*	*	*	*	*	*
shibanyu_transcript_4734	1337.47	4.54	0.54	7.86	2.46	0.59	-7.00883	0.00172882	0.00697468	XP_022601918.1	carboxypeptidase A1 [Seriola dumerili]	*	*	GO:0004181(metallocarboxypeptidase activity);GO:0008270(zinc ion binding)	K08779|CPA1|http://www.genome.jp/dbget-bin/www_bget?ko:K08779	ko04972(Pancreatic secretion);ko04974(Protein digestion and absorption)	KOG2650	Zinc carboxypeptidase	S	sp|P15085|CBPA1_HUMAN	Carboxypeptidase A1 OS=Homo sapiens OX=9606 GN=CPA1 PE=1 SV=2
shibanyu_transcript_7308	0	0	0	27.62	37.54	27.18	11.0877	1.10307e-18	3.68054e-17	RVE68486.1	hypothetical protein OJAV_G00091830 [Oryzias javanicus]	*	*	GO:0003677(DNA binding);GO:0008270(zinc ion binding)	*	*	KOG3173	Predicted Zn-finger protein	R	sp|O76080|ZFAN5_HUMAN	AN1-type zinc finger protein 5 OS=Homo sapiens OX=9606 GN=ZFAND5 PE=1 SV=1
shibanyu_transcript_4445	5.47	5.17	6.11	2.47	1.77	1.97	-1.36879	2.59719e-10	3.35157e-09	XP_008275044.1	PREDICTED: stomatin-like protein 1 [Stegastes partitus]	*	GO:0016021(integral component of membrane)	*	*	*	KOG2621	Prohibitins and stomatins of the PID superfamily	C	sp|Q9UBI4|STML1_HUMAN	Stomatin-like protein 1 OS=Homo sapiens OX=9606 GN=STOML1 PE=1 SV=1
shibanyu_transcript_8929	4.62	5.54	5.51	1.82	1.35	1.12	-1.77062	7.75057e-07	5.88572e-06	XP_010767936.1	PREDICTED: deoxyuridine 5'-triphosphate nucleotidohydrolase, mitochondrial isoform X3 [Notothenia coriiceps]	GO:0006226(dUMP biosynthetic process);GO:0046081(dUTP catabolic process)	*	GO:0004170(dUTP diphosphatase activity);GO:0000287(magnesium ion binding)	K01520|dut, DUT|http://www.genome.jp/dbget-bin/www_bget?ko:K01520	ko00240(Pyrimidine metabolism)	KOG3370	dUTPase	F	sp|P33316|DUT_HUMAN	Deoxyuridine 5'-triphosphate nucleotidohydrolase, mitochondrial OS=Homo sapiens OX=9606 GN=DUT PE=1 SV=4
shibanyu_transcript_9872	21.64	12.9	19.86	53.42	42.16	38.41	1.41516	1.99147e-05	0.00012142	*	*	*	*	*	*	*	*	*	*	*	*
shibanyu_transcript_8742	3.68	3.32	3.99	13.11	13.76	9.82	1.85727	4.21145e-09	4.45517e-08	XP_022068480.1	signal recognition particle 19 kDa protein isoform X1 [Acanthochromis polyacanthus]	GO:0006614(SRP-dependent cotranslational protein targeting to membrane)	GO:0048500(signal recognition particle)	GO:0008312(7S RNA binding)	K03105|SRP19|http://www.genome.jp/dbget-bin/www_bget?ko:K03105	ko03060(Protein export)	KOG3198	Signal recognition particle, subunit Srp19	U	sp|P09132|SRP19_HUMAN	Signal recognition particle 19 kDa protein OS=Homo sapiens OX=9606 GN=SRP19 PE=1 SV=3
shibanyu_transcript_202	0.07	0	0.29	44.03	0.07	1.69	7.18675	0.00146811	0.00603791	XP_018546237.1	PREDICTED: alpha-2-macroglobulin-like, partial [Lates calcarifer]	*	*	*	K03910|A2M|http://www.genome.jp/dbget-bin/www_bget?ko:K03910	ko04610(Complement and coagulation cascades)	KOG1366	Alpha-macroglobulin	O	sp|Q5R4N8|A2MG_PONAB	Alpha-2-macroglobulin OS=Pongo abelii OX=9601 GN=A2M PE=2 SV=1
shibanyu_transcript_3261	7.88	10.07	10.27	1.68	1.37	2.01	-2.39451	4.19796e-30	3.14621e-28	XP_019123809.1	coiled-coil domain-containing glutamate-rich protein 1 [Larimichthys crocea]	*	*	*	*	*	*	*	*	*	*
shibanyu_transcript_1580	68.1	50.16	47.76	5.16	4.24	4.75	-3.49876	2.80698e-32	2.27903e-30	XP_019116717.1	leucine-rich repeat-containing protein 58 [Larimichthys crocea]	*	*	*	*	*	KOG0619	FOG: Leucine rich repeat	R	sp|Q32NT4|LRC58_XENLA	Leucine-rich repeat-containing protein 58 OS=Xenopus laevis OX=8355 GN=lrrc58 PE=2 SV=1
shibanyu_transcript_489	0	0	338.76	0.52	0	0.13	-8.90822	0.0170492	0.0479533	XP_010771546.1	PREDICTED: apolipoprotein B-100 [Notothenia coriiceps]	*	*	*	K14462|APOB|http://www.genome.jp/dbget-bin/www_bget?ko:K14462	ko04975(Fat digestion and absorption);ko04977(Vitamin digestion and absorption)	KOG4338	Predicted lipoprotein	I	sp|P04114|APOB_HUMAN	Apolipoprotein B-100 OS=Homo sapiens OX=9606 GN=APOB PE=1 SV=2
shibanyu_transcript_176	21	12.13	25.29	65.57	74.43	52.37	1.82278	4.29002e-06	2.91679e-05	XP_023133625.1	stress-70 protein, mitochondrial [Amphiprion ocellaris]	GO:0031101(fin regeneration);GO:0030097(hemopoiesis);GO:0006457(protein folding)	*	GO:0005524(ATP binding);GO:0051082(unfolded protein binding)	K04043|dnaK|http://www.genome.jp/dbget-bin/www_bget?ko:K04043	ko03018(RNA degradation);ko04212(Longevity regulating pathway - worm)	KOG0102	Molecular chaperones mortalin/PBP74/GRP75, HSP70 superfamily	O	sp|P38646|GRP75_HUMAN	Stress-70 protein, mitochondrial OS=Homo sapiens OX=9606 GN=HSPA9 PE=1 SV=2
shibanyu_transcript_3657	11.09	24.87	19.05	3.64	3.13	7.01	-1.91584	9.86811e-05	0.000530895	XP_027135807.1	uncharacterized protein LOC104935227 isoform X1 [Larimichthys crocea]	*	*	*	*	*	*	*	*	*	*
shibanyu_transcript_10069	27.21	31.86	35.85	140.7	141.62	118.59	2.21794	9.68276e-32	7.66985e-30	AEB31289.1	chemotaxin, partial [Epinephelus bruneus]	*	*	*	*	*	KOG4297	C-type lectin	TV	sp|Q8HY10|CLC4M_NOMCO	C-type lectin domain family 4 member M OS=Nomascus concolor OX=29089 GN=CLEC4M PE=3 SV=1
shibanyu_transcript_8228	0	0	0	0	45.17	0	22.7935	5.42384e-09	5.63975e-08	XP_022605481.1	T-complex protein 1 subunit beta [Seriola dumerili]	GO:0006457(protein folding)	GO:0005832(chaperonin-containing T-complex)	GO:0005524(ATP binding);GO:0051082(unfolded protein binding)	K09494|CCT2|http://www.genome.jp/dbget-bin/www_bget?ko:K09494	*	KOG0363	Chaperonin complex component, TCP-1 beta subunit (CCT2)	O	sp|P80314|TCPB_MOUSE	T-complex protein 1 subunit beta OS=Mus musculus OX=10090 GN=Cct2 PE=1 SV=4
shibanyu_transcript_1575	6.55	6.59	8.82	2.59	1.58	3.1	-1.5234	9.2508e-08	8.13452e-07	XP_022607015.1	leucine-rich repeat protein 1 [Seriola dumerili]	*	*	*	K10348|LRR1, PPIL5|http://www.genome.jp/dbget-bin/www_bget?ko:K10348	*	KOG0619	FOG: Leucine rich repeat	R	sp|Q96L50|LLR1_HUMAN	Leucine-rich repeat protein 1 OS=Homo sapiens OX=9606 GN=LRR1 PE=1 SV=2
shibanyu_transcript_7810	1918.13	5.4	0.68	17.86	4.48	0.88	-6.42019	0.00493275	0.0170606	XP_020511929.1	proproteinase E-like [Labrus bergylta]	*	*	GO:0004252(serine-type endopeptidase activity)	K01345|CELA3|http://www.genome.jp/dbget-bin/www_bget?ko:K01345	ko04972(Pancreatic secretion);ko04974(Protein digestion and absorption)	KOG3627	Trypsin	E	sp|P08861|CEL3B_HUMAN	Chymotrypsin-like elastase family member 3B OS=Homo sapiens OX=9606 GN=CELA3B PE=1 SV=3
shibanyu_transcript_4772	150.27	133.57	165.81	66.48	59.93	83.57	-1.01393	2.36298e-09	2.581e-08	XP_018516554.1	PREDICTED: insulin-like growth factor-binding protein 2-A isoform X2 [Lates calcarifer]	GO:0001525(angiogenesis);GO:0007507(heart development);GO:0008285(negative regulation of cell population proliferation);GO:0048640(negative regulation of developmental growth);GO:0008156(negative regulation of DNA replication);GO:0043567(regulation of insulin-like growth factor receptor signaling pathway)	GO:0005576(extracellular region)	GO:0005520(insulin-like growth factor binding);GO:0031994(insulin-like growth factor I binding);GO:0031995(insulin-like growth factor II binding)	*	*	*	*	*	sp|Q9PTH3|IBP2A_DANRE	Insulin-like growth factor-binding protein 2-A OS=Danio rerio OX=7955 GN=igfbp2a PE=1 SV=1
shibanyu_transcript_5832	21.95	20.42	19.04	4.13	2.34	4.38	-2.44955	9.89764e-16	2.4918e-14	ACQ58428.1	4-hydroxyphenylpyruvate dioxygenase [Anoplopoma fimbria]	GO:0009072(aromatic amino acid family metabolic process)	*	GO:0003868(4-hydroxyphenylpyruvate dioxygenase activity);GO:0004462(lactoylglutathione lyase activity);GO:0046872(metal ion binding)	K00457|HPD, hppD|http://www.genome.jp/dbget-bin/www_bget?ko:K00457	ko00360(Phenylalanine metabolism);ko00350(Tyrosine metabolism);ko00130(Ubiquinone and other terpenoid-quinone biosynthesis)	KOG0638	4-hydroxyphenylpyruvate dioxygenase	E	sp|Q6TGZ5|HPPD_DANRE	4-hydroxyphenylpyruvate dioxygenase OS=Danio rerio OX=7955 GN=hpd PE=2 SV=1
shibanyu_transcript_1805	16.74	19.27	25.32	2.48	7.09	5.53	-1.8964	0.000287241	0.00140774	ADZ99158.1	MHC class II antigen [Epinephelus coioides]	*	*	*	K06752|MHC2|http://www.genome.jp/dbget-bin/www_bget?ko:K06752	ko04145(Phagosome);ko04514(Cell adhesion molecules (CAMs));ko04612(Antigen processing and presentation);ko04640(Hematopoietic cell lineage);ko04672(Intestinal immune network for IgA production);ko04658(Th1 and Th2 cell differentiation);ko04659(Th17 cell differentiation)	*	*	*	sp|P01903|DRA_HUMAN	HLA class II histocompatibility antigen, DR alpha chain OS=Homo sapiens OX=9606 GN=HLA-DRA PE=1 SV=1
shibanyu_transcript_8155	0	0	0	0	0	40.66	22.8164	5.24239e-09	5.48033e-08	XP_018556876.1	PREDICTED: uncharacterized protein LOC108900366 [Lates calcarifer]	*	*	*	*	*	KOG3627	Trypsin	E	sp|Q91Y47|FA11_MOUSE	Coagulation factor XI OS=Mus musculus OX=10090 GN=F11 PE=2 SV=2
shibanyu_transcript_8815	11.5	13.82	17.93	44.65	69.21	67.59	2.19978	3.31491e-12	5.66617e-11	XP_022048091.1	ribosome-binding protein 1 isoform X1 [Acanthochromis polyacanthus]	GO:0015031(protein transport)	GO:0030176(integral component of endoplasmic reticulum membrane)	*	K14000|RRBP1|http://www.genome.jp/dbget-bin/www_bget?ko:K14000	ko04141(Protein processing in endoplasmic reticulum)	*	*	*	sp|Q99PL5|RRBP1_MOUSE	Ribosome-binding protein 1 OS=Mus musculus OX=10090 GN=Rrbp1 PE=1 SV=2
shibanyu_transcript_1429	10.28	17.78	14.25	5.09	5.9	5.37	-1.27332	1.20017e-05	7.62771e-05	ARD90082.1	Bcl-2 E1B 19-KDa interacting protein 3 [Epinephelus coioides]	GO:0043065(positive regulation of apoptotic process)	GO:0016021(integral component of membrane);GO:0005740(mitochondrial envelope)	*	K15465|BNIP3L|http://www.genome.jp/dbget-bin/www_bget?ko:K15465	ko04137(Mitophagy - animal)	*	*	*	sp|Q3T013|BNI3L_BOVIN	BCL2/adenovirus E1B 19 kDa protein-interacting protein 3-like OS=Bos taurus OX=9913 GN=BNIP3L PE=2 SV=1
shibanyu_transcript_6653	3.98	6.48	8.57	0.72	0.93	1.44	-2.53918	4.96918e-08	4.50789e-07	XP_018525006.1	PREDICTED: C-type lectin domain family 4 member E-like isoform X1 [Lates calcarifer]	*	GO:0016021(integral component of membrane)	GO:0030246(carbohydrate binding)	K10059|CLEC4E|http://www.genome.jp/dbget-bin/www_bget?ko:K10059	*	KOG4297	C-type lectin	TV	sp|Q9ULY5|CLC4E_HUMAN	C-type lectin domain family 4 member E OS=Homo sapiens OX=9606 GN=CLEC4E PE=1 SV=1
shibanyu_transcript_7972	4.65	3.62	3.96	8.83	8.43	5.52	1.01546	0.00535033	0.0181758	*	*	*	*	*	*	*	*	*	*	*	*
shibanyu_transcript_4465	1.83	2.62	4.22	6.93	9.47	7.76	1.61526	2.6337e-05	0.000157039	XP_020511666.1	dnaJ homolog subfamily B member 1-like [Labrus bergylta]	GO:0002088(lens development in camera-type eye);GO:0006457(protein folding)	*	GO:0051082(unfolded protein binding)	K09507|DNAJB1|http://www.genome.jp/dbget-bin/www_bget?ko:K09507	ko04141(Protein processing in endoplasmic reticulum)	KOG0714	Molecular chaperone (DnaJ superfamily)	O	sp|Q2KIT4|DNJB4_BOVIN	DnaJ homolog subfamily B member 4 OS=Bos taurus OX=9913 GN=DNAJB4 PE=2 SV=1
shibanyu_transcript_7322	21.06	24.37	26.83	157.4	147.99	110.01	2.63332	1.3832e-27	8.86611e-26	*	*	*	*	*	*	*	*	*	*	*	*
shibanyu_transcript_6954	0.32	0.32	0.57	960.73	5.17	2.43	9.77683	5.10282e-07	4.00296e-06	AEB31353.1	keratin-associated protein 12-2, partial [Epinephelus bruneus]	*	*	*	*	*	*	*	*	*	*
shibanyu_transcript_1649	0	104.04	0	0	0	0	-26.5029	1.1712e-11	1.8615e-10	XP_018530655.1	PREDICTED: LOW QUALITY PROTEIN: succinyl-CoA:3-ketoacid coenzyme A transferase 1, mitochondrial [Lates calcarifer]	GO:0046952(ketone body catabolic process)	GO:0005739(mitochondrion)	GO:0008260(3-oxoacid CoA-transferase activity)	K01027|OXCT|http://www.genome.jp/dbget-bin/www_bget?ko:K01027	ko00280(Valine, leucine and isoleucine degradation);ko00650(Butanoate metabolism);ko00072(Synthesis and degradation of ketone bodies)	KOG3822	Succinyl-CoA:alpha-ketoacid-CoA transferase	C	sp|P55809|SCOT1_HUMAN	Succinyl-CoA:3-ketoacid coenzyme A transferase 1, mitochondrial OS=Homo sapiens OX=9606 GN=OXCT1 PE=1 SV=1
shibanyu_transcript_1239	10.99	6.73	8.67	386.26	440.96	375.98	5.58968	1.81636e-65	4.91578e-63	XP_022610440.1	uncharacterized protein LOC111228706 [Seriola dumerili]	GO:0032922(circadian regulation of gene expression)	*	GO:0000976(transcription regulatory region sequence-specific DNA binding)	*	*	*	*	*	sp|Q3TQ03|CIART_MOUSE	Circadian-associated transcriptional repressor OS=Mus musculus OX=10090 GN=Ciart PE=1 SV=1
shibanyu_transcript_724	2.22	3.64	2.05	3.16	3.17	213.5	4.80877	0.00279332	0.0105404	XP_022602557.1	inter-alpha-trypsin inhibitor heavy chain H3-like isoform X5 [Seriola dumerili]	*	*	*	*	*	*	*	*	sp|Q9GLY5|ITIH3_RABIT	Inter-alpha-trypsin inhibitor heavy chain H3 OS=Oryctolagus cuniculus OX=9986 GN=ITIH3 PE=2 SV=1
shibanyu_transcript_1929	22.2	22.98	33.13	10.65	8.86	10.75	-1.27833	1.88773e-14	4.07807e-13	XP_022049908.1	carboxypeptidase Q [Acanthochromis polyacanthus]	*	*	GO:0070573(metallodipeptidase activity)	K01302|CPQ|http://www.genome.jp/dbget-bin/www_bget?ko:K01302	*	KOG2195	Transferrin receptor and related proteins containing the protease-associated (PA) domain	OPR	sp|Q6GQ29|CBPQ_XENLA	Carboxypeptidase Q OS=Xenopus laevis OX=8355 GN=cpq PE=2 SV=1
shibanyu_transcript_7023	3.17	4.01	3.54	9.12	6.81	11.19	1.42278	1.82752e-07	1.52837e-06	XP_026206158.1	CD276 antigen homolog [Anabas testudineus]	*	*	*	*	*	*	*	*	sp|Q62556|BT1A1_MOUSE	Butyrophilin subfamily 1 member A1 OS=Mus musculus OX=10090 GN=Btn1a1 PE=1 SV=2
shibanyu_transcript_698	21.59	16.68	29.71	54.51	47.19	48.87	1.24247	4.02742e-07	3.19017e-06	XP_013857154.1	PREDICTED: protein slowmo homolog 2-like [Austrofundulus limnaeus]	*	GO:0005758(mitochondrial intermembrane space)	*	*	*	KOG3336	Predicted member of the intramitochondrial sorting protein family	U	sp|Q6P9U4|PLD3B_RAT	PRELI domain containing protein 3B OS=Rattus norvegicus OX=10116 GN=Prelid3b PE=1 SV=1
shibanyu_transcript_2897	0.23	0.89	2.63	0.6	0.19	197.62	5.84616	0.00599275	0.0199751	*	*	*	*	*	*	*	*	*	*	*	*
shibanyu_transcript_3272	96.66	61.82	52.5	13.09	7.15	11.03	-2.7191	7.49884e-10	8.89905e-09	XP_023149204.1	cytochrome P450 2J6-like isoform X2 [Amphiprion ocellaris]	*	*	*	K07418|CYP2J|http://www.genome.jp/dbget-bin/www_bget?ko:K07418	ko00590(Arachidonic acid metabolism);ko00591(Linoleic acid metabolism);ko04212(Longevity regulating pathway - worm);ko04913(Ovarian Steroidogenesis);ko04726(Serotonergic synapse);ko04750(Inflammatory mediator regulation of TRP channels)	KOG0156	Cytochrome P450 CYP2 subfamily	Q	sp|P51589|CP2J2_HUMAN	Cytochrome P450 2J2 OS=Homo sapiens OX=9606 GN=CYP2J2 PE=1 SV=2
shibanyu_transcript_997	10.07	22.28	15.19	36.69	42.54	25.89	1.25195	0.00530165	0.0180545	XP_018538732.1	PREDICTED: aquaporin-9 [Lates calcarifer]	*	GO:0016021(integral component of membrane)	GO:0015267(channel activity)	K09877|AQP9|http://www.genome.jp/dbget-bin/www_bget?ko:K09877	ko04976(Bile secretion)	KOG0224	Aquaporin (major intrinsic protein family)	G	sp|O43315|AQP9_HUMAN	Aquaporin-9 OS=Homo sapiens OX=9606 GN=AQP9 PE=2 SV=2
shibanyu_transcript_2234	8.14	0	14.31	0	0	0	-10.2421	0.0072432	0.0233832	XP_022612162.1	endoplasmin [Seriola dumerili]	GO:0050830(defense response to Gram-positive bacterium);GO:0035889(otolith tethering);GO:0006457(protein folding);GO:0001666(response to hypoxia)	*	GO:0005524(ATP binding);GO:0051082(unfolded protein binding)	K09487|HSP90B, TRA1|http://www.genome.jp/dbget-bin/www_bget?ko:K09487	ko04151(PI3K-Akt signaling pathway);ko04141(Protein processing in endoplasmic reticulum);ko04915(Estrogen signaling pathway);ko04918(Thyroid hormone synthesis);ko04626(Plant-pathogen interaction);ko04657(IL-17 signaling pathway)	KOG0020	Endoplasmic reticulum glucose-regulated protein (GRP94/endoplasmin), HSP90 family	O	sp|Q95M18|ENPL_BOVIN	Endoplasmin OS=Bos taurus OX=9913 GN=HSP90B1 PE=2 SV=1
shibanyu_transcript_2252	6.94	49.3	4.37	1.14	0.48	0.34	-4.90598	1.76895e-05	0.000109151	XP_022604027.1	5-aminolevulinate synthase, nonspecific, mitochondrial [Seriola dumerili]	GO:0006782(protoporphyrinogen IX biosynthetic process)	GO:0005759(mitochondrial matrix)	GO:0003870(5-aminolevulinate synthase activity);GO:0030170(pyridoxal phosphate binding)	K00643|E2.3.1.37, ALAS|http://www.genome.jp/dbget-bin/www_bget?ko:K00643	ko00260(Glycine, serine and threonine metabolism);ko00860(Porphyrin and chlorophyll metabolism)	KOG1360	5-aminolevulinate synthase	H	sp|P43091|HEM1_OPSTA	5-aminolevulinate synthase, nonspecific, mitochondrial OS=Opsanus tau OX=8068 GN=alas1 PE=2 SV=1
shibanyu_transcript_3732	0.58	1.52	0.98	3.23	2.19	6.51	2.04733	0.000898372	0.00389015	XP_010780092.1	PREDICTED: cystathionine beta-synthase-like [Notothenia coriiceps]	GO:0006535(cysteine biosynthetic process from serine);GO:0019343(cysteine biosynthetic process via cystathionine)	GO:0005737(cytoplasm)	GO:0004122(cystathionine beta-synthase activity)	K01697|E4.2.1.22, CBS|http://www.genome.jp/dbget-bin/www_bget?ko:K01697	ko00270(Cysteine and methionine metabolism);ko00260(Glycine, serine and threonine metabolism);ko01230(Biosynthesis of amino acids)	KOG1252	Cystathionine beta-synthase and related enzymes	E	sp|Q58H57|CBS_MACFA	Cystathionine beta-synthase OS=Macaca fascicularis OX=9541 GN=CBS PE=2 SV=3
shibanyu_transcript_1935	0	0	0.06	18.22	61.31	5.75	11.4674	6.14444e-11	8.98878e-10	XP_018526801.1	PREDICTED: proline dehydrogenase 1, mitochondrial-like isoform X1 [Lates calcarifer]	GO:0006562(proline catabolic process)	*	GO:0004657(proline dehydrogenase activity)	K00318|PRODH|http://www.genome.jp/dbget-bin/www_bget?ko:K00318	ko00330(Arginine and proline metabolism)	KOG0186	Proline oxidase	E	sp|Q148G5|PROD_BOVIN	Proline dehydrogenase 1, mitochondrial OS=Bos taurus OX=9913 GN=PRODH PE=2 SV=1
shibanyu_transcript_10722	0	0	0	41.59	0	0	21.3407	4.76287e-08	4.33688e-07	AEG78379.1	60S ribosomal protein L3, partial [Epinephelus coioides]	*	*	*	K02925|RP-L3e, RPL3|http://www.genome.jp/dbget-bin/www_bget?ko:K02925	ko03010(Ribosome)	KOG0746	60S ribosomal protein L3 and related proteins	J	sp|P39872|RL3_BOVIN	60S ribosomal protein L3 OS=Bos taurus OX=9913 GN=RPL3 PE=2 SV=2
shibanyu_transcript_894	31.33	19.13	5.66	82.02	123.92	53.9	2.26066	0.00674847	0.0221158	XP_010738574.3	ERBB receptor feedback inhibitor 1 [Larimichthys crocea]	*	*	*	*	*	*	*	*	sp|Q99JZ7|ERRFI_MOUSE	ERBB receptor feedback inhibitor 1 OS=Mus musculus OX=10090 GN=Errfi1 PE=1 SV=1
shibanyu_transcript_2850	4.9	6.24	6.2	2.08	3.33	1.53	-1.19817	0.00677151	0.0221466	XP_026147509.1	CD276 antigen-like [Mastacembelus armatus]	*	*	*	*	*	*	*	*	sp|Q9UM44|HHLA2_HUMAN	HERV-H LTR-associating protein 2 OS=Homo sapiens OX=9606 GN=HHLA2 PE=1 SV=1
shibanyu_transcript_6550	0	0	23.75	0	0	0	-22.9614	4.20261e-09	4.45066e-08	CDW61002.1	Cell wall-associated hydrolase [Trichuris trichiura]	*	*	*	*	*	*	*	*	*	*
shibanyu_transcript_5400	1.04	1.6	3	17.19	18.4	20.44	3.46014	9.2518e-18	2.76504e-16	XP_010729743.2	perlwapin isoform X1 [Larimichthys crocea]	*	GO:0005576(extracellular region)	GO:0030414(peptidase inhibitor activity)	*	*	KOG4802	Adhesion-type protein	W	sp|Q8CHN3|WFDC2_RAT	WAP four-disulfide core domain protein 2 OS=Rattus norvegicus OX=10116 GN=Wfdc2 PE=2 SV=1
shibanyu_transcript_3757	11.04	12.75	15.27	1.28	1.19	3.45	-2.64505	2.51267e-07	2.06242e-06	XP_027131095.1	hemojuvelin [Larimichthys crocea]	GO:0030509(BMP signaling pathway);GO:0055072(iron ion homeostasis);GO:0030903(notochord development);GO:0061053(somite development)	GO:1990712(HFE-transferrin receptor complex)	GO:0036122(BMP binding);GO:0015026(coreceptor activity)	K06847|RGM|http://www.genome.jp/dbget-bin/www_bget?ko:K06847	*	*	*	*	sp|Q8N7M5|RGMC_RAT	Hemojuvelin OS=Rattus norvegicus OX=10116 GN=Hjv PE=2 SV=1
shibanyu_transcript_6480	267.68	10.38	7.44	5.22	2.79	9.89	-4.05517	0.00660606	0.0216818	XP_020507705.1	deoxyribonuclease-1 isoform X1 [Labrus bergylta]	GO:0006308(DNA catabolic process)	*	GO:0004536(deoxyribonuclease activity);GO:0004519(endonuclease activity)	K11994|DNASE1|http://www.genome.jp/dbget-bin/www_bget?ko:K11994	*	*	*	*	sp|O42446|DNAS1_OREMO	Deoxyribonuclease-1 OS=Oreochromis mossambicus OX=8127 GN=dnase1 PE=1 SV=2
shibanyu_transcript_430	10.42	10.99	8.67	27.76	24.97	27.7	1.48842	1.50633e-12	2.67813e-11	XP_022621519.1	nuclear receptor subfamily 1 group D member 2-like [Seriola dumerili]	GO:0032922(circadian regulation of gene expression)	GO:0005634(nucleus)	GO:0004879(nuclear receptor activity);GO:0043565(sequence-specific DNA binding);GO:0003707(steroid hormone receptor activity);GO:0008270(zinc ion binding)	K08531|NR1D2|http://www.genome.jp/dbget-bin/www_bget?ko:K08531	*	KOG4846	Nuclear receptor	T	sp|Q14995|NR1D2_HUMAN	Nuclear receptor subfamily 1 group D member 2 OS=Homo sapiens OX=9606 GN=NR1D2 PE=1 SV=3
shibanyu_transcript_6019	37.88	65.16	56.21	11.92	19.48	21.33	-1.48495	0.000104134	0.000557462	XP_018535023.1	PREDICTED: gap junction Cx32.2 protein-like [Lates calcarifer]	GO:0007154(cell communication)	GO:0005922(connexin complex);GO:0016021(integral component of membrane)	*	K07612|GJA3, CX46|http://www.genome.jp/dbget-bin/www_bget?ko:K07612	*	*	*	*	sp|Q7T047|CX32_DANRE	Gap junction Cx32.2 protein OS=Danio rerio OX=7955 GN=cx32.2 PE=2 SV=4
shibanyu_transcript_876	14.58	25.94	20.84	34.55	89.47	171.63	2.35392	0.000636115	0.00285607	XP_018522713.1	PREDICTED: solute carrier family 13 member 2-like [Lates calcarifer]	GO:0015746(citrate transport)	GO:0016021(integral component of membrane)	GO:0022857(transmembrane transporter activity)	K14445|SLC13A2_3_5|http://www.genome.jp/dbget-bin/www_bget?ko:K14445	*	KOG1281	Na+/dicarboxylate, Na+/tricarboxylate and phosphate transporters	P	sp|Q86YT5|S13A5_HUMAN	Solute carrier family 13 member 5 OS=Homo sapiens OX=9606 GN=SLC13A5 PE=1 SV=1
shibanyu_transcript_10751	0	0	0.69	82.75	45.64	0	7.84658	0.006822	0.0222818	XP_018542320.1	PREDICTED: complement C1q tumor necrosis factor-related protein 3-like [Lates calcarifer]	*	*	*	*	*	*	*	*	sp|P27658|CO8A1_HUMAN	Collagen alpha-1(VIII) chain OS=Homo sapiens OX=9606 GN=COL8A1 PE=1 SV=2
shibanyu_transcript_1945	0	0	0	0	0	84.71	25.462	7.15982e-11	1.02737e-09	XP_023284453.1	ceruloplasmin [Seriola lalandi dorsalis]	GO:0006879(cellular iron ion homeostasis);GO:0006826(iron ion transport)	GO:0005623(cell);GO:0005615(extracellular space)	GO:0005507(copper ion binding);GO:0004322(ferroxidase activity)	K13624|CP|http://www.genome.jp/dbget-bin/www_bget?ko:K13624	ko04216(Ferroptosis);ko00860(Porphyrin and chlorophyll metabolism)	KOG1263	Multicopper oxidases	Q	sp|P00450|CERU_HUMAN	Ceruloplasmin OS=Homo sapiens OX=9606 GN=CP PE=1 SV=1
shibanyu_transcript_2616	11.85	13.04	15.57	4.83	3.85	7.43	-1.24931	1.19782e-05	7.61776e-05	XP_022625529.1	E3 ubiquitin-protein ligase RNF8 isoform X1 [Seriola dumerili]	GO:0006302(double-strand break repair);GO:0033522(histone H2A ubiquitination);GO:0033523(histone H2B ubiquitination);GO:0045739(positive regulation of DNA repair);GO:0010212(response to ionizing radiation)	GO:0005634(nucleus);GO:0000151(ubiquitin ligase complex)	GO:0003682(chromatin binding);GO:0042393(histone binding);GO:0046872(metal ion binding);GO:0043130(ubiquitin binding);GO:0004842(ubiquitin-protein transferase activity)	K10667|RNF8|http://www.genome.jp/dbget-bin/www_bget?ko:K10667	*	KOG3872	FOG: FHA domain	T	sp|Q803C1|RNF8_DANRE	E3 ubiquitin-protein ligase rnf8 OS=Danio rerio OX=7955 GN=rnf8 PE=2 SV=1
shibanyu_transcript_3227	0	0.05	0	39.41	0	0	10.029	0.0102607	0.0313173	XP_018523565.1	PREDICTED: uncharacterized protein LOC108877839 [Lates calcarifer]	GO:0015721(bile acid and bile salt transport)	GO:0016021(integral component of membrane);GO:0005886(plasma membrane)	GO:0046982(protein heterodimerization activity);GO:0022857(transmembrane transporter activity)	K14361|OSTBETA, OSTB, SLC51A2|http://www.genome.jp/dbget-bin/www_bget?ko:K14361	ko04976(Bile secretion)	*	*	*	sp|Q90YM4|OSTB_LEUER	Organic solute transporter subunit beta OS=Leucoraja erinacea OX=7782 GN=slc51b PE=1 SV=1
shibanyu_transcript_378	3.73	5.72	5.72	12.96	11.13	11.72	1.32985	7.9464e-12	1.29036e-10	XP_026205028.1	cysteine desulfurase, mitochondrial [Anabas testudineus]	GO:0044571([2Fe-2S] cluster assembly)	*	GO:0031071(cysteine desulfurase activity);GO:0030170(pyridoxal phosphate binding)	K04487|iscS, NFS1|http://www.genome.jp/dbget-bin/www_bget?ko:K04487	ko04122(Sulfur relay system);ko00730(Thiamine metabolism)	KOG1549	Cysteine desulfurase NFS1	E	sp|Q9Z1J3|NFS1_MOUSE	Cysteine desulfurase, mitochondrial OS=Mus musculus OX=10090 GN=Nfs1 PE=1 SV=3
shibanyu_transcript_11382	0	0	8156.59	0	0	6.6	-10.3024	0.00777624	0.0247919	YP_002907418.1	ATP synthase F0 subunit 6 (mitochondrion) [Anyperodon leucogrammicus]	GO:0015986(ATP synthesis coupled proton transport)	GO:0016021(integral component of membrane);GO:0005743(mitochondrial inner membrane);GO:0045263(proton-transporting ATP synthase complex, coupling factor F(o))	GO:0015078(proton transmembrane transporter activity)	K02126|ATPeF0A, MTATP6, ATP6|http://www.genome.jp/dbget-bin/www_bget?ko:K02126	ko00190(Oxidative phosphorylation)	KOG4665	ATP synthase F0 subunit 6 and related proteins	C	sp|Q36964|ATP6_ONCMA	ATP synthase subunit a (Fragment) OS=Oncorhynchus masou OX=8020 GN=mt-atp6 PE=3 SV=1
shibanyu_transcript_8252	0	0	0	0	0	749.37	25.8665	3.57018e-11	5.34059e-10	XP_023279912.1	fibrinogen beta chain [Seriola lalandi dorsalis]	GO:0072378(blood coagulation, fibrin clot formation);GO:0030168(platelet activation);GO:0051258(protein polymerization)	GO:0005577(fibrinogen complex)	GO:0005102(signaling receptor binding)	K03904|FGB|http://www.genome.jp/dbget-bin/www_bget?ko:K03904	ko04610(Complement and coagulation cascades);ko04611(Platelet activation)	KOG2579	Ficolin and related extracellular proteins	R	sp|Q02020|FIBB_CHICK	Fibrinogen beta chain (Fragment) OS=Gallus gallus OX=9031 GN=FGB PE=1 SV=1
shibanyu_transcript_5061	1.52	1.34	3.25	17.95	18.33	26.74	3.49214	1.4086e-16	3.82283e-15	XP_007231555.1	tubulin beta-1 chain [Astyanax mexicanus]	GO:0007017(microtubule-based process)	GO:0005737(cytoplasm);GO:0005874(microtubule)	GO:0005525(GTP binding);GO:0003924(GTPase activity);GO:0005200(structural constituent of cytoskeleton)	K07375|TUBB|http://www.genome.jp/dbget-bin/www_bget?ko:K07375	ko04540(Gap junction);ko04145(Phagosome)	KOG1375	Beta tubulin	Z	sp|Q9YHC3|TBB1_GADMO	Tubulin beta-1 chain OS=Gadus morhua OX=8049 PE=2 SV=1
shibanyu_transcript_6533	15.62	13.39	33.68	465.16	324.98	121.75	4.00427	3.68022e-09	3.93594e-08	ACO34811.1	acetyl-Coenzyme A acyltransferase [Perca flavescens]	*	*	GO:0016747(transferase activity, transferring acyl groups other than amino-acyl groups)	K07508|ACAA2|http://www.genome.jp/dbget-bin/www_bget?ko:K07508	ko00280(Valine, leucine and isoleucine degradation);ko00071(Fatty acid degradation);ko00062(Fatty acid elongation);ko01212(Fatty acid metabolism)	KOG1391	Acetyl-CoA acetyltransferase	I	sp|Q3T0R7|THIM_BOVIN	3-ketoacyl-CoA thiolase, mitochondrial OS=Bos taurus OX=9913 GN=ACAA2 PE=2 SV=1
shibanyu_transcript_6322	111.18	142.26	103.51	37.08	38.04	61.08	-1.31373	5.11561e-05	0.000290451	XP_024862430.1	zinc finger protein 706-like isoform X1 [Kryptolebias marmoratus]	*	*	*	*	*	KOG4118	Uncharacterized conserved protein	S	sp|Q5ZMM5|ZN706_CHICK	Zinc finger protein 706 OS=Gallus gallus OX=9031 GN=ZNF706 PE=3 SV=1
shibanyu_transcript_9060	326.1	2.46	0.26	1.77	1.75	0.35	-6.40369	0.00216159	0.00846478	XP_022622348.1	phospholipase A2-like [Seriola dumerili]	GO:0050482(arachidonic acid secretion);GO:0016042(lipid catabolic process);GO:0006644(phospholipid metabolic process)	GO:0005576(extracellular region)	GO:0005509(calcium ion binding);GO:0004623(phospholipase A2 activity);GO:0102567(phospholipase A2 activity (consuming 1,2-dipalmitoylphosphatidylcholine));GO:0102568(phospholipase A2 activity consuming 1,2-dioleoylphosphatidylethanolamine))	K01047|PLA2G, SPLA2|http://www.genome.jp/dbget-bin/www_bget?ko:K01047	ko04014(Ras signaling pathway);ko00590(Arachidonic acid metabolism);ko00565(Ether lipid metabolism);ko00564(Glycerophospholipid metabolism);ko00591(Linoleic acid metabolism);ko00592(alpha-Linolenic acid metabolism);ko04270(Vascular smooth muscle contraction);ko04975(Fat digestion and absorption);ko04972(Pancreatic secretion)	KOG4087	Phospholipase A2	I	sp|P00592|PA21B_PIG	Phospholipase A2, major isoenzyme OS=Sus scrofa OX=9823 GN=PLA2G1B PE=1 SV=1
shibanyu_transcript_9587	60.08	58.85	73.47	28.82	20.91	28.81	-1.1839	4.47511e-14	9.37656e-13	RVE59235.1	hypothetical protein OJAV_G00186290 [Oryzias javanicus]	*	*	*	*	*	*	*	*	*	*
shibanyu_transcript_282	15.8	17.55	20.71	90.86	134.98	87.62	2.6465	1.07748e-16	2.95715e-15	ATA63307.1	catenin beta 1 [Siniperca chuatsi]	GO:0007155(cell adhesion)	*	GO:0045296(cadherin binding)	K02105|CTNNB1|http://www.genome.jp/dbget-bin/www_bget?ko:K02105	ko04520(Adherens junction);ko04510(Focal adhesion);ko04550(Signaling pathways regulating pluripotency of stem cells);ko04390(Hippo signaling pathway);ko04015(Rap1 signaling pathway);ko04310(Wnt signaling pathway);ko04916(Melanogenesis);ko04919(Thyroid hormone signaling pathway);ko04670(Leukocyte transendothelial migration)	KOG4203	Armadillo/beta-Catenin/plakoglobin	TZ	sp|F1QGH7|CTNB1_DANRE	Catenin beta-1 OS=Danio rerio OX=7955 GN=ctnnb1 PE=1 SV=1
shibanyu_transcript_901	12.24	11.84	6.89	71.95	121.19	137.98	3.48338	7.2292e-13	1.32894e-11	XP_022612849.1	nocturnin isoform X1 [Seriola dumerili]	GO:0032922(circadian regulation of gene expression)	*	GO:0004535(poly(A)-specific ribonuclease activity)	K18764|CCRN4L|http://www.genome.jp/dbget-bin/www_bget?ko:K18764	*	KOG0620	Glucose-repressible alcohol dehydrogenase transcriptional effector CCR4 and related proteins	K	sp|Q9ET55|NOCT_RAT	Nocturnin OS=Rattus norvegicus OX=10116 GN=Noct PE=2 SV=2
shibanyu_transcript_10772	8.46	5.19	4.98	112.05	166.81	88.87	4.45435	6.20458e-18	1.89502e-16	*	*	*	*	*	*	*	*	*	*	*	*
shibanyu_transcript_1475	2.99	2.43	2.29	74.03	61.64	62.07	4.76161	1.03784e-85	4.59623e-83	XP_020507733.1	insulin-induced gene 1 protein [Labrus bergylta]	GO:0008203(cholesterol metabolic process)	GO:0016021(integral component of membrane);GO:0005789(endoplasmic reticulum membrane)	*	*	*	KOG4363	Putative growth response protein	T	sp|Q8AV61|INSI1_DANRE	Insulin-induced gene 1 protein OS=Danio rerio OX=7955 GN=insig1 PE=2 SV=1
shibanyu_transcript_2991	9.1	12.84	10.11	19.69	25.25	26.65	1.25297	4.26222e-06	2.89992e-05	XP_003963657.1	PREDICTED: ras-related protein Rab-1A [Takifugu rubripes]	*	*	GO:0005525(GTP binding);GO:0003924(GTPase activity)	K07874|RAB1A|http://www.genome.jp/dbget-bin/www_bget?ko:K07874	*	KOG0084	GTPase Rab1/YPT1, small G protein superfamily, and related GTP-binding proteins	TU	sp|P62822|RAB1A_CANLF	Ras-related protein Rab-1A OS=Canis lupus familiaris OX=9615 GN=RAB1A PE=1 SV=3
shibanyu_transcript_6912	107.96	238.49	156.18	74.37	55.57	58.95	-1.31485	0.000520436	0.00238842	XP_018529782.1	PREDICTED: ependymin-2-like [Lates calcarifer]	GO:0007160(cell-matrix adhesion)	GO:0005576(extracellular region)	GO:0005509(calcium ion binding)	*	*	*	*	*	sp|P12958|EPD2_CARAU	Ependymin-2 OS=Carassius auratus OX=7957 GN=epd2 PE=2 SV=2
shibanyu_transcript_9934	31.16	41.05	17.37	207.76	219.83	74.54	2.60797	0.000107227	0.000573072	*	*	*	*	*	*	*	*	*	*	*	*
shibanyu_transcript_9029	14.74	11.85	10.51	3.32	2.02	7.33	-1.48681	0.0112048	0.0335799	*	*	*	*	*	*	*	*	*	*	*	*
shibanyu_transcript_11468	19.83	15.39	17.83	68.84	81.4	43.28	2.2017	8.51876e-06	5.56289e-05	*	*	*	*	*	*	*	*	*	*	*	*
shibanyu_transcript_1317	3.87	2.72	4.87	9.74	6.48	10.25	1.28652	2.32451e-05	0.000140147	XP_022608039.1	bromodomain-containing protein 4-like isoform X1 [Seriola dumerili]	*	*	*	K11722|BRD4|http://www.genome.jp/dbget-bin/www_bget?ko:K11722	*	KOG1474	Transcription initiation factor TFIID, subunit BDF1 and related bromodomain proteins	K	sp|F1R5H6|BRD4_DANRE	Bromodomain-containing protein 4 OS=Danio rerio OX=7955 GN=brd4 PE=1 SV=1
shibanyu_transcript_898	2.13	2.69	2.95	1.03	1.14	1.22	-1.10364	3.90611e-07	3.10165e-06	XP_010767372.1	PREDICTED: thrombomodulin-like [Notothenia coriiceps]	*	GO:0016021(integral component of membrane)	GO:0005509(calcium ion binding);GO:0004888(transmembrane signaling receptor activity)	K06702|CDW93|http://www.genome.jp/dbget-bin/www_bget?ko:K06702	*	*	*	*	sp|P06579|TRBM_BOVIN	Thrombomodulin (Fragment) OS=Bos taurus OX=9913 GN=THBD PE=2 SV=1
shibanyu_transcript_2699	4.74	4.62	5.61	1.57	1.63	2.35	-1.34257	6.86508e-09	7.03328e-08	XP_018548235.1	PREDICTED: peroxisomal biogenesis factor 16 [Lates calcarifer]	GO:0007031(peroxisome organization)	GO:0005778(peroxisomal membrane)	*	K13335|PEX16|http://www.genome.jp/dbget-bin/www_bget?ko:K13335	ko04146(Peroxisome)	KOG4546	Peroxisomal biogenesis protein (peroxin 16)	U	sp|Q4QRH7|PEX16_DANRE	Peroxisomal membrane protein PEX16 OS=Danio rerio OX=7955 GN=pex16 PE=2 SV=1
shibanyu_transcript_5960	0.32	0.48	53.25	0.2	0.32	0.32	-5.87333	0.00133389	0.00555388	PWA20527.1	hypothetical protein CCH79_00003568 [Gambusia affinis]	GO:0006869(lipid transport);GO:0042157(lipoprotein metabolic process)	GO:0005576(extracellular region)	GO:0008289(lipid binding)	K08757|APOA1|http://www.genome.jp/dbget-bin/www_bget?ko:K08757	ko04975(Fat digestion and absorption);ko04977(Vitamin digestion and absorption);ko03320(PPAR signaling pathway)	*	*	*	sp|O42175|APOA1_SPAAU	Apolipoprotein A-I OS=Sparus aurata OX=8175 GN=apoa1 PE=2 SV=1
shibanyu_transcript_9067	3.72	1.8	4.18	9.21	12.38	7.24	1.70567	0.000720467	0.0031965	XP_022068161.1	protein lin-52 homolog [Acanthochromis polyacanthus]	GO:0006351(transcription, DNA-templated)	GO:0070176(DRM complex)	*	*	*	KOG4402	Uncharacterized conserved protein	S	sp|Q6X4M3|LIN52_ONCMY	Protein lin-52 homolog OS=Oncorhynchus mykiss OX=8022 GN=lin52 PE=2 SV=1
shibanyu_transcript_722	30.48	30.11	32.3	16.05	13.88	13.7	-1.00947	7.41322e-15	1.69547e-13	XP_023279930.1	mitotic interactor and substrate of PLK1 [Seriola lalandi dorsalis]	*	*	*	*	*	*	*	*	sp|Q9D279|MISP_MOUSE	Mitotic interactor and substrate of PLK1 OS=Mus musculus OX=10090 GN=Misp PE=1 SV=1
shibanyu_transcript_5256	5.78	2.33	8.19	68.24	11.28	13.4	2.59222	0.005497	0.0186177	XP_018520005.1	PREDICTED: stress-70 protein, mitochondrial [Lates calcarifer]	GO:0006457(protein folding);GO:0031101(fin regeneration);GO:0030097(hemopoiesis)	*	GO:0005524(ATP binding);GO:0051082(unfolded protein binding)	K04043|dnaK|http://www.genome.jp/dbget-bin/www_bget?ko:K04043	ko03018(RNA degradation);ko04212(Longevity regulating pathway - worm)	KOG0102	Molecular chaperones mortalin/PBP74/GRP75, HSP70 superfamily	O	sp|Q3ZCH0|GRP75_BOVIN	Stress-70 protein, mitochondrial OS=Bos taurus OX=9913 GN=HSPA9 PE=2 SV=1
shibanyu_transcript_10919	14.25	11.59	13.66	3.26	3.28	6.59	-1.42685	0.00105211	0.00448214	XP_019962142.1	PREDICTED: liprin-beta-1-like isoform X1 [Paralichthys olivaceus]	*	*	*	*	*	KOG1899	LAR transmembrane tyrosine phosphatase-interacting protein liprin	R	sp|Q86W92|LIPB1_HUMAN	Liprin-beta-1 OS=Homo sapiens OX=9606 GN=PPFIBP1 PE=1 SV=2
shibanyu_transcript_7555	0.35	0.27	0.76	0.82	1.57	1.7	1.83635	0.00707431	0.022952	*	*	*	*	*	*	*	*	*	*	*	*
shibanyu_transcript_9061	5.04	5.84	25.11	209.2	189.33	176.89	4.20052	3.55317e-09	3.80842e-08	XP_023281376.1	complement component C7-like [Seriola lalandi dorsalis]	*	*	*	K03996|C7|http://www.genome.jp/dbget-bin/www_bget?ko:K03996	ko04610(Complement and coagulation cascades)	*	*	*	sp|Q5RAD0|CO7_PONAB	Complement component C7 OS=Pongo abelii OX=9601 GN=C7 PE=2 SV=1
shibanyu_transcript_312	0	0	0.04	0	0	104.02	11.5041	0.00300076	0.0111547	ADU33222.1	complement component c3 [Epinephelus coioides]	*	*	*	K03990|C3|http://www.genome.jp/dbget-bin/www_bget?ko:K03990	ko04145(Phagosome);ko04610(Complement and coagulation cascades)	KOG1366	Alpha-macroglobulin	O	sp|P98093|CO3_ONCMY	Complement C3 (Fragment) OS=Oncorhynchus mykiss OX=8022 GN=c3 PE=1 SV=1
shibanyu_transcript_3077	60.7	97.75	100.2	18.5	10.86	14.58	-2.47304	1.12226e-17	3.32346e-16	XP_023149212.1	cytochrome P450 2J2-like [Amphiprion ocellaris]	*	*	GO:0020037(heme binding);GO:0005506(iron ion binding);GO:0016712(oxidoreductase activity, acting on paired donors, with incorporation or reduction of molecular oxygen, reduced flavin or flavoprotein as one donor, and incorporation of one atom of oxygen)	K07418|CYP2J|http://www.genome.jp/dbget-bin/www_bget?ko:K07418	ko00590(Arachidonic acid metabolism);ko00591(Linoleic acid metabolism);ko04212(Longevity regulating pathway - worm);ko04913(Ovarian Steroidogenesis);ko04726(Serotonergic synapse);ko04750(Inflammatory mediator regulation of TRP channels)	KOG0156	Cytochrome P450 CYP2 subfamily	Q	sp|P51589|CP2J2_HUMAN	Cytochrome P450 2J2 OS=Homo sapiens OX=9606 GN=CYP2J2 PE=1 SV=2
shibanyu_transcript_4933	5.02	2.54	7.32	13.11	9.59	11.28	1.2938	0.00364681	0.0131938	PWA15163.1	hypothetical protein CCH79_00008747 [Gambusia affinis]	GO:0048026(positive regulation of mRNA splicing, via spliceosome)	GO:0005730(nucleolus);GO:0005634(nucleus);GO:1990904(ribonucleoprotein complex);GO:0005681(spliceosomal complex);GO:0005689(U12-type spliceosomal complex)	GO:0003723(RNA binding)	K12831|SF3B4, SAP49|http://www.genome.jp/dbget-bin/www_bget?ko:K12831	ko03040(Spliceosome)	KOG0131	Splicing factor 3b, subunit 4	A	sp|Q15427|SF3B4_HUMAN	Splicing factor 3B subunit 4 OS=Homo sapiens OX=9606 GN=SF3B4 PE=1 SV=1
shibanyu_transcript_11137	0	0	0	166.3	0	0	21.3152	4.89851e-08	4.45207e-07	*	*	*	*	*	*	*	*	*	*	*	*
shibanyu_transcript_4833	24.54	48.6	18.59	3.35	1.77	9.92	-2.57917	0.00157231	0.00641501	XP_027133721.1	immunoglobulin lambda-1 light chain, partial [Larimichthys crocea]	*	*	*	*	*	*	*	*	*	*
shibanyu_transcript_2788	8.16	8.19	8.54	22.65	24.5	27.81	1.68198	7.97844e-25	4.27109e-23	ACH53600.1	hepatic lipase [Epinephelus coioides]	*	*	*	K01046|E3.1.1.3|http://www.genome.jp/dbget-bin/www_bget?ko:K01046	ko00561(Glycerolipid metabolism)	*	*	*	sp|P27656|LIPC_MOUSE	Hepatic triacylglycerol lipase OS=Mus musculus OX=10090 GN=Lipc PE=2 SV=2
shibanyu_transcript_8993	1.75	2.01	2.69	483.14	559.37	433.15	7.96415	5.1026e-126	5.52385e-123	*	*	*	*	*	*	*	*	*	*	*	*
shibanyu_transcript_2356	15.91	14.69	20.04	64.16	51.31	53.88	1.83078	1.59651e-32	1.3182e-30	XP_026229119.1	heterogeneous nuclear ribonucleoprotein A/B-like [Anabas testudineus]	*	*	GO:0003723(RNA binding)	K13044|HNRNPABD|http://www.genome.jp/dbget-bin/www_bget?ko:K13044	*	KOG0118	FOG: RRM domain	R	sp|Q99020|ROAA_MOUSE	Heterogeneous nuclear ribonucleoprotein A/B OS=Mus musculus OX=10090 GN=Hnrnpab PE=1 SV=1
shibanyu_transcript_7711	31.93	51.73	40.15	287.7	268.57	196.42	2.71433	1.8033e-17	5.24466e-16	*	*	*	*	*	*	*	*	*	*	*	*
shibanyu_transcript_425	0.14	0.2	0.71	0.82	0.22	158.9	7.36816	0.000271388	0.00133948	XP_026225430.1	fibrinogen alpha chain [Anabas testudineus]	GO:0030168(platelet activation);GO:0051258(protein polymerization);GO:0072378(blood coagulation, fibrin clot formation)	GO:0005577(fibrinogen complex)	GO:0005102(signaling receptor binding)	K03903|FGA|http://www.genome.jp/dbget-bin/www_bget?ko:K03903	ko04610(Complement and coagulation cascades);ko04611(Platelet activation)	KOG2579	Ficolin and related extracellular proteins	R	sp|P14448|FIBA_CHICK	Fibrinogen alpha chain OS=Gallus gallus OX=9031 GN=FGA PE=1 SV=4
shibanyu_transcript_6575	57.15	64.24	73.06	2.06	2.04	11.92	-3.54924	2.41993e-05	0.000145629	XP_018532775.1	PREDICTED: complement factor H-like [Lates calcarifer]	*	*	*	*	*	*	*	*	sp|Q03591|FHR1_HUMAN	Complement factor H-related protein 1 OS=Homo sapiens OX=9606 GN=CFHR1 PE=1 SV=2
shibanyu_transcript_8047	0	0	0	0	0	19.68	21.795	2.44853e-08	2.34342e-07	XP_023126071.1	vitamin K-dependent protein C [Amphiprion ocellaris]	GO:0007596(blood coagulation)	GO:0005576(extracellular region)	GO:0005509(calcium ion binding);GO:0004252(serine-type endopeptidase activity)	K01344|PROC|http://www.genome.jp/dbget-bin/www_bget?ko:K01344	ko04610(Complement and coagulation cascades)	*	*	*	sp|Q9GLP2|PROC_PIG	Vitamin K-dependent protein C OS=Sus scrofa OX=9823 GN=PROC PE=2 SV=1
shibanyu_transcript_7914	1.63	4.43	2.13	155.6	140.91	121.97	5.8083	9.4722e-34	8.62501e-32	*	*	*	*	*	*	*	*	*	*	*	*
shibanyu_transcript_4601	1453.59	6.66	3.33	12.61	3	0.38	-6.57828	0.00215748	0.00845547	XP_018529294.1	PREDICTED: carboxypeptidase B [Lates calcarifer]	*	*	GO:0004181(metallocarboxypeptidase activity);GO:0008270(zinc ion binding)	K01291|CPB1|http://www.genome.jp/dbget-bin/www_bget?ko:K01291	ko04972(Pancreatic secretion);ko04974(Protein digestion and absorption)	KOG2650	Zinc carboxypeptidase	S	sp|P19223|CBPB1_RAT	Carboxypeptidase B OS=Rattus norvegicus OX=10116 GN=Cpb1 PE=1 SV=1
shibanyu_transcript_2344	0.31	0.63	4.42	37.34	16.08	8.47	3.72131	0.00125572	0.00525536	RVE76309.1	hypothetical protein OJAV_G00008280 [Oryzias javanicus]	*	*	*	*	*	*	*	*	*	*
shibanyu_transcript_8582	1.26	11.46	5.97	233.77	215.59	169.29	5.20119	4.27255e-10	5.3437e-09	*	*	*	*	*	*	*	*	*	*	*	*
shibanyu_transcript_5139	1.91	2.57	2.13	0.28	0.27	0.34	-2.80771	6.90325e-10	8.24245e-09	XP_023267081.1	retinol dehydrogenase 13 [Seriola lalandi dorsalis]	*	*	*	K11161|RDH13|http://www.genome.jp/dbget-bin/www_bget?ko:K11161	*	KOG1208	Dehydrogenases with different specificities (related to short-chain alcohol dehydrogenases)	Q	sp|Q8NBN7|RDH13_HUMAN	Retinol dehydrogenase 13 OS=Homo sapiens OX=9606 GN=RDH13 PE=1 SV=2
shibanyu_transcript_3194	69.13	63.29	70.35	3.29	0.92	1.35	-5.15248	3.98624e-21	1.67405e-19	AEB31264.1	14 kDa apolipoprotein, partial [Epinephelus bruneus]	GO:0043009(chordate embryonic development);GO:0055113(epiboly involved in gastrulation with mouth forming second);GO:0000280(nuclear division)	*	*	*	*	*	*	*	*	*
shibanyu_transcript_1038	52.81	64.03	49.95	19.96	23.18	31.64	-1.08437	0.000158205	0.000815551	XP_019125390.2	cholesterol 24-hydroxylase [Larimichthys crocea]	GO:0006707(cholesterol catabolic process)	GO:0016021(integral component of membrane)	GO:0033781(cholesterol 24-hydroxylase activity);GO:0020037(heme binding);GO:0005506(iron ion binding)	K07440|CYP46A1|http://www.genome.jp/dbget-bin/www_bget?ko:K07440	ko00120(Primary bile acid biosynthesis)	KOG0157	Cytochrome P450 CYP4/CYP19/CYP26 subfamilies	QI	sp|Q9Y6A2|CP46A_HUMAN	Cholesterol 24-hydroxylase OS=Homo sapiens OX=9606 GN=CYP46A1 PE=1 SV=1
shibanyu_transcript_10703	164.08	206.85	259.16	419.49	489.07	345.95	1.18924	5.09125e-06	3.42097e-05	*	*	*	*	*	*	*	*	*	*	*	*
shibanyu_transcript_4009	1.17	0.89	1.59	0.33	0.25	0.51	-1.72883	0.000471437	0.00218873	*	*	*	*	*	*	*	*	*	*	*	*
shibanyu_transcript_1700	20.57	35.25	43.03	5.91	3.89	6.56	-2.5015	2.59226e-13	4.96197e-12	XP_018541893.1	PREDICTED: uncharacterized protein LOC108889753 [Lates calcarifer]	*	*	*	*	*	*	*	*	*	*
shibanyu_transcript_3155	15.67	19.01	12.96	45.14	37.72	43.55	1.47868	6.70928e-09	6.88089e-08	XP_026177329.1	bone morphogenetic protein 1-like isoform X1 [Mastacembelus armatus]	GO:0032964(collagen biosynthetic process);GO:0048264(determination of ventral identity);GO:0033333(fin development);GO:0001503(ossification);GO:0001501(skeletal system development)	*	GO:0005509(calcium ion binding);GO:0004222(metalloendopeptidase activity);GO:0008270(zinc ion binding)	K05502|BMP1, TLD|http://www.genome.jp/dbget-bin/www_bget?ko:K05502	*	KOG3714	Meprin A metalloprotease	O	sp|P98063|BMP1_MOUSE	Bone morphogenetic protein 1 OS=Mus musculus OX=10090 GN=Bmp1 PE=1 SV=2
shibanyu_transcript_1336	19.98	37.83	18.56	178.22	193.97	138.27	2.82688	2.95235e-10	3.77986e-09	XP_020512087.1	protein Tob1-like [Labrus bergylta]	GO:0008285(negative regulation of cell population proliferation);GO:0030509(BMP signaling pathway);GO:0009953(dorsal/ventral pattern formation)	GO:0005737(cytoplasm);GO:0005634(nucleus)	*	K14443|TOB|http://www.genome.jp/dbget-bin/www_bget?ko:K14443	ko03018(RNA degradation)	KOG4006	Anti-proliferation factor BTG1/TOB	TR	sp|P50616|TOB1_HUMAN	Protein Tob1 OS=Homo sapiens OX=9606 GN=TOB1 PE=1 SV=1
shibanyu_transcript_7262	6.85	9.81	8.35	0.42	0.74	0.37	-3.89513	1.73012e-17	5.04686e-16	*	*	*	*	*	*	*	*	*	*	*	*
shibanyu_transcript_1965	25.25	18.75	24.9	56.14	37.69	46.11	1.09384	4.73524e-06	3.19719e-05	XP_023279397.1	guanine nucleotide-binding protein-like 3 [Seriola lalandi dorsalis]	*	*	GO:0005525(GTP binding)	K14538|NUG1, GNL3|http://www.genome.jp/dbget-bin/www_bget?ko:K14538	ko03008(Ribosome biogenesis in eukaryotes)	KOG2484	GTPase	R	sp|Q6DRP2|GNL3_DANRE	Guanine nucleotide-binding protein-like 3 OS=Danio rerio OX=7955 GN=gnl3 PE=2 SV=1
shibanyu_transcript_5758	0	0.19	2.56	0.43	1136.2	0.77	9.05308	0.00138603	0.00574642	XP_023252631.1	purine nucleoside phosphorylase-like [Seriola lalandi dorsalis]	GO:0009116(nucleoside metabolic process)	*	GO:0004731(purine-nucleoside phosphorylase activity)	K03783|punA|http://www.genome.jp/dbget-bin/www_bget?ko:K03783	ko00760(Nicotinate and nicotinamide metabolism);ko00230(Purine metabolism);ko00240(Pyrimidine metabolism)	KOG3984	Purine nucleoside phosphorylase	F	sp|P55859|PNPH_BOVIN	Purine nucleoside phosphorylase OS=Bos taurus OX=9913 GN=PNP PE=1 SV=3
shibanyu_transcript_4301	85.17	71.24	117.3	286.7	267.37	277.01	1.70419	1.99264e-16	5.3336e-15	ACL98129.1	hyperosmotic glycine rich protein [Epinephelus coioides]	*	*	*	K13195|CIRBP|http://www.genome.jp/dbget-bin/www_bget?ko:K13195	*	KOG0118	FOG: RRM domain	R	sp|Q9PTX2|CIRBP_LITCT	Cold-inducible RNA-binding protein OS=Lithobates catesbeiana OX=8400 GN=cirbp PE=2 SV=1
shibanyu_transcript_315	13.79	14.1	16.79	5.65	6.63	8.37	-1.02618	8.46051e-07	6.39493e-06	XP_008290668.1	PREDICTED: vitamin K-dependent protein S isoform X1 [Stegastes partitus]	GO:0030195(negative regulation of blood coagulation)	GO:0005576(extracellular region)	GO:0005509(calcium ion binding)	K03908|PROS1|http://www.genome.jp/dbget-bin/www_bget?ko:K03908	ko04610(Complement and coagulation cascades)	*	*	*	sp|P07224|PROS_BOVIN	Vitamin K-dependent protein S OS=Bos taurus OX=9913 GN=PROS1 PE=1 SV=1
shibanyu_transcript_869	6.05	6.92	10.3	69.7	113.47	58.73	3.51296	7.11033e-16	1.81351e-14	XP_019115031.2	AN1-type zinc finger protein 5 isoform X1 [Larimichthys crocea]	*	*	GO:0003677(DNA binding);GO:0008270(zinc ion binding)	*	*	KOG3173	Predicted Zn-finger protein	R	sp|O76080|ZFAN5_HUMAN	AN1-type zinc finger protein 5 OS=Homo sapiens OX=9606 GN=ZFAND5 PE=1 SV=1
shibanyu_transcript_3293	47.74	43.77	39.18	8.36	22.57	11.71	-1.50473	0.00626016	0.0206825	XP_018532777.1	PREDICTED: complement factor H-like [Lates calcarifer]	*	*	*	*	*	*	*	*	sp|Q28085|CFAH_BOVIN	Complement factor H OS=Bos taurus OX=9913 GN=CFH PE=1 SV=3
shibanyu_transcript_4728	10.1	16.23	16.29	28.48	26.72	26.05	1.03458	3.5245e-06	2.42166e-05	XP_020476887.1	charged multivesicular body protein 4b [Monopterus albus]	GO:0007034(vacuolar transport)	*	*	K12194|CHMP4, SNF7, VPS32|http://www.genome.jp/dbget-bin/www_bget?ko:K12194	ko04217(Necroptosis);ko04144(Endocytosis)	KOG1656	Protein involved in glucose derepression and pre-vacuolar endosome protein sorting	U	sp|Q5XGW6|CHM4B_XENLA	Charged multivesicular body protein 4b OS=Xenopus laevis OX=8355 GN=chmp4b PE=2 SV=1
shibanyu_transcript_8238	0.54	0.51	0.1	1.29	1.38	1.21	1.83668	0.00969642	0.0297832	XP_013888513.1	PREDICTED: MKL/myocardin-like protein 2 [Austrofundulus limnaeus]	*	*	*	*	*	*	*	*	*	*
shibanyu_transcript_3072	7.56	7.33	10.67	24.31	18.83	21.33	1.42691	1.77004e-16	4.75083e-15	CBN80901.1	ATP-dependent RNA helicase DDX19B [Dicentrarchus labrax]	*	*	GO:0005524(ATP binding);GO:0004386(helicase activity);GO:0003676(nucleic acid binding)	K18655|DDX19, DBP5|http://www.genome.jp/dbget-bin/www_bget?ko:K18655	*	KOG0332	ATP-dependent RNA helicase	A	sp|Q9UMR2|DD19B_HUMAN	ATP-dependent RNA helicase DDX19B OS=Homo sapiens OX=9606 GN=DDX19B PE=1 SV=1
shibanyu_transcript_7224	35.1	28.73	32.5	11.03	11.58	14.43	-1.29149	8.4446e-09	8.55257e-08	XP_022619365.1	RPE-retinal G protein-coupled receptor-like [Seriola dumerili]	GO:0007602(phototransduction);GO:0007601(visual perception)	GO:0016021(integral component of membrane)	GO:0004930(G protein-coupled receptor activity)	K04254|RGR|http://www.genome.jp/dbget-bin/www_bget?ko:K04254	*	KOG3656	FOG: 7 transmembrane receptor	R	sp|P47804|RGR_HUMAN	RPE-retinal G protein-coupled receptor OS=Homo sapiens OX=9606 GN=RGR PE=1 SV=1
shibanyu_transcript_3548	59.77	80.11	67.03	207.39	181.58	212.48	1.62244	5.54045e-23	2.67231e-21	*	*	*	*	*	*	*	*	*	*	*	*
shibanyu_transcript_120	16.17	20.5	28.23	37.93	44.15	42.98	1.05467	9.38354e-06	6.07064e-05	XP_022625248.1	translocon-associated protein subunit alpha [Seriola dumerili]	GO:0071391(cellular response to estrogen stimulus)	GO:0005789(endoplasmic reticulum membrane);GO:0016021(integral component of membrane)	*	K13249|SSR1|http://www.genome.jp/dbget-bin/www_bget?ko:K13249	ko04141(Protein processing in endoplasmic reticulum)	KOG1631	Translocon-associated complex TRAP, alpha subunit	U	sp|P43307|SSRA_HUMAN	Translocon-associated protein subunit alpha OS=Homo sapiens OX=9606 GN=SSR1 PE=1 SV=3
shibanyu_transcript_98	6.51	6.18	6	13.95	14.24	13.46	1.23458	1.11416e-11	1.77664e-10	XP_019114304.1	extracellular serine/threonine protein kinase FAM20C [Larimichthys crocea]	*	GO:0016021(integral component of membrane)	*	*	*	KOG3829	Uncharacterized conserved protein	S	sp|Q8IXL6|FA20C_HUMAN	Extracellular serine/threonine protein kinase FAM20C OS=Homo sapiens OX=9606 GN=FAM20C PE=1 SV=2
shibanyu_transcript_5581	15.06	13.82	10.2	6.21	4.96	5.73	-1.14618	0.000218317	0.00109586	XP_018541606.1	PREDICTED: syndecan-2-B-like [Lates calcarifer]	GO:0060973(cell migration involved in heart development);GO:0048565(digestive tract development);GO:0055113(epiboly involved in gastrulation with mouth forming second);GO:0070121(Kupffer's vesicle development);GO:0002040(sprouting angiogenesis);GO:0097435(supramolecular fiber organization)	GO:0016021(integral component of membrane)	*	K16336|SDC2|http://www.genome.jp/dbget-bin/www_bget?ko:K16336	ko04514(Cell adhesion molecules (CAMs))	*	*	*	sp|P43407|SDC2_MOUSE	Syndecan-2 OS=Mus musculus OX=10090 GN=Sdc2 PE=1 SV=1
shibanyu_transcript_5677	258.21	0.58	0	2.61	0.49	0.16	-6.37495	0.0173587	0.0486553	XP_020466289.1	uncharacterized protein LOC109966056 [Monopterus albus]	*	*	*	*	*	*	*	*	sp|Q7Z5L3|C1QL2_HUMAN	Complement C1q-like protein 2 OS=Homo sapiens OX=9606 GN=C1QL2 PE=2 SV=2
shibanyu_transcript_4890	35.65	41.14	0.18	1.6	1.53	1.33	-4.12291	0.00677004	0.0221466	XP_022610083.1	tetraspanin-3 [Seriola dumerili]	*	GO:0016021(integral component of membrane)	*	K17293|TSPAN3|http://www.genome.jp/dbget-bin/www_bget?ko:K17293	*	KOG3882	Tetraspanin family integral membrane protein	R	sp|O60637|TSN3_HUMAN	Tetraspanin-3 OS=Homo sapiens OX=9606 GN=TSPAN3 PE=2 SV=1
shibanyu_transcript_8690	4.24	3.51	5.86	26.16	18.91	15.4	2.27821	1.97965e-10	2.61352e-09	XP_027595084.1	collagen alpha-1(I) chain-like, partial [Pipra filicauda]	*	*	*	*	*	*	*	*	*	*
shibanyu_transcript_9848	5.4	147.98	5.83	1.21	6.72	1.11	-3.99072	0.0115351	0.0344112	XP_018545237.1	PREDICTED: complement factor I-like [Lates calcarifer]	*	GO:0016020(membrane)	GO:0005044(scavenger receptor activity);GO:0004252(serine-type endopeptidase activity)	K01333|CFI|http://www.genome.jp/dbget-bin/www_bget?ko:K01333	ko04610(Complement and coagulation cascades)	KOG3627	Trypsin	E	sp|Q5R5A4|CFAI_PONAB	Complement factor I OS=Pongo abelii OX=9601 GN=CFI PE=2 SV=1
shibanyu_transcript_1976	23.14	168.6	17.4	9.02	10.93	14.01	-2.55758	0.0128052	0.0377037	XP_020449352.1	selenoprotein P [Monopterus albus]	*	*	*	*	*	*	*	*	sp|Q98SV1|SELPA_DANRE	Selenoprotein Pa OS=Danio rerio OX=7955 GN=sepp1a PE=1 SV=3
shibanyu_transcript_5322	2.9	1.84	3.29	1.02	0.37	1.4	-1.4781	0.0104285	0.0316921	XP_026206909.1	ribosome biogenesis protein TSR3 homolog [Anabas testudineus]	GO:0006364(rRNA processing)	*	*	K09140|TSR3|http://www.genome.jp/dbget-bin/www_bget?ko:K09140	*	KOG3154	Uncharacterized conserved protein	S	sp|Q5HZH2|TSR3_MOUSE	Ribosome biogenesis protein TSR3 homolog OS=Mus musculus OX=10090 GN=Tsr3 PE=1 SV=1
shibanyu_transcript_4391	10.14	11.11	17.63	29.98	28.24	22.61	1.17329	3.27045e-05	0.000191031	XP_010735237.1	26S proteasome regulatory subunit 7 [Larimichthys crocea]	GO:0030163(protein catabolic process)	GO:0005737(cytoplasm)	GO:0005524(ATP binding);GO:0008233(peptidase activity);GO:0036402(proteasome-activating ATPase activity)	K03061|PSMC2, RPT1|http://www.genome.jp/dbget-bin/www_bget?ko:K03061	ko03050(Proteasome)	KOG0729	26S proteasome regulatory complex, ATPase RPT1	O	sp|Q5E9F9|PRS7_BOVIN	26S proteasome regulatory subunit 7 OS=Bos taurus OX=9913 GN=PSMC2 PE=2 SV=3
shibanyu_transcript_1567	2.67	2.59	1.89	18.74	12.68	18.19	2.85117	1.88129e-21	8.11034e-20	XP_023286437.1	Krueppel-like factor 12 isoform X2 [Seriola lalandi dorsalis]	*	*	*	K09205|KLF8_12|http://www.genome.jp/dbget-bin/www_bget?ko:K09205	*	KOG1721	FOG: Zn-finger	R	sp|O35738|KLF12_MOUSE	Krueppel-like factor 12 OS=Mus musculus OX=10090 GN=Klf12 PE=1 SV=2
shibanyu_transcript_11547	493.23	448.29	731.77	1846.8	1693.82	987.37	1.87934	6.61658e-06	4.36757e-05	*	*	*	*	*	*	*	*	*	*	*	*
shibanyu_transcript_2537	136.8	178.17	180.03	64.74	72.21	75.05	-1.12723	5.57072e-12	9.21485e-11	*	*	*	*	*	*	*	*	*	*	*	*
shibanyu_transcript_5130	24.78	13.88	39.55	57.06	47.61	53.72	1.12943	0.00857893	0.026954	XP_003449958.1	T-complex protein 1 subunit alpha [Oreochromis niloticus]	GO:0070121(Kupffer's vesicle development);GO:0006457(protein folding)	GO:0005737(cytoplasm)	GO:0005524(ATP binding);GO:0051082(unfolded protein binding)	K09493|CCT1, TCP1|http://www.genome.jp/dbget-bin/www_bget?ko:K09493	*	KOG0360	Chaperonin complex component, TCP-1 alpha subunit (CCT1)	O	sp|Q9W790|TCPA_PALPA	T-complex protein 1 subunit alpha OS=Paleosuchus palpebrosus OX=84099 GN=TCP1 PE=2 SV=1
shibanyu_transcript_4824	89.29	173.06	78.02	0.16	0	0	-11.1248	5.1881e-21	2.14185e-19	ADJ80991.1	CR1-3 [Lycodichthys dearborni]	*	*	*	*	*	*	*	*	*	*
shibanyu_transcript_10179	4.97	3.82	4.26	19.27	15.12	19.89	2.21718	2.93756e-15	7.08432e-14	*	*	*	*	*	*	*	*	*	*	*	*
shibanyu_transcript_2321	47	70.22	50.04	3.51	5.87	12.49	-2.86622	9.58224e-07	7.16498e-06	XP_018525828.1	PREDICTED: LOW QUALITY PROTEIN: dimethylaniline monooxygenase [N-oxide-forming] 5-like [Lates calcarifer]	*	GO:0005789(endoplasmic reticulum membrane)	GO:0050660(flavin adenine dinucleotide binding);GO:0004499(N,N-dimethylaniline monooxygenase activity);GO:0050661(NADP binding)	K00485|FMO|http://www.genome.jp/dbget-bin/www_bget?ko:K00485	ko00982(Drug metabolism - cytochrome P450)	KOG1399	Flavin-containing monooxygenase	Q	sp|Q04799|FMO5_RABIT	Dimethylaniline monooxygenase [N-oxide-forming] 5 OS=Oryctolagus cuniculus OX=9986 GN=FMO5 PE=2 SV=2
shibanyu_transcript_3282	0	0	0	0	0	319.48	27.0008	4.8039e-12	7.9871e-11	ACH53600.1	hepatic lipase [Epinephelus coioides]	*	*	*	K01046|E3.1.1.3|http://www.genome.jp/dbget-bin/www_bget?ko:K01046	ko00561(Glycerolipid metabolism)	*	*	*	sp|P27656|LIPC_MOUSE	Hepatic triacylglycerol lipase OS=Mus musculus OX=10090 GN=Lipc PE=2 SV=2
shibanyu_transcript_10963	0	0	0	65.99	31.67	14.34	8.58519	6.39803e-08	5.70842e-07	AEM37715.1	plasminogen, partial [Epinephelus bruneus]	*	*	*	*	*	*	*	*	*	*
shibanyu_transcript_4062	9.38	9.47	14.79	24.68	19.34	20.32	1.03707	1.92616e-06	1.37787e-05	XP_026204653.1	ATP-dependent RNA helicase DDX39A isoform X1 [Anabas testudineus]	*	*	GO:0005524(ATP binding);GO:0003676(nucleic acid binding)	K13182|DDX39|http://www.genome.jp/dbget-bin/www_bget?ko:K13182	*	KOG0329	ATP-dependent RNA helicase	A	sp|Q8VDW0|DX39A_MOUSE	ATP-dependent RNA helicase DDX39A OS=Mus musculus OX=10090 GN=Ddx39a PE=1 SV=1
shibanyu_transcript_5463	22.1	13.37	27.63	9.99	7.74	10.67	-1.05988	0.00190248	0.00758112	XP_026165255.1	BAG family molecular chaperone regulator 2 [Mastacembelus armatus]	*	*	GO:0000774(adenyl-nucleotide exchange factor activity);GO:0051087(chaperone binding)	K09556|BAG2|http://www.genome.jp/dbget-bin/www_bget?ko:K09556	ko04141(Protein processing in endoplasmic reticulum)	KOG3633	BAG family molecular chaperone regulator 2	O	sp|O95816|BAG2_HUMAN	BAG family molecular chaperone regulator 2 OS=Homo sapiens OX=9606 GN=BAG2 PE=1 SV=1
shibanyu_transcript_9967	2.66	5.79	6.18	0.98	1.52	1.58	-1.75567	0.00140826	0.00581878	XP_026220020.1	glycogen [starch] synthase, liver isoform X2 [Anabas testudineus]	*	*	GO:0003964(RNA-directed DNA polymerase activity)	*	*	*	*	*	*	*
shibanyu_transcript_4705	165.53	0.02	0	0	0.05	0.03	-11.8743	0.00237082	0.00917716	XP_019944878.1	PREDICTED: keratin, type I cytoskeletal 18-like [Paralichthys olivaceus]	*	GO:0005882(intermediate filament)	GO:0005198(structural molecule activity)	K07604|KRT1|http://www.genome.jp/dbget-bin/www_bget?ko:K07604	*	*	*	*	sp|Q7ZTS4|K1C18_DANRE	Keratin, type I cytoskeletal 18 OS=Danio rerio OX=7955 GN=krt18 PE=1 SV=2
shibanyu_transcript_6961	3.5	3.39	3.56	2.39	1.19	1.11	-1.11605	0.00798415	0.0253386	XP_026194731.1	14 kDa phosphohistidine phosphatase [Anabas testudineus]	GO:0035971(peptidyl-histidine dephosphorylation)	GO:0005829(cytosol)	GO:0101006(protein histidine phosphatase activity)	K01112|PHPT1|http://www.genome.jp/dbget-bin/www_bget?ko:K01112	*	*	*	*	sp|P83468|PHP14_RABIT	14 kDa phosphohistidine phosphatase OS=Oryctolagus cuniculus OX=9986 GN=PHPT1 PE=1 SV=1
shibanyu_transcript_9567	0	0.14	0	0.34	0.57	0.86	4.37829	0.0115078	0.0343507	*	*	*	*	*	*	*	*	*	*	*	*
shibanyu_transcript_3650	0.62	6.55	3.45	118.72	143.26	131.93	5.33671	4.97676e-10	6.11458e-09	XP_004576472.2	fibrinogen gamma chain [Maylandia zebra]	GO:0030168(platelet activation);GO:0051258(protein polymerization);GO:0072378(blood coagulation, fibrin clot formation)	GO:0005577(fibrinogen complex)	GO:0005102(signaling receptor binding)	K03905|FGG|http://www.genome.jp/dbget-bin/www_bget?ko:K03905	ko04610(Complement and coagulation cascades);ko04611(Platelet activation)	KOG2579	Ficolin and related extracellular proteins	R	sp|P17634|FIBG_XENLA	Fibrinogen gamma chain OS=Xenopus laevis OX=8355 GN=fgg PE=2 SV=1
shibanyu_transcript_1443	13.14	9.64	10.03	26.9	22.59	21.26	1.17875	2.45714e-05	0.000147595	AWP17254.1	Tob1 [Scophthalmus maximus]	*	*	*	K14443|TOB|http://www.genome.jp/dbget-bin/www_bget?ko:K14443	ko03018(RNA degradation)	KOG4006	Anti-proliferation factor BTG1/TOB	TR	sp|Q61471|TOB1_MOUSE	Protein Tob1 OS=Mus musculus OX=10090 GN=Tob1 PE=1 SV=2
shibanyu_transcript_10695	8.66	10.86	7.33	42.37	51.69	12.83	2.16868	0.00193702	0.00770615	*	*	*	*	*	*	*	*	*	*	*	*
shibanyu_transcript_107	8.99	15.96	14.21	37.96	40.99	44.9	1.75642	6.4e-11	9.32066e-10	XP_022609486.1	glutamine--fructose-6-phosphate aminotransferase [isomerizing] 1 [Seriola dumerili]	GO:1901137(carbohydrate derivative biosynthetic process);GO:0002063(chondrocyte development);GO:0048703(embryonic viscerocranium morphogenesis);GO:0030318(melanocyte differentiation);GO:0007528(neuromuscular junction development);GO:0007519(skeletal muscle tissue development)	*	GO:0097367(carbohydrate derivative binding);GO:0004360(glutamine-fructose-6-phosphate transaminase (isomerizing) activity)	K00820|glmS, GFPT|http://www.genome.jp/dbget-bin/www_bget?ko:K00820	ko00250(Alanine, aspartate and glutamate metabolism);ko00520(Amino sugar and nucleotide sugar metabolism)	KOG1268	Glucosamine 6-phosphate synthetases, contain amidotransferase and phosphosugar isomerase domains	M	sp|P82808|GFPT1_RAT	Glutamine--fructose-6-phosphate aminotransferase [isomerizing] 1 OS=Rattus norvegicus OX=10116 GN=Gfpt1 PE=1 SV=3
shibanyu_transcript_11274	7.6	2.84	11.14	22.86	13.59	18.38	1.60193	0.00509892	0.0174925	*	*	*	*	*	*	*	*	*	*	*	*
shibanyu_transcript_1785	22.24	29.65	35.14	68.81	86.18	69.36	1.47863	5.16378e-09	5.40976e-08	XP_010745050.1	isocitrate dehydrogenase [NADP] cytoplasmic [Larimichthys crocea]	GO:0006102(isocitrate metabolic process);GO:0006099(tricarboxylic acid cycle);GO:0030097(hemopoiesis)	*	GO:0004450(isocitrate dehydrogenase (NADP+) activity);GO:0000287(magnesium ion binding);GO:0051287(NAD binding)	K00031|IDH1, IDH2, icd|http://www.genome.jp/dbget-bin/www_bget?ko:K00031	ko04146(Peroxisome);ko00020(Citrate cycle (TCA cycle));ko00720(Carbon fixation pathways in prokaryotes);ko00480(Glutathione metabolism);ko01210(2-Oxocarboxylic acid metabolism);ko01230(Biosynthesis of amino acids);ko01200(Carbon metabolism)	KOG1526	NADP-dependent isocitrate dehydrogenase	C	sp|P41562|IDHC_RAT	Isocitrate dehydrogenase [NADP] cytoplasmic OS=Rattus norvegicus OX=10116 GN=Idh1 PE=1 SV=1
shibanyu_transcript_402	14.03	0	0	0	0	0	-24.3436	4.64774e-10	5.74657e-09	XP_018539234.1	PREDICTED: fibronectin-like isoform X1 [Lates calcarifer]	GO:0003181(atrioventricular valve morphogenesis);GO:0003128(heart field specification);GO:0001756(somitogenesis)	GO:0005576(extracellular region)	*	K05717|FN1|http://www.genome.jp/dbget-bin/www_bget?ko:K05717	ko04810(Regulation of actin cytoskeleton);ko04510(Focal adhesion);ko04151(PI3K-Akt signaling pathway);ko04512(ECM-receptor interaction)	*	*	*	sp|P04937|FINC_RAT	Fibronectin OS=Rattus norvegicus OX=10116 GN=Fn1 PE=1 SV=2
shibanyu_transcript_9137	0	0	0.59	1.45	6.83	1.45	4.43328	0.00863288	0.0270886	XP_019733477.1	PREDICTED: complement factor H-related protein 1-like isoform X1 [Hippocampus comes]	*	*	*	*	*	*	*	*	*	*
shibanyu_transcript_1417	66.41	84.13	82.25	27.8	20.44	27.5	-1.54205	6.19168e-26	3.61231e-24	XP_022619945.1	cytochrome P450 4B1 [Seriola dumerili]	*	GO:0016021(integral component of membrane)	GO:0020037(heme binding);GO:0005506(iron ion binding);GO:0004497(monooxygenase activity);GO:0016705(oxidoreductase activity, acting on paired donors, with incorporation or reduction of molecular oxygen)	K07426|CYP4B1|http://www.genome.jp/dbget-bin/www_bget?ko:K07426	*	KOG0157	Cytochrome P450 CYP4/CYP19/CYP26 subfamilies	QI	sp|Q64462|CP4B1_MOUSE	Cytochrome P450 4B1 OS=Mus musculus OX=10090 GN=Cyp4b1 PE=1 SV=1
shibanyu_transcript_8766	14.35	19.24	13.06	6.46	4.18	10.39	-1.08823	0.0153533	0.0438544	*	*	*	*	*	*	*	*	*	*	*	*
shibanyu_transcript_4370	244.07	141.09	164.34	1.05	0.96	0.77	-7.57713	2.38112e-67	7.24977e-65	ACJ26846.1	tributyltin binding protein type 2-like protein [Epinephelus coioides]	*	*	*	*	*	*	*	*	*	*
shibanyu_transcript_3043	45.75	46.38	49.57	5.08	2.58	11.63	-2.83093	3.11634e-06	2.1595e-05	XP_019114258.1	phosphoethanolamine/phosphocholine phosphatase isoform X3 [Larimichthys crocea]	*	*	GO:0046872(metal ion binding);GO:0016791(phosphatase activity)	K06124|PHOSPHO1|http://www.genome.jp/dbget-bin/www_bget?ko:K06124	ko00564(Glycerophospholipid metabolism)	KOG3120	Predicted haloacid dehalogenase-like hydrolase	R	sp|Q6DBV4|PHOP1_DANRE	Probable phosphatase phospho1 OS=Danio rerio OX=7955 GN=phospho1 PE=2 SV=1
shibanyu_transcript_2859	8.53	8.83	10.08	40.5	32.11	32.94	2.03278	3.97802e-45	6.15204e-43	XP_022621402.1	protein lifeguard 1-like [Seriola dumerili]	GO:0043066(negative regulation of apoptotic process);GO:1901215(negative regulation of neuron death)	GO:0016021(integral component of membrane)	*	K06890|K06890|http://www.genome.jp/dbget-bin/www_bget?ko:K06890	*	KOG2322	N-methyl-D-aspartate receptor glutamate-binding subunit	T	sp|Q32L53|LFG1_BOVIN	Protein lifeguard 1 OS=Bos taurus OX=9913 GN=GRINA PE=2 SV=1
shibanyu_transcript_6730	2.06	2.42	2.38	0.76	0.3	0.98	-1.68358	0.000361454	0.00172461	XP_022595798.1	UPF0462 protein C4orf33 homolog isoform X1 [Seriola dumerili]	*	*	*	*	*	*	*	*	sp|Q6P2T7|CD033_DANRE	UPF0462 protein C4orf33 homolog OS=Danio rerio OX=7955 GN=zgc:77739 PE=2 SV=1
shibanyu_transcript_4050	36.3	45.45	49.9	5.06	6.82	13.54	-2.28978	5.12383e-07	4.01621e-06	XP_019941284.1	PREDICTED: ceramide-1-phosphate transfer protein-like isoform X2 [Paralichthys olivaceus]	GO:0120009(intermembrane lipid transfer)	GO:0005737(cytoplasm)	GO:0120013(lipid transfer activity)	*	*	*	*	*	sp|A6NH11|GLTD2_HUMAN	Glycolipid transfer protein domain-containing protein 2 OS=Homo sapiens OX=9606 GN=GLTPD2 PE=1 SV=2
shibanyu_transcript_2444	37.52	60.67	14.16	4.45	1.75	7.4	-3.0378	0.000204137	0.00102946	XP_026157702.1	secreted phosphoprotein 24 isoform X1 [Mastacembelus armatus]	GO:0046849(bone remodeling)	GO:0005576(extracellular region)	*	*	*	*	*	*	sp|Q70I47|SPP24_ONCMY	Secreted phosphoprotein 24 OS=Oncorhynchus mykiss OX=8022 GN=spp2 PE=2 SV=1
shibanyu_transcript_3525	5.38	6.51	14.38	1.59	1.68	2.36	-2.10364	7.22567e-06	4.75995e-05	XP_020461049.1	coronin-1A-like [Monopterus albus]	GO:0007420(brain development);GO:0021952(central nervous system projection neuron axonogenesis);GO:0001654(eye development)	*	*	K13882|CORO1A|http://www.genome.jp/dbget-bin/www_bget?ko:K13882	ko04145(Phagosome)	KOG0303	Actin-binding protein Coronin, contains WD40 repeats	Z	sp|B0R0D7|COR1C_DANRE	Coronin-1C-A OS=Danio rerio OX=7955 GN=coro1ca PE=2 SV=1
shibanyu_transcript_1744	2.1	12.1	0	0	0	0	-9.80637	0.0118879	0.0352585	XP_008281449.1	PREDICTED: endoplasmin [Stegastes partitus]	GO:0050830(defense response to Gram-positive bacterium);GO:0035889(otolith tethering);GO:0006457(protein folding);GO:0001666(response to hypoxia)	*	GO:0005524(ATP binding);GO:0051082(unfolded protein binding)	K09487|HSP90B, TRA1|http://www.genome.jp/dbget-bin/www_bget?ko:K09487	ko04151(PI3K-Akt signaling pathway);ko04141(Protein processing in endoplasmic reticulum);ko04915(Estrogen signaling pathway);ko04918(Thyroid hormone synthesis);ko04626(Plant-pathogen interaction);ko04657(IL-17 signaling pathway)	KOG0020	Endoplasmic reticulum glucose-regulated protein (GRP94/endoplasmin), HSP90 family	O	sp|P08110|ENPL_CHICK	Endoplasmin OS=Gallus gallus OX=9031 GN=HSP90B1 PE=1 SV=1
shibanyu_transcript_10147	8.92	7.55	11.31	22.03	19.47	22.57	1.33702	4.88042e-10	6.01137e-09	XP_010774709.1	PREDICTED: U6 snRNA-associated Sm-like protein LSm5 [Notothenia coriiceps]	GO:0006397(mRNA processing);GO:0008380(RNA splicing)	GO:0005681(spliceosomal complex)	GO:0003723(RNA binding)	K12624|LSM5|http://www.genome.jp/dbget-bin/www_bget?ko:K12624	ko03018(RNA degradation);ko03040(Spliceosome)	KOG1775	U6 snRNA-associated Sm-like protein	A	sp|Q2HJH0|LSM5_BOVIN	U6 snRNA-associated Sm-like protein LSm5 OS=Bos taurus OX=9913 GN=LSM5 PE=3 SV=3
shibanyu_transcript_258	22.79	24.56	32.32	7.98	6.36	10.02	-1.62708	5.17242e-16	1.3332e-14	XP_008276605.1	PREDICTED: forkhead box protein K2 [Stegastes partitus]	*	GO:0005634(nucleus)	GO:0003700(DNA-binding transcription factor activity);GO:0043565(sequence-specific DNA binding)	K09404|FOXK|http://www.genome.jp/dbget-bin/www_bget?ko:K09404	*	KOG2294	Transcription factor of the Forkhead/HNF3 family	K	sp|Q3UCQ1|FOXK2_MOUSE	Forkhead box protein K2 OS=Mus musculus OX=10090 GN=Foxk2 PE=1 SV=3
shibanyu_transcript_2655	234.48	1.85	0.54	1.5	0.93	0.55	-6.37305	0.000935555	0.00403145	XP_018548942.1	PREDICTED: bile salt-activated lipase-like [Lates calcarifer]	GO:0006629(lipid metabolic process)	*	GO:0016788(hydrolase activity, acting on ester bonds)	K12298|CEL|http://www.genome.jp/dbget-bin/www_bget?ko:K12298	ko00561(Glycerolipid metabolism);ko00100(Steroid biosynthesis);ko04975(Fat digestion and absorption);ko04972(Pancreatic secretion)	KOG1516	Carboxylesterase and related proteins	R	sp|P30122|CEL_BOVIN	Bile salt-activated lipase (Fragment) OS=Bos taurus OX=9913 GN=CEL PE=1 SV=2
shibanyu_transcript_9265	1014.67	5.57	0.29	9.59	4.69	0.65	-6.11059	0.00621503	0.0205753	XP_023129124.1	synaptotagmin-3-like isoform X1 [Amphiprion ocellaris]	*	*	*	*	*	*	*	*	sp|P14222|PERF_HUMAN	Perforin-1 OS=Homo sapiens OX=9606 GN=PRF1 PE=1 SV=1
shibanyu_transcript_11436	131.17	248.52	112.17	1143.71	186.33	348.86	2.10782	0.014664	0.0422572	*	*	*	*	*	*	*	*	*	*	*	*
shibanyu_transcript_9347	0	0	0	0	76.59	0	22.935	4.36376e-09	4.6113e-08	*	*	*	*	*	*	*	*	*	*	*	*
shibanyu_transcript_6994	12.61	17.79	19.8	4.65	6.32	8.49	-1.26089	9.01272e-05	0.000487297	XP_027143294.1	membrane-spanning 4-domains subfamily A member 8 [Larimichthys crocea]	*	GO:0016021(integral component of membrane)	*	*	*	*	*	*	*	*
shibanyu_transcript_7601	14.97	18.71	10.3	1291.9	991.9	966.77	6.28795	3.83321e-66	1.07856e-63	AEB31289.1	chemotaxin, partial [Epinephelus bruneus]	*	*	GO:0030246(carbohydrate binding)	*	*	*	*	*	sp|P07897|PGCA_RAT	Aggrecan core protein OS=Rattus norvegicus OX=10116 GN=Acan PE=1 SV=2
shibanyu_transcript_220	7.68	6.04	10.06	3.68	2.01	2.92	-1.39243	7.40116e-06	4.87226e-05	XP_022625790.1	lon protease homolog, mitochondrial isoform X1 [Seriola dumerili]	GO:0034599(cellular response to oxidative stress);GO:0051131(chaperone-mediated protein complex assembly);GO:0070407(oxidation-dependent protein catabolic process);GO:0006515(protein quality control for misfolded or incompletely synthesized proteins)	GO:0005759(mitochondrial matrix)	GO:0005524(ATP binding);GO:0004176(ATP-dependent peptidase activity);GO:0043565(sequence-specific DNA binding);GO:0004252(serine-type endopeptidase activity)	K08675|PRSS15, PIM1|http://www.genome.jp/dbget-bin/www_bget?ko:K08675	*	KOG2004	Mitochondrial ATP-dependent protease PIM1/LON	O	sp|P36776|LONM_HUMAN	Lon protease homolog, mitochondrial OS=Homo sapiens OX=9606 GN=LONP1 PE=1 SV=2
shibanyu_transcript_4759	0	0	2.44	165.66	214.13	116.87	7.9431	0.00033864	0.0016253	ACO82017.1	aldolase B [Perca flavescens]	GO:0006096(glycolytic process)	*	GO:0004332(fructose-bisphosphate aldolase activity)	K01623|ALDO|http://www.genome.jp/dbget-bin/www_bget?ko:K01623	ko00051(Fructose and mannose metabolism);ko00010(Glycolysis / Gluconeogenesis);ko00030(Pentose phosphate pathway);ko00710(Carbon fixation in photosynthetic organisms);ko00680(Methane metabolism);ko01230(Biosynthesis of amino acids);ko01200(Carbon metabolism)	KOG1557	Fructose-biphosphate aldolase	G	sp|P53447|ALDOB_SPAAU	Fructose-bisphosphate aldolase B OS=Sparus aurata OX=8175 GN=aldob PE=2 SV=2
shibanyu_transcript_5054	4.92	7.16	8.24	94.33	143.19	115.3	4.23963	6.06206e-38	6.78881e-36	XP_010739594.1	Krueppel-like factor 6 [Larimichthys crocea]	GO:0048565(digestive tract development);GO:0043249(erythrocyte maturation);GO:0001889(liver development);GO:0021634(optic nerve formation);GO:0035265(organ growth);GO:0031016(pancreas development);GO:2000471(regulation of hematopoietic stem cell migration);GO:1902033(regulation of hematopoietic stem cell proliferation)	GO:0000785(chromatin)	GO:0003682(chromatin binding);GO:0001227(DNA-binding transcription repressor activity, RNA polymerase II-specific);GO:0001158(cis-regulatory region sequence-specific DNA binding)	K09207|KLF6_7|http://www.genome.jp/dbget-bin/www_bget?ko:K09207	*	KOG1721	FOG: Zn-finger	R	sp|O35819|KLF6_RAT	Krueppel-like factor 6 OS=Rattus norvegicus OX=10116 GN=Klf6 PE=2 SV=2
shibanyu_transcript_1046	12.83	12.93	17.75	139.63	107.63	98.34	3.08427	1.33317e-45	2.16485e-43	XP_010744710.1	death-associated protein kinase 2 isoform X2 [Larimichthys crocea]	*	*	GO:0005524(ATP binding);GO:0004674(protein serine/threonine kinase activity)	K08803|DAPK|http://www.genome.jp/dbget-bin/www_bget?ko:K08803	ko04140(Autophagy - animal)	KOG0032	Ca2+/calmodulin-dependent protein kinase, EF-Hand protein superfamily	T	sp|Q9UIK4|DAPK2_HUMAN	Death-associated protein kinase 2 OS=Homo sapiens OX=9606 GN=DAPK2 PE=1 SV=1
shibanyu_transcript_8135	0	0	0	9.53	0	0	20.8125	1.01712e-07	8.83224e-07	XP_022608882.1	bile acid receptor-like [Seriola dumerili]	*	GO:0005634(nucleus)	GO:0003700(DNA-binding transcription factor activity);GO:0043565(sequence-specific DNA binding);GO:0003707(steroid hormone receptor activity);GO:0008270(zinc ion binding)	K08538|NR1H5, FXRB|http://www.genome.jp/dbget-bin/www_bget?ko:K08538	*	KOG3575	FOG: Hormone receptors	T	sp|Q3SZL0|NR1H4_BOVIN	Bile acid receptor OS=Bos taurus OX=9913 GN=NR1H4 PE=2 SV=1
shibanyu_transcript_5020	279.9	278.53	1116.46	81.84	152.06	171.37	-1.87924	0.00893668	0.0278713	ACJ05607.1	alpha-1-antitrypsin [Epinephelus coioides]	*	GO:0005615(extracellular space)	*	K04525|SERPINA|http://www.genome.jp/dbget-bin/www_bget?ko:K04525	*	KOG2392	Serpin	V	sp|P32759|A1AT_CYPCA	Alpha-1-antitrypsin homolog OS=Cyprinus carpio OX=7962 PE=2 SV=1
shibanyu_transcript_5923	38.11	53.56	55.45	202.36	185.79	161.98	2.00963	1.12069e-22	5.3524e-21	XP_028253694.1	leucine-rich repeat-containing G-protein coupled receptor 5-like [Parambassis ranga]	*	*	*	*	*	KOG0619	FOG: Leucine rich repeat	R	*	*
shibanyu_transcript_660	19.89	31.86	23.61	100.14	97.77	84.27	1.99373	4.03104e-13	7.59661e-12	ARQ82850.1	interleukin 6 receptor [Epinephelus coioides]	*	*	*	K05055|IL6R|http://www.genome.jp/dbget-bin/www_bget?ko:K05055	ko04066(HIF-1 signaling pathway);ko04630(Jak-STAT signaling pathway);ko04151(PI3K-Akt signaling pathway);ko04060(Cytokine-cytokine receptor interaction);ko04640(Hematopoietic cell lineage);ko04659(Th17 cell differentiation)	*	*	*	sp|O18796|IL6RA_PIG	Interleukin-6 receptor subunit alpha OS=Sus scrofa OX=9823 GN=IL6R PE=2 SV=2
shibanyu_transcript_211	3.59	2.25	2.48	279.82	332.08	264.18	6.79825	8.26893e-79	3.50279e-76	XP_022058527.1	PRELI domain containing protein 3B-like [Acanthochromis polyacanthus]	*	GO:0005758(mitochondrial intermembrane space)	*	*	*	KOG3336	Predicted member of the intramitochondrial sorting protein family	U	sp|Q4R5S9|PLD3B_MACFA	PRELI domain containing protein 3B OS=Macaca fascicularis OX=9541 GN=PRELID3B PE=2 SV=1
shibanyu_transcript_6586	13.27	18.26	11.64	21.05	65.7	47.53	1.75085	0.00326343	0.0120029	*	*	*	*	*	*	*	*	*	*	*	*
shibanyu_transcript_303	13.65	12.07	17.23	93.66	105.55	88.64	2.84348	7.6549e-39	9.09533e-37	AWP06172.1	Sec23-like protein B [Scophthalmus maximus]	GO:0090114(COPII-coated vesicle budding);GO:0006886(intracellular protein transport);GO:0051216(cartilage development);GO:0048702(embryonic neurocranium morphogenesis);GO:0048821(erythrocyte development)	GO:0030127(COPII vesicle coat);GO:0005829(cytosol);GO:0005789(endoplasmic reticulum membrane);GO:0000139(Golgi membrane)	GO:0008270(zinc ion binding)	K14006|SEC23|http://www.genome.jp/dbget-bin/www_bget?ko:K14006	ko04141(Protein processing in endoplasmic reticulum)	KOG1986	Vesicle coat complex COPII, subunit SEC23	U	sp|Q5ZK03|SC23A_CHICK	Protein transport protein Sec23A OS=Gallus gallus OX=9031 GN=SEC23A PE=2 SV=1
shibanyu_transcript_5934	10.07	25.76	12.94	1009.14	894.27	710.49	5.84379	3.05142e-33	2.6079e-31	*	*	*	*	*	*	*	*	*	*	*	*
shibanyu_transcript_3705	151.45	153.57	235.75	12.01	8.63	17.57	-3.73808	8.08356e-30	6.01207e-28	XP_023254440.1	saxitoxin and tetrodotoxin-binding protein 1-like, partial [Seriola lalandi dorsalis]	*	*	*	*	*	*	*	*	sp|Q90WJ7|SXT1_TAKPA	Saxitoxin and tetrodotoxin-binding protein 1 OS=Takifugu pardalis OX=98921 GN=psbp1 PE=1 SV=2
shibanyu_transcript_6565	44.97	122.52	63.67	2.51	5.69	5.59	-3.9526	1.27379e-10	1.74061e-09	ACR25276.1	metallothionein, partial [Channa punctata]	*	*	*	*	*	*	*	*	*	*
shibanyu_transcript_9507	172.25	236.38	253.8	93.21	19.97	18.9	-2.22853	0.00385055	0.0138028	AER00227.1	hepcidin [Alphestes immaculatus]	*	*	*	*	*	*	*	*	sp|P82951|HEPC_MORCS	Hepcidin OS=Morone chrysops x Morone saxatilis OX=45352 GN=hamp PE=1 SV=1
shibanyu_transcript_9283	0	0	0	0	26.76	0	21.1639	6.10893e-08	5.47052e-07	*	*	*	*	*	*	*	*	*	*	*	*
shibanyu_transcript_9182	0	0	0.33	1.53	45.55	1.86	7.78824	0.000406989	0.0019249	XP_022619889.1	purine nucleoside phosphorylase [Seriola dumerili]	GO:0009116(nucleoside metabolic process)	*	GO:0004731(purine-nucleoside phosphorylase activity)	K03783|punA|http://www.genome.jp/dbget-bin/www_bget?ko:K03783	ko00760(Nicotinate and nicotinamide metabolism);ko00230(Purine metabolism);ko00240(Pyrimidine metabolism)	KOG3984	Purine nucleoside phosphorylase	F	sp|P55859|PNPH_BOVIN	Purine nucleoside phosphorylase OS=Bos taurus OX=9913 GN=PNP PE=1 SV=3
shibanyu_transcript_7589	102.33	125.52	113.87	0.34	0	0.87	-8.17317	1.1364e-15	2.83897e-14	ACJ26846.1	tributyltin binding protein type 2-like protein [Epinephelus coioides]	*	*	*	*	*	*	*	*	sp|Q90WJ7|SXT1_TAKPA	Saxitoxin and tetrodotoxin-binding protein 1 OS=Takifugu pardalis OX=98921 GN=psbp1 PE=1 SV=2
shibanyu_transcript_3342	27.29	43.9	74.71	15.37	15.05	17.68	-1.47614	0.000170157	0.000871172	XP_012737930.1	actin-related protein 2/3 complex subunit 1B [Fundulus heteroclitus]	GO:0034314(Arp2/3 complex-mediated actin nucleation);GO:0030217(T cell differentiation);GO:0002574(thrombocyte differentiation)	GO:0005885(Arp2/3 protein complex);GO:0005737(cytoplasm)	GO:0003779(actin binding)	K05757|ARPC1A_B|http://www.genome.jp/dbget-bin/www_bget?ko:K05757	ko04810(Regulation of actin cytoskeleton);ko04144(Endocytosis);ko04666(Fc gamma R-mediated phagocytosis)	KOG1523	Actin-related protein Arp2/3 complex, subunit ARPC1/p41-ARC	Z	sp|Q6GNU1|AR1BB_XENLA	Actin-related protein 2/3 complex subunit 1B-B OS=Xenopus laevis OX=8355 GN=arpc1b-b PE=1 SV=1
shibanyu_transcript_3241	31.36	37.16	46.4	163.32	187.3	129.81	2.17814	8.73367e-16	2.21594e-14	XP_018527930.1	PREDICTED: C-type lectin domain family 4 member E-like isoform X2 [Lates calcarifer]	*	GO:0016021(integral component of membrane)	GO:0030246(carbohydrate binding)	*	*	KOG4297	C-type lectin	TV	sp|Q67EQ1|CLC4E_RAT	C-type lectin domain family 4 member E OS=Rattus norvegicus OX=10116 GN=Clec4e PE=1 SV=1
shibanyu_transcript_2761	26.02	26.86	9.4	1.05	2.03	2.85	-3.35163	1.53224e-06	1.11407e-05	XP_022595928.1	phospholipase A1 member A isoform X1 [Seriola dumerili]	*	*	*	K13618|PLA1A|http://www.genome.jp/dbget-bin/www_bget?ko:K13618	ko04014(Ras signaling pathway)	*	*	*	sp|Q6NYZ4|PLA1A_DANRE	Phospholipase A1 member A OS=Danio rerio OX=7955 GN=pla1a PE=2 SV=1
shibanyu_transcript_6014	204.93	257.76	408.01	36.71	28.34	38.64	-2.95835	1.48924e-26	9.06854e-25	ACL98114.1	retinol-binding protein, partial [Epinephelus coioides]	GO:0001889(liver development);GO:0032526(response to retinoic acid)	*	GO:0005501(retinoid binding);GO:0034632(retinol transmembrane transporter activity)	K18271|RBP4|http://www.genome.jp/dbget-bin/www_bget?ko:K18271	*	*	*	*	sp|P24774|RET4A_ONCMY	Retinol-binding protein 4-A OS=Oncorhynchus mykiss OX=8022 GN=rbp4a PE=1 SV=2
shibanyu_transcript_1305	3.24	1.22	2.18	14.73	29.21	5.06	3.00864	0.000486693	0.0022452	XP_022621984.1	homogentisate 1,2-dioxygenase [Seriola dumerili]	GO:0006559(L-phenylalanine catabolic process);GO:0006570(tyrosine metabolic process)	*	GO:0004411(homogentisate 1,2-dioxygenase activity)	K00451|HGD, hmgA|http://www.genome.jp/dbget-bin/www_bget?ko:K00451	ko00350(Tyrosine metabolism);ko00643(Styrene degradation)	KOG1417	Homogentisate 1,2-dioxygenase	E	sp|O09173|HGD_MOUSE	Homogentisate 1,2-dioxygenase OS=Mus musculus OX=10090 GN=Hgd PE=1 SV=2
shibanyu_transcript_456	9.12	8.29	10.7	54.87	52.23	60.78	2.66287	1.2065e-106	9.04223e-104	XP_019109695.2	ATP-dependent zinc metalloprotease YME1L1 isoform X4 [Larimichthys crocea]	*	*	*	K08955|YME1|http://www.genome.jp/dbget-bin/www_bget?ko:K08955	ko04139(Mitophagy - yeast)	KOG0734	AAA+-type ATPase containing the peptidase M41 domain	O	sp|O88967|YMEL1_MOUSE	ATP-dependent zinc metalloprotease YME1L1 OS=Mus musculus OX=10090 GN=Yme1l1 PE=1 SV=1
shibanyu_transcript_1176	4.8	6.2	4.03	17.44	7.54	8.84	1.22444	0.00778291	0.024805	XP_018526170.1	PREDICTED: glucose-6-phosphate exchanger SLC37A4 [Lates calcarifer]	GO:0048545(response to steroid hormone)	GO:0016021(integral component of membrane)	GO:0022857(transmembrane transporter activity)	K08171|SLC37A4|http://www.genome.jp/dbget-bin/www_bget?ko:K08171	ko04973(Carbohydrate digestion and absorption)	KOG2533	Permease of the major facilitator superfamily	G	sp|O43826|G6PT1_HUMAN	Glucose-6-phosphate exchanger SLC37A4 OS=Homo sapiens OX=9606 GN=SLC37A4 PE=1 SV=1
shibanyu_transcript_4983	13.01	13.67	9.15	6	3.93	4.14	-1.29157	0.000286928	0.00140691	ADZ99146.1	MHC class II antigen [Epinephelus coioides]	*	*	*	K06752|MHC2|http://www.genome.jp/dbget-bin/www_bget?ko:K06752	ko04145(Phagosome);ko04514(Cell adhesion molecules (CAMs));ko04612(Antigen processing and presentation);ko04640(Hematopoietic cell lineage);ko04672(Intestinal immune network for IgA production);ko04658(Th1 and Th2 cell differentiation);ko04659(Th17 cell differentiation)	*	*	*	sp|P04230|HB21_MOUSE	H-2 class II histocompatibility antigen, E-B beta chain OS=Mus musculus OX=10090 GN=H2-Eb1 PE=1 SV=1
shibanyu_transcript_3817	8.51	16.99	0.13	13.75	203.67	148.22	3.9131	0.0147099	0.0423643	ALM04190.1	MAP kinase phosphatase 1 [Epinephelus coioides]	*	*	GO:0017017(MAP kinase tyrosine/serine/threonine phosphatase activity);GO:0004725(protein tyrosine phosphatase activity)	K04459|DUSP, MKP|http://www.genome.jp/dbget-bin/www_bget?ko:K04459	ko04010(MAPK signaling pathway)	KOG1716	Dual specificity phosphatase	V	sp|Q91790|DUS1A_XENLA	Dual specificity protein phosphatase 1-A OS=Xenopus laevis OX=8355 GN=dusp1-a PE=1 SV=1
shibanyu_transcript_10052	885.49	0	339.07	0	0	0	-13.5223	0.000537737	0.00245971	ACM41842.1	14 kDa apolipoprotein, partial [Epinephelus coioides]	GO:0043009(chordate embryonic development);GO:0055113(epiboly involved in gastrulation with mouth forming second);GO:0000280(nuclear division)	*	*	*	*	*	*	*	*	*
shibanyu_transcript_833	1.24	1.67	2.72	8	6.39	5.48	1.93291	3.83215e-08	3.54574e-07	XP_010787635.1	PREDICTED: transcription factor RelB isoform X2 [Notothenia coriiceps]	GO:0006357(regulation of transcription by RNA polymerase II)	GO:0005737(cytoplasm);GO:0005634(nucleus)	GO:0003677(DNA binding);GO:0003700(DNA-binding transcription factor activity)	K09253|RELB|http://www.genome.jp/dbget-bin/www_bget?ko:K09253	ko04010(MAPK signaling pathway);ko04064(NF-kappa B signaling pathway);ko04380(Osteoclast differentiation)	*	*	*	sp|Q04863|RELB_MOUSE	Transcription factor RelB OS=Mus musculus OX=10090 GN=Relb PE=1 SV=2
shibanyu_transcript_5033	0	0	0	68.23	0	0	24.3471	4.61337e-10	5.71859e-09	XP_020515945.1	organic solute transporter subunit beta-like [Labrus bergylta]	GO:0015721(bile acid and bile salt transport)	GO:0016021(integral component of membrane);GO:0005886(plasma membrane)	GO:0046982(protein heterodimerization activity);GO:0022857(transmembrane transporter activity)	K14361|OSTBETA, OSTB, SLC51A2|http://www.genome.jp/dbget-bin/www_bget?ko:K14361	ko04976(Bile secretion)	*	*	*	*	*
shibanyu_transcript_1288	0.61	2	0.24	96.27	131.4	116.82	7.00266	1.46407e-15	3.62963e-14	XP_006797767.1	PREDICTED: calcium-binding mitochondrial carrier protein SCaMC-2-A-like [Neolamprologus brichardi]	*	GO:0016021(integral component of membrane);GO:0005743(mitochondrial inner membrane)	GO:0005509(calcium ion binding);GO:0022857(transmembrane transporter activity)	K14684|SLC25A23S|http://www.genome.jp/dbget-bin/www_bget?ko:K14684	*	KOG0036	Predicted mitochondrial carrier protein	F	sp|Q6NYZ6|SCM2A_DANRE	Calcium-binding mitochondrial carrier protein SCaMC-2-A OS=Danio rerio OX=7955 GN=slc25a25a PE=2 SV=1
shibanyu_transcript_4343	0	0	0	0	21.36	1.57	9.93087	0.0110328	0.0331461	XP_018523502.1	PREDICTED: aspartate aminotransferase, mitochondrial [Lates calcarifer]	GO:0009058(biosynthetic process);GO:0006520(cellular amino acid metabolic process)	*	GO:0004069(L-aspartate:2-oxoglutarate aminotransferase activity);GO:0030170(pyridoxal phosphate binding)	K14455|GOT2|http://www.genome.jp/dbget-bin/www_bget?ko:K14455	ko00250(Alanine, aspartate and glutamate metabolism);ko00330(Arginine and proline metabolism);ko00220(Arginine biosynthesis);ko00270(Cysteine and methionine metabolism);ko00360(Phenylalanine metabolism);ko00400(Phenylalanine, tyrosine and tryptophan biosynthesis);ko00350(Tyrosine metabolism);ko00950(Isoquinoline alkaloid biosynthesis);ko00960(Tropane, piperidine and pyridine alkaloid biosynthesis…	KOG1411	Aspartate aminotransferase/Glutamic oxaloacetic transaminase AAT1/GOT2	E	sp|Q4R559|AATM_MACFA	Aspartate aminotransferase, mitochondrial OS=Macaca fascicularis OX=9541 GN=GOT2 PE=2 SV=1
shibanyu_transcript_8235	2.93	1.26	0	22.85	17.44	12.42	3.69038	0.00812192	0.0257423	*	*	*	*	*	*	*	*	*	*	*	*
shibanyu_transcript_632	30.45	25.42	24.55	76.11	82.88	158.99	2.03995	5.13393e-07	4.02089e-06	ATG88138.1	adipose triglyceride lipase [Epinephelus fuscoguttatus x Epinephelus lanceolatus]	GO:0016042(lipid catabolic process);GO:0010898(positive regulation of triglyceride catabolic process)	*	GO:0004806(triglyceride lipase activity)	K16816|PNPLA2, ATGL|http://www.genome.jp/dbget-bin/www_bget?ko:K16816	ko00561(Glycerolipid metabolism);ko04923(Regulation of lipolysis in adipocyte)	KOG3773	Adiponutrin and related vesicular transport proteins; predicted alpha/beta hydrolase	U	sp|P0C548|PLPL2_RAT	Patatin-like phospholipase domain-containing protein 2 OS=Rattus norvegicus OX=10116 GN=Pnpla2 PE=1 SV=1
shibanyu_transcript_9569	21.23	26.68	12.25	3.19	4.49	4.68	-2.18327	1.32648e-05	8.39212e-05	*	*	*	*	*	*	*	*	*	*	*	*
shibanyu_transcript_2224	15.99	18.55	10.83	6.14	5.48	8.52	-1.11848	0.00294597	0.010993	XP_018548429.1	PREDICTED: CD82 antigen-like [Lates calcarifer]	*	GO:0016021(integral component of membrane)	*	K06509|KAI1, CD82, TSPAN27|http://www.genome.jp/dbget-bin/www_bget?ko:K06509	ko04115(p53 signaling pathway)	KOG3882	Tetraspanin family integral membrane protein	R	sp|P27701|CD82_HUMAN	CD82 antigen OS=Homo sapiens OX=9606 GN=CD82 PE=1 SV=1
shibanyu_transcript_179	44.36	123.67	125.2	14.31	22.39	25.29	-2.12238	5.46433e-05	0.000308096	XP_026198202.1	uncharacterized protein LOC113150043 [Anabas testudineus]	*	*	*	*	*	*	*	*	*	*
shibanyu_transcript_2662	5.61	9.1	11.09	25.76	14.62	11.7	1.11539	0.011604	0.0345531	XP_022595012.1	glucosidase 2 subunit beta [Seriola dumerili]	*	*	*	K08288|PRKCSH|http://www.genome.jp/dbget-bin/www_bget?ko:K08288	ko04141(Protein processing in endoplasmic reticulum)	KOG2397	Protein kinase C substrate, 80 KD protein, heavy chain	T	sp|P14314|GLU2B_HUMAN	Glucosidase 2 subunit beta OS=Homo sapiens OX=9606 GN=PRKCSH PE=1 SV=2
shibanyu_transcript_5838	0	0	0	0	32.09	0.04	23.2621	2.622e-09	2.85113e-08	AEB31292.1	hypothetical protein, partial [Epinephelus bruneus]	*	*	*	*	*	*	*	*	sp|Q9GLY5|ITIH3_RABIT	Inter-alpha-trypsin inhibitor heavy chain H3 OS=Oryctolagus cuniculus OX=9986 GN=ITIH3 PE=2 SV=1
shibanyu_transcript_3245	9.1	17.31	14.05	38.35	37.2	47.05	1.69307	9.34194e-09	9.43197e-08	XP_026155080.1	serine/arginine-rich splicing factor 5 [Mastacembelus armatus]	*	*	GO:0003723(RNA binding)	K12893|SFRS4_5_6|http://www.genome.jp/dbget-bin/www_bget?ko:K12893	ko03040(Spliceosome)	KOG0106	Alternative splicing factor SRp55/B52/SRp75 (RRM superfamily)	A	sp|Q13243|SRSF5_HUMAN	Serine/arginine-rich splicing factor 5 OS=Homo sapiens OX=9606 GN=SRSF5 PE=1 SV=1
shibanyu_transcript_5998	20.29	21.36	24.33	46.21	36.91	55.44	1.15981	4.3473e-12	7.28697e-11	XP_019944693.1	PREDICTED: nuclease-sensitive element-binding protein 1 isoform X4 [Paralichthys olivaceus]	*	*	*	K09276|YBX1, NSEP1|http://www.genome.jp/dbget-bin/www_bget?ko:K09276	*	KOG3070	Predicted RNA-binding protein containing PIN domain and invovled in translation or RNA processing	J	sp|Q00436|YB3_XENLA	B box-binding protein OS=Xenopus laevis OX=8355 PE=2 SV=1
shibanyu_transcript_8240	10.73	14.95	14.89	7.92	4.7	5.63	-1.05785	0.000102147	0.000548028	XP_026199269.1	transmembrane protein 230 [Anabas testudineus]	*	GO:0016021(integral component of membrane)	*	*	*	KOG4753	Predicted membrane protein	S	sp|Q5E975|TM230_BOVIN	Transmembrane protein 230 OS=Bos taurus OX=9913 GN=TMEM230 PE=2 SV=1
shibanyu_transcript_487	14.96	91.73	92.56	19.97	11.14	16.76	-1.94714	0.00943483	0.0291573	AAU44617.1	catalase [Oplegnathus fasciatus]	GO:0042744(hydrogen peroxide catabolic process);GO:0006979(response to oxidative stress)	*	GO:0004096(catalase activity);GO:0020037(heme binding);GO:0046872(metal ion binding)	K03781|katE, CAT, catB, srpA|http://www.genome.jp/dbget-bin/www_bget?ko:K03781	ko04146(Peroxisome);ko04068(FoxO signaling pathway);ko04016(MAPK signaling pathway - plant);ko04011(MAPK signaling pathway - yeast);ko00380(Tryptophan metabolism);ko00630(Glyoxylate and dicarboxylate metabolism);ko01200(Carbon metabolism);ko04211(Longevity regulating pathway - mammal);ko04213(Longevity regulating pathway - multiple species);ko04212(Longevity regulating pathway - worm)	KOG0047	Catalase	P	sp|Q9PT92|CATA_DANRE	Catalase OS=Danio rerio OX=7955 GN=cat PE=2 SV=1
shibanyu_transcript_7461	1.39	5.4	4.96	9	19.32	9.21	1.85692	0.00911118	0.028343	*	*	*	*	*	*	*	*	*	*	*	*
shibanyu_transcript_2062	26.4	21.46	28	8.29	6.64	10.79	-1.48746	5.04619e-10	6.18428e-09	XP_018551750.1	PREDICTED: transcriptional repressor protein YY1-like isoform X2 [Lates calcarifer]	GO:0046890(regulation of lipid biosynthetic process);GO:0070328(triglyceride homeostasis)	*	GO:0003676(nucleic acid binding)	K09201|YY|http://www.genome.jp/dbget-bin/www_bget?ko:K09201	*	KOG1721	FOG: Zn-finger	R	sp|P25490|TYY1_HUMAN	Transcriptional repressor protein YY1 OS=Homo sapiens OX=9606 GN=YY1 PE=1 SV=2
shibanyu_transcript_1491	12.53	15.89	0	0	0	0	-10.9079	0.0050609	0.0174112	XP_018559149.1	PREDICTED: LOW QUALITY PROTEIN: P3 protein-like [Lates calcarifer]	GO:0055085(transmembrane transport)	GO:0016021(integral component of membrane)	*	K14343|SLC10A3_5|http://www.genome.jp/dbget-bin/www_bget?ko:K14343	*	KOG2718	Na+-bile acid cotransporter	P	sp|P09131|P3_HUMAN	P3 protein OS=Homo sapiens OX=9606 GN=SLC10A3 PE=2 SV=1
shibanyu_transcript_9304	0	0	0	0	64.25	78.12	10.947	0.00465073	0.0162292	*	*	*	*	*	*	*	*	*	*	*	*
shibanyu_transcript_4238	21.98	22.24	31.89	144.2	146.42	103.58	2.48587	1.91155e-19	6.87241e-18	XP_018527930.1	PREDICTED: C-type lectin domain family 4 member E-like isoform X2 [Lates calcarifer]	*	GO:0016021(integral component of membrane)	GO:0030246(carbohydrate binding)	*	*	KOG4297	C-type lectin	TV	sp|Q9ULY5|CLC4E_HUMAN	C-type lectin domain family 4 member E OS=Homo sapiens OX=9606 GN=CLEC4E PE=1 SV=1
shibanyu_transcript_6293	3.5	3.78	3.77	1.95	1.77	1.2	-1.07215	0.000789849	0.003468	XP_018553434.1	PREDICTED: high mobility group nucleosome-binding domain-containing protein 3 isoform X2 [Lates calcarifer]	*	*	*	K11301|HMGN3, TRIP7|http://www.genome.jp/dbget-bin/www_bget?ko:K11301	*	*	*	*	*	*
shibanyu_transcript_2747	3.89	5.21	3.19	10.2	9.79	11.01	1.41466	1.63179e-06	1.1768e-05	XP_018552963.1	PREDICTED: probable RNA polymerase II nuclear localization protein SLC7A6OS [Lates calcarifer]	*	*	*	*	*	KOG4852	Uncharacterized conserved protein	S	sp|Q5U3I2|S7A6O_DANRE	Probable RNA polymerase II nuclear localization protein SLC7A6OS OS=Danio rerio OX=7955 GN=slc7a6os PE=2 SV=1
shibanyu_transcript_127	11.91	11.9	12.68	1.12	1.14	1.38	-3.24301	7.57896e-91	3.88641e-88	XP_023281043.1	transcription factor MafB [Seriola lalandi dorsalis]	*	GO:0005634(nucleus)	GO:0003677(DNA binding);GO:0003700(DNA-binding transcription factor activity)	K09036|MAFB|http://www.genome.jp/dbget-bin/www_bget?ko:K09036	*	KOG4196	bZIP transcription factor MafK	K	sp|Q98UK5|MAFB_DANRE	Transcription factor MafB OS=Danio rerio OX=7955 GN=mafb PE=2 SV=1
shibanyu_transcript_5164	8.67	13.49	5.17	30.9	16.76	26.37	1.49075	0.00416096	0.0147419	RVE64147.1	hypothetical protein OJAV_G00143260 [Oryzias javanicus]	GO:0035518(histone H2A monoubiquitination);GO:0051457(maintenance of protein location in nucleus);GO:0016567(protein ubiquitination);GO:0031146(SCF-dependent proteasomal ubiquitin-dependent protein catabolic process);GO:0006511(ubiquitin-dependent protein catabolic process)	GO:0005813(centrosome);GO:0031467(Cul7-RING ubiquitin ligase complex);GO:0005737(cytoplasm);GO:0005829(cytosol);GO:0005634(nucleus);GO:0019005(SCF ubiquitin ligase complex);GO:0031519(PcG protein complex)	GO:0008013(beta-catenin binding);GO:0097602(cullin family protein binding);GO:0019904(protein domain specific binding);GO:0004842(ubiquitin-protein transferase activity);GO:0061630(ubiquitin protein ligase activity);GO:0016301(kinase activity);GO:0004806(triglyceride lipase activity)	K03094|SKP1, CBF3D|http://www.genome.jp/dbget-bin/www_bget?ko:K03094	ko04110(Cell cycle);ko04111(Cell cycle - yeast);ko04114(Oocyte meiosis);ko04341(Hedgehog signaling pathway - fly);ko04350(TGF-beta signaling pathway);ko04310(Wnt signaling pathway);ko04141(Protein processing in endoplasmic reticulum);ko04120(Ubiquitin mediated proteolysis);ko04710(Circadian rhythm)	KOG1724	SCF ubiquitin ligase, Skp1 component	O	sp|Q9WTX5|SKP1_MOUSE	S-phase kinase-associated protein 1 OS=Mus musculus OX=10090 GN=Skp1 PE=1 SV=3
shibanyu_transcript_10818	27.72	23.4	51.37	76.42	56.93	61.22	1.10525	0.00174183	0.00701266	XP_018523132.1	PREDICTED: 26S proteasome complex subunit DSS1 [Lates calcarifer]	GO:0006406(mRNA export from nucleus);GO:0043248(proteasome assembly)	GO:0008541(proteasome regulatory particle, lid subcomplex)	*	K10881|SHFM1, DSS1|http://www.genome.jp/dbget-bin/www_bget?ko:K10881	ko03050(Proteasome);ko03440(Homologous recombination)	KOG4764	Uncharacterized conserved protein	S	sp|Q3ZBR6|SEM1_BOVIN	26S proteasome complex subunit SEM1 OS=Bos taurus OX=9913 GN=SEM1 PE=3 SV=1
shibanyu_transcript_371	12.37	15.43	19.51	20.91	62	58.93	1.70447	0.00213425	0.00837454	XP_018534447.1	PREDICTED: LOW QUALITY PROTEIN: sterol O-acyltransferase 2-like [Lates calcarifer]	*	*	*	K00637|E2.3.1.26, SOAT|http://www.genome.jp/dbget-bin/www_bget?ko:K00637	ko00100(Steroid biosynthesis)	KOG0380	Sterol O-acyltransferase/Diacylglycerol O-acyltransferase	I	sp|P35610|SOAT1_HUMAN	Sterol O-acyltransferase 1 OS=Homo sapiens OX=9606 GN=SOAT1 PE=1 SV=3
shibanyu_transcript_4232	16.39	16.76	12.9	54.64	47.48	42.39	1.72757	1.2771e-10	1.74269e-09	XP_006809619.1	PREDICTED: nucleolar protein 58-like [Neolamprologus brichardi]	*	*	*	K14565|NOP58|http://www.genome.jp/dbget-bin/www_bget?ko:K14565	ko03008(Ribosome biogenesis in eukaryotes)	KOG2572	Ribosome biogenesis protein - Nop58p/Nop5p	AJ	sp|Q9Y2X3|NOP58_HUMAN	Nucleolar protein 58 OS=Homo sapiens OX=9606 GN=NOP58 PE=1 SV=1
shibanyu_transcript_4552	5.91	4.05	4.48	1.36	0.37	1.03	-2.3868	1.4157e-05	8.90458e-05	XP_018557257.1	PREDICTED: hemopexin isoform X1 [Lates calcarifer]	GO:0006879(cellular iron ion homeostasis)	GO:0005623(cell);GO:0005576(extracellular region)	GO:0015232(heme transporter activity);GO:0046872(metal ion binding)	K18977|HPX|http://www.genome.jp/dbget-bin/www_bget?ko:K18977	*	KOG1565	Gelatinase A and related matrix metalloproteases	OW	sp|Q6PHG2|HEMO_DANRE	Hemopexin OS=Danio rerio OX=7955 GN=hpx PE=2 SV=2
shibanyu_transcript_1019	10.16	12.97	8.59	50.65	32.57	57.89	2.20889	3.73152e-11	5.56757e-10	XP_010744710.1	death-associated protein kinase 2 isoform X2 [Larimichthys crocea]	*	*	GO:0005524(ATP binding);GO:0004674(protein serine/threonine kinase activity)	K08803|DAPK|http://www.genome.jp/dbget-bin/www_bget?ko:K08803	ko04140(Autophagy - animal)	KOG0032	Ca2+/calmodulin-dependent protein kinase, EF-Hand protein superfamily	T	sp|Q9UIK4|DAPK2_HUMAN	Death-associated protein kinase 2 OS=Homo sapiens OX=9606 GN=DAPK2 PE=1 SV=1
shibanyu_transcript_7101	13.25	8.49	19.63	0.29	1.91	2.53	-3.029	0.000591979	0.00268138	XP_020467730.1	angiopoietin-related protein 4-like [Monopterus albus]	GO:0001525(angiogenesis);GO:0043066(negative regulation of apoptotic process)	GO:0005615(extracellular space)	*	*	*	KOG2579	Ficolin and related extracellular proteins	R	sp|Q9BY76|ANGL4_HUMAN	Angiopoietin-related protein 4 OS=Homo sapiens OX=9606 GN=ANGPTL4 PE=1 SV=2
shibanyu_transcript_4786	11.93	14.3	11.97	5.82	2.7	4.72	-1.47731	1.34497e-05	8.50362e-05	XP_018516004.1	PREDICTED: protein NipSnap homolog 1 [Lates calcarifer]	*	*	*	*	*	KOG2883	NIPSNAP1 protein	S	sp|O55125|NIPS1_MOUSE	Protein NipSnap homolog 1 OS=Mus musculus OX=10090 GN=Nipsnap1 PE=1 SV=1
shibanyu_transcript_5106	12.38	35.38	14.34	0.69	0.69	1.79	-4.26382	2.03584e-09	2.26171e-08	XP_028277898.1	uncharacterized protein LOC114446455 [Parambassis ranga]	*	*	*	*	*	*	*	*	*	*
shibanyu_transcript_7187	0	0	0.17	105.76	159.25	0	10.9459	0.000566674	0.00257555	*	*	*	*	*	*	*	*	*	*	*	*
shibanyu_transcript_215	8.64	16.92	17.72	33.57	57.54	28.45	1.60211	0.00141138	0.00582919	XP_018541204.1	PREDICTED: nucleobindin-2-like [Lates calcarifer]	*	*	GO:0005509(calcium ion binding)	K20371|NUCB|http://www.genome.jp/dbget-bin/www_bget?ko:K20371	*	KOG3866	DNA-binding protein of the nucleobindin family	R	sp|Q9JI85|NUCB2_RAT	Nucleobindin-2 OS=Rattus norvegicus OX=10116 GN=Nucb2 PE=1 SV=1
shibanyu_transcript_2479	53.18	80.2	65.1	413.66	361.52	326.84	2.56316	6.75585e-27	4.16596e-25	XP_019121332.1	uncharacterized protein LOC104921026 [Larimichthys crocea]	*	*	GO:0016491(oxidoreductase activity)	*	*	*	*	*	sp|Q9V0D5|MDH_PYRAB	Malate dehydrogenase OS=Pyrococcus abyssi (strain GE5 / Orsay) OX=272844 GN=mdh PE=3 SV=1
shibanyu_transcript_2221	33.45	19.6	21.67	8.2	9.37	10.53	-1.34638	0.000348105	0.00166581	AEM37729.1	smooth muscle cell-specific protein SM22 alpha, partial [Epinephelus bruneus]	GO:0030036(actin cytoskeleton organization);GO:0000902(cell morphogenesis)	GO:0015629(actin cytoskeleton)	*	K20526|TAGLN|http://www.genome.jp/dbget-bin/www_bget?ko:K20526	*	KOG2046	Calponin	Z	sp|P37805|TAGL3_RAT	Transgelin-3 OS=Rattus norvegicus OX=10116 GN=Tagln3 PE=1 SV=2
shibanyu_transcript_11130	5.84	0	7.37	135.65	46.35	120.48	4.86798	5.13088e-06	3.44285e-05	*	*	*	*	*	*	*	*	*	*	*	*
shibanyu_transcript_5883	12.44	16.36	14.78	2.7	2.25	3.05	-2.37791	2.53337e-26	1.49592e-24	XP_018521128.1	PREDICTED: flavin reductase (NADPH) [Lates calcarifer]	*	*	*	K05901|BLVRB|http://www.genome.jp/dbget-bin/www_bget?ko:K05901	ko00860(Porphyrin and chlorophyll metabolism);ko00740(Riboflavin metabolism)	*	*	*	sp|P30043|BLVRB_HUMAN	Flavin reductase (NADPH) OS=Homo sapiens OX=9606 GN=BLVRB PE=1 SV=3
shibanyu_transcript_3063	131.27	146.51	122.1	871.5	1167.68	1104.22	3.06261	1.59606e-31	1.25407e-29	QBA17252.1	glucose-6-phosphatase a catalytic subunit tandem duplicate 2, partial [Epinephelus fuscoguttatus x Epinephelus lanceolatus]	*	GO:0016021(integral component of membrane)	GO:0004346(glucose-6-phosphatase activity)	K01084|G6PC|http://www.genome.jp/dbget-bin/www_bget?ko:K01084	ko04152(AMPK signaling pathway);ko04068(FoxO signaling pathway);ko04151(PI3K-Akt signaling pathway);ko00052(Galactose metabolism);ko00010(Glycolysis / Gluconeogenesis);ko00500(Starch and sucrose metabolism);ko04973(Carbohydrate digestion and absorption);ko04920(Adipocytokine signaling pathway);ko04922(Glucagon signaling pathway);ko04910(Insulin signaling pathway)	*	*	*	sp|Q19KA1|G6PC_FELCA	Glucose-6-phosphatase OS=Felis catus OX=9685 GN=G6PC PE=2 SV=1
shibanyu_transcript_3538	10.62	14.87	13.57	5.46	3.82	7.06	-1.18221	2.60123e-05	0.000155198	XP_019131226.1	upstream stimulatory factor 1 isoform X1 [Larimichthys crocea]	*	*	GO:0046983(protein dimerization activity)	K09106|USF|http://www.genome.jp/dbget-bin/www_bget?ko:K09106	*	KOG1318	Helix loop helix transcription factor EB	K	sp|Q6XBT4|USF1_BOVIN	Upstream stimulatory factor 1 OS=Bos taurus OX=9913 GN=USF1 PE=2 SV=1
shibanyu_transcript_4625	3.84	5.95	8.02	19.5	11.79	25.17	1.75744	9.16972e-06	5.9402e-05	*	*	*	*	*	*	*	*	*	*	*	*
shibanyu_transcript_1377	4.71	3.21	6.78	16.6	10.19	12.45	1.50521	2.51451e-05	0.00015067	XP_010746969.1	pre-mRNA-processing factor 19 [Larimichthys crocea]	GO:0006281(DNA repair);GO:0000398(mRNA splicing, via spliceosome);GO:0043518(negative regulation of DNA damage response, signal transduction by p53 class mediator)	GO:0000974(Prp19 complex)	GO:0061630(ubiquitin protein ligase activity)	K10599|PRPF19, PRP19|http://www.genome.jp/dbget-bin/www_bget?ko:K10599	ko04120(Ubiquitin mediated proteolysis);ko03040(Spliceosome)	KOG0289	mRNA splicing factor	R	sp|Q08E38|PRP19_BOVIN	Pre-mRNA-processing factor 19 OS=Bos taurus OX=9913 GN=PRPF19 PE=2 SV=1
shibanyu_transcript_1967	4.72	8.83	4.55	124.37	144.84	111.53	4.48236	2.00972e-26	1.20869e-24	XP_019962772.1	PREDICTED: cAMP-responsive element modulator-like [Paralichthys olivaceus]	*	GO:0005634(nucleus)	GO:0003677(DNA binding);GO:0003700(DNA-binding transcription factor activity)	*	*	KOG3584	cAMP response element binding protein and related transcription factors	K	sp|P79145|CREM_CANLF	cAMP-responsive element modulator OS=Canis lupus familiaris OX=9615 GN=CREM PE=2 SV=2
shibanyu_transcript_738	0	0	0	0	231.79	0	27.4497	2.12284e-12	3.7066e-11	XP_010771546.1	PREDICTED: apolipoprotein B-100 [Notothenia coriiceps]	*	*	*	K14462|APOB|http://www.genome.jp/dbget-bin/www_bget?ko:K14462	ko04975(Fat digestion and absorption);ko04977(Vitamin digestion and absorption)	KOG4338	Predicted lipoprotein	I	sp|P04114|APOB_HUMAN	Apolipoprotein B-100 OS=Homo sapiens OX=9606 GN=APOB PE=1 SV=2
shibanyu_transcript_5602	0	0	0	0	0	1845.65	28.8931	1.40717e-13	2.75857e-12	XP_018557257.1	PREDICTED: hemopexin isoform X1 [Lates calcarifer]	GO:0006879(cellular iron ion homeostasis)	GO:0005623(cell);GO:0005576(extracellular region)	GO:0015232(heme transporter activity);GO:0046872(metal ion binding)	K18977|HPX|http://www.genome.jp/dbget-bin/www_bget?ko:K18977	*	KOG1565	Gelatinase A and related matrix metalloproteases	OW	sp|Q6PHG2|HEMO_DANRE	Hemopexin OS=Danio rerio OX=7955 GN=hpx PE=2 SV=2
shibanyu_transcript_5844	2.01	2.72	2.02	4.36	11.76	11.94	2.18184	0.000130025	0.000683297	ATG88138.1	adipose triglyceride lipase [Epinephelus fuscoguttatus x Epinephelus lanceolatus]	GO:0016042(lipid catabolic process);GO:0010898(positive regulation of triglyceride catabolic process)	*	GO:0004806(triglyceride lipase activity)	*	*	*	*	*	*	*
shibanyu_transcript_11313	0	0	0	105.61	0	0	21.2092	5.76157e-08	5.1785e-07	*	*	*	*	*	*	*	*	*	*	*	*
shibanyu_transcript_2456	0	0	34.76	0	0	0	-24.6378	2.86408e-10	3.67651e-09	XP_008298976.1	PREDICTED: polyadenylate-binding protein 1 isoform X2 [Stegastes partitus]	*	GO:0005737(cytoplasm)	GO:0003723(RNA binding)	K13126|PABPC|http://www.genome.jp/dbget-bin/www_bget?ko:K13126	ko03018(RNA degradation);ko03013(RNA transport);ko03015(mRNA surveillance pathway)	KOG0123	Polyadenylate-binding protein (RRM superfamily)	AJ	sp|P29341|PABP1_MOUSE	Polyadenylate-binding protein 1 OS=Mus musculus OX=10090 GN=Pabpc1 PE=1 SV=2
shibanyu_transcript_2620	5.13	3.29	6.34	43.37	21.18	21.24	2.62042	1.02539e-08	1.02994e-07	XP_023274435.1	apoptosis-enhancing nuclease-like [Seriola lalandi dorsalis]	*	*	GO:0000175(3'-5'-exoribonuclease activity);GO:0003676(nucleic acid binding);GO:0005524(ATP binding)	K18340|AEN, ISG20L1|http://www.genome.jp/dbget-bin/www_bget?ko:K18340	*	KOG2249	3'-5' exonuclease	L	sp|Q8WTP8|AEN_HUMAN	Apoptosis-enhancing nuclease OS=Homo sapiens OX=9606 GN=AEN PE=1 SV=2
shibanyu_transcript_5980	15.39	28.19	8.16	130.83	240.43	130.5	3.37643	6.20889e-07	4.79724e-06	XP_020464673.1	growth arrest and DNA damage-inducible protein GADD45 beta [Monopterus albus]	GO:0051726(regulation of cell cycle)	GO:0005634(nucleus)	*	K04402|GADD45|http://www.genome.jp/dbget-bin/www_bget?ko:K04402	ko04210(Apoptosis);ko04110(Cell cycle);ko04115(p53 signaling pathway);ko04068(FoxO signaling pathway);ko04010(MAPK signaling pathway)	*	*	*	sp|O75293|GA45B_HUMAN	Growth arrest and DNA damage-inducible protein GADD45 beta OS=Homo sapiens OX=9606 GN=GADD45B PE=1 SV=1
shibanyu_transcript_536	10.35	5.86	7.98	0.29	0.17	2.15	-3.21233	0.0027747	0.0104823	AIN76765.1	complement component 2 [Oplegnathus fasciatus]	*	*	*	*	*	KOG3627	Trypsin	E	sp|Q864W1|CFAB_PONPY	Complement factor B OS=Pongo pygmaeus OX=9600 GN=CFB PE=3 SV=1
shibanyu_transcript_3748	6.74	4.68	6.21	11	8.62	14.63	1.03427	0.000735654	0.00325646	XP_022625162.1	tetratricopeptide repeat protein 1 [Seriola dumerili]	*	*	*	*	*	KOG4234	TPR repeat-containing protein	R	sp|Q99614|TTC1_HUMAN	Tetratricopeptide repeat protein 1 OS=Homo sapiens OX=9606 GN=TTC1 PE=1 SV=1
shibanyu_transcript_5534	0	0	0.22	67.82	0.5	57.08	9.64639	6.4572e-06	4.26525e-05	XP_005468426.1	serine hydroxymethyltransferase, cytosolic isoform X2 [Oreochromis niloticus]	GO:0019264(glycine biosynthetic process from serine);GO:0035999(tetrahydrofolate interconversion)	GO:0005829(cytosol);GO:0005634(nucleus)	GO:0004372(glycine hydroxymethyltransferase activity);GO:0030170(pyridoxal phosphate binding)	K00600|glyA, SHMT|http://www.genome.jp/dbget-bin/www_bget?ko:K00600	ko00260(Glycine, serine and threonine metabolism);ko00630(Glyoxylate and dicarboxylate metabolism);ko00680(Methane metabolism);ko00670(One carbon pool by folate);ko00460(Cyanoamino acid metabolism);ko01230(Biosynthesis of amino acids);ko01200(Carbon metabolism)	KOG2467	Glycine/serine hydroxymethyltransferase	E	sp|P07511|GLYC_RABIT	Serine hydroxymethyltransferase, cytosolic OS=Oryctolagus cuniculus OX=9986 GN=SHMT1 PE=1 SV=2
shibanyu_transcript_6319	232.25	0.62	0.13	3.25	1.07	0.12	-5.7604	0.0118213	0.0350822	XP_010739531.1	endonuclease domain-containing 1 protein [Larimichthys crocea]	*	*	*	*	*	*	*	*	sp|O94919|ENDD1_HUMAN	Endonuclease domain-containing 1 protein OS=Homo sapiens OX=9606 GN=ENDOD1 PE=1 SV=2
shibanyu_transcript_1448	8.45	8.54	10.43	2.75	1.62	4.35	-1.58847	7.11989e-05	0.000393695	XP_022610264.1	unconventional prefoldin RPB5 interactor 1 isoform X1 [Seriola dumerili]	*	*	*	K17560|URI1|http://www.genome.jp/dbget-bin/www_bget?ko:K17560	*	KOG3130	Uncharacterized conserved protein	S	sp|Q3TLD5|RMP_MOUSE	Unconventional prefoldin RPB5 interactor OS=Mus musculus OX=10090 GN=Uri1 PE=1 SV=2
shibanyu_transcript_4264	11.8	24.51	6.27	51.85	67.3	84.13	2.32057	0.000378771	0.00179667	XP_018532776.1	PREDICTED: alpha-2-HS-glycoprotein-like [Lates calcarifer]	*	GO:0005615(extracellular space)	GO:0004869(cysteine-type endopeptidase inhibitor activity)	*	*	*	*	*	sp|P80191|FETUA_RABIT	Alpha-2-HS-glycoprotein (Fragment) OS=Oryctolagus cuniculus OX=9986 GN=AHSG PE=1 SV=2
shibanyu_transcript_10959	6.42	2.42	6.97	21.88	14.87	9.15	1.76903	0.00676912	0.0221466	XP_003445890.1	60S ribosomal protein L26 [Oreochromis niloticus]	GO:0060059(embryonic retina morphogenesis in camera-type eye);GO:0007634(optokinetic behavior);GO:0006412(translation)	GO:0015934(large ribosomal subunit)	GO:0003735(structural constituent of ribosome)	K02898|RP-L26e, RPL26|http://www.genome.jp/dbget-bin/www_bget?ko:K02898	ko03010(Ribosome)	KOG3401	60S ribosomal protein L26	J	sp|P61257|RL26_BOVIN	60S ribosomal protein L26 OS=Bos taurus OX=9913 GN=RPL26 PE=2 SV=1
shibanyu_transcript_7110	241.52	1.01	0.39	2.71	0.28	0	-6.42726	0.0131176	0.0384838	XP_020502507.1	poly(U)-specific endoribonuclease [Labrus bergylta]	GO:0006955(immune response)	*	GO:0004521(endoribonuclease activity);GO:0030247(polysaccharide binding);GO:0005044(scavenger receptor activity)	K14648|ENDOU, PP11|http://www.genome.jp/dbget-bin/www_bget?ko:K14648	*	KOG2849	Placental protein 11	R	sp|Q9PTU6|ENDOU_PAROL	Poly(U)-specific endoribonuclease OS=Paralichthys olivaceus OX=8255 GN=endou PE=2 SV=1
shibanyu_transcript_10685	417.59	0	0	0	0	0	-25.4014	7.94585e-11	1.12688e-09	*	*	*	*	*	*	*	*	*	*	*	*
shibanyu_transcript_6091	19.92	13.4	18.78	3.35	3.78	5.02	-2.01258	2.43214e-10	3.16797e-09	XP_008291233.1	PREDICTED: cyclin-D1-binding protein 1 [Stegastes partitus]	GO:0051726(regulation of cell cycle)	*	*	*	*	*	*	*	sp|A3KNI7|CCDB1_DANRE	Cyclin-D1-binding protein 1 homolog OS=Danio rerio OX=7955 GN=ccndbp1 PE=2 SV=2
shibanyu_transcript_5239	0	0	0	140.43	0	208.48	13.4669	0.000566764	0.00257555	XP_009896276.1	PREDICTED: LOW QUALITY PROTEIN: actin, cytoplasmic 2 [Picoides pubescens]	GO:0048488(synaptic vesicle endocytosis)	GO:0005737(cytoplasm);GO:0005856(cytoskeleton);GO:0015629(actin cytoskeleton);GO:0005884(actin filament);GO:0097433(dense body);GO:0005925(focal adhesion);GO:0005634(nucleus);GO:0005886(plasma membrane);GO:0098793(presynapse)	GO:0005524(ATP binding);GO:0098973(structural constituent of postsynaptic actin cytoskeleton)	K05692|ACTB_G1|http://www.genome.jp/dbget-bin/www_bget?ko:K05692	ko04210(Apoptosis);ko04810(Regulation of actin cytoskeleton);ko04520(Adherens junction);ko04510(Focal adhesion);ko04530(Tight junction);ko04145(Phagosome);ko04390(Hippo signaling pathway);ko04391(Hippo signaling pathway -fly);ko04015(Rap1 signaling pathway);ko04921(Oxytocin signaling pathway);ko04919(Thyroid hormone signaling pathway);ko04670(Leukocyte transendothelial migration);ko04611(Platelet…	KOG0676	Actin and related proteins	Z	sp|P68142|ACTB1_TAKRU	Actin, cytoplasmic 1 OS=Takifugu rubripes OX=31033 GN=actba PE=2 SV=1
shibanyu_transcript_11346	133.52	189.16	125.29	1216.26	649.31	635.48	2.73888	2.59368e-10	3.35148e-09	XP_003976835.1	PREDICTED: RNA 3'-terminal phosphate cyclase-like protein [Takifugu rubripes]	GO:0042254(ribosome biogenesis);GO:0006396(RNA processing)	GO:0005730(nucleolus)	GO:0003824(catalytic activity)	K11108|RCL1|http://www.genome.jp/dbget-bin/www_bget?ko:K11108	ko03008(Ribosome biogenesis in eukaryotes)	KOG3980	RNA 3'-terminal phosphate cyclase	A	sp|Q2KHX8|RCL1_BOVIN	RNA 3'-terminal phosphate cyclase-like protein OS=Bos taurus OX=9913 GN=RCL1 PE=2 SV=1
shibanyu_transcript_5188	10.64	14.8	16.78	4.88	4.56	6.49	-1.31623	1.50395e-08	1.48035e-07	XP_003441593.1	myosin regulatory light polypeptide 9 [Oreochromis niloticus]	*	*	GO:0005509(calcium ion binding)	K12755|MYL9|http://www.genome.jp/dbget-bin/www_bget?ko:K12755	ko04810(Regulation of actin cytoskeleton);ko04510(Focal adhesion);ko04530(Tight junction);ko04024(cAMP signaling pathway);ko04022(cGMP - PKG signaling pathway);ko04270(Vascular smooth muscle contraction);ko04921(Oxytocin signaling pathway);ko04670(Leukocyte transendothelial migration)	KOG0031	Myosin regulatory light chain, EF-Hand protein superfamily	Z	sp|P24844|MYL9_HUMAN	Myosin regulatory light polypeptide 9 OS=Homo sapiens OX=9606 GN=MYL9 PE=1 SV=4
shibanyu_transcript_9902	7.78	13.47	82.53	560.96	467.06	73.16	3.65139	0.00180922	0.00725699	ADC93804.1	hepcidin 1 [Epinephelus coioides]	*	*	*	*	*	*	*	*	sp|P82951|HEPC_MORCS	Hepcidin OS=Morone chrysops x Morone saxatilis OX=45352 GN=hamp PE=1 SV=1
shibanyu_transcript_5532	8.68	10.62	12.24	38.67	42.76	42.11	2.07852	5.53654e-34	5.08892e-32	XP_008282791.1	PREDICTED: eukaryotic peptide chain release factor subunit 1 [Stegastes partitus]	*	*	GO:0003747(translation release factor activity)	K03265|ETF1, ERF1|http://www.genome.jp/dbget-bin/www_bget?ko:K03265	ko03015(mRNA surveillance pathway)	KOG0688	Peptide chain release factor 1 (eRF1)	J	sp|P62498|ERF1_XENTR	Eukaryotic peptide chain release factor subunit 1 OS=Xenopus tropicalis OX=8364 GN=etf1 PE=2 SV=1
shibanyu_transcript_2763	0	48.57	0	0	0	0	-25.1312	1.25596e-10	1.72593e-09	XP_018518673.1	PREDICTED: fibrinogen alpha chain-like [Lates calcarifer]	GO:0030168(platelet activation);GO:0051258(protein polymerization)	GO:0005577(fibrinogen complex)	GO:0005102(signaling receptor binding)	K03903|FGA|http://www.genome.jp/dbget-bin/www_bget?ko:K03903	ko04610(Complement and coagulation cascades);ko04611(Platelet activation)	KOG2579	Ficolin and related extracellular proteins	R	sp|P14448|FIBA_CHICK	Fibrinogen alpha chain OS=Gallus gallus OX=9031 GN=FGA PE=1 SV=4
shibanyu_transcript_5533	177.24	125.87	108.9	855.5	600.32	484.82	2.30041	3.19293e-08	3.00568e-07	XP_024918366.1	fructose-1,6-bisphosphatase 1-like isoform X1 [Cynoglossus semilaevis]	GO:0005975(carbohydrate metabolic process)	*	GO:0042132(fructose 1,6-bisphosphate 1-phosphatase activity)	K03841|FBP, fbp|http://www.genome.jp/dbget-bin/www_bget?ko:K03841	ko04152(AMPK signaling pathway);ko00051(Fructose and mannose metabolism);ko00010(Glycolysis / Gluconeogenesis);ko00030(Pentose phosphate pathway);ko00710(Carbon fixation in photosynthetic organisms);ko00680(Methane metabolism);ko01200(Carbon metabolism);ko04910(Insulin signaling pathway)	KOG1458	Fructose-1,6-bisphosphatase	G	sp|P00636|F16P1_PIG	Fructose-1,6-bisphosphatase 1 OS=Sus scrofa OX=9823 GN=FBP1 PE=1 SV=4
shibanyu_transcript_330	34.32	64.52	18.3	60.34	132.7	228.27	1.89913	0.0139836	0.0406451	XP_026209485.1	protein phosphatase 1 regulatory subunit 3B [Anabas testudineus]	*	*	*	K07189|PPP1R3|http://www.genome.jp/dbget-bin/www_bget?ko:K07189	ko04910(Insulin signaling pathway)	KOG3986	Protein phosphatase, regulatory subunit PPP1R3C/D	OT	sp|Q803M0|PPR3B_DANRE	Protein phosphatase 1 regulatory subunit 3B OS=Danio rerio OX=7955 GN=ppp1r3b PE=2 SV=1
shibanyu_transcript_1199	26.94	21.6	36.9	58.17	61.5	60.27	1.17513	9.47336e-07	7.08902e-06	XP_018530862.1	PREDICTED: serine--tRNA ligase, cytoplasmic [Lates calcarifer]	GO:0006434(seryl-tRNA aminoacylation);GO:0001569(branching involved in blood vessel morphogenesis);GO:0061300(cerebellum vasculature development);GO:1903671(negative regulation of sprouting angiogenesis);GO:1904046(negative regulation of vascular endothelial growth factor production)	GO:0005634(nucleus)	GO:0005524(ATP binding);GO:0004828(serine-tRNA ligase activity)	K01875|SARS, serS|http://www.genome.jp/dbget-bin/www_bget?ko:K01875	ko00970(Aminoacyl-tRNA biosynthesis)	KOG2509	Seryl-tRNA synthetase	J	sp|Q6DRC0|SYSC_DANRE	Serine--tRNA ligase, cytoplasmic OS=Danio rerio OX=7955 GN=sars PE=1 SV=1
shibanyu_transcript_6890	9.92	14.16	10.89	48.36	54.45	44.36	2.18415	5.29567e-16	1.36136e-14	XP_010767131.1	PREDICTED: ubiquitin-conjugating enzyme E2 D2-like isoform X2 [Notothenia coriiceps]	*	*	GO:0005524(ATP binding);GO:0016740(transferase activity)	K06689|UBE2D, UBC4, UBC5|http://www.genome.jp/dbget-bin/www_bget?ko:K06689	ko04013(MAPK signaling pathway - fly);ko04141(Protein processing in endoplasmic reticulum);ko04120(Ubiquitin mediated proteolysis);ko04624(Toll and Imd signaling pathway)	KOG0417	Ubiquitin-protein ligase	O	sp|Q1RMX2|UB2D2_BOVIN	Ubiquitin-conjugating enzyme E2 D2 OS=Bos taurus OX=9913 GN=UBE2D2 PE=2 SV=1
shibanyu_transcript_3892	19.26	27.35	18.15	169.66	125.04	180.98	2.94662	3.49506e-25	1.9348e-23	XP_022623149.1	probable ATP-dependent RNA helicase DDX5 isoform X1 [Seriola dumerili]	*	*	GO:0005524(ATP binding);GO:0004386(helicase activity);GO:0003676(nucleic acid binding)	K12823|DDX5, DBP2|http://www.genome.jp/dbget-bin/www_bget?ko:K12823	ko03040(Spliceosome)	KOG0331	ATP-dependent RNA helicase	A	sp|P17844|DDX5_HUMAN	Probable ATP-dependent RNA helicase DDX5 OS=Homo sapiens OX=9606 GN=DDX5 PE=1 SV=1
shibanyu_transcript_25	39.94	40.77	38.92	2.16	3.78	5.36	-3.32886	7.80602e-15	1.77696e-13	XP_027134452.1	starch-binding domain-containing protein 1 [Larimichthys crocea]	*	GO:0016021(integral component of membrane)	GO:2001070(starch binding)	*	*	*	*	*	sp|Q5FVN1|STBD1_RAT	Starch-binding domain-containing protein 1 OS=Rattus norvegicus OX=10116 GN=Stbd1 PE=1 SV=1
shibanyu_transcript_1091	7.73	6.1	8.09	29.64	29.1	25.49	2.03025	3.38531e-21	1.44031e-19	XP_022609875.1	ras-related protein Rab-18 [Seriola dumerili]	*	*	GO:0005525(GTP binding);GO:0003924(GTPase activity)	K07910|RAB18|http://www.genome.jp/dbget-bin/www_bget?ko:K07910	*	KOG0080	GTPase Rab18, small G protein superfamily	R	sp|Q0IIG8|RAB18_BOVIN	Ras-related protein Rab-18 OS=Bos taurus OX=9913 GN=RAB18 PE=2 SV=1
shibanyu_transcript_5668	22.19	60.03	13.58	97.15	233.68	122.67	2.35028	0.0033254	0.0121756	APZ87864.1	Diablo-1 [Platycephalus bassensis]	GO:0006919(activation of cysteine-type endopeptidase activity involved in apoptotic process);GO:0006915(apoptotic process)	GO:0005739(mitochondrion)	*	K10522|DIABLO, SMAC|http://www.genome.jp/dbget-bin/www_bget?ko:K10522	ko04210(Apoptosis);ko04215(Apoptosis - multiple species)	*	*	*	sp|Q9JIQ3|DBLOH_MOUSE	Diablo homolog, mitochondrial OS=Mus musculus OX=10090 GN=Diablo PE=1 SV=2
shibanyu_transcript_1203	11.88	15.22	14.66	6.26	3.2	8.8	-1.13483	0.0058938	0.0196992	XP_010745371.2	uricase [Larimichthys crocea]	GO:0006144(purine nucleobase metabolic process);GO:0019628(urate catabolic process);GO:0051289(protein homotetramerization)	GO:0005777(peroxisome)	GO:0004846(urate oxidase activity)	K00365|uaZ|http://www.genome.jp/dbget-bin/www_bget?ko:K00365	ko00232(Caffeine metabolism);ko00230(Purine metabolism)	KOG1599	Uricase (urate oxidase)	Q	sp|Q6DG85|URIC_DANRE	Uricase OS=Danio rerio OX=7955 GN=uox PE=1 SV=1
shibanyu_transcript_6606	99.44	0.84	1.04	0.53	0.07	0.47	-6.70228	0.000426594	0.00200401	ACH90228.1	apolipoprotein A-I, partial [Morone saxatilis]	GO:0006869(lipid transport);GO:0042157(lipoprotein metabolic process)	GO:0005576(extracellular region)	GO:0008289(lipid binding)	K08757|APOA1|http://www.genome.jp/dbget-bin/www_bget?ko:K08757	ko04975(Fat digestion and absorption);ko04977(Vitamin digestion and absorption);ko03320(PPAR signaling pathway)	*	*	*	sp|O42175|APOA1_SPAAU	Apolipoprotein A-I OS=Sparus aurata OX=8175 GN=apoa1 PE=2 SV=1
shibanyu_transcript_4948	15.7	13.61	27.96	0.76	0.2	4.62	-3.32249	0.00424874	0.0149983	AEB31291.1	hypothetical protein, partial [Epinephelus bruneus]	*	*	*	*	*	*	*	*	sp|Q8AWD1|M1I1L_DANRE	Mid1-interacting protein 1-like OS=Danio rerio OX=7955 GN=mid1ip1l PE=2 SV=1
shibanyu_transcript_4498	6.71	10	11.25	150.62	119.26	138.4	3.96541	9.42472e-94	5.40148e-91	XP_026158543.1	multidrug resistance-associated protein 1-like isoform X1 [Mastacembelus armatus]	*	*	*	K05665|ABCC1|http://www.genome.jp/dbget-bin/www_bget?ko:K05665	ko02010(ABC transporters);ko04071(Sphingolipid signaling pathway);ko04977(Vitamin digestion and absorption)	KOG0054	Multidrug resistance-associated protein/mitoxantrone resistance protein, ABC superfamily	Q	sp|O15438|MRP3_HUMAN	Canalicular multispecific organic anion transporter 2 OS=Homo sapiens OX=9606 GN=ABCC3 PE=1 SV=3
shibanyu_transcript_2465	6.34	7.44	7.69	18.1	15.77	12.99	1.21843	1.68049e-08	1.64058e-07	XP_022612490.1	FAD synthase [Seriola dumerili]	GO:0006747(FAD biosynthetic process)	*	GO:0005524(ATP binding);GO:0003919(FMN adenylyltransferase activity)	K00953|FLAD1|http://www.genome.jp/dbget-bin/www_bget?ko:K00953	ko00740(Riboflavin metabolism)	KOG2644	3'-phosphoadenosine 5'-phosphosulfate sulfotransferase (PAPS reductase)/FAD synthetase and related enzymes	EH	sp|Q68EH8|FAD1_DANRE	FAD synthase OS=Danio rerio OX=7955 GN=flad1 PE=2 SV=1
shibanyu_transcript_1769	64.5	38.33	45.89	364.08	163.94	278.73	2.48246	1.2148e-08	1.20896e-07	ACM48181.1	apolipoprotein AI, partial [Epinephelus coioides]	GO:0006869(lipid transport);GO:0042157(lipoprotein metabolic process)	GO:0005576(extracellular region)	GO:0008289(lipid binding)	K08757|APOA1|http://www.genome.jp/dbget-bin/www_bget?ko:K08757	ko04975(Fat digestion and absorption);ko04977(Vitamin digestion and absorption);ko03320(PPAR signaling pathway)	*	*	*	sp|O42175|APOA1_SPAAU	Apolipoprotein A-I OS=Sparus aurata OX=8175 GN=apoa1 PE=2 SV=1
shibanyu_transcript_5122	10.53	6.81	11.87	1.85	1.78	2.42	-2.17894	8.20562e-11	1.15531e-09	XP_027137908.1	prosaposin isoform X2 [Larimichthys crocea]	*	*	*	K12382|PSAP, SGP1|http://www.genome.jp/dbget-bin/www_bget?ko:K12382	ko04142(Lysosome)	KOG1340	Prosaposin	IG	sp|P26779|SAP_BOVIN	Prosaposin OS=Bos taurus OX=9913 GN=PSAP PE=1 SV=3
shibanyu_transcript_1444	0.38	0.36	0.2	23.53	30.09	17.71	6.38469	9.94833e-36	9.99243e-34	XP_018533262.1	PREDICTED: early growth response protein 1-like isoform X2 [Lates calcarifer]	*	GO:0005634(nucleus)	GO:0003677(DNA binding);GO:0046872(metal ion binding)	K09203|EGR1|http://www.genome.jp/dbget-bin/www_bget?ko:K09203	ko04371(Apelin signaling pathway)	KOG1721	FOG: Zn-finger	R	sp|P26632|EGR1_DANRE	Early growth response protein 1 OS=Danio rerio OX=7955 GN=egr1 PE=2 SV=2
shibanyu_transcript_491	0	0	0	26.05	13.4	6.2	11.9859	4.00426e-15	9.51549e-14	XP_022593653.1	fetuin-B-like [Seriola dumerili]	*	GO:0005615(extracellular space)	GO:0004869(cysteine-type endopeptidase inhibitor activity)	*	*	*	*	*	sp|Q9UGM5|FETUB_HUMAN	Fetuin-B OS=Homo sapiens OX=9606 GN=FETUB PE=1 SV=2
shibanyu_transcript_2787	36.57	29.54	32.46	7.53	13.77	10.8	-1.5234	6.2174e-05	0.000346347	XP_023283151.1	uncharacterized protein LOC111670601 [Seriola lalandi dorsalis]	*	*	GO:0016491(oxidoreductase activity)	*	*	KOG2741	Dimeric dihydrodiol dehydrogenase	GQ	sp|O34371|YTET_BACSU	Putative oxidoreductase YteT OS=Bacillus subtilis (strain 168) OX=224308 GN=yteT PE=2 SV=1
shibanyu_transcript_1937	0	0	0	0	0	21.11	22.6942	6.30795e-09	6.49665e-08	XP_027147520.1	formimidoyltransferase-cyclodeaminase [Larimichthys crocea]	GO:0044237(cellular metabolic process)	GO:0005794(Golgi apparatus)	GO:0005542(folic acid binding);GO:0016740(transferase activity)	K13990|FTCD|http://www.genome.jp/dbget-bin/www_bget?ko:K13990	ko00340(Histidine metabolism);ko00670(One carbon pool by folate)	*	*	*	sp|Q9YH58|FTCD_CHICK	Formimidoyltransferase-cyclodeaminase OS=Gallus gallus OX=9031 GN=FTCD PE=2 SV=1
shibanyu_transcript_3378	7.94	4.08	10.74	3.22	1.16	1.91	-1.78261	0.00170783	0.00690432	XP_023249600.1	E3 ubiquitin/ISG15 ligase TRIM25-like [Seriola lalandi dorsalis]	*	*	GO:0008270(zinc ion binding)	K12006|TRIM16|http://www.genome.jp/dbget-bin/www_bget?ko:K12006	*	*	*	*	sp|Q99PP9|TRI16_MOUSE	Tripartite motif-containing protein 16 OS=Mus musculus OX=10090 GN=Trim16 PE=1 SV=2
shibanyu_transcript_8543	14.54	23.05	30.47	6.52	4.73	4.28	-2.01404	1.55837e-08	1.53057e-07	*	*	*	*	*	*	*	*	*	*	*	*
shibanyu_transcript_6328	61.05	51.95	67.06	1.21	2.37	0.39	-5.38252	1.02964e-12	1.86119e-11	AEB31291.1	hypothetical protein, partial [Epinephelus bruneus]	*	*	*	*	*	*	*	*	sp|Q8AWD1|M1I1L_DANRE	Mid1-interacting protein 1-like OS=Danio rerio OX=7955 GN=mid1ip1l PE=2 SV=1
shibanyu_transcript_9859	40.83	44.54	44.41	16.64	15.5	26.64	-1.03462	0.000172164	0.000880802	XP_018516874.1	PREDICTED: uncharacterized protein C1orf115 homolog [Lates calcarifer]	*	*	*	*	*	*	*	*	*	*
shibanyu_transcript_983	7.05	9.07	8.72	1.71	2.86	4.36	-1.38809	0.00121212	0.00509479	XP_022605287.1	ADP-ribosylation factor GTPase-activating protein 3 [Seriola dumerili]	*	*	GO:0005096(GTPase activator activity);GO:0046872(metal ion binding)	K12493|ARFGAP2_3|http://www.genome.jp/dbget-bin/www_bget?ko:K12493	ko04144(Endocytosis)	KOG0706	Predicted GTPase-activating protein	T	sp|Q4R4C9|ARFG3_MACFA	ADP-ribosylation factor GTPase-activating protein 3 OS=Macaca fascicularis OX=9541 GN=ARFGAP3 PE=2 SV=1
shibanyu_transcript_9032	7.09	9.54	7.89	2.14	1.4	3.12	-1.78809	3.23588e-06	2.23597e-05	*	*	*	*	*	*	*	*	*	*	*	*
shibanyu_transcript_3024	62.69	68.95	66.19	18.29	32.65	40.11	-1.0296	0.0087881	0.027496	XP_020449352.1	selenoprotein P [Monopterus albus]	*	*	*	*	*	*	*	*	sp|Q98SV1|SELPA_DANRE	Selenoprotein Pa OS=Danio rerio OX=7955 GN=sepp1a PE=1 SV=3
shibanyu_transcript_4063	22.51	6.63	9.4	62.4	38.38	48.28	1.98335	0.0019405	0.00771251	XP_019132211.1	T-complex protein 1 subunit beta [Larimichthys crocea]	GO:0006457(protein folding)	GO:0005832(chaperonin-containing T-complex)	GO:0005524(ATP binding);GO:0051082(unfolded protein binding)	K09494|CCT2|http://www.genome.jp/dbget-bin/www_bget?ko:K09494	*	KOG0363	Chaperonin complex component, TCP-1 beta subunit (CCT2)	O	sp|P80314|TCPB_MOUSE	T-complex protein 1 subunit beta OS=Mus musculus OX=10090 GN=Cct2 PE=1 SV=4
shibanyu_transcript_989	128.64	122.1	135.75	22.61	27.23	41.02	-2.01204	1.13151e-11	1.80136e-10	XP_018546982.1	PREDICTED: solute carrier family 22 member 6 [Lates calcarifer]	*	GO:0016021(integral component of membrane)	GO:0022857(transmembrane transporter activity)	K08203|SLC22A6, OAT1|http://www.genome.jp/dbget-bin/www_bget?ko:K08203	*	KOG0255	Synaptic vesicle transporter SVOP and related transporters (major facilitator superfamily)	R	sp|O57379|S22A6_PSEAM	Solute carrier family 22 member 6 OS=Pseudopleuronectes americanus OX=8265 GN=SLC22A6 PE=1 SV=1
shibanyu_transcript_5147	15.28	16.94	32.56	83.25	58.66	27.72	1.51816	0.00768294	0.0245345	AKN59236.1	inhibitor of nuclear factor kappa-B kinase alpha [Epinephelus coioides]	GO:1901533(negative regulation of hematopoietic progenitor cell differentiation);GO:0009615(response to virus)	*	*	K04734|NFKBIA|http://www.genome.jp/dbget-bin/www_bget?ko:K04734	ko04210(Apoptosis);ko04064(NF-kappa B signaling pathway);ko04668(TNF signaling pathway);ko04024(cAMP signaling pathway);ko04380(Osteoclast differentiation);ko04920(Adipocytokine signaling pathway);ko04662(B cell receptor signaling pathway);ko04062(Chemokine signaling pathway);ko04623(Cytosolic DNA-sensing pathway);ko04657(IL-17 signaling pathway);ko04621(NOD-like receptor signaling pathway);ko046…	KOG0504	FOG: Ankyrin repeat	R	sp|P25963|IKBA_HUMAN	NF-kappa-B inhibitor alpha OS=Homo sapiens OX=9606 GN=NFKBIA PE=1 SV=1
shibanyu_transcript_2422	9.76	14.51	13.87	29.9	24.56	28.79	1.21497	4.20221e-12	7.07118e-11	XP_003963657.1	PREDICTED: ras-related protein Rab-1A [Takifugu rubripes]	*	*	GO:0005525(GTP binding);GO:0003924(GTPase activity)	K07874|RAB1A|http://www.genome.jp/dbget-bin/www_bget?ko:K07874	*	KOG0084	GTPase Rab1/YPT1, small G protein superfamily, and related GTP-binding proteins	TU	sp|P62822|RAB1A_CANLF	Ras-related protein Rab-1A OS=Canis lupus familiaris OX=9615 GN=RAB1A PE=1 SV=3
shibanyu_transcript_9722	0	30	16.03	0	0	0	-8.90422	0.0157128	0.044724	*	*	*	*	*	*	*	*	*	*	*	*
shibanyu_transcript_8144	379.41	365.26	470.91	0	0	0	-14.3619	2.15394e-33	1.87374e-31	AEG78379.1	60S ribosomal protein L3, partial [Epinephelus coioides]	*	*	*	K02925|RP-L3e, RPL3|http://www.genome.jp/dbget-bin/www_bget?ko:K02925	ko03010(Ribosome)	KOG0746	60S ribosomal protein L3 and related proteins	J	sp|P39872|RL3_BOVIN	60S ribosomal protein L3 OS=Bos taurus OX=9913 GN=RPL3 PE=2 SV=2
shibanyu_transcript_7498	55.48	34.04	26.06	3.22	9.29	0.57	-3.01829	0.00570819	0.019171	XP_010740221.3	sorting nexin-10 [Larimichthys crocea]	*	*	GO:0035091(phosphatidylinositol binding)	K17924|SNX10_11|http://www.genome.jp/dbget-bin/www_bget?ko:K17924	*	KOG2527	Sorting nexin SNX11	U	sp|F1Q506|SNXAA_DANRE	Sorting nexin-10A OS=Danio rerio OX=7955 GN=snx10a PE=1 SV=1
shibanyu_transcript_3428	8	10.21	10.19	4.07	3.68	3.89	-1.19975	1.21337e-13	2.41263e-12	XP_026230243.1	LOW QUALITY PROTEIN: uncharacterized protein CXorf38 homolog [Anabas testudineus]	*	*	*	*	*	*	*	*	sp|Q8C5K5|CX038_MOUSE	Uncharacterized protein CXorf38 homolog OS=Mus musculus OX=10090 PE=1 SV=1
shibanyu_transcript_3518	108.55	109.19	114.92	6.69	7.76	25.8	-2.98915	2.77313e-06	1.9396e-05	XP_010773720.1	PREDICTED: probable phosphatase phospho1 isoform X1 [Notothenia coriiceps]	*	*	*	K06124|PHOSPHO1|http://www.genome.jp/dbget-bin/www_bget?ko:K06124	ko00564(Glycerophospholipid metabolism)	KOG3120	Predicted haloacid dehalogenase-like hydrolase	R	sp|Q6DBV4|PHOP1_DANRE	Probable phosphatase phospho1 OS=Danio rerio OX=7955 GN=phospho1 PE=2 SV=1
shibanyu_transcript_1838	11.26	11.03	11.78	3.09	3.34	2.67	-1.81993	1.66624e-18	5.46604e-17	XP_018542380.1	PREDICTED: group XIIB secretory phospholipase A2-like protein isoform X2 [Lates calcarifer]	GO:0050482(arachidonic acid secretion);GO:0016042(lipid catabolic process);GO:0006644(phospholipid metabolic process)	GO:0005576(extracellular region)	GO:0005509(calcium ion binding);GO:0004623(phospholipase A2 activity)	K01047|PLA2G, SPLA2|http://www.genome.jp/dbget-bin/www_bget?ko:K01047	ko04014(Ras signaling pathway);ko00590(Arachidonic acid metabolism);ko00565(Ether lipid metabolism);ko00564(Glycerophospholipid metabolism);ko00591(Linoleic acid metabolism);ko00592(alpha-Linolenic acid metabolism);ko04270(Vascular smooth muscle contraction);ko04975(Fat digestion and absorption);ko04972(Pancreatic secretion)	*	*	*	sp|Q9BX93|PG12B_HUMAN	Group XIIB secretory phospholipase A2-like protein OS=Homo sapiens OX=9606 GN=PLA2G12B PE=1 SV=2
shibanyu_transcript_291	7.52	24	25.45	3.54	6.04	7.98	-1.57728	0.0103143	0.0314137	ANI26487.1	dimethylglycine dehydrogenase [Sciaenops ocellatus]	*	*	GO:0016491(oxidoreductase activity)	K00315|DMGDH|http://www.genome.jp/dbget-bin/www_bget?ko:K00315	ko00260(Glycine, serine and threonine metabolism)	KOG2844	Dimethylglycine dehydrogenase precursor	E	sp|Q9UI17|M2GD_HUMAN	Dimethylglycine dehydrogenase, mitochondrial OS=Homo sapiens OX=9606 GN=DMGDH PE=1 SV=2
shibanyu_transcript_2116	233.17	207.9	262.03	2.74	1.68	3.03	-6.49512	1.69334e-156	3.29964e-153	ACJ26846.1	tributyltin binding protein type 2-like protein [Epinephelus coioides]	*	*	*	*	*	*	*	*	sp|Q90WJ7|SXT1_TAKPA	Saxitoxin and tetrodotoxin-binding protein 1 OS=Takifugu pardalis OX=98921 GN=psbp1 PE=1 SV=2
shibanyu_transcript_233	1.53	1.16	0.81	168.3	213.08	172.08	7.38084	2.66658e-69	8.95879e-67	XP_022058527.1	PRELI domain containing protein 3B-like [Acanthochromis polyacanthus]	*	GO:0005758(mitochondrial intermembrane space)	*	*	*	KOG3336	Predicted member of the intramitochondrial sorting protein family	U	sp|Q4R5S9|PLD3B_MACFA	PRELI domain containing protein 3B OS=Macaca fascicularis OX=9541 GN=PRELID3B PE=2 SV=1
shibanyu_transcript_5251	10.45	9.41	18.47	3.68	6.13	3.08	-1.43539	0.00315154	0.0116353	PWA20527.1	hypothetical protein CCH79_00003568 [Gambusia affinis]	GO:0006869(lipid transport);GO:0042157(lipoprotein metabolic process)	GO:0005576(extracellular region)	GO:0008289(lipid binding)	K08757|APOA1|http://www.genome.jp/dbget-bin/www_bget?ko:K08757	ko04975(Fat digestion and absorption);ko04977(Vitamin digestion and absorption);ko03320(PPAR signaling pathway)	*	*	*	sp|O42175|APOA1_SPAAU	Apolipoprotein A-I OS=Sparus aurata OX=8175 GN=apoa1 PE=2 SV=1
shibanyu_transcript_10046	36.8	14.12	0	0	0	0	-9.0115	0.0167148	0.0472445	*	*	*	*	*	*	*	*	*	*	*	*
shibanyu_transcript_2841	9.96	8.54	8.79	19.43	16.86	17.87	1.06922	5.49104e-09	5.69141e-08	XP_010784968.1	PREDICTED: farnesyl pyrophosphate synthase isoform X1 [Notothenia coriiceps]	GO:0008299(isoprenoid biosynthetic process)	*	GO:0016765(transferase activity, transferring alkyl or aryl (other than methyl) groups)	K00787|FDPS|http://www.genome.jp/dbget-bin/www_bget?ko:K00787	ko00900(Terpenoid backbone biosynthesis)	KOG0711	Polyprenyl synthetase	H	sp|P08836|FPPS_CHICK	Farnesyl pyrophosphate synthase OS=Gallus gallus OX=9031 GN=FDPS PE=1 SV=2
shibanyu_transcript_8722	16.95	19.17	17.39	234.99	247.32	240.9	3.86939	8.79606e-116	7.14166e-113	*	*	*	*	*	*	*	*	*	*	*	*
shibanyu_transcript_2055	0	521.49	238.4	0	0	0	-29.0625	1.01458e-13	2.04236e-12	XP_023269850.1	inter-alpha-trypsin inhibitor heavy chain H3-like isoform X2 [Seriola lalandi dorsalis]	*	*	*	*	*	*	*	*	sp|Q9GLY5|ITIH3_RABIT	Inter-alpha-trypsin inhibitor heavy chain H3 OS=Oryctolagus cuniculus OX=9986 GN=ITIH3 PE=2 SV=1
shibanyu_transcript_10675	0	0	3.8	122.84	43.97	13.81	5.96198	0.00203364	0.00802826	*	*	*	*	*	*	*	*	*	*	*	*
shibanyu_transcript_7544	100.58	157.42	95.66	299.87	212.41	241.23	1.17796	0.000296219	0.00144375	XP_028255540.1	prothrombin [Parambassis ranga]	GO:0006953(acute-phase response);GO:0007596(blood coagulation)	GO:0005576(extracellular region)	GO:0005509(calcium ion binding);GO:0004252(serine-type endopeptidase activity)	K01313|F2|http://www.genome.jp/dbget-bin/www_bget?ko:K01313	ko04810(Regulation of actin cytoskeleton);ko04080(Neuroactive ligand-receptor interaction);ko04610(Complement and coagulation cascades)	*	*	*	sp|Q19AZ8|THRB_PIG	Prothrombin OS=Sus scrofa OX=9823 GN=F2 PE=2 SV=1
shibanyu_transcript_3519	0	443.96	0	0	0	0	-28.0483	7.00256e-13	1.28972e-11	XP_020449352.1	selenoprotein P [Monopterus albus]	*	*	*	*	*	*	*	*	sp|Q98SV1|SELPA_DANRE	Selenoprotein Pa OS=Danio rerio OX=7955 GN=sepp1a PE=1 SV=3
shibanyu_transcript_689	15.05	17.73	19.59	5.78	6.46	8.68	-1.2373	5.40008e-09	5.63309e-08	XP_010746328.2	BSD domain-containing protein 1 [Larimichthys crocea]	*	*	*	*	*	KOG2690	Uncharacterized conserved protein, contains BSD domain	S	sp|A2BIJ3|BSDC1_DANRE	BSD domain-containing protein 1 OS=Danio rerio OX=7955 GN=bsdc1 PE=1 SV=1
shibanyu_transcript_3719	0	0	0	664.97	0	551.46	28.7131	1.98852e-13	3.85172e-12	XP_018518673.1	PREDICTED: fibrinogen alpha chain-like [Lates calcarifer]	GO:0030168(platelet activation);GO:0051258(protein polymerization)	GO:0005577(fibrinogen complex)	GO:0005102(signaling receptor binding)	K03903|FGA|http://www.genome.jp/dbget-bin/www_bget?ko:K03903	ko04610(Complement and coagulation cascades);ko04611(Platelet activation)	KOG2579	Ficolin and related extracellular proteins	R	sp|P14448|FIBA_CHICK	Fibrinogen alpha chain OS=Gallus gallus OX=9031 GN=FGA PE=1 SV=4
shibanyu_transcript_6646	31.68	16.1	44.05	80.69	58.47	71.55	1.30335	0.00262759	0.0100198	XP_026167306.1	very long-chain acyl-CoA synthetase-like [Mastacembelus armatus]	*	*	*	K08746|SLC27A2, FACVL1, FATP2|http://www.genome.jp/dbget-bin/www_bget?ko:K08746	ko04146(Peroxisome);ko03320(PPAR signaling pathway)	KOG1179	Very long-chain acyl-CoA synthetase/fatty acid transporter	I	sp|O14975|S27A2_HUMAN	Very long-chain acyl-CoA synthetase OS=Homo sapiens OX=9606 GN=SLC27A2 PE=1 SV=2
shibanyu_transcript_3447	7.7	10.27	10.55	3.26	4.63	4.91	-1.05159	0.000114329	0.000608693	*	*	*	*	*	*	*	*	*	*	*	*
shibanyu_transcript_7337	10.31	10.44	13.23	0.95	0.86	1.79	-3.14912	5.37037e-20	2.03593e-18	XP_022604050.1	uncharacterized protein LOC111223990 [Seriola dumerili]	*	*	*	*	*	*	*	*	*	*
shibanyu_transcript_1867	42.89	44.06	48.23	288.64	617.38	679.93	3.65074	1.0046e-16	2.76493e-15	XP_018559537.1	PREDICTED: tyrosine aminotransferase [Lates calcarifer]	GO:0009058(biosynthetic process);GO:0006559(L-phenylalanine catabolic process)	*	GO:0004838(L-tyrosine:2-oxoglutarate aminotransferase activity);GO:0030170(pyridoxal phosphate binding)	K00815|TAT|http://www.genome.jp/dbget-bin/www_bget?ko:K00815	ko00270(Cysteine and methionine metabolism);ko00360(Phenylalanine metabolism);ko00400(Phenylalanine, tyrosine and tryptophan biosynthesis);ko00350(Tyrosine metabolism);ko00950(Isoquinoline alkaloid biosynthesis);ko00401(Novobiocin biosynthesis);ko00960(Tropane, piperidine and pyridine alkaloid biosynthesis);ko00130(Ubiquinone and other terpenoid-quinone biosynthesis);ko01230(Biosynthesis of amino…	KOG0259	Tyrosine aminotransferase	E	sp|P17735|ATTY_HUMAN	Tyrosine aminotransferase OS=Homo sapiens OX=9606 GN=TAT PE=1 SV=1
shibanyu_transcript_2443	2.69	4.18	2.4	28.54	106.92	77.87	4.64391	5.6946e-12	9.40381e-11	CBN81999.1	Cysteine/serine-rich nuclear protein 1 [Dicentrarchus labrax]	GO:0021536(diencephalon development);GO:0030901(midbrain development)	*	*	K17494|CSRNP|http://www.genome.jp/dbget-bin/www_bget?ko:K17494	*	KOG3813	Uncharacterized conserved protein (tumor-suppressor AXUD1 in humans)	R	sp|Q96S65|CSRN1_HUMAN	Cysteine/serine-rich nuclear protein 1 OS=Homo sapiens OX=9606 GN=CSRNP1 PE=1 SV=2
shibanyu_transcript_537	27.54	17.67	19.4	137.24	120.55	196.51	2.86538	1.08568e-15	2.72623e-14	ACH53599.1	lipoprotein lipase [Epinephelus coioides]	GO:0060216(definitive hemopoiesis);GO:0061959(response to (R)-carnitine);GO:0019433(triglyceride catabolic process)	GO:0042627(chylomicron);GO:0005886(plasma membrane);GO:0034361(very-low-density lipoprotein particle)	GO:0008201(heparin binding);GO:0004465(lipoprotein lipase activity);GO:0046872(metal ion binding)	K01059|LPL|http://www.genome.jp/dbget-bin/www_bget?ko:K01059	ko00561(Glycerolipid metabolism);ko03320(PPAR signaling pathway)	*	*	*	sp|P11602|LIPL_CHICK	Lipoprotein lipase OS=Gallus gallus OX=9031 GN=LPL PE=1 SV=1
shibanyu_transcript_2809	20.34	17.6	42.44	52.66	49.09	46.79	1.00979	0.00938065	0.0290422	XP_026155251.1	T-complex protein 1 subunit gamma [Mastacembelus armatus]	GO:0048048(embryonic eye morphogenesis);GO:0046671(negative regulation of retinal cell programmed cell death);GO:0006457(protein folding)	GO:0005737(cytoplasm)	GO:0005524(ATP binding);GO:0051082(unfolded protein binding)	K09495|CCT3, TRIC5|http://www.genome.jp/dbget-bin/www_bget?ko:K09495	*	KOG0364	Chaperonin complex component, TCP-1 gamma subunit (CCT3)	O	sp|P50143|TCPG_XENLA	T-complex protein 1 subunit gamma OS=Xenopus laevis OX=8355 GN=cct3 PE=2 SV=2
shibanyu_transcript_7926	2.62	3.95	6.04	995.99	3.06	2403.92	8.17545	4.68035e-07	3.67747e-06	XP_028280357.1	apolipoprotein C-II-like [Parambassis ranga]	GO:0006629(lipid metabolic process);GO:0006869(lipid transport)	GO:0042627(chylomicron)	GO:0008047(enzyme activator activity)	*	*	*	*	*	sp|P0DMN9|APOC2_OTOGA	Apolipoprotein C-II OS=Otolemur garnettii OX=30611 GN=APOC2 PE=3 SV=1
shibanyu_transcript_1531	6.88	8.39	9.5	17.57	13.15	19.66	1.10553	4.0409e-10	5.06699e-09	XP_027135176.1	calponin homology domain-containing protein DDB_G0272472 [Larimichthys crocea]	*	*	*	*	*	*	*	*	*	*
shibanyu_transcript_10714	64.38	67.6	75.62	279.08	165.93	170.66	1.71212	1.67337e-09	1.89138e-08	*	*	*	*	*	*	*	*	*	*	*	*
shibanyu_transcript_238	13.3	12.26	13.83	36.09	34.47	34.81	1.50242	1.12738e-32	9.3881e-31	XP_020358286.1	serine/threonine-protein phosphatase 2A 65 kDa regulatory subunit A beta isoform-like [Oncorhynchus kisutch]	*	*	*	K03456|PPP2R1|http://www.genome.jp/dbget-bin/www_bget?ko:K03456	ko04111(Cell cycle - yeast);ko04113(Meiosis - yeast);ko04114(Oocyte meiosis);ko04530(Tight junction);ko04152(AMPK signaling pathway);ko04390(Hippo signaling pathway);ko04391(Hippo signaling pathway -fly);ko04151(PI3K-Akt signaling pathway);ko04071(Sphingolipid signaling pathway);ko04350(TGF-beta signaling pathway);ko03015(mRNA surveillance pathway);ko04261(Adrenergic signaling in cardiomyocytes);…	KOG0211	Protein phosphatase 2A regulatory subunit A and related proteins	T	sp|Q32PI5|2AAA_BOVIN	Serine/threonine-protein phosphatase 2A 65 kDa regulatory subunit A alpha isoform OS=Bos taurus OX=9913 GN=PPP2R1A PE=1 SV=1
shibanyu_transcript_4852	0	0	0	20.44	0	11.76	10.1471	0.00790491	0.0251445	XP_018545237.1	PREDICTED: complement factor I-like [Lates calcarifer]	*	GO:0016020(membrane)	GO:0005044(scavenger receptor activity);GO:0004252(serine-type endopeptidase activity)	K01333|CFI|http://www.genome.jp/dbget-bin/www_bget?ko:K01333	ko04610(Complement and coagulation cascades)	KOG3627	Trypsin	E	sp|Q9WUW3|CFAI_RAT	Complement factor I OS=Rattus norvegicus OX=10116 GN=Cfi PE=2 SV=1
shibanyu_transcript_5899	16.91	46.86	20.73	3.1	2.3	3.65	-3.14517	8.27556e-09	8.39883e-08	XP_023272806.1	methionine-R-sulfoxide reductase B2, mitochondrial [Seriola lalandi dorsalis]	GO:0030091(protein repair);GO:0006979(response to oxidative stress)	*	GO:0046872(metal ion binding);GO:0033743(peptide-methionine (R)-S-oxide reductase activity)	K07305|msrB|http://www.genome.jp/dbget-bin/www_bget?ko:K07305	*	KOG0856	Predicted pilin-like transcription factor	O	sp|Q6NW52|MSRB2_DANRE	Methionine-R-sulfoxide reductase B2, mitochondrial OS=Danio rerio OX=7955 GN=msrb2 PE=2 SV=1
shibanyu_transcript_1522	6.07	6.29	4.53	32.49	35.86	20.97	2.48728	5.26709e-10	6.42269e-09	XP_003962302.1	PREDICTED: mitochondrial 2-oxodicarboxylate carrier [Takifugu rubripes]	*	GO:0016021(integral component of membrane)	*	K15110|SLC25A21, ODC|http://www.genome.jp/dbget-bin/www_bget?ko:K15110	*	KOG0754	Mitochondrial oxodicarboxylate carrier protein	C	sp|A0JN87|ODC_BOVIN	Mitochondrial 2-oxodicarboxylate carrier OS=Bos taurus OX=9913 GN=SLC25A21 PE=2 SV=1
shibanyu_transcript_4204	15.69	12.85	30.02	7.59	5.68	7.69	-1.37225	0.000277904	0.00136817	XP_023265211.1	LOW QUALITY PROTEIN: complement C1q subcomponent subunit C-like [Seriola lalandi dorsalis]	GO:0006958(complement activation, classical pathway)	*	*	K03988|C1QG|http://www.genome.jp/dbget-bin/www_bget?ko:K03988	ko04610(Complement and coagulation cascades)	*	*	*	sp|P31722|C1QC_RAT	Complement C1q subcomponent subunit C OS=Rattus norvegicus OX=10116 GN=C1qc PE=1 SV=2
shibanyu_transcript_958	0	0	0	0	67.84	0	25.3881	8.11995e-11	1.14823e-09	XP_023284453.1	ceruloplasmin [Seriola lalandi dorsalis]	GO:0006879(cellular iron ion homeostasis);GO:0006826(iron ion transport)	GO:0005623(cell);GO:0005615(extracellular space)	GO:0005507(copper ion binding);GO:0004322(ferroxidase activity)	K13624|CP|http://www.genome.jp/dbget-bin/www_bget?ko:K13624	ko04216(Ferroptosis);ko00860(Porphyrin and chlorophyll metabolism)	KOG1263	Multicopper oxidases	Q	sp|P00450|CERU_HUMAN	Ceruloplasmin OS=Homo sapiens OX=9606 GN=CP PE=1 SV=1
shibanyu_transcript_450	44.12	53.12	40.31	10.66	8.71	12.47	-2.04861	3.81946e-18	1.19273e-16	XP_010731091.3	RNA-binding protein 5 isoform X1 [Larimichthys crocea]	GO:0000381(regulation of alternative mRNA splicing, via spliceosome);GO:0042981(regulation of apoptotic process);GO:0008380(RNA splicing)	GO:0005681(spliceosomal complex)	GO:0003723(RNA binding)	K13094|RBM5_10|http://www.genome.jp/dbget-bin/www_bget?ko:K13094	*	KOG0154	RNA-binding protein RBM5 and related proteins, contain G-patch and RRM domains	R	sp|P52756|RBM5_HUMAN	RNA-binding protein 5 OS=Homo sapiens OX=9606 GN=RBM5 PE=1 SV=2
shibanyu_transcript_5451	7.69	7.2	10.32	79.76	89.24	85.02	3.44677	3.29983e-68	1.03711e-65	XP_023277224.1	choline-phosphate cytidylyltransferase B-like [Seriola lalandi dorsalis]	GO:0009058(biosynthetic process)	*	GO:0003824(catalytic activity)	K00968|PCYT1|http://www.genome.jp/dbget-bin/www_bget?ko:K00968	ko00564(Glycerophospholipid metabolism);ko00440(Phosphonate and phosphinate metabolism)	KOG2804	Phosphorylcholine transferase/cholinephosphate cytidylyltransferase	I	sp|Q9Y5K3|PCY1B_HUMAN	Choline-phosphate cytidylyltransferase B OS=Homo sapiens OX=9606 GN=PCYT1B PE=1 SV=1
shibanyu_transcript_3979	3.49	6.68	13.3	18.91	20.03	18.06	1.42708	0.00625273	0.020665	XP_022601245.1	dolichyl-diphosphooligosaccharide--protein glycosyltransferase subunit 2 [Seriola dumerili]	GO:0006487(protein N-linked glycosylation)	GO:0016021(integral component of membrane);GO:0008250(oligosaccharyltransferase complex)	*	K12667|SWP1, RPN2|http://www.genome.jp/dbget-bin/www_bget?ko:K12667	ko04141(Protein processing in endoplasmic reticulum);ko00510(N-Glycan biosynthesis);ko00513(Various types of N-glycan biosynthesis)	KOG2447	Oligosaccharyltransferase, delta subunit (ribophorin II)	O	sp|F1PCT7|RPN2_CANLF	Dolichyl-diphosphooligosaccharide--protein glycosyltransferase subunit 2 OS=Canis lupus familiaris OX=9615 GN=RPN2 PE=1 SV=3
shibanyu_transcript_4086	4.95	4.36	13.69	1.12	0.23	0.33	-3.73046	5.78814e-06	3.84416e-05	AEB31264.1	14 kDa apolipoprotein, partial [Epinephelus bruneus]	GO:0043009(chordate embryonic development);GO:0055113(epiboly involved in gastrulation with mouth forming second);GO:0000280(nuclear division)	*	*	*	*	*	*	*	*	*
shibanyu_transcript_8877	0.82	21.06	0.64	0	0	0	-8.39584	0.000988545	0.0042373	*	*	*	*	*	*	*	*	*	*	*	*
shibanyu_transcript_6853	3.85	3.66	3.29	13.53	12.15	12.81	1.94335	6.88702e-21	2.78424e-19	XP_003454942.1	ADP-ribosylation factor-like protein 5A [Oreochromis niloticus]	*	*	GO:0005525(GTP binding)	K07949|ARL5A|http://www.genome.jp/dbget-bin/www_bget?ko:K07949	*	KOG0070	GTP-binding ADP-ribosylation factor Arf1	U	sp|Q2KJ96|ARL5A_BOVIN	ADP-ribosylation factor-like protein 5A OS=Bos taurus OX=9913 GN=ARL5A PE=2 SV=1
shibanyu_transcript_3693	3.77	3.38	4.25	85.08	68.52	8.21	3.9473	1.46286e-05	9.18341e-05	XP_020506499.1	nucleolin [Labrus bergylta]	*	*	*	K11294|NCL, NSR1|http://www.genome.jp/dbget-bin/www_bget?ko:K11294	*	KOG0123	Polyadenylate-binding protein (RRM superfamily)	AJ	sp|P20397|NUCL_XENLA	Nucleolin OS=Xenopus laevis OX=8355 GN=ncl PE=2 SV=3
shibanyu_transcript_6150	1.43	1.01	2.32	0.07	0.38	0	-3.20652	0.00764551	0.0244471	XP_010775857.1	PREDICTED: epidermal growth factor receptor kinase substrate 8-like protein 3 [Notothenia coriiceps]	*	*	*	K17277|EPS8|http://www.genome.jp/dbget-bin/www_bget?ko:K17277	*	KOG3557	Epidermal growth factor receptor kinase substrate	T	sp|Q8TE67|ES8L3_HUMAN	Epidermal growth factor receptor kinase substrate 8-like protein 3 OS=Homo sapiens OX=9606 GN=EPS8L3 PE=1 SV=2
shibanyu_transcript_6499	0	0	0	11.58	0	0	21.5158	3.69055e-08	3.42774e-07	XP_019115274.2	UTP--glucose-1-phosphate uridylyltransferase isoform X1 [Larimichthys crocea]	GO:0006011(UDP-glucose metabolic process)	*	GO:0003983(UTP:glucose-1-phosphate uridylyltransferase activity)	K00963|UGP2, galU, galF|http://www.genome.jp/dbget-bin/www_bget?ko:K00963	ko00520(Amino sugar and nucleotide sugar metabolism);ko00052(Galactose metabolism);ko00040(Pentose and glucuronate interconversions);ko00500(Starch and sucrose metabolism)	KOG2638	UDP-glucose pyrophosphorylase	G	sp|O35156|UGPA_CRIGR	UTP--glucose-1-phosphate uridylyltransferase OS=Cricetulus griseus OX=10029 GN=UGP2 PE=2 SV=3
shibanyu_transcript_625	2.49	3.2	3.72	26.38	24.11	19.12	2.98622	9.716e-34	8.76509e-32	XP_022613626.1	alanine aminotransferase 2-like isoform X1 [Seriola dumerili]	GO:0009058(biosynthetic process)	*	GO:0003824(catalytic activity);GO:0030170(pyridoxal phosphate binding)	K00814|GPT, ALT|http://www.genome.jp/dbget-bin/www_bget?ko:K00814	ko00250(Alanine, aspartate and glutamate metabolism);ko00220(Arginine biosynthesis);ko00710(Carbon fixation in photosynthetic organisms);ko01210(2-Oxocarboxylic acid metabolism);ko01230(Biosynthesis of amino acids);ko01200(Carbon metabolism)	KOG0258	Alanine aminotransferase	E	sp|Q6NYL5|ALAT2_DANRE	Alanine aminotransferase 2-like OS=Danio rerio OX=7955 GN=gpt2l PE=2 SV=2
shibanyu_transcript_10468	0	0	0	0	705.53	0	25.7123	4.66152e-11	6.90232e-10	XP_023121287.1	plasminogen [Amphiprion ocellaris]	GO:0007596(blood coagulation);GO:0042730(fibrinolysis);GO:0048771(tissue remodeling)	GO:0005576(extracellular region)	GO:0004252(serine-type endopeptidase activity)	K01315|PLG|http://www.genome.jp/dbget-bin/www_bget?ko:K01315	ko04080(Neuroactive ligand-receptor interaction);ko04610(Complement and coagulation cascades)	*	*	*	sp|P80009|PLMN_CANLF	Plasminogen (Fragment) OS=Canis lupus familiaris OX=9615 GN=PLG PE=1 SV=1
shibanyu_transcript_8912	219.11	294.88	269.92	45.55	23.48	34.49	-2.82791	3.80677e-22	1.7171e-20	AWP19515.1	putative nuclear protein 1-like [Scophthalmus maximus]	GO:0071391(cellular response to estrogen stimulus);GO:0071470(cellular response to osmotic stress);GO:0071467(cellular response to pH);GO:0009267(cellular response to starvation);GO:0071502(cellular response to temperature stimulus)	*	*	K15626|NUPR1, COM1|http://www.genome.jp/dbget-bin/www_bget?ko:K15626	*	KOG4319	DNA-binding nuclear protein p8	K	sp|O54842|NUPR1_RAT	Nuclear protein 1 OS=Rattus norvegicus OX=10116 GN=Nupr1 PE=2 SV=1
shibanyu_transcript_7562	1.89	2.05	4.25	7.12	5.13	6.3	1.30637	0.000680818	0.00303441	XP_010731348.1	elongation factor 2 [Larimichthys crocea]	*	*	GO:0005525(GTP binding);GO:0003924(GTPase activity);GO:0003746(translation elongation factor activity)	K03234|EEF2|http://www.genome.jp/dbget-bin/www_bget?ko:K03234	ko04152(AMPK signaling pathway);ko04921(Oxytocin signaling pathway)	KOG0469	Elongation factor 2	J	sp|Q90705|EF2_CHICK	Elongation factor 2 OS=Gallus gallus OX=9031 GN=EEF2 PE=1 SV=3
shibanyu_transcript_9509	0	1.8	6.32	48.55	63.18	14.16	4.23327	0.00506069	0.0174112	ADC93804.1	hepcidin 1 [Epinephelus coioides]	*	*	*	*	*	*	*	*	sp|P82951|HEPC_MORCS	Hepcidin OS=Morone chrysops x Morone saxatilis OX=45352 GN=hamp PE=1 SV=1
shibanyu_transcript_3	22.33	23.93	20.13	105.59	88.09	79.17	2.11047	3.40966e-20	1.31306e-18	XP_010739452.2	E3 ubiquitin-protein ligase MIB2 isoform X1 [Larimichthys crocea]	GO:0030318(melanocyte differentiation);GO:0031398(positive regulation of protein ubiquitination);GO:0051865(protein autoubiquitination);GO:0002090(regulation of receptor internalization)	GO:0031410(cytoplasmic vesicle);GO:0048471(perinuclear region of cytoplasm)	GO:0042803(protein homodimerization activity);GO:0004842(ubiquitin-protein transferase activity);GO:0008270(zinc ion binding)	K10645|MIB|http://www.genome.jp/dbget-bin/www_bget?ko:K10645	*	KOG4582	Uncharacterized conserved protein, contains ZZ-type Zn-finger	R	sp|Q5ZIJ9|MIB2_CHICK	E3 ubiquitin-protein ligase MIB2 OS=Gallus gallus OX=9031 GN=MIB2 PE=2 SV=1
shibanyu_transcript_6229	1.49	2.42	1.75	0.6	0.51	0.39	-1.92675	8.33585e-05	0.000453975	*	*	*	*	*	*	*	*	*	*	*	*
shibanyu_transcript_9136	115.43	164.96	172.15	441.82	298.68	258.07	1.26339	2.8756e-05	0.000169594	AEM37647.1	endozepine, partial [Epinephelus bruneus]	*	*	GO:0000062(fatty-acyl-CoA binding)	K08762|DBI, ACBP|http://www.genome.jp/dbget-bin/www_bget?ko:K08762	ko03320(PPAR signaling pathway)	KOG0817	Acyl-CoA-binding protein	I	sp|P07108|ACBP_HUMAN	Acyl-CoA-binding protein OS=Homo sapiens OX=9606 GN=DBI PE=1 SV=2
shibanyu_transcript_2113	3.27	4.7	11.07	1.97	1.46	1.85	-1.72686	0.000923739	0.00398406	XP_008286842.1	PREDICTED: protein-tyrosine sulfotransferase 1 [Stegastes partitus]	GO:0006478(peptidyl-tyrosine sulfation)	*	GO:0008476(protein-tyrosine sulfotransferase activity)	K01021|TPST|http://www.genome.jp/dbget-bin/www_bget?ko:K01021	*	KOG3988	Protein-tyrosine sulfotransferase TPST1/TPST2	O	sp|Q9PTE6|TPST1_DANRE	Protein-tyrosine sulfotransferase 1 OS=Danio rerio OX=7955 GN=tpst1 PE=2 SV=2
shibanyu_transcript_10117	62.32	71.63	87.42	0	0	0.3	-10.0003	5.85616e-17	1.63956e-15	XP_022595227.1	uncharacterized protein LOC111217569 [Seriola dumerili]	GO:0015721(bile acid and bile salt transport)	GO:0016021(integral component of membrane);GO:0005886(plasma membrane)	GO:0046982(protein heterodimerization activity);GO:0022857(transmembrane transporter activity)	K14361|OSTBETA, OSTB, SLC51A2|http://www.genome.jp/dbget-bin/www_bget?ko:K14361	ko04976(Bile secretion)	*	*	*	*	*
shibanyu_transcript_9020	1.95	2.78	1.98	27.14	37.84	13.22	3.72112	8.43972e-10	9.96705e-09	*	*	*	*	*	*	*	*	*	*	*	*
shibanyu_transcript_8737	0	0	94.53	0	0	0	-24.1829	6.04107e-10	7.3025e-09	XP_008298987.1	PREDICTED: cytosolic non-specific dipeptidase-like [Stegastes partitus]	*	*	GO:0016805(dipeptidase activity);GO:0046872(metal ion binding);GO:0008237(metallopeptidase activity)	*	*	KOG2276	Metalloexopeptidases	E	sp|Q96KP4|CNDP2_HUMAN	Cytosolic non-specific dipeptidase OS=Homo sapiens OX=9606 GN=CNDP2 PE=1 SV=2
shibanyu_transcript_5585	29.67	16.13	10.09	371.43	875.16	416.04	4.97686	3.48635e-12	5.93838e-11	AEM37687.1	cysteine dioxygenase, partial [Epinephelus bruneus]	GO:0042412(taurine biosynthetic process)	*	GO:0017172(cysteine dioxygenase activity);GO:0005506(iron ion binding)	K00456|CDO1|http://www.genome.jp/dbget-bin/www_bget?ko:K00456	ko00270(Cysteine and methionine metabolism);ko00430(Taurine and hypotaurine metabolism)	KOG4064	Cysteine dioxygenase CDO1	E	sp|Q6NWZ9|CDO1_DANRE	Cysteine dioxygenase type 1 OS=Danio rerio OX=7955 GN=cdo1 PE=2 SV=1
shibanyu_transcript_953	26.06	32.91	51.35	8.96	2.3	3.57	-2.81832	4.66696e-06	3.15546e-05	XP_022615580.1	tryptophan 2,3-dioxygenase [Seriola dumerili]	GO:0019441(tryptophan catabolic process to kynurenine)	*	GO:0020037(heme binding);GO:0046872(metal ion binding);GO:0004833(tryptophan 2,3-dioxygenase activity)	K00453|E1.13.11.11, TDO2|http://www.genome.jp/dbget-bin/www_bget?ko:K00453	ko00380(Tryptophan metabolism)	KOG3906	Tryptophan 2,3-dioxygenase	E	sp|A7MBU6|T23OA_DANRE	Tryptophan 2,3-dioxygenase A OS=Danio rerio OX=7955 GN=tdo2a PE=2 SV=2
shibanyu_transcript_1354	23.57	21.43	22.66	11.98	7.12	9.75	-1.16788	6.18513e-07	4.78647e-06	XP_022615301.1	scaffold attachment factor B2-like [Seriola dumerili]	*	*	*	*	*	KOG4661	Hsp27-ERE-TATA-binding protein/Scaffold attachment factor (SAF-B)	K	sp|Q14151|SAFB2_HUMAN	Scaffold attachment factor B2 OS=Homo sapiens OX=9606 GN=SAFB2 PE=1 SV=1
shibanyu_transcript_337	9.29	11.16	11.19	16.99	24.39	24.35	1.15047	1.03877e-05	6.69361e-05	XP_020471875.1	coatomer subunit beta' [Monopterus albus]	GO:0006886(intracellular protein transport);GO:0030903(notochord development);GO:0061053(somite development);GO:0016192(vesicle-mediated transport)	GO:0030663(COPI-coated vesicle membrane);GO:0000139(Golgi membrane);GO:0030117(membrane coat)	GO:0005198(structural molecule activity)	K17302|COPB2, SEC27|http://www.genome.jp/dbget-bin/www_bget?ko:K17302	*	KOG0276	Vesicle coat complex COPI, beta' subunit	U	sp|P35605|COPB2_BOVIN	Coatomer subunit beta' OS=Bos taurus OX=9913 GN=COPB2 PE=1 SV=3
shibanyu_transcript_1485	111.73	130.5	131.62	57.95	52.87	59.83	-1.04694	7.45791e-42	9.95376e-40	XP_026174460.1	scavenger receptor cysteine-rich type 1 protein M130-like [Mastacembelus armatus]	*	*	*	K13912|DMBT1|http://www.genome.jp/dbget-bin/www_bget?ko:K13912	ko04970(Salivary secretion)	*	*	*	sp|Q95218|DMBT1_RABIT	Deleted in malignant brain tumors 1 protein OS=Oryctolagus cuniculus OX=9986 GN=Dmbt1 PE=1 SV=2
shibanyu_transcript_3858	0	0	0.14	0	0	159.42	10.4267	0.00644274	0.0212138	XP_018527056.1	PREDICTED: ceruloplasmin-like isoform X1 [Lates calcarifer]	GO:0006879(cellular iron ion homeostasis);GO:0006826(iron ion transport)	GO:0005623(cell);GO:0005615(extracellular space)	GO:0005507(copper ion binding);GO:0004322(ferroxidase activity)	K13624|CP|http://www.genome.jp/dbget-bin/www_bget?ko:K13624	ko04216(Ferroptosis);ko00860(Porphyrin and chlorophyll metabolism)	KOG1263	Multicopper oxidases	Q	sp|Q9BQS7|HEPH_HUMAN	Hephaestin OS=Homo sapiens OX=9606 GN=HEPH PE=1 SV=3
shibanyu_transcript_4459	5.73	5.85	5.7	21.26	8.1	13.82	1.38084	0.000863736	0.00375184	XP_018553009.1	PREDICTED: 7-dehydrocholesterol reductase [Lates calcarifer]	GO:0016126(sterol biosynthetic process)	GO:0016021(integral component of membrane)	GO:0016628(oxidoreductase activity, acting on the CH-CH group of donors, NAD or NADP as acceptor)	K00213|DHCR7|http://www.genome.jp/dbget-bin/www_bget?ko:K00213	ko00100(Steroid biosynthesis)	KOG1435	Sterol reductase/lamin B receptor	IT	sp|Q7SXF1|DHCR7_DANRE	7-dehydrocholesterol reductase OS=Danio rerio OX=7955 GN=dhcr7 PE=2 SV=1
shibanyu_transcript_2894	0	93.94	0	0	0	0	-26.038	2.65267e-11	4.02569e-10	XP_023269850.1	inter-alpha-trypsin inhibitor heavy chain H3-like isoform X2 [Seriola lalandi dorsalis]	*	*	*	*	*	*	*	*	sp|Q9GLY5|ITIH3_RABIT	Inter-alpha-trypsin inhibitor heavy chain H3 OS=Oryctolagus cuniculus OX=9986 GN=ITIH3 PE=2 SV=1
shibanyu_transcript_2864	15.8	24.45	14.52	4.2	4.6	7.02	-1.7264	1.0175e-05	6.56523e-05	*	*	*	*	*	*	*	*	*	*	*	*
shibanyu_transcript_8177	4.03	9.25	6.72	11.34	20.57	13.84	1.33519	0.00679184	0.0221982	AEB31358.1	mitochondrial ATP synthase F0 complex subunit c isoform 3, partial [Epinephelus bruneus]	GO:0015986(ATP synthesis coupled proton transport)	GO:0016021(integral component of membrane);GO:0045263(proton-transporting ATP synthase complex, coupling factor F(o))	GO:0008289(lipid binding);GO:0015078(proton transmembrane transporter activity)	K02128|ATPeF0C, ATP5G, ATP9|http://www.genome.jp/dbget-bin/www_bget?ko:K02128	ko00190(Oxidative phosphorylation)	KOG3025	Mitochondrial F1F0-ATP synthase, subunit c/ATP9/proteolipid	C	sp|P56384|AT5G3_MOUSE	ATP synthase F(0) complex subunit C3, mitochondrial OS=Mus musculus OX=10090 GN=Atp5mc3 PE=2 SV=1
shibanyu_transcript_159	0.08	0.12	0.19	0	0	0	-5.24339	0.000626808	0.00282208	XP_008283050.1	PREDICTED: fibronectin-like isoform X1 [Stegastes partitus]	GO:0003181(atrioventricular valve morphogenesis);GO:0003128(heart field specification);GO:0001756(somitogenesis)	GO:0005576(extracellular region)	*	K05717|FN1|http://www.genome.jp/dbget-bin/www_bget?ko:K05717	ko04810(Regulation of actin cytoskeleton);ko04510(Focal adhesion);ko04151(PI3K-Akt signaling pathway);ko04512(ECM-receptor interaction)	*	*	*	sp|P07589|FINC_BOVIN	Fibronectin OS=Bos taurus OX=9913 GN=FN1 PE=1 SV=4
shibanyu_transcript_10192	7845.06	0	0	0	0	0	-29.7839	2.46563e-14	5.24511e-13	ADZ76526.1	14 kDa apolipoprotein [Epinephelus coioides]	GO:0043009(chordate embryonic development);GO:0055113(epiboly involved in gastrulation with mouth forming second);GO:0000280(nuclear division)	*	*	*	*	*	*	*	*	*
shibanyu_transcript_613	23.51	30.77	37.79	3.93	4.35	9.33	-2.30331	1.61084e-07	1.36118e-06	XP_022071093.1	claudin-14-like isoform X1 [Acanthochromis polyacanthus]	*	GO:0005923(bicellular tight junction);GO:0016021(integral component of membrane);GO:0005886(plasma membrane)	GO:0005198(structural molecule activity)	K06087|CLDN|http://www.genome.jp/dbget-bin/www_bget?ko:K06087	ko04530(Tight junction);ko04514(Cell adhesion molecules (CAMs));ko04670(Leukocyte transendothelial migration)	*	*	*	sp|Q9Z0S3|CLD14_MOUSE	Claudin-14 OS=Mus musculus OX=10090 GN=Cldn14 PE=1 SV=2
shibanyu_transcript_3541	0.07	0.1	0.23	2.19	0.71	0.76	3.45781	0.000148806	0.000772145	XP_026221387.1	dnaJ homolog subfamily A member 4-like [Anabas testudineus]	GO:0006457(protein folding);GO:0009408(response to heat)	GO:0005829(cytosol)	GO:0005524(ATP binding);GO:0031072(heat shock protein binding);GO:0046872(metal ion binding);GO:0051082(unfolded protein binding)	K09505|DNAJA4|http://www.genome.jp/dbget-bin/www_bget?ko:K09505	*	KOG0712	Molecular chaperone (DnaJ superfamily)	O	sp|Q9JMC3|DNJA4_MOUSE	DnaJ homolog subfamily A member 4 OS=Mus musculus OX=10090 GN=Dnaja4 PE=1 SV=1
shibanyu_transcript_9292	20.07	20.93	18.34	5.21	3.14	3.87	-2.19283	4.68432e-14	9.77288e-13	XP_020507963.1	CDGSH iron-sulfur domain-containing protein 3, mitochondrial-like [Labrus bergylta]	*	GO:0043231(intracellular membrane-bounded organelle)	GO:0051537(2 iron, 2 sulfur cluster binding)	*	*	KOG4605	Uncharacterized conserved protein containing CDGSH-type Zn-finger	S	sp|P0C7P0|CISD3_HUMAN	CDGSH iron-sulfur domain-containing protein 3, mitochondrial OS=Homo sapiens OX=9606 GN=CISD3 PE=1 SV=1
shibanyu_transcript_11193	170.45	167.93	116.21	469.89	274.93	201.5	1.24368	0.0103054	0.0314061	XP_020793031.1	40S ribosomal protein SA isoform X2 [Boleophthalmus pectinirostris]	GO:0000028(ribosomal small subunit assembly);GO:0006412(translation)	GO:0022627(cytosolic small ribosomal subunit);GO:0005634(nucleus);GO:0005886(plasma membrane)	GO:0043236(laminin binding);GO:0005055(laminin receptor activity);GO:0003735(structural constituent of ribosome)	K02998|RP-SAe, RPSA|http://www.genome.jp/dbget-bin/www_bget?ko:K02998	ko03010(Ribosome)	KOG0830	40S ribosomal protein SA (P40)/Laminin receptor 1	J	sp|Q4QY71|RSSA_SPAAU	40S ribosomal protein SA OS=Sparus aurata OX=8175 GN=rpsa PE=2 SV=2
shibanyu_transcript_4745	2.84	1.64	2.97	0	0	0	-8.0882	5.99252e-10	7.25281e-09	ACJ26846.1	tributyltin binding protein type 2-like protein [Epinephelus coioides]	*	*	*	*	*	*	*	*	sp|Q90WJ7|SXT1_TAKPA	Saxitoxin and tetrodotoxin-binding protein 1 OS=Takifugu pardalis OX=98921 GN=psbp1 PE=1 SV=2
shibanyu_transcript_4950	4.04	7.41	4.85	20.52	17.29	21.4	1.94468	2.32103e-10	3.03541e-09	XP_022605140.1	cyclin-dependent kinase inhibitor 1-like isoform X1 [Seriola dumerili]	GO:0007050(cell cycle arrest)	GO:0005634(nucleus)	GO:0004861(cyclin-dependent protein serine/threonine kinase inhibitor activity)	*	*	KOG4743	Cyclin-dependent kinase inhibitor	T	sp|P46527|CDN1B_HUMAN	Cyclin-dependent kinase inhibitor 1B OS=Homo sapiens OX=9606 GN=CDKN1B PE=1 SV=1
shibanyu_transcript_3433	13.72	7.41	15.69	0.85	2.42	2.22	-2.62964	1.18907e-05	7.57197e-05	XP_018552467.1	PREDICTED: uncharacterized protein LOC108897370 isoform X1 [Lates calcarifer]	*	*	*	*	*	*	*	*	*	*
shibanyu_transcript_9711	28.14	13.37	5.66	30.63	60.53	99.27	2.06895	0.0148471	0.0426838	*	*	*	*	*	*	*	*	*	*	*	*
shibanyu_transcript_2513	35.57	35.11	40.71	5.37	6.25	13.33	-2.08677	1.66303e-06	1.19844e-05	XP_018558733.1	PREDICTED: cytochrome P450 4V2 [Lates calcarifer]	*	GO:0016021(integral component of membrane)	GO:0020037(heme binding);GO:0005506(iron ion binding);GO:0004497(monooxygenase activity);GO:0016705(oxidoreductase activity, acting on paired donors, with incorporation or reduction of molecular oxygen)	K07427|CYP4V|http://www.genome.jp/dbget-bin/www_bget?ko:K07427	*	KOG0157	Cytochrome P450 CYP4/CYP19/CYP26 subfamilies	QI	sp|Q9DBW0|CP4V2_MOUSE	Cytochrome P450 4V2 OS=Mus musculus OX=10090 GN=Cyp4v2 PE=1 SV=1
shibanyu_transcript_7786	45.24	54.88	31.76	190.59	204.15	310.16	2.4947	2.26033e-10	2.96399e-09	ATN38376.1	mitochondrial coenzyme Q-binding protein COQ10 [Sparus aurata]	*	*	*	K18588|COQ10|http://www.genome.jp/dbget-bin/www_bget?ko:K18588	*	KOG3177	Oligoketide cyclase/lipid transport protein	I	sp|Q6PBN4|CQ10X_DANRE	Coenzyme Q-binding protein COQ10 homolog, mitochondrial OS=Danio rerio OX=7955 GN=zgc:73324 PE=2 SV=2
shibanyu_transcript_6114	40.86	25.89	41.16	1.35	7.45	2.24	-3.14746	0.000154701	0.000799605	XP_018545237.1	PREDICTED: complement factor I-like [Lates calcarifer]	*	GO:0016020(membrane)	GO:0005044(scavenger receptor activity);GO:0004252(serine-type endopeptidase activity)	K01333|CFI|http://www.genome.jp/dbget-bin/www_bget?ko:K01333	ko04610(Complement and coagulation cascades)	KOG3627	Trypsin	E	sp|Q9WUW3|CFAI_RAT	Complement factor I OS=Rattus norvegicus OX=10116 GN=Cfi PE=2 SV=1
shibanyu_transcript_2934	32.09	76.58	80.42	8.08	9.31	14.46	-2.46396	1.43395e-07	1.21911e-06	*	*	*	*	*	*	*	*	*	*	*	*
shibanyu_transcript_2713	23.77	35.24	25.92	52.7	65.21	61.71	1.17211	2.57909e-05	0.000154065	XP_026155080.1	serine/arginine-rich splicing factor 5 [Mastacembelus armatus]	*	*	GO:0003723(RNA binding)	K12893|SFRS4_5_6|http://www.genome.jp/dbget-bin/www_bget?ko:K12893	ko03040(Spliceosome)	KOG0106	Alternative splicing factor SRp55/B52/SRp75 (RRM superfamily)	A	sp|Q13243|SRSF5_HUMAN	Serine/arginine-rich splicing factor 5 OS=Homo sapiens OX=9606 GN=SRSF5 PE=1 SV=1
shibanyu_transcript_3224	13.57	12.06	17.81	58.67	50.57	44.46	1.92291	2.71209e-18	8.60713e-17	XP_008279656.1	PREDICTED: KH domain-containing, RNA-binding, signal transduction-associated protein 1 isoform X1 [Stegastes partitus]	*	*	GO:0003723(RNA binding)	K13198|KHDRBS1|http://www.genome.jp/dbget-bin/www_bget?ko:K13198	*	KOG1588	RNA-binding protein Sam68 and related KH domain proteins	A	sp|Q8UUW7|KHDR1_CHICK	KH domain-containing, RNA-binding, signal transduction-associated protein 1 OS=Gallus gallus OX=9031 GN=KHDRBS1 PE=2 SV=1
shibanyu_transcript_4359	39.08	110.97	41.44	142.83	250.06	186.33	1.69861	0.00621291	0.0205753	XP_018533085.1	PREDICTED: selenoprotein Pb-like [Lates calcarifer]	*	*	*	*	*	*	*	*	sp|Q98SV0|SELPB_DANRE	Selenoprotein Pb OS=Danio rerio OX=7955 GN=sepp1b PE=2 SV=3
shibanyu_transcript_4892	10.09	12.73	17.61	29.67	39.13	39.59	1.54159	2.73695e-08	2.59904e-07	XP_022621588.1	protein MAK16 homolog [Seriola dumerili]	*	GO:0005730(nucleolus);GO:0030687(preribosome, large subunit precursor)	*	K14831|MAK16|http://www.genome.jp/dbget-bin/www_bget?ko:K14831	*	KOG3064	RNA-binding nuclear protein (MAK16) containing a distinct C4 Zn-finger	A	sp|Q66L33|MK16A_XENLA	Protein MAK16 homolog A OS=Xenopus laevis OX=8355 GN=mak16-a PE=2 SV=1
shibanyu_transcript_3187	52.72	23.29	43.75	0.34	0.19	0	-7.88187	5.23718e-14	1.08797e-12	XP_006804054.1	PREDICTED: fetuin-B-like [Neolamprologus brichardi]	*	GO:0005615(extracellular space)	GO:0004869(cysteine-type endopeptidase inhibitor activity)	*	*	*	*	*	*	*
shibanyu_transcript_6529	164.35	117.05	132.88	16.49	18.63	30.12	-2.59293	1.51356e-12	2.68608e-11	XP_022053720.1	apolipoprotein A-I-like [Acanthochromis polyacanthus]	GO:0006869(lipid transport);GO:0042157(lipoprotein metabolic process)	GO:0005576(extracellular region)	GO:0008289(lipid binding)	K08760|APOA4|http://www.genome.jp/dbget-bin/www_bget?ko:K08760	ko04975(Fat digestion and absorption);ko04977(Vitamin digestion and absorption)	*	*	*	sp|O42364|APOEB_DANRE	Apolipoprotein Eb OS=Danio rerio OX=7955 GN=apoeb PE=2 SV=1
shibanyu_transcript_1419	9.5	7.99	8.89	28.85	33.49	34.84	1.96789	2.95282e-20	1.14619e-18	XP_008282791.1	PREDICTED: eukaryotic peptide chain release factor subunit 1 [Stegastes partitus]	*	*	GO:0003747(translation release factor activity)	K03265|ETF1, ERF1|http://www.genome.jp/dbget-bin/www_bget?ko:K03265	ko03015(mRNA surveillance pathway)	KOG0688	Peptide chain release factor 1 (eRF1)	J	sp|P62498|ERF1_XENTR	Eukaryotic peptide chain release factor subunit 1 OS=Xenopus tropicalis OX=8364 GN=etf1 PE=2 SV=1
shibanyu_transcript_10294	2.92	5.34	4.63	43.04	36.09	33.36	3.30515	2.31454e-25	1.31108e-23	*	*	*	*	*	*	*	*	*	*	*	*
shibanyu_transcript_3336	0	0.84	0.57	105.3	53.47	89.69	7.61138	9.27738e-11	1.29313e-09	XP_020510552.1	LOW QUALITY PROTEIN: monocarboxylate transporter 1-like [Labrus bergylta]	*	GO:0005887(integral component of plasma membrane)	GO:0015129(lactate transmembrane transporter activity)	K08179|SLC16A1|http://www.genome.jp/dbget-bin/www_bget?ko:K08179	*	KOG2504	Monocarboxylate transporter	G	sp|Q03064|MOT1_CRILO	Monocarboxylate transporter 1 OS=Cricetulus longicaudatus OX=10030 GN=SLC16A1 PE=1 SV=1
shibanyu_transcript_1900	19.36	12.05	23.41	40.8	33.12	31.4	1.03433	0.00146405	0.00602373	XP_010745944.1	proliferation-associated protein 2G4 [Larimichthys crocea]	*	GO:0005737(cytoplasm)	*	*	*	KOG2776	Metallopeptidase	R	sp|P50580|PA2G4_MOUSE	Proliferation-associated protein 2G4 OS=Mus musculus OX=10090 GN=Pa2g4 PE=1 SV=3
shibanyu_transcript_9998	0	0	0	0.75	1.33	0.42	4.52201	0.0177365	0.0495717	*	*	*	*	*	*	*	*	*	*	*	*
shibanyu_transcript_4921	31.5	61.17	1.68	222.24	224.67	271.28	2.96518	0.0119097	0.0352944	BAM36375.1	CCAAT/enhancer binding protein delta2 protein [Oplegnathus fasciatus]	*	GO:0005634(nucleus)	GO:0003677(DNA binding);GO:0003700(DNA-binding transcription factor activity)	K10050|CEBPD|http://www.genome.jp/dbget-bin/www_bget?ko:K10050	*	KOG3119	Basic region leucine zipper transcription factor	K	sp|Q00322|CEBPD_MOUSE	CCAAT/enhancer-binding protein delta OS=Mus musculus OX=10090 GN=Cebpd PE=1 SV=2
shibanyu_transcript_10169	0.31	0.91	3.64	4.28	2.35	58.2	3.99423	0.0095759	0.0295144	XP_018532774.1	PREDICTED: complement factor H-like [Lates calcarifer]	*	*	*	*	*	*	*	*	*	*
shibanyu_transcript_773	44.93	60.67	55.12	8.86	8.98	21.6	-1.96155	2.28326e-05	0.000137745	XP_019126127.1	peroxisomal bifunctional enzyme [Larimichthys crocea]	GO:0006631(fatty acid metabolic process)	*	GO:0003857(3-hydroxyacyl-CoA dehydrogenase activity)	K07514|EHHADH|http://www.genome.jp/dbget-bin/www_bget?ko:K07514	ko04146(Peroxisome);ko00310(Lysine degradation);ko00380(Tryptophan metabolism);ko00280(Valine, leucine and isoleucine degradation);ko00650(Butanoate metabolism);ko00640(Propanoate metabolism);ko00071(Fatty acid degradation);ko00410(beta-Alanine metabolism);ko01200(Carbon metabolism);ko01212(Fatty acid metabolism);ko00627(Aminobenzoate degradation);ko00930(Caprolactam degradation);ko03320(PPAR sig…	KOG1683	Hydroxyacyl-CoA dehydrogenase/enoyl-CoA hydratase	I	sp|Q6NYL3|ECHP_DANRE	Peroxisomal bifunctional enzyme OS=Danio rerio OX=7955 GN=ehhadh PE=2 SV=1
shibanyu_transcript_5013	0.41	0.19	0	9.31	6.8	3.85	5.2396	1.40142e-06	1.02662e-05	XP_020510552.1	LOW QUALITY PROTEIN: monocarboxylate transporter 1-like [Labrus bergylta]	*	GO:0005887(integral component of plasma membrane)	GO:0015129(lactate transmembrane transporter activity)	K08179|SLC16A1|http://www.genome.jp/dbget-bin/www_bget?ko:K08179	*	KOG2504	Monocarboxylate transporter	G	sp|Q03064|MOT1_CRILO	Monocarboxylate transporter 1 OS=Cricetulus longicaudatus OX=10030 GN=SLC16A1 PE=1 SV=1
shibanyu_transcript_8714	0	0	0	0.73	0.45	0.42	4.64492	0.00326846	0.0120113	*	*	*	*	*	*	*	*	*	*	*	*
shibanyu_transcript_6336	0	15.68	18.81	0	0	0	-9.81425	0.00867603	0.0272153	XP_023269800.1	probable N-acetyltransferase camello isoform X1 [Seriola lalandi dorsalis]	*	*	*	*	*	KOG3139	N-acetyltransferase	R	sp|Q66KL0|CMLO_XENTR	Probable N-acetyltransferase camello OS=Xenopus tropicalis OX=8364 GN=cml PE=2 SV=1
shibanyu_transcript_1477	0.03	0.11	0.11	0.48	0.19	0.64	2.42965	0.0032471	0.0119518	*	*	*	*	*	*	*	*	*	*	*	*
shibanyu_transcript_3779	3.93	4.28	3.88	10.22	8.07	7.02	1.14935	5.33538e-06	3.56779e-05	XP_026199945.1	DNA-directed RNA polymerase III subunit RPC4 [Anabas testudineus]	GO:0006383(transcription by RNA polymerase III)	GO:0005666(RNA polymerase III complex)	GO:0003677(DNA binding);GO:0003899(DNA-directed 5'-3' RNA polymerase activity)	K03026|RPC4, POLR3D|http://www.genome.jp/dbget-bin/www_bget?ko:K03026	ko03020(RNA polymerase);ko00230(Purine metabolism);ko00240(Pyrimidine metabolism);ko04623(Cytosolic DNA-sensing pathway)	KOG3122	DNA-directed RNA polymerase III subunit	K	sp|P05423|RPC4_HUMAN	DNA-directed RNA polymerase III subunit RPC4 OS=Homo sapiens OX=9606 GN=POLR3D PE=1 SV=2
shibanyu_transcript_7388	91.25	165.39	217.68	36.39	11.55	12.22	-2.87134	5.13565e-06	3.44368e-05	AWP10014.1	Pancreatic progenitor cell differentiation and proliferation factor b isoform 3 [Scophthalmus maximus]	GO:0030154(cell differentiation);GO:0007275(multicellular organism development)	*	*	*	*	*	*	*	sp|Q6PBI2|PDPFB_DANRE	Pancreatic progenitor cell differentiation and proliferation factor B OS=Danio rerio OX=7955 GN=ppdpfb PE=3 SV=1
shibanyu_transcript_4969	0.25	1.25	0.43	88.42	0	70.69	6.46024	0.00235682	0.00913384	XP_023270284.1	complement factor I-like [Seriola lalandi dorsalis]	*	GO:0016020(membrane)	GO:0005044(scavenger receptor activity);GO:0004252(serine-type endopeptidase activity)	K01333|CFI|http://www.genome.jp/dbget-bin/www_bget?ko:K01333	ko04610(Complement and coagulation cascades)	KOG3627	Trypsin	E	sp|Q61129|CFAI_MOUSE	Complement factor I OS=Mus musculus OX=10090 GN=Cfi PE=1 SV=3
shibanyu_transcript_1020	23.86	30.12	22.23	14.55	6.13	13.24	-1.12061	0.00595688	0.0198896	XP_022050627.1	diacylglycerol O-acyltransferase 2 [Acanthochromis polyacanthus]	*	GO:0016021(integral component of membrane)	GO:0016747(transferase activity, transferring acyl groups other than amino-acyl groups)	K11160|DGAT2|http://www.genome.jp/dbget-bin/www_bget?ko:K11160	ko00561(Glycerolipid metabolism);ko04975(Fat digestion and absorption)	KOG0831	Acyl-CoA:diacylglycerol acyltransferase (DGAT)	I	sp|Q4V9F0|DGAT2_DANRE	Diacylglycerol O-acyltransferase 2 OS=Danio rerio OX=7955 GN=dgat2 PE=2 SV=1
shibanyu_transcript_2629	66.32	73.7	38.56	220.11	637.82	301.36	2.80184	1.72781e-05	0.000106883	XP_023126220.1	insulin-like growth factor-binding protein 1 [Amphiprion ocellaris]	*	GO:0005576(extracellular region)	GO:0005520(insulin-like growth factor binding)	*	*	*	*	*	sp|P24591|IBP1_BOVIN	Insulin-like growth factor-binding protein 1 OS=Bos taurus OX=9913 GN=IGFBP1 PE=2 SV=2
shibanyu_transcript_1890	18.28	14.01	21.55	53.21	44.3	35.44	1.39682	1.02489e-06	7.61667e-06	XP_028276874.1	nucleophosmin-like [Parambassis ranga]	*	*	*	K11276|NPM1|http://www.genome.jp/dbget-bin/www_bget?ko:K11276	*	*	*	*	sp|P16039|NPM_CHICK	Nucleophosmin OS=Gallus gallus OX=9031 GN=NPM1 PE=2 SV=1
shibanyu_transcript_8384	0	0	0	25.02	41.56	36.22	10.8129	3.18336e-17	9.12218e-16	XP_019115274.2	UTP--glucose-1-phosphate uridylyltransferase isoform X1 [Larimichthys crocea]	GO:0006011(UDP-glucose metabolic process)	*	GO:0003983(UTP:glucose-1-phosphate uridylyltransferase activity)	K00963|UGP2, galU, galF|http://www.genome.jp/dbget-bin/www_bget?ko:K00963	ko00520(Amino sugar and nucleotide sugar metabolism);ko00052(Galactose metabolism);ko00040(Pentose and glucuronate interconversions);ko00500(Starch and sucrose metabolism)	KOG2638	UDP-glucose pyrophosphorylase	G	sp|Q07130|UGPA_BOVIN	UTP--glucose-1-phosphate uridylyltransferase OS=Bos taurus OX=9913 GN=UGP2 PE=1 SV=2
shibanyu_transcript_1680	6.82	8.15	14.68	52.04	45.43	30.66	2.23543	3.87669e-08	3.57676e-07	XP_010745050.1	isocitrate dehydrogenase [NADP] cytoplasmic [Larimichthys crocea]	GO:0006102(isocitrate metabolic process);GO:0006099(tricarboxylic acid cycle);GO:0030097(hemopoiesis)	*	GO:0004450(isocitrate dehydrogenase (NADP+) activity);GO:0000287(magnesium ion binding);GO:0051287(NAD binding)	K00031|IDH1, IDH2, icd|http://www.genome.jp/dbget-bin/www_bget?ko:K00031	ko04146(Peroxisome);ko00020(Citrate cycle (TCA cycle));ko00720(Carbon fixation pathways in prokaryotes);ko00480(Glutathione metabolism);ko01210(2-Oxocarboxylic acid metabolism);ko01230(Biosynthesis of amino acids);ko01200(Carbon metabolism)	KOG1526	NADP-dependent isocitrate dehydrogenase	C	sp|P41562|IDHC_RAT	Isocitrate dehydrogenase [NADP] cytoplasmic OS=Rattus norvegicus OX=10116 GN=Idh1 PE=1 SV=1
shibanyu_transcript_7742	50.67	54	40.98	15.3	15.08	27.17	-1.265	0.000512943	0.00235847	CAF94473.1	unnamed protein product [Tetraodon nigroviridis]	*	GO:0016021(integral component of membrane)	*	*	*	*	*	*	*	*
shibanyu_transcript_4835	3.73	3.8	4.85	38.04	23.35	13.51	2.69935	3.01981e-08	2.84821e-07	PWA18329.1	hypothetical protein CCH79_00018384, partial [Gambusia affinis]	GO:0045039(protein insertion into mitochondrial inner membrane)	GO:0042719(mitochondrial intermembrane space protein transporter complex)	GO:0046872(metal ion binding)	K17778|TIM10|http://www.genome.jp/dbget-bin/www_bget?ko:K17778	*	KOG3480	Mitochondrial import inner membrane translocase, subunits TIM10/TIM12	U	sp|Q6DI06|TIM10_DANRE	Mitochondrial import inner membrane translocase subunit Tim10 OS=Danio rerio OX=7955 GN=timm10 PE=3 SV=1
shibanyu_transcript_6585	0	0	42.94	0	0	0	-23.293	2.49944e-09	2.727e-08	XP_019733477.1	PREDICTED: complement factor H-related protein 1-like isoform X1 [Hippocampus comes]	*	*	*	*	*	*	*	*	*	*
shibanyu_transcript_8735	600.54	1.42	0.14	5.07	1.48	0.1	-6.5681	0.00683714	0.0223238	XP_028286763.1	high choriolytic enzyme 1-like [Parambassis ranga]	*	*	GO:0004222(metalloendopeptidase activity);GO:0008270(zinc ion binding)	*	*	KOG3714	Meprin A metalloprotease	O	sp|P31580|HCE1_ORYLA	High choriolytic enzyme 1 OS=Oryzias latipes OX=8090 GN=hcea PE=1 SV=1
shibanyu_transcript_7406	3915.63	10.92	1.3	39.65	9.99	1.55	-6.31303	0.00606515	0.0201613	XP_012737367.2	trypsin [Fundulus heteroclitus]	*	*	GO:0004252(serine-type endopeptidase activity)	K01312|PRSS1_2_3|http://www.genome.jp/dbget-bin/www_bget?ko:K01312	ko04080(Neuroactive ligand-receptor interaction);ko04972(Pancreatic secretion);ko04974(Protein digestion and absorption)	KOG3627	Trypsin	E	sp|P35034|TRYP_PLEPL	Trypsin OS=Pleuronectes platessa OX=8262 PE=2 SV=1
shibanyu_transcript_6987	14.04	21.79	20	5.21	6.95	11.66	-1.12926	0.00570511	0.0191672	PWA31115.1	hypothetical protein CCH79_00002571, partial [Gambusia affinis]	*	*	*	*	*	*	*	*	*	*
shibanyu_transcript_153	11.32	9.37	11.83	28.95	19.51	16.84	1.0818	0.000301551	0.00146754	XP_022612027.1	probable 2-oxoglutarate dehydrogenase E1 component DHKTD1, mitochondrial [Seriola dumerili]	GO:0006099(tricarboxylic acid cycle)	*	GO:0004591(oxoglutarate dehydrogenase (succinyl-transferring) activity);GO:0030976(thiamine pyrophosphate binding)	K15791|DHKTD1|http://www.genome.jp/dbget-bin/www_bget?ko:K15791	*	KOG0451	Predicted 2-oxoglutarate dehydrogenase, E1 subunit	G	sp|Q5PRA2|DHTK1_DANRE	Probable 2-oxoglutarate dehydrogenase E1 component DHKTD1, mitochondrial OS=Danio rerio OX=7955 GN=dhtkd1 PE=2 SV=2
shibanyu_transcript_7768	10.83	17.83	21.19	5.31	3.52	6.3	-1.61476	3.29278e-06	2.27206e-05	AWP01651.1	putative 5-hydroxyisourate hydrolase-like [Scophthalmus maximus]	GO:0006144(purine nucleobase metabolic process)	*	GO:0033971(hydroxyisourate hydrolase activity)	K07127|uraH, pucM, hiuH|http://www.genome.jp/dbget-bin/www_bget?ko:K07127	ko00230(Purine metabolism)	KOG3006	Transthyretin and related proteins	I	sp|Q06S87|HIUH_DANRE	5-hydroxyisourate hydrolase OS=Danio rerio OX=7955 GN=urah PE=1 SV=1
shibanyu_transcript_9155	21.33	21.09	32.66	61.22	40.26	43.63	1.07074	5.49091e-05	0.000309237	ACQ58100.1	TGF-beta-inducible nuclear protein 1 [Anoplopoma fimbria]	*	*	*	K14842|NSA2|http://www.genome.jp/dbget-bin/www_bget?ko:K14842	*	KOG3163	Uncharacterized conserved protein related to ribosomal protein S8E	R	sp|Q3SX11|NSA2_BOVIN	Ribosome biogenesis protein NSA2 homolog OS=Bos taurus OX=9913 GN=NSA2 PE=2 SV=1
shibanyu_transcript_4329	7.66	8.41	9.15	18.66	17.13	14.23	1.08543	5.45063e-08	4.92173e-07	BAM36371.1	growth hormone-inducible transmembrane protein [Oplegnathus fasciatus]	*	GO:0016021(integral component of membrane)	*	*	*	KOG1630	Growth hormone-induced protein and related proteins	T	sp|Q9H3K2|GHITM_HUMAN	Growth hormone-inducible transmembrane protein OS=Homo sapiens OX=9606 GN=GHITM PE=1 SV=2
shibanyu_transcript_8878	0	0	28973.5	0	0	0	-30	1.60353e-14	3.50319e-13	AKG51679.1	apolipoprotein A-I [Oryzias sinensis]	GO:0006869(lipid transport);GO:0042157(lipoprotein metabolic process)	GO:0005576(extracellular region)	GO:0008289(lipid binding)	K08757|APOA1|http://www.genome.jp/dbget-bin/www_bget?ko:K08757	ko04975(Fat digestion and absorption);ko04977(Vitamin digestion and absorption);ko03320(PPAR signaling pathway)	*	*	*	sp|O42175|APOA1_SPAAU	Apolipoprotein A-I OS=Sparus aurata OX=8175 GN=apoa1 PE=2 SV=1
shibanyu_transcript_4190	2.97	3.34	3.3	1.82	1.06	1.03	-1.22711	0.000119815	0.000635468	ADQ43815.1	androgen receptor [Epinephelus coioides]	*	GO:0005634(nucleus)	GO:0003700(DNA-binding transcription factor activity);GO:0043565(sequence-specific DNA binding);GO:0003707(steroid hormone receptor activity);GO:0008270(zinc ion binding)	K08557|NR3C4, AR|http://www.genome.jp/dbget-bin/www_bget?ko:K08557	ko04114(Oocyte meiosis)	*	*	*	*	*
shibanyu_transcript_7464	6	12.43	11.44	0.89	2.26	2.37	-2.29919	3.56457e-05	0.000206799	*	*	*	*	*	*	*	*	*	*	*	*
shibanyu_transcript_2307	87.23	121.81	44.76	0.73	14.02	6.14	-3.4841	0.00200678	0.00793186	XP_028275596.1	plancitoxin-1-like [Parambassis ranga]	*	*	GO:0004531(deoxyribonuclease II activity)	K01158|DNASE2|http://www.genome.jp/dbget-bin/www_bget?ko:K01158	ko04142(Lysosome)	KOG3825	Deoxyribonuclease II	L	sp|Q75WF2|DNA2_ACAPL	Plancitoxin-1 OS=Acanthaster planci OX=133434 PE=1 SV=1
shibanyu_transcript_2644	9.57	9.57	12.48	20.78	23.43	18.91	1.1008	2.60446e-07	2.13417e-06	XP_010750969.1	ELAV-like protein 1 isoform X2 [Larimichthys crocea]	*	GO:1990904(ribonucleoprotein complex)	GO:0003723(RNA binding)	K13088|ELAVL1, HUR|http://www.genome.jp/dbget-bin/www_bget?ko:K13088	ko04152(AMPK signaling pathway);ko04657(IL-17 signaling pathway)	KOG0145	RNA-binding protein ELAV/HU (RRM superfamily)	A	sp|Q15717|ELAV1_HUMAN	ELAV-like protein 1 OS=Homo sapiens OX=9606 GN=ELAVL1 PE=1 SV=2
shibanyu_transcript_4398	8.48	9.06	31.48	4.01	4.05	5.33	-1.72921	0.00501954	0.0173116	XP_022595929.1	phospholipase A1 member A isoform X2 [Seriola dumerili]	GO:0006629(lipid metabolic process)	GO:0005576(extracellular region)	GO:0052689(carboxylic ester hydrolase activity);GO:0046872(metal ion binding)	K13618|PLA1A|http://www.genome.jp/dbget-bin/www_bget?ko:K13618	ko04014(Ras signaling pathway)	*	*	*	sp|Q6NYZ4|PLA1A_DANRE	Phospholipase A1 member A OS=Danio rerio OX=7955 GN=pla1a PE=2 SV=1
shibanyu_transcript_6502	8.08	15.48	18.39	1.23	0.62	1.88	-3.43697	4.34071e-10	5.40812e-09	*	*	*	*	*	*	*	*	*	*	*	*
shibanyu_transcript_10030	0	0	0	20.05	0	35.37	9.08102	0.014795	0.0425467	XP_027145520.1	complement C1r-A subcomponent-like [Larimichthys crocea]	*	*	*	K01330|C1R|http://www.genome.jp/dbget-bin/www_bget?ko:K01330	ko04145(Phagosome);ko04610(Complement and coagulation cascades)	*	*	*	sp|P22457|FA7_BOVIN	Coagulation factor VII OS=Bos taurus OX=9913 GN=F7 PE=1 SV=2
shibanyu_transcript_1670	25.78	29.77	31.69	82.7	72.13	71.28	1.46296	7.88361e-38	8.63034e-36	XP_023263932.1	differentially expressed in FDCP 6 homolog [Seriola lalandi dorsalis]	*	*	*	*	*	*	*	*	sp|Q8C2K1|DEFI6_MOUSE	Differentially expressed in FDCP 6 OS=Mus musculus OX=10090 GN=Def6 PE=1 SV=1
shibanyu_transcript_10258	8.43	8.95	7.15	15.86	12.66	34.8	1.46693	0.00472125	0.0164459	*	*	*	*	*	*	*	*	*	*	*	*
shibanyu_transcript_3017	9.52	8.59	12.56	29.35	26.71	24.1	1.48795	1.10933e-13	2.22392e-12	XP_022623542.1	eukaryotic translation initiation factor 3 subunit J [Seriola dumerili]	GO:0001732(formation of cytoplasmic translation initiation complex)	GO:0016282(eukaryotic 43S preinitiation complex);GO:0033290(eukaryotic 48S preinitiation complex);GO:0005852(eukaryotic translation initiation factor 3 complex)	GO:0003743(translation initiation factor activity)	K03245|EIF3J|http://www.genome.jp/dbget-bin/www_bget?ko:K03245	ko03013(RNA transport)	KOG4813	Translation initiation factor eIF3, p35 subunit	J	sp|Q7SXU0|EI3JA_DANRE	Eukaryotic translation initiation factor 3 subunit J-A OS=Danio rerio OX=7955 GN=eif3ja PE=1 SV=1
shibanyu_transcript_9213	0.98	3.51	9.49	111.23	135.73	29.93	4.54458	7.92504e-06	5.20658e-05	ADK73984.1	leukocyte cell-derived chemotaxin-2 [Epinephelus coioides]	*	*	GO:0046872(metal ion binding)	*	*	*	*	*	sp|O88803|LECT2_MOUSE	Leukocyte cell-derived chemotaxin-2 OS=Mus musculus OX=10090 GN=Lect2 PE=1 SV=1
shibanyu_transcript_1620	120.28	109.47	126.81	12.11	18.99	29.57	-2.47461	2.30898e-09	2.53338e-08	ACJ26846.1	tributyltin binding protein type 2-like protein [Epinephelus coioides]	*	*	*	*	*	*	*	*	sp|Q90WJ7|SXT1_TAKPA	Saxitoxin and tetrodotoxin-binding protein 1 OS=Takifugu pardalis OX=98921 GN=psbp1 PE=1 SV=2
shibanyu_transcript_1652	43.1	50.51	56.94	7.83	9.34	13.8	-2.1944	2.68367e-15	6.50424e-14	XP_018558733.1	PREDICTED: cytochrome P450 4V2 [Lates calcarifer]	*	GO:0016021(integral component of membrane)	GO:0020037(heme binding);GO:0005506(iron ion binding);GO:0004497(monooxygenase activity);GO:0016705(oxidoreductase activity, acting on paired donors, with incorporation or reduction of molecular oxygen)	K07427|CYP4V|http://www.genome.jp/dbget-bin/www_bget?ko:K07427	*	KOG0157	Cytochrome P450 CYP4/CYP19/CYP26 subfamilies	QI	sp|Q9DBW0|CP4V2_MOUSE	Cytochrome P450 4V2 OS=Mus musculus OX=10090 GN=Cyp4v2 PE=1 SV=1
shibanyu_transcript_1048	55.79	73.58	41.52	14.54	16.53	12.26	-1.90329	7.5486e-07	5.7413e-06	XP_020505675.1	cytochrome P450 2J2-like [Labrus bergylta]	*	*	*	*	*	KOG0156	Cytochrome P450 CYP2 subfamily	Q	sp|P51589|CP2J2_HUMAN	Cytochrome P450 2J2 OS=Homo sapiens OX=9606 GN=CYP2J2 PE=1 SV=2
shibanyu_transcript_11012	0	0	0	71.98	0	0	21.6803	2.89961e-08	2.74281e-07	BAI40067.1	C1q-like 23kDa protein [Neoditrema ransonnetii]	*	*	*	*	*	*	*	*	sp|Q7Z5L3|C1QL2_HUMAN	Complement C1q-like protein 2 OS=Homo sapiens OX=9606 GN=C1QL2 PE=2 SV=2
shibanyu_transcript_8268	6.28	5.83	12.68	26.8	32.28	22.68	1.872	6.31664e-06	4.17807e-05	*	*	*	*	*	*	*	*	*	*	*	*
shibanyu_transcript_8217	25.72	29.82	47.98	458.27	337.34	267.87	3.48997	1.29655e-23	6.44506e-22	AEJ91608.1	angiotensinogen [Oplegnathus fasciatus]	GO:0003081(regulation of systemic arterial blood pressure by renin-angiotensin)	GO:0005615(extracellular space)	*	K09821|AGT|http://www.genome.jp/dbget-bin/www_bget?ko:K09821	ko04270(Vascular smooth muscle contraction);ko04924(Renin secretion);ko04614(Renin-angiotensin system)	KOG2392	Serpin	V	sp|A6QPQ2|SPA38_BOVIN	Serpin A3-8 OS=Bos taurus OX=9913 GN=SERPINA3-8 PE=2 SV=1
shibanyu_transcript_1056	16.16	17.87	14.31	4.18	3.73	6.85	-1.65443	5.49304e-07	4.28492e-06	XP_022050627.1	diacylglycerol O-acyltransferase 2 [Acanthochromis polyacanthus]	*	GO:0016021(integral component of membrane)	GO:0016747(transferase activity, transferring acyl groups other than amino-acyl groups)	K11160|DGAT2|http://www.genome.jp/dbget-bin/www_bget?ko:K11160	ko00561(Glycerolipid metabolism);ko04975(Fat digestion and absorption)	KOG0831	Acyl-CoA:diacylglycerol acyltransferase (DGAT)	I	sp|Q4V9F0|DGAT2_DANRE	Diacylglycerol O-acyltransferase 2 OS=Danio rerio OX=7955 GN=dgat2 PE=2 SV=1
shibanyu_transcript_3474	5.32	9.98	7.32	12.22	12.05	20.33	1.06075	0.00531414	0.0180718	QBF80658.1	IRF3 protein [Epinephelus fuscoguttatus x Epinephelus polyphekadion]	*	*	*	K05411|IRF3|http://www.genome.jp/dbget-bin/www_bget?ko:K05411	ko04623(Cytosolic DNA-sensing pathway);ko04621(NOD-like receptor signaling pathway);ko04622(RIG-I-like receptor signaling pathway);ko04620(Toll-like receptor signaling pathway)	*	*	*	sp|P70671|IRF3_MOUSE	Interferon regulatory factor 3 OS=Mus musculus OX=10090 GN=Irf3 PE=1 SV=1
shibanyu_transcript_1369	1.08	2.4	1.21	6.99	13.08	8.62	2.71837	6.84056e-07	5.25198e-06	XP_014865792.1	PREDICTED: serine/threonine-protein phosphatase PP1-gamma catalytic subunit B-like, partial [Poecilia mexicana]	*	GO:0000164(protein phosphatase type 1 complex)	GO:0046872(metal ion binding);GO:0004722(protein serine/threonine phosphatase activity)	K06269|PPP1C|http://www.genome.jp/dbget-bin/www_bget?ko:K06269	ko04113(Meiosis - yeast);ko04114(Oocyte meiosis);ko04810(Regulation of actin cytoskeleton);ko04510(Focal adhesion);ko04390(Hippo signaling pathway);ko04024(cAMP signaling pathway);ko04022(cGMP - PKG signaling pathway);ko03015(mRNA surveillance pathway);ko04261(Adrenergic signaling in cardiomyocytes);ko04270(Vascular smooth muscle contraction);ko04910(Insulin signaling pathway);ko04921(Oxytocin si…	KOG0374	Serine/threonine specific protein phosphatase PP1, catalytic subunit	TR	sp|P36874|PP1GA_XENLA	Serine/threonine-protein phosphatase PP1-gamma catalytic subunit A OS=Xenopus laevis OX=8355 GN=ppp1cc-a PE=1 SV=2
shibanyu_transcript_5479	34.48	55.5	79.06	12.35	14.19	8.02	-2.15377	8.49564e-07	6.41154e-06	XP_018541893.1	PREDICTED: uncharacterized protein LOC108889753 [Lates calcarifer]	*	*	*	*	*	*	*	*	*	*
shibanyu_transcript_1735	1.47	2.66	2.24	5.44	5.33	4.69	1.38474	3.1093e-06	2.15891e-05	XP_026233074.1	dnaJ homolog subfamily B member 11 [Anabas testudineus]	GO:0006457(protein folding)	*	GO:0051082(unfolded protein binding)	K09517|DNAJB11|http://www.genome.jp/dbget-bin/www_bget?ko:K09517	ko04141(Protein processing in endoplasmic reticulum)	KOG0713	Molecular chaperone (DnaJ superfamily)	O	sp|Q9UBS4|DJB11_HUMAN	DnaJ homolog subfamily B member 11 OS=Homo sapiens OX=9606 GN=DNAJB11 PE=1 SV=1
shibanyu_transcript_1304	21.71	33.45	18.27	51.58	60.47	43.59	1.16809	0.00350906	0.0127761	XP_023266694.1	acetyl-coenzyme A synthetase, cytoplasmic-like [Seriola lalandi dorsalis]	GO:0019427(acetyl-CoA biosynthetic process from acetate)	*	GO:0003987(acetate-CoA ligase activity);GO:0016208(AMP binding);GO:0005524(ATP binding)	K01895|ACSS, acs|http://www.genome.jp/dbget-bin/www_bget?ko:K01895	ko00010(Glycolysis / Gluconeogenesis);ko00640(Propanoate metabolism);ko00620(Pyruvate metabolism);ko00720(Carbon fixation pathways in prokaryotes);ko00680(Methane metabolism);ko01200(Carbon metabolism)	KOG1175	Acyl-CoA synthetase	I	sp|Q9NR19|ACSA_HUMAN	Acetyl-coenzyme A synthetase, cytoplasmic OS=Homo sapiens OX=9606 GN=ACSS2 PE=1 SV=1
shibanyu_transcript_3341	2.62	14.55	27.53	2.57	2.95	2.01	-2.40189	0.00509847	0.0174925	XP_012737448.1	heat shock cognate 71 kDa protein-like [Fundulus heteroclitus]	*	*	GO:0005524(ATP binding)	K03283|HSPA1_8|http://www.genome.jp/dbget-bin/www_bget?ko:K03283	ko04144(Endocytosis);ko04010(MAPK signaling pathway);ko04141(Protein processing in endoplasmic reticulum);ko03040(Spliceosome);ko04213(Longevity regulating pathway - multiple species);ko04915(Estrogen signaling pathway);ko04612(Antigen processing and presentation)	KOG0101	Molecular chaperones HSP70/HSC70, HSP70 superfamily	O	sp|P63017|HSP7C_MOUSE	Heat shock cognate 71 kDa protein OS=Mus musculus OX=10090 GN=Hspa8 PE=1 SV=1
shibanyu_transcript_975	0.48	2.37	3.83	95.18	75.5	32.39	5.08527	3.24942e-09	3.49824e-08	AFZ93893.1	complement component 7 [Oplegnathus fasciatus]	GO:0006956(complement activation)	GO:0005579(membrane attack complex)	*	K03996|C7|http://www.genome.jp/dbget-bin/www_bget?ko:K03996	ko04610(Complement and coagulation cascades)	*	*	*	sp|Q9TUQ3|CO7_PIG	Complement component C7 OS=Sus scrofa OX=9823 GN=C7 PE=1 SV=1
shibanyu_transcript_4506	781.88	3.21	0.31	4.6	1.58	0.41	-6.96341	0.00166212	0.00674472	XP_022612034.1	carboxypeptidase A2-like isoform X1 [Seriola dumerili]	*	*	GO:0004181(metallocarboxypeptidase activity);GO:0008270(zinc ion binding)	K01298|CPA2|http://www.genome.jp/dbget-bin/www_bget?ko:K01298	ko04972(Pancreatic secretion);ko04974(Protein digestion and absorption)	KOG2650	Zinc carboxypeptidase	S	sp|Q504N0|CBPA2_MOUSE	Carboxypeptidase A2 OS=Mus musculus OX=10090 GN=Cpa2 PE=1 SV=1
shibanyu_transcript_6681	85.71	130.11	145.04	35.1	32.87	36.36	-1.67986	5.14813e-16	1.33046e-14	XP_012707688.1	thymosin beta-12 [Fundulus heteroclitus]	*	*	*	K05764|TMSB4|http://www.genome.jp/dbget-bin/www_bget?ko:K05764	ko04810(Regulation of actin cytoskeleton)	KOG4794	Thymosin beta	N	sp|P33248|TYB12_LATJA	Thymosin beta-12 OS=Lateolabrax japonicus OX=8164 PE=1 SV=2
shibanyu_transcript_7033	11.5	14.27	12.34	4.86	3.93	4.53	-1.42828	1.17897e-11	1.86776e-10	XP_010733038.1	biogenesis of lysosome-related organelles complex 1 subunit 1 [Larimichthys crocea]	*	GO:0031083(BLOC-1 complex)	*	K20185|BLOC1S1|http://www.genome.jp/dbget-bin/www_bget?ko:K20185	*	KOG3390	General control of amino-acid synthesis 5-like 1	K	sp|P78537|BL1S1_HUMAN	Biogenesis of lysosome-related organelles complex 1 subunit 1 OS=Homo sapiens OX=9606 GN=BLOC1S1 PE=1 SV=2
shibanyu_transcript_7685	2.55	8.41	4.42	13.4	24.56	30.03	2.26535	0.000330655	0.00159247	*	*	*	*	*	*	*	*	*	*	*	*
shibanyu_transcript_4832	9.02	9.34	18.88	1.12	1.69	1.6	-2.94001	8.6832e-12	1.40299e-10	XP_010785684.1	PREDICTED: uncharacterized protein LOC104959482 [Notothenia coriiceps]	*	*	*	*	*	*	*	*	*	*
shibanyu_transcript_2997	9.52	8.28	13.82	33.91	30.44	32.25	1.71152	3.42779e-16	8.9536e-15	XP_026188633.1	tetraspanin-31 [Mastacembelus armatus]	*	GO:0016021(integral component of membrane)	*	K17356|TSPAN13_31|http://www.genome.jp/dbget-bin/www_bget?ko:K17356	*	KOG3882	Tetraspanin family integral membrane protein	R	sp|Q7ZUB3|TSN31_DANRE	Tetraspanin-31 OS=Danio rerio OX=7955 GN=tspan31 PE=2 SV=2
shibanyu_transcript_2118	13.07	14.47	9.06	218.96	233.89	263.17	4.35888	5.00084e-42	6.76712e-40	XP_018542808.1	PREDICTED: protein BTG4-like [Lates calcarifer]	*	*	*	K14443|TOB|http://www.genome.jp/dbget-bin/www_bget?ko:K14443	ko03018(RNA degradation)	KOG4006	Anti-proliferation factor BTG1/TOB	TR	sp|A4UTQ2|BTG3_PIG	Protein BTG3 OS=Sus scrofa OX=9823 GN=BTG3 PE=2 SV=1
shibanyu_transcript_7377	179.98	0.52	0	0.99	0.59	0.16	-6.77041	0.00768134	0.0245345	XP_010733042.1	elastase-1 isoform X2 [Larimichthys crocea]	*	*	GO:0004252(serine-type endopeptidase activity)	K01326|CELA1|http://www.genome.jp/dbget-bin/www_bget?ko:K01326	*	KOG3627	Trypsin	E	sp|Q7SIG3|ELA1_SALSA	Elastase-1 OS=Salmo salar OX=8030 PE=1 SV=1
shibanyu_transcript_5511	30.51	46.83	28.13	0.69	8.22	1.68	-3.16003	0.00293125	0.0109632	RXM35660.1	hypothetical protein EOD39_3964 [Acipenser ruthenus]	*	*	*	*	*	*	*	*	*	*
shibanyu_transcript_6022	10.08	8.77	11.52	25.73	14.36	18.33	1.02787	0.000206931	0.00104247	XP_022069502.1	plasminogen activator inhibitor 1 RNA-binding protein-like isoform X1 [Acanthochromis polyacanthus]	*	*	*	K13199|SERBP1|http://www.genome.jp/dbget-bin/www_bget?ko:K13199	*	KOG2945	Predicted RNA-binding protein	R	sp|Q9CY58|PAIRB_MOUSE	Plasminogen activator inhibitor 1 RNA-binding protein OS=Mus musculus OX=10090 GN=Serbp1 PE=1 SV=2
shibanyu_transcript_1003	45.19	60.17	47.22	203.22	127.85	138.13	1.69152	1.11458e-09	1.29742e-08	XP_028273317.1	tricarboxylate transport protein, mitochondrial-like [Parambassis ranga]	*	GO:0016021(integral component of membrane)	GO:0022857(transmembrane transporter activity)	K15100|SLC25A1, CTP|http://www.genome.jp/dbget-bin/www_bget?ko:K15100	*	KOG0756	Mitochondrial tricarboxylate/dicarboxylate carrier proteins	C	sp|P32089|TXTP_RAT	Tricarboxylate transport protein, mitochondrial OS=Rattus norvegicus OX=10116 GN=Slc25a1 PE=1 SV=1
shibanyu_transcript_4124	52	43.01	68.6	387.47	594.94	504.58	3.29824	1.52639e-24	7.95274e-23	QBA17252.1	glucose-6-phosphatase a catalytic subunit tandem duplicate 2, partial [Epinephelus fuscoguttatus x Epinephelus lanceolatus]	GO:0061959(response to (R)-carnitine)	GO:0016021(integral component of membrane)	GO:0004346(glucose-6-phosphatase activity)	K01084|G6PC|http://www.genome.jp/dbget-bin/www_bget?ko:K01084	ko04152(AMPK signaling pathway);ko04068(FoxO signaling pathway);ko04151(PI3K-Akt signaling pathway);ko00052(Galactose metabolism);ko00010(Glycolysis / Gluconeogenesis);ko00500(Starch and sucrose metabolism);ko04973(Carbohydrate digestion and absorption);ko04920(Adipocytokine signaling pathway);ko04922(Glucagon signaling pathway);ko04910(Insulin signaling pathway)	*	*	*	sp|Q19KA1|G6PC_FELCA	Glucose-6-phosphatase OS=Felis catus OX=9685 GN=G6PC PE=2 SV=1
shibanyu_transcript_4814	8.19	14.88	10.13	28.14	32.79	24.98	1.47464	2.74011e-05	0.00016239	XP_018536311.1	PREDICTED: arginase-1-like [Lates calcarifer]	GO:0006525(arginine metabolic process);GO:0000050(urea cycle)	*	GO:0004053(arginase activity);GO:0046872(metal ion binding)	K01476|E3.5.3.1, rocF, arg|http://www.genome.jp/dbget-bin/www_bget?ko:K01476	ko00330(Arginine and proline metabolism);ko00220(Arginine biosynthesis);ko01230(Biosynthesis of amino acids)	KOG2965	Arginase	E	sp|P05089|ARGI1_HUMAN	Arginase-1 OS=Homo sapiens OX=9606 GN=ARG1 PE=1 SV=2
shibanyu_transcript_7140	9.61	2.53	13.51	0	0.18	0	-7.34511	4.23185e-07	3.33854e-06	AEG78379.1	60S ribosomal protein L3, partial [Epinephelus coioides]	*	*	*	K02925|RP-L3e, RPL3|http://www.genome.jp/dbget-bin/www_bget?ko:K02925	ko03010(Ribosome)	KOG0746	60S ribosomal protein L3 and related proteins	J	sp|P39872|RL3_BOVIN	60S ribosomal protein L3 OS=Bos taurus OX=9913 GN=RPL3 PE=2 SV=2
shibanyu_transcript_4363	56.31	60.68	94.28	317.62	302.66	157.9	2.0044	2.07592e-06	1.47957e-05	AEM37660.1	cold inducible RNA binding protein, partial [Epinephelus bruneus]	*	*	*	K13195|CIRBP|http://www.genome.jp/dbget-bin/www_bget?ko:K13195	*	KOG0118	FOG: RRM domain	R	sp|Q9DED4|CIRBB_XENLA	Cold-inducible RNA-binding protein B OS=Xenopus laevis OX=8355 GN=cirbp-b PE=1 SV=1
shibanyu_transcript_8244	30.67	41.25	38.53	84.01	70.37	72.09	1.14006	1.38511e-12	2.4853e-11	ALU10987.1	proteasome subunit beta 3 [Trematomus bernacchii]	GO:0043161(proteasome-mediated ubiquitin-dependent protein catabolic process)	GO:0005737(cytoplasm);GO:0005634(nucleus);GO:0019774(proteasome core complex, beta-subunit complex)	GO:0004298(threonine-type endopeptidase activity)	K02735|PSMB3|http://www.genome.jp/dbget-bin/www_bget?ko:K02735	ko03050(Proteasome)	KOG0180	20S proteasome, regulatory subunit beta type PSMB3/PUP3	O	sp|O73817|PSB3_ONCMY	Proteasome subunit beta type-3 OS=Oncorhynchus mykiss OX=8022 GN=psmb3 PE=2 SV=1
shibanyu_transcript_3144	3.9	3.64	6.33	15.07	11.67	8.13	1.44353	0.00016338	0.000839119	RVE73570.1	hypothetical protein OJAV_G00032590 [Oryzias javanicus]	*	*	*	K14823|EBP2, EBNA1BP2|http://www.genome.jp/dbget-bin/www_bget?ko:K14823	*	KOG3080	Nucleolar protein-like/EBNA1-binding protein	A	sp|Q9D903|EBP2_MOUSE	Probable rRNA-processing protein EBP2 OS=Mus musculus OX=10090 GN=Ebna1bp2 PE=2 SV=1
shibanyu_transcript_10811	64.02	34.42	2.34	0.44	0	0	-8.27834	1.95965e-05	0.000119812	AEG78362.1	40S ribosomal protein S27-like protein [Epinephelus coioides]	GO:0006412(translation)	GO:0005840(ribosome)	GO:0046872(metal ion binding);GO:0003735(structural constituent of ribosome)	K02978|RP-S27e, RPS27|http://www.genome.jp/dbget-bin/www_bget?ko:K02978	ko03010(Ribosome)	KOG1779	40s ribosomal protein S27	J	sp|Q2KHT7|RS27_BOVIN	40S ribosomal protein S27 OS=Bos taurus OX=9913 GN=RPS27 PE=3 SV=3
shibanyu_transcript_6659	0	0	0	0	38.99	0	23.4046	2.09638e-09	2.32103e-08	XP_022623270.1	signal recognition particle receptor subunit beta [Seriola dumerili]	*	GO:0016021(integral component of membrane)	*	K12272|SRPRB, SRP102|http://www.genome.jp/dbget-bin/www_bget?ko:K12272	ko03060(Protein export)	KOG0090	Signal recognition particle receptor, beta subunit (small G protein superfamily)	U	sp|P47758|SRPRB_MOUSE	Signal recognition particle receptor subunit beta OS=Mus musculus OX=10090 GN=Srprb PE=1 SV=1
shibanyu_transcript_580	5.42	6.84	6.49	3.15	2.89	2.63	-1.02693	1.97567e-08	1.90962e-07	XP_008287501.1	PREDICTED: CAS1 domain-containing protein 1 [Stegastes partitus]	*	GO:0016021(integral component of membrane)	*	*	*	KOG1699	O-acetyltransferase	R	sp|Q1LW89|CASD1_DANRE	N-acetylneuraminate 9-O-acetyltransferase OS=Danio rerio OX=7955 GN=casd1 PE=2 SV=2
shibanyu_transcript_3049	0.13	0.33	0.21	18.7	0.13	28.38	6.31686	3.63567e-05	0.000210471	XP_023279912.1	fibrinogen beta chain [Seriola lalandi dorsalis]	GO:0030168(platelet activation);GO:0051258(protein polymerization);GO:0072378(blood coagulation, fibrin clot formation)	GO:0005577(fibrinogen complex)	GO:0005102(signaling receptor binding)	K03904|FGB|http://www.genome.jp/dbget-bin/www_bget?ko:K03904	ko04610(Complement and coagulation cascades);ko04611(Platelet activation)	KOG2579	Ficolin and related extracellular proteins	R	sp|P02675|FIBB_HUMAN	Fibrinogen beta chain OS=Homo sapiens OX=9606 GN=FGB PE=1 SV=2
shibanyu_transcript_10379	17.01	15.48	18.68	1.37	1.29	3.15	-3.00496	1.7539e-12	3.10132e-11	XP_019109526.1	small VCP/p97-interacting protein isoform X1 [Larimichthys crocea]	*	*	*	K14014|SVIP|http://www.genome.jp/dbget-bin/www_bget?ko:K14014	ko04141(Protein processing in endoplasmic reticulum)	*	*	*	*	*
shibanyu_transcript_5281	5.72	7.13	5.43	25.9	35.69	13.7	2.16129	3.25296e-05	0.000190123	*	*	*	*	*	*	*	*	*	*	*	*
shibanyu_transcript_5099	162.54	79.65	0	0	0	0	-13.1293	0.000777669	0.00342069	ACJ26844.1	pancreatic alpha-amylase [Epinephelus coioides]	GO:0005975(carbohydrate metabolic process)	*	GO:0004556(alpha-amylase activity);GO:0103025(alpha-amylase activity (releasing maltohexaose));GO:0043169(cation binding)	K01176|E3.2.1.1, amyA, malS|http://www.genome.jp/dbget-bin/www_bget?ko:K01176	ko00500(Starch and sucrose metabolism);ko04973(Carbohydrate digestion and absorption)	KOG2212	Alpha-amylase	G	sp|P83053|AMYP_STRCA	Pancreatic alpha-amylase OS=Struthio camelus OX=8801 PE=1 SV=1
shibanyu_transcript_10639	0	0	0	1.77	5.09	7.03	6.61171	4.5966e-05	0.000262513	*	*	*	*	*	*	*	*	*	*	*	*
shibanyu_transcript_3248	3.24	4.79	6.18	9.24	9.32	10.2	1.1274	3.50263e-06	2.41004e-05	XP_026233074.1	dnaJ homolog subfamily B member 11 [Anabas testudineus]	GO:0006457(protein folding)	*	GO:0051082(unfolded protein binding)	K09517|DNAJB11|http://www.genome.jp/dbget-bin/www_bget?ko:K09517	ko04141(Protein processing in endoplasmic reticulum)	KOG0713	Molecular chaperone (DnaJ superfamily)	O	sp|Q9UBS4|DJB11_HUMAN	DnaJ homolog subfamily B member 11 OS=Homo sapiens OX=9606 GN=DNAJB11 PE=1 SV=1
shibanyu_transcript_5231	2.19	7.94	21.09	2.62	1.66	2.66	-2.02108	0.0162185	0.0460288	XP_010752791.3	C-C motif chemokine 3 [Larimichthys crocea]	*	*	*	K12964|CCL4|http://www.genome.jp/dbget-bin/www_bget?ko:K12964	ko04064(NF-kappa B signaling pathway);ko04060(Cytokine-cytokine receptor interaction);ko04062(Chemokine signaling pathway);ko04623(Cytosolic DNA-sensing pathway);ko04620(Toll-like receptor signaling pathway)	*	*	*	sp|Q8HYQ3|CCL3_MACMU	C-C motif chemokine 3 OS=Macaca mulatta OX=9544 GN=CCL3 PE=3 SV=1
shibanyu_transcript_9301	5.37	4.86	3.75	5.28	38.87	45.65	2.80575	0.00184314	0.00737483	*	*	*	*	*	*	*	*	*	*	*	*
shibanyu_transcript_9832	269.57	411.84	353.8	156.56	86.44	218.93	-1.06286	0.00956429	0.0294889	XP_026205312.1	uncharacterized protein LOC113155049 [Anabas testudineus]	*	*	*	*	*	*	*	*	*	*
shibanyu_transcript_4632	103.1	109.91	128.62	260.34	206.28	187.06	1.03064	1.78264e-08	1.73163e-07	XP_004070594.1	cellular nucleic acid-binding protein isoform X1 [Oryzias latipes]	GO:0051216(cartilage development);GO:0048703(embryonic viscerocranium morphogenesis);GO:0060322(head development);GO:0014036(neural crest cell fate specification);GO:0045944(positive regulation of transcription by RNA polymerase II);GO:0050727(regulation of inflammatory response)	*	GO:0003682(chromatin binding);GO:0003723(RNA binding);GO:0003697(single-stranded DNA binding);GO:0008270(zinc ion binding);GO:0003676(nucleic acid binding)	K09250|CNBP|http://www.genome.jp/dbget-bin/www_bget?ko:K09250	*	*	*	*	*	*
shibanyu_transcript_7477	25.82	22.05	41.46	68.92	69.8	43.49	1.15894	0.00249645	0.00959104	XP_023127214.1	polyadenylate-binding protein 1 [Amphiprion ocellaris]	GO:0007507(heart development)	GO:0005737(cytoplasm)	GO:0003723(RNA binding)	K13126|PABPC|http://www.genome.jp/dbget-bin/www_bget?ko:K13126	ko03018(RNA degradation);ko03013(RNA transport);ko03015(mRNA surveillance pathway)	KOG0123	Polyadenylate-binding protein (RRM superfamily)	AJ	sp|Q9EPH8|PABP1_RAT	Polyadenylate-binding protein 1 OS=Rattus norvegicus OX=10116 GN=Pabpc1 PE=1 SV=1
shibanyu_transcript_11153	0	0	1766.51	0	0	0	-25.9369	3.1624e-11	4.7475e-10	YP_007317676.1	NADH dehydrogenase subunit 4 (mitochondrion) [Epinephelus fuscoguttatus]	GO:0006120(mitochondrial electron transport, NADH to ubiquinone)	GO:0016021(integral component of membrane);GO:0031966(mitochondrial membrane);GO:0070469(respirasome)	GO:0008137(NADH dehydrogenase (ubiquinone) activity)	K03881|ND4|http://www.genome.jp/dbget-bin/www_bget?ko:K03881	ko00190(Oxidative phosphorylation);ko04723(Retrograde endocannabinoid signaling)	KOG4845	NADH dehydrogenase, subunit 4	C	sp|Q4JQH8|NU4M_TETNG	NADH-ubiquinone oxidoreductase chain 4 OS=Tetraodon nigroviridis OX=99883 GN=MT-ND4 PE=3 SV=1
shibanyu_transcript_11089	17.74	30.68	29.88	1.82	1.52	2.77	-3.48045	1.31555e-11	2.07067e-10	*	*	*	*	*	*	*	*	*	*	*	*
shibanyu_transcript_9450	23.48	14.34	20.45	37.31	46.12	28.4	1.06181	0.00783157	0.0249438	ACQ58463.1	Transmembrane 4 L6 family member 4 [Anoplopoma fimbria]	*	GO:0016021(integral component of membrane)	*	*	*	*	*	*	sp|Q5RE43|T4S1_PONAB	Transmembrane 4 L6 family member 1 OS=Pongo abelii OX=9601 GN=TM4SF1 PE=2 SV=1
shibanyu_transcript_7694	58.07	65.28	89.37	17.98	20.41	15.83	-1.85046	1.90656e-14	4.10648e-13	XP_012707688.1	thymosin beta-12 [Fundulus heteroclitus]	*	*	*	K05764|TMSB4|http://www.genome.jp/dbget-bin/www_bget?ko:K05764	ko04810(Regulation of actin cytoskeleton)	KOG4794	Thymosin beta	N	sp|P33248|TYB12_LATJA	Thymosin beta-12 OS=Lateolabrax japonicus OX=8164 PE=1 SV=2
shibanyu_transcript_3424	111.28	310.3	133.35	41.61	43	52.25	-1.93824	0.000211292	0.00106334	XP_018545234.1	PREDICTED: hyaluronan and proteoglycan link protein 1-like [Lates calcarifer]	*	*	*	K06745|PDCD1LG1, CD274|http://www.genome.jp/dbget-bin/www_bget?ko:K06745	ko04514(Cell adhesion molecules (CAMs))	*	*	*	*	*
shibanyu_transcript_3103	24.48	27.24	30.09	375.41	269.55	282.32	3.58947	9.62322e-100	6.2506e-97	*	*	*	*	*	*	*	*	*	*	*	*
shibanyu_transcript_160	25.16	44.05	12.02	5.15	4.47	7.24	-2.22958	0.000326868	0.00157501	CBN81715.1	Tax1-binding protein 1 homolog B [Dicentrarchus labrax]	*	*	*	*	*	*	*	*	*	*
shibanyu_transcript_4216	21.05	0	20.16	0	0	0	-10.7031	0.00550207	0.0186264	XP_010728080.2	pollen-specific leucine-rich repeat extensin-like protein 1 [Larimichthys crocea]	*	*	*	*	*	*	*	*	*	*
shibanyu_transcript_1194	7.91	10.15	10.08	22.43	20.92	13.72	1.11952	0.000269467	0.00133135	XP_022619163.1	45 kDa calcium-binding protein [Seriola dumerili]	GO:0002040(sprouting angiogenesis)	*	GO:0005509(calcium ion binding)	K19934|SDF4|http://www.genome.jp/dbget-bin/www_bget?ko:K19934	*	KOG4251	Calcium binding protein	R	sp|Q7ZUC2|CAB45_DANRE	45 kDa calcium-binding protein OS=Danio rerio OX=7955 GN=sdf4 PE=2 SV=1
shibanyu_transcript_11054	0	0	0	57.87	0	0	21.2282	5.60576e-08	5.05244e-07	XP_008299451.1	PREDICTED: 60S ribosomal protein L7a [Stegastes partitus]	GO:0042254(ribosome biogenesis)	GO:1990904(ribonucleoprotein complex)	*	K02936|RP-L7Ae, RPL7A|http://www.genome.jp/dbget-bin/www_bget?ko:K02936	ko03010(Ribosome)	KOG3166	60S ribosomal protein L7A	J	sp|O57592|RL7A_TAKRU	60S ribosomal protein L7a OS=Takifugu rubripes OX=31033 GN=rpl7a PE=3 SV=3
shibanyu_transcript_6064	6.87	21.49	19.19	1.11	0	2.38	-3.738	0.0103675	0.0315363	XP_026205312.1	uncharacterized protein LOC113155049 [Anabas testudineus]	*	*	*	*	*	*	*	*	*	*
shibanyu_transcript_8027	89.44	147.15	0	0	0	0.13	-11.2252	0.000307051	0.00149148	XP_027139271.1	beta-2-glycoprotein 1 [Larimichthys crocea]	*	*	*	K17305|APOH, B2G1|http://www.genome.jp/dbget-bin/www_bget?ko:K17305	*	KOG4297	C-type lectin	TV	sp|P17690|APOH_BOVIN	Beta-2-glycoprotein 1 OS=Bos taurus OX=9913 GN=APOH PE=1 SV=4
shibanyu_transcript_2757	2.39	3.17	4.44	0.99	1.53	1.63	-1.14898	0.00169353	0.00686073	AWP07117.1	putative coiled-coil domain-containing protein 117 [Scophthalmus maximus]	*	*	*	*	*	*	*	*	sp|Q5M9G5|CC117_RAT	Coiled-coil domain-containing protein 117 OS=Rattus norvegicus OX=10116 GN=Ccdc117 PE=2 SV=1
shibanyu_transcript_1445	93.52	85.43	48.04	17.91	30.87	38.52	-1.32096	0.0121697	0.0359636	AWO67306.1	LEAP-2 [Oplegnathus fasciatus]	GO:0042742(defense response to bacterium)	*	*	*	*	*	*	*	sp|Q95JB4|LEAP2_PIG	Liver-expressed antimicrobial peptide 2 OS=Sus scrofa OX=9823 GN=LEAP2 PE=3 SV=1
shibanyu_transcript_7609	24	26.74	42.12	70.78	79.41	63.55	1.33274	1.61432e-06	1.16766e-05	XP_012735171.1	proteasome subunit alpha type-3 [Fundulus heteroclitus]	GO:0006511(ubiquitin-dependent protein catabolic process)	GO:0005737(cytoplasm);GO:0005634(nucleus);GO:0019773(proteasome core complex, alpha-subunit complex)	GO:0004298(threonine-type endopeptidase activity)	K02727|PSMA3|http://www.genome.jp/dbget-bin/www_bget?ko:K02727	ko03050(Proteasome)	KOG0184	20S proteasome, regulatory subunit alpha type PSMA3/PRE10	O	sp|Q58DU5|PSA3_BOVIN	Proteasome subunit alpha type-3 OS=Bos taurus OX=9913 GN=PSMA3 PE=1 SV=3
shibanyu_transcript_5868	0	0	134.87	0	0	0	-25.0173	1.52013e-10	2.04567e-09	YP_007317669.1	cytochrome c oxidase subunit I (mitochondrion) [Epinephelus fuscoguttatus]	GO:0009060(aerobic respiration);GO:0006119(oxidative phosphorylation)	GO:0016021(integral component of membrane);GO:0005743(mitochondrial inner membrane);GO:0045277(respiratory chain complex IV)	GO:0004129(cytochrome-c oxidase activity);GO:0020037(heme binding);GO:0046872(metal ion binding)	K02256|COX1|http://www.genome.jp/dbget-bin/www_bget?ko:K02256	ko00190(Oxidative phosphorylation);ko04260(Cardiac muscle contraction)	KOG4769	Cytochrome c oxidase, subunit I	C	sp|Q36775|COX1_GADMO	Cytochrome c oxidase subunit 1 OS=Gadus morhua OX=8049 GN=mt-co1 PE=3 SV=1
shibanyu_transcript_6760	1.22	0	0	13.1	14.38	17.8	5.26951	0.00676316	0.0221466	*	*	*	*	*	*	*	*	*	*	*	*
shibanyu_transcript_3899	10.69	10.79	12.12	5.36	2.27	4.42	-1.41627	4.63267e-05	0.000264263	XP_022614575.1	zinc finger protein OZF-like isoform X3 [Seriola dumerili]	*	*	*	*	*	*	*	*	*	*
shibanyu_transcript_1569	21.55	24.36	29.95	259.95	222.49	154.89	3.17151	1.83885e-27	1.16337e-25	*	*	*	*	*	*	*	*	*	*	*	*
shibanyu_transcript_993	1.36	1.21	1.41	316.99	355.81	301.36	8.04126	2.9828e-244	1.45307e-240	*	*	*	*	*	*	*	*	*	*	*	*
shibanyu_transcript_2631	106.63	84.57	118.32	30.04	38.03	55.9	-1.23591	0.000189002	0.000962094	XP_018536592.1	PREDICTED: kynurenine 3-monooxygenase [Lates calcarifer]	GO:0034354('de novo' NAD biosynthetic process from tryptophan);GO:0043420(anthranilate metabolic process);GO:0019805(quinolinate biosynthetic process);GO:0006569(tryptophan catabolic process)	GO:0005741(mitochondrial outer membrane)	GO:0071949(FAD binding);GO:0004502(kynurenine 3-monooxygenase activity)	K00486|KMO|http://www.genome.jp/dbget-bin/www_bget?ko:K00486	ko00380(Tryptophan metabolism)	KOG2614	Kynurenine 3-monooxygenase and related flavoprotein monooxygenases	CR	sp|Q1RLY6|KMO_DANRE	Kynurenine 3-monooxygenase OS=Danio rerio OX=7955 GN=kmo PE=2 SV=1
shibanyu_transcript_3824	35.76	27.33	13.35	2.02	6.83	4.24	-2.46438	0.00082758	0.00361089	XP_022621679.1	solute carrier family 22 member 2-like [Seriola dumerili]	*	GO:0016021(integral component of membrane)	GO:0022857(transmembrane transporter activity)	K08199|SLC22A2, OCT2|http://www.genome.jp/dbget-bin/www_bget?ko:K08199	*	KOG0255	Synaptic vesicle transporter SVOP and related transporters (major facilitator superfamily)	R	sp|O70577|S22A2_MOUSE	Solute carrier family 22 member 2 OS=Mus musculus OX=10090 GN=Slc22a2 PE=1 SV=1
shibanyu_transcript_6727	24.83	31.75	32.9	7.97	9.68	21	-1.12364	0.0155657	0.0443699	XP_022612666.1	putative L-aspartate dehydrogenase [Seriola dumerili]	GO:0009435(NAD biosynthetic process)	*	GO:0033735(aspartate dehydrogenase activity);GO:0050661(NADP binding)	*	*	*	*	*	sp|Q66I59|ASPD_DANRE	Putative L-aspartate dehydrogenase OS=Danio rerio OX=7955 GN=aspdh PE=2 SV=1
shibanyu_transcript_391	9.24	13.27	12.08	21.36	42.62	19.16	1.39076	0.0051717	0.017711	XP_010765360.1	PREDICTED: proline-rich nuclear receptor coactivator 2-like [Notothenia coriiceps]	GO:0000184(nuclear-transcribed mRNA catabolic process, nonsense-mediated decay)	*	*	K18751|PNRC2|http://www.genome.jp/dbget-bin/www_bget?ko:K18751	*	*	*	*	sp|B5X392|PNRC2_SALSA	Proline-rich nuclear receptor coactivator 2 OS=Salmo salar OX=8030 GN=pnrc2 PE=2 SV=1
shibanyu_transcript_1156	5.53	6.69	7.08	2.3	1.93	1.41	-1.68398	3.44775e-10	4.36252e-09	XP_018558181.1	PREDICTED: ceroid-lipofuscinosis neuronal protein 5 [Lates calcarifer]	*	GO:0005764(lysosome)	*	K12390|CLN5|http://www.genome.jp/dbget-bin/www_bget?ko:K12390	ko04142(Lysosome)	*	*	*	sp|Q5JZQ9|CLN5_CANLF	Ceroid-lipofuscinosis neuronal protein 5 OS=Canis lupus familiaris OX=9615 GN=CLN5 PE=2 SV=1
shibanyu_transcript_9366	2680.13	300.07	1189.78	330.02	56.94	20.56	-3.31508	0.00972372	0.0298576	RVE63307.1	hypothetical protein OJAV_G00164390 [Oryzias javanicus]	*	*	*	*	*	*	*	*	*	*
shibanyu_transcript_9038	2.9	11.86	5.23	54.66	47.02	46.14	3.01126	7.35141e-07	5.60883e-06	*	*	*	*	*	*	*	*	*	*	*	*
shibanyu_transcript_3590	0	0	0.19	2645.6	0.1	2667.12	15.1346	6.98673e-08	6.20526e-07	XP_018518912.1	PREDICTED: fibrinogen beta chain [Lates calcarifer]	GO:0030168(platelet activation);GO:0051258(protein polymerization);GO:0072378(blood coagulation, fibrin clot formation)	GO:0005577(fibrinogen complex)	GO:0005102(signaling receptor binding)	K03904|FGB|http://www.genome.jp/dbget-bin/www_bget?ko:K03904	ko04610(Complement and coagulation cascades);ko04611(Platelet activation)	KOG2579	Ficolin and related extracellular proteins	R	sp|P02675|FIBB_HUMAN	Fibrinogen beta chain OS=Homo sapiens OX=9606 GN=FGB PE=1 SV=2
shibanyu_transcript_9515	16.81	21.4	27.3	1.76	4.81	0.95	-2.94627	6.87698e-05	0.000380696	AEM37656.1	chemokine CC-like protein, partial [Epinephelus bruneus]	GO:0006955(immune response);GO:0097535(lymphoid lineage cell migration into thymus);GO:2000471(regulation of hematopoietic stem cell migration);GO:1902033(regulation of hematopoietic stem cell proliferation)	GO:0005576(extracellular region)	GO:0008009(chemokine activity)	K13072|CCL25|http://www.genome.jp/dbget-bin/www_bget?ko:K13072	ko04060(Cytokine-cytokine receptor interaction);ko04062(Chemokine signaling pathway);ko04672(Intestinal immune network for IgA production)	*	*	*	*	*
shibanyu_transcript_2133	54.19	68.59	65.9	25.29	26.37	36.25	-1.01787	9.11903e-07	6.85546e-06	XP_026181981.1	brain protein I3 [Mastacembelus armatus]	*	GO:0016021(integral component of membrane)	*	*	*	KOG4517	Uncharacterized conserved protein	S	sp|O95415|BRI3_HUMAN	Brain protein I3 OS=Homo sapiens OX=9606 GN=BRI3 PE=1 SV=1
shibanyu_transcript_8852	33.23	40.12	45.56	93.56	68.31	63.15	1.03312	4.4109e-06	2.9948e-05	*	*	*	*	*	*	*	*	*	*	*	*
shibanyu_transcript_2800	7.42	7.34	8.71	21.88	35.75	41.19	2.17587	2.57981e-10	3.33799e-09	XP_003448647.1	serine/threonine-protein phosphatase PP1-gamma catalytic subunit [Oreochromis niloticus]	*	GO:0000164(protein phosphatase type 1 complex);GO:0005737(cytoplasm);GO:0005634(nucleus)	GO:0046872(metal ion binding);GO:0004722(protein serine/threonine phosphatase activity)	K06269|PPP1C|http://www.genome.jp/dbget-bin/www_bget?ko:K06269	ko04113(Meiosis - yeast);ko04114(Oocyte meiosis);ko04810(Regulation of actin cytoskeleton);ko04510(Focal adhesion);ko04390(Hippo signaling pathway);ko04024(cAMP signaling pathway);ko04022(cGMP - PKG signaling pathway);ko03015(mRNA surveillance pathway);ko04261(Adrenergic signaling in cardiomyocytes);ko04270(Vascular smooth muscle contraction);ko04910(Insulin signaling pathway);ko04921(Oxytocin si…	KOG0374	Serine/threonine specific protein phosphatase PP1, catalytic subunit	TR	sp|P36874|PP1GA_XENLA	Serine/threonine-protein phosphatase PP1-gamma catalytic subunit A OS=Xenopus laevis OX=8355 GN=ppp1cc-a PE=1 SV=2
shibanyu_transcript_3601	32.78	46.8	42.95	11.79	10.92	14.96	-1.61526	3.21994e-15	7.72707e-14	XP_022619945.1	cytochrome P450 4B1 [Seriola dumerili]	*	GO:0016021(integral component of membrane)	GO:0020037(heme binding);GO:0005506(iron ion binding);GO:0004497(monooxygenase activity);GO:0016705(oxidoreductase activity, acting on paired donors, with incorporation or reduction of molecular oxygen)	K07426|CYP4B1|http://www.genome.jp/dbget-bin/www_bget?ko:K07426	*	KOG0157	Cytochrome P450 CYP4/CYP19/CYP26 subfamilies	QI	sp|P15128|CP4B1_RABIT	Cytochrome P450 4B1 OS=Oryctolagus cuniculus OX=9986 GN=CYP4B1 PE=1 SV=1
shibanyu_transcript_252	85.86	103.04	104.18	21.51	21.13	31.86	-1.89822	1.5983e-18	5.2609e-17	XP_022055496.1	SEC14-like protein 2 [Acanthochromis polyacanthus]	*	*	*	K16302|CNNM|http://www.genome.jp/dbget-bin/www_bget?ko:K16302	*	KOG1471	Phosphatidylinositol transfer protein SEC14 and related proteins	I	sp|P58875|S14L2_BOVIN	SEC14-like protein 2 OS=Bos taurus OX=9913 GN=SEC14L2 PE=1 SV=2
shibanyu_transcript_3612	5.68	18.29	9.32	3.46	3.72	2.97	-1.61627	0.00343488	0.0125388	XP_020502161.1	putative monooxygenase p33MONOX [Labrus bergylta]	*	*	*	*	*	*	*	*	sp|A4QNZ7|P33MX_DANRE	Putative monooxygenase p33MONOX OS=Danio rerio OX=7955 GN=p33monox PE=1 SV=1
shibanyu_transcript_8136	12.69	19	12.9	62.74	23.52	32.98	1.49399	0.00209605	0.00824124	XP_010854616.1	PREDICTED: LOW QUALITY PROTEIN: actin, cytoplasmic 2 [Bison bison bison]	*	GO:0005737(cytoplasm);GO:0005856(cytoskeleton)	GO:0005524(ATP binding)	K05692|ACTB_G1|http://www.genome.jp/dbget-bin/www_bget?ko:K05692	ko04210(Apoptosis);ko04810(Regulation of actin cytoskeleton);ko04520(Adherens junction);ko04510(Focal adhesion);ko04530(Tight junction);ko04145(Phagosome);ko04390(Hippo signaling pathway);ko04391(Hippo signaling pathway -fly);ko04015(Rap1 signaling pathway);ko04921(Oxytocin signaling pathway);ko04919(Thyroid hormone signaling pathway);ko04670(Leukocyte transendothelial migration);ko04611(Platelet…	KOG0676	Actin and related proteins	Z	sp|P53485|ACTB2_TAKRU	Actin, cytoplasmic 2 OS=Takifugu rubripes OX=31033 GN=actbb PE=3 SV=1
shibanyu_transcript_10716	11.95	27.48	51.08	5.89	7.99	9.62	-1.75968	0.00416028	0.0147419	*	*	*	*	*	*	*	*	*	*	*	*
shibanyu_transcript_2159	14.48	18.83	13.07	4.72	6.29	9.71	-1.09098	0.00655122	0.0215201	XP_020500463.1	melanoma receptor tyrosine-protein kinase-like [Labrus bergylta]	GO:0007169(transmembrane receptor protein tyrosine kinase signaling pathway)	GO:0016021(integral component of membrane)	GO:0005524(ATP binding);GO:0004714(transmembrane receptor protein tyrosine kinase activity)	K04361|EGFR, ERBB1|http://www.genome.jp/dbget-bin/www_bget?ko:K04361	ko04214(Apoptosis - fly);ko04810(Regulation of actin cytoskeleton);ko04520(Adherens junction);ko04510(Focal adhesion);ko04540(Gap junction);ko04144(Endocytosis);ko04020(Calcium signaling pathway);ko04012(ErbB signaling pathway);ko04068(FoxO signaling pathway);ko04066(HIF-1 signaling pathway);ko04010(MAPK signaling pathway);ko04013(MAPK signaling pathway - fly);ko04151(PI3K-Akt signaling pathway);…	KOG1025	Epidermal growth factor receptor EGFR and related tyrosine kinases	T	sp|P13388|XMRK_XIPMA	Melanoma receptor tyrosine-protein kinase OS=Xiphophorus maculatus OX=8083 GN=xmrk PE=2 SV=2
shibanyu_transcript_7915	0	0	0	10.95	0	12.65	8.83405	0.0167229	0.0472485	XP_020483211.1	mitochondrial 2-oxoglutarate/malate carrier protein [Labrus bergylta]	GO:0006839(mitochondrial transport)	GO:0016021(integral component of membrane);GO:0031966(mitochondrial membrane)	*	K15104|SLC25A11, OGC|http://www.genome.jp/dbget-bin/www_bget?ko:K15104	*	KOG0759	Mitochondrial oxoglutarate/malate carrier proteins	C	sp|Q9CR62|M2OM_MOUSE	Mitochondrial 2-oxoglutarate/malate carrier protein OS=Mus musculus OX=10090 GN=Slc25a11 PE=1 SV=3
shibanyu_transcript_11497	36.62	9.66	47.54	432.93	309.08	113.77	3.69066	1.55581e-05	9.71059e-05	*	*	*	*	*	*	*	*	*	*	*	*
shibanyu_transcript_7839	85.19	84.5	109.9	27.81	28.88	44.09	-1.3728	2.75001e-08	2.60889e-07	ACQ58293.1	Cytosolic sulfotransferase 3 [Anoplopoma fimbria]	*	*	GO:0008146(sulfotransferase activity)	K01025|E2.8.2.-|http://www.genome.jp/dbget-bin/www_bget?ko:K01025	*	KOG1584	Sulfotransferase	R	sp|Q7T2V2|ST1S3_DANRE	Cytosolic sulfotransferase 3 OS=Danio rerio OX=7955 GN=sult1st3 PE=1 SV=1
shibanyu_transcript_1394	8.33	13.4	12.43	1.23	0.72	1.58	-3.20504	1.48762e-18	4.92988e-17	XP_022596669.1	beta-galactosidase-like isoform X1 [Seriola dumerili]	GO:0005975(carbohydrate metabolic process)	*	GO:0004565(beta-galactosidase activity)	K12309|GLB1, ELNR1|http://www.genome.jp/dbget-bin/www_bget?ko:K12309	ko04142(Lysosome);ko00052(Galactose metabolism);ko00531(Glycosaminoglycan degradation);ko00604(Glycosphingolipid biosynthesis - ganglio series);ko00511(Other glycan degradation);ko00600(Sphingolipid metabolism)	KOG0496	Beta-galactosidase	G	sp|Q58D55|BGAL_BOVIN	Beta-galactosidase OS=Bos taurus OX=9913 GN=GLB1 PE=2 SV=1
shibanyu_transcript_7703	5.63	8.49	8.44	17.31	16.16	13.26	1.16398	8.75014e-06	5.6873e-05	XP_019127650.1	myosin light polypeptide 6 [Larimichthys crocea]	*	*	GO:0005509(calcium ion binding)	K12751|MYL6|http://www.genome.jp/dbget-bin/www_bget?ko:K12751	ko04530(Tight junction);ko04270(Vascular smooth muscle contraction);ko04921(Oxytocin signaling pathway)	KOG0030	Myosin essential light chain, EF-Hand protein superfamily	Z	sp|Q64119|MYL6_RAT	Myosin light polypeptide 6 OS=Rattus norvegicus OX=10116 GN=Myl6 PE=1 SV=3
shibanyu_transcript_6976	0	0.06	0	0	0	229.02	25.4121	7.79588e-11	1.10722e-09	XP_008293673.1	PREDICTED: histidine-rich glycoprotein-like [Stegastes partitus]	*	*	GO:0004869(cysteine-type endopeptidase inhibitor activity)	*	*	*	*	*	*	*
shibanyu_transcript_11169	0	0.79	1.64	815.73	646.11	0	9.63535	0.000161448	0.000830075	ACH73063.1	ribosomal protein LP0-like protein, partial [Epinephelus coioides]	GO:0002181(cytoplasmic translation);GO:0000027(ribosomal large subunit assembly);GO:0007155(cell adhesion);GO:0042254(ribosome biogenesis)	GO:0022625(cytosolic large ribosomal subunit);GO:0016021(integral component of membrane);GO:0005840(ribosome)	GO:0070180(large ribosomal subunit rRNA binding);GO:0003735(structural constituent of ribosome)	K02941|RP-LP0, RPLP0|http://www.genome.jp/dbget-bin/www_bget?ko:K02941	ko03010(Ribosome)	KOG0815	60S acidic ribosomal protein P0	J	sp|Q9DG68|RLA0_RANSY	60S acidic ribosomal protein P0 OS=Rana sylvatica OX=45438 GN=RPLP0 PE=2 SV=1
shibanyu_transcript_461	2.19	2.16	2.04	1.05	0.43	0.89	-1.38843	0.000313914	0.00152011	XP_018528472.1	PREDICTED: sodium-dependent phosphate transporter 2 isoform X2 [Lates calcarifer]	GO:0006817(phosphate ion transport)	GO:0016021(integral component of membrane)	GO:0005315(inorganic phosphate transmembrane transporter activity)	K14640|SLC20A, PIT|http://www.genome.jp/dbget-bin/www_bget?ko:K14640	*	KOG2493	Na+/Pi symporter	P	sp|Q28E01|S20A2_XENTR	Sodium-dependent phosphate transporter 2 OS=Xenopus tropicalis OX=8364 GN=slc20a2 PE=2 SV=1
shibanyu_transcript_5442	72.67	135.21	82.3	418.07	373.14	358.33	2.07662	1.13199e-09	1.31297e-08	XP_005750826.1	PREDICTED: high mobility group protein B1-like [Pundamilia nyererei]	GO:0031103(axon regeneration);GO:0030900(forebrain development);GO:0009409(response to cold)	GO:0005634(nucleus);GO:0005886(plasma membrane)	GO:0003677(DNA binding)	K10802|HMGB1|http://www.genome.jp/dbget-bin/www_bget?ko:K10802	ko04217(Necroptosis);ko04140(Autophagy - animal);ko03410(Base excision repair)	KOG0381	HMG box-containing protein	R	sp|B2RPK0|HGB1A_HUMAN	Putative high mobility group protein B1-like 1 OS=Homo sapiens OX=9606 GN=HMGB1P1 PE=5 SV=1
shibanyu_transcript_9323	13.46	19.01	18.69	8.03	6.17	3.28	-1.44596	0.0011791	0.00497315	NP_001290263.1	insulin-like growth factor I precursor [Larimichthys crocea]	*	GO:0005615(extracellular space)	GO:0008083(growth factor activity);GO:0005179(hormone activity)	K05459|IGF1|http://www.genome.jp/dbget-bin/www_bget?ko:K05459	ko04114(Oocyte meiosis);ko04115(p53 signaling pathway);ko04510(Focal adhesion);ko04550(Signaling pathways regulating pluripotency of stem cells);ko04152(AMPK signaling pathway);ko04068(FoxO signaling pathway);ko04066(HIF-1 signaling pathway);ko04151(PI3K-Akt signaling pathway);ko04015(Rap1 signaling pathway);ko04014(Ras signaling pathway);ko04150(mTOR signaling pathway);ko04211(Longevity regulati…	*	*	*	sp|P17085|IGF1_ONCKI	Insulin-like growth factor I OS=Oncorhynchus kisutch OX=8019 GN=igf1 PE=1 SV=2
shibanyu_transcript_5402	6.62	14.59	9.3	62.72	41.36	28.75	2.21743	8.58576e-06	5.59913e-05	XP_028282550.1	AP-1 complex subunit sigma-3-like isoform X2 [Parambassis ranga]	GO:0006886(intracellular protein transport);GO:0016192(vesicle-mediated transport)	GO:0030117(membrane coat)	*	K12394|AP1S1_2|http://www.genome.jp/dbget-bin/www_bget?ko:K12394	ko04142(Lysosome)	KOG0934	Clathrin adaptor complex, small subunit	U	sp|Q7TN05|AP1S3_MOUSE	AP-1 complex subunit sigma-3 OS=Mus musculus OX=10090 GN=Ap1s3 PE=1 SV=1
shibanyu_transcript_5225	0.4	0.61	5.04	16.99	24.82	15.84	3.48171	0.000994908	0.00426083	XP_026220638.1	protein disulfide-isomerase A3 [Anabas testudineus]	GO:0045454(cell redox homeostasis);GO:0006457(protein folding);GO:0034976(response to endoplasmic reticulum stress)	GO:0005623(cell);GO:0009986(cell surface);GO:0005783(endoplasmic reticulum)	GO:0003756(protein disulfide isomerase activity)	K08056|PDIA3, GRP58|http://www.genome.jp/dbget-bin/www_bget?ko:K08056	ko04141(Protein processing in endoplasmic reticulum);ko04612(Antigen processing and presentation)	KOG0190	Protein disulfide isomerase (prolyl 4-hydroxylase beta subunit)	O	sp|Q8JG64|PDIA3_CHICK	Protein disulfide-isomerase A3 OS=Gallus gallus OX=9031 GN=PDIA3 PE=2 SV=1
shibanyu_transcript_534	5.1	3.95	4.8	2.24	1.25	1.85	-1.31318	6.20068e-06	4.10416e-05	AWP15299.1	putative ras-related protein Rab-14 [Scophthalmus maximus]	GO:0042742(defense response to bacterium);GO:0032456(endocytic recycling);GO:0006895(Golgi to endosome transport);GO:0090382(phagosome maturation)	GO:0005829(cytosol);GO:0045335(phagocytic vesicle);GO:0055037(recycling endosome);GO:0005802(trans-Golgi network)	GO:0005525(GTP binding);GO:0003924(GTPase activity)	K07881|RAB14|http://www.genome.jp/dbget-bin/www_bget?ko:K07881	ko04152(AMPK signaling pathway)	KOG0097	GTPase Rab14, small G protein superfamily	U	sp|Q5ZKU5|RAB14_CHICK	Ras-related protein Rab-14 OS=Gallus gallus OX=9031 GN=RAB14 PE=2 SV=3
shibanyu_transcript_7068	29.54	37.21	37.82	73.39	110.67	89.2	1.50298	1.3501e-07	1.15184e-06	XP_010748707.2	uncharacterized protein LOC104934686 [Larimichthys crocea]	GO:0016226(iron-sulfur cluster assembly)	*	GO:0005506(iron ion binding);GO:0051536(iron-sulfur cluster binding)	*	*	KOG3361	Iron binding protein involved in Fe-S cluster formation	C	sp|Q9D7P6|ISCU_MOUSE	Iron-sulfur cluster assembly enzyme ISCU, mitochondrial OS=Mus musculus OX=10090 GN=Iscu PE=1 SV=1
shibanyu_transcript_2976	17.9	34.25	19.51	85.93	78.57	71.86	1.8062	1.07478e-06	7.97534e-06	XP_022611227.1	pyrroline-5-carboxylate reductase 1, mitochondrial-like [Seriola dumerili]	GO:0055129(L-proline biosynthetic process)	*	GO:0004735(pyrroline-5-carboxylate reductase activity)	K00286|proC|http://www.genome.jp/dbget-bin/www_bget?ko:K00286	ko00330(Arginine and proline metabolism);ko01230(Biosynthesis of amino acids)	KOG3124	Pyrroline-5-carboxylate reductase	E	sp|Q922Q4|P5CR2_MOUSE	Pyrroline-5-carboxylate reductase 2 OS=Mus musculus OX=10090 GN=Pycr2 PE=1 SV=1
shibanyu_transcript_3306	9.71	14.89	15.68	0.73	1.16	0.31	-4.09737	4.91135e-11	7.2612e-10	XP_020491292.1	vitronectin-like [Labrus bergylta]	*	*	*	K06251|VTN|http://www.genome.jp/dbget-bin/www_bget?ko:K06251	ko04510(Focal adhesion);ko04151(PI3K-Akt signaling pathway);ko04512(ECM-receptor interaction);ko04610(Complement and coagulation cascades)	KOG1565	Gelatinase A and related matrix metalloproteases	OW	sp|P04004|VTNC_HUMAN	Vitronectin OS=Homo sapiens OX=9606 GN=VTN PE=1 SV=1
shibanyu_transcript_4585	7.1	7.36	8.06	2.55	1.5	3.03	-1.60042	1.58778e-08	1.55506e-07	XP_008296409.1	PREDICTED: inhibitor of growth protein 4 isoform X1 [Stegastes partitus]	GO:0002244(hematopoietic progenitor cell differentiation);GO:0016573(histone acetylation);GO:0008285(negative regulation of cell population proliferation);GO:0043065(positive regulation of apoptotic process)	GO:0005634(nucleus)	GO:0046872(metal ion binding);GO:0035064(methylated histone binding)	K11346|ING4|http://www.genome.jp/dbget-bin/www_bget?ko:K11346	*	KOG1973	Chromatin remodeling protein, contains PHD Zn-finger	B	sp|Q5ZKY4|ING4_CHICK	Inhibitor of growth protein 4 OS=Gallus gallus OX=9031 GN=ING4 PE=2 SV=1
shibanyu_transcript_2284	0	0	0	114.83	162.12	0	13.9759	0.000347119	0.00166191	ADU33222.1	complement component c3 [Epinephelus coioides]	*	*	*	K03990|C3|http://www.genome.jp/dbget-bin/www_bget?ko:K03990	ko04145(Phagosome);ko04610(Complement and coagulation cascades)	KOG1366	Alpha-macroglobulin	O	sp|P98093|CO3_ONCMY	Complement C3 (Fragment) OS=Oncorhynchus mykiss OX=8022 GN=c3 PE=1 SV=1
shibanyu_transcript_1332	33.37	35.16	37.19	10.85	16.86	21.09	-1.0275	0.00203548	0.00802902	XP_018549889.1	PREDICTED: uncharacterized protein LOC108895518 [Lates calcarifer]	*	*	*	*	*	KOG1261	Malate synthase	C	sp|P95329|MASY_MYXXD	Malate synthase OS=Myxococcus xanthus (strain DK 1622) OX=246197 GN=mls PE=3 SV=2
shibanyu_transcript_6542	220.01	1.55	231.92	1575.95	2474.89	2371.5	3.93632	0.00572962	0.0192297	QBA17252.1	glucose-6-phosphatase a catalytic subunit tandem duplicate 2, partial [Epinephelus fuscoguttatus x Epinephelus lanceolatus]	GO:0006094(gluconeogenesis);GO:0061959(response to (R)-carnitine)	GO:0016021(integral component of membrane);GO:0005789(endoplasmic reticulum membrane)	GO:0004346(glucose-6-phosphatase activity)	K01084|G6PC|http://www.genome.jp/dbget-bin/www_bget?ko:K01084	ko04152(AMPK signaling pathway);ko04068(FoxO signaling pathway);ko04151(PI3K-Akt signaling pathway);ko00052(Galactose metabolism);ko00010(Glycolysis / Gluconeogenesis);ko00500(Starch and sucrose metabolism);ko04973(Carbohydrate digestion and absorption);ko04920(Adipocytokine signaling pathway);ko04922(Glucagon signaling pathway);ko04910(Insulin signaling pathway)	*	*	*	sp|Q19KA1|G6PC_FELCA	Glucose-6-phosphatase OS=Felis catus OX=9685 GN=G6PC PE=2 SV=1
shibanyu_transcript_309	78.5	76.02	94.35	182.05	207.84	115.39	1.12636	0.00121065	0.00509077	ALJ92403.1	complement component C9 [Epinephelus coioides]	GO:0001906(cell killing);GO:0006957(complement activation, alternative pathway);GO:0006958(complement activation, classical pathway);GO:0019835(cytolysis);GO:0051260(protein homooligomerization);GO:0071391(cellular response to estrogen stimulus);GO:0006955(immune response)	GO:0005615(extracellular space);GO:0005579(membrane attack complex);GO:0044218(other organism cell membrane);GO:0005886(plasma membrane)	*	K04000|C9|http://www.genome.jp/dbget-bin/www_bget?ko:K04000	ko04610(Complement and coagulation cascades)	*	*	*	sp|P79755|CO9_TAKRU	Complement component C9 OS=Takifugu rubripes OX=31033 GN=c9 PE=3 SV=1
shibanyu_transcript_811	22.96	26.98	38.65	2.65	3.19	2.84	-3.24387	9.67448e-38	1.04732e-35	XP_010750052.1	arrestin domain-containing protein 2 isoform X1 [Larimichthys crocea]	*	*	*	*	*	KOG3780	Thioredoxin binding protein TBP-2/VDUP1	R	sp|Q8TBH0|ARRD2_HUMAN	Arrestin domain-containing protein 2 OS=Homo sapiens OX=9606 GN=ARRDC2 PE=1 SV=2
shibanyu_transcript_4655	0	0	0	0	8.47	0	20.4203	1.74016e-07	1.46158e-06	XP_019128660.1	eukaryotic translation initiation factor 3 subunit C [Larimichthys crocea]	GO:0001732(formation of cytoplasmic translation initiation complex)	GO:0016282(eukaryotic 43S preinitiation complex);GO:0033290(eukaryotic 48S preinitiation complex);GO:0005852(eukaryotic translation initiation factor 3 complex)	GO:0003743(translation initiation factor activity);GO:0031369(translation initiation factor binding)	K03252|EIF3C|http://www.genome.jp/dbget-bin/www_bget?ko:K03252	ko03013(RNA transport)	KOG1076	Translation initiation factor 3, subunit c (eIF-3c)	J	sp|Q6PFQ2|EIF3C_DANRE	Eukaryotic translation initiation factor 3 subunit C OS=Danio rerio OX=7955 GN=eif3c PE=1 SV=1
shibanyu_transcript_1540	1.1	1.63	1.45	9.51	6.78	11.67	2.83647	2.38003e-22	1.09899e-20	XP_010729694.1	SPRY domain-containing SOCS box protein 4 [Larimichthys crocea]	GO:0035556(intracellular signal transduction)	*	*	K10343|SPSB1_4, SSB1, SSB4|http://www.genome.jp/dbget-bin/www_bget?ko:K10343	*	KOG3953	SOCS box protein SSB-1, contains SPRY domain	R	sp|Q8R5B6|SPSB4_MOUSE	SPRY domain-containing SOCS box protein 4 OS=Mus musculus OX=10090 GN=Spsb4 PE=1 SV=1
shibanyu_transcript_471	3.72	4.31	3.02	346.28	356.26	306.21	6.59224	5.2141e-124	5.0801e-121	XP_018541261.1	PREDICTED: peptidyl-prolyl cis-trans isomerase FKBP5-like [Lates calcarifer]	*	*	GO:0005528(FK506 binding);GO:0031072(heat shock protein binding);GO:0003755(peptidyl-prolyl cis-trans isomerase activity)	K09571|FKBP4_5|http://www.genome.jp/dbget-bin/www_bget?ko:K09571	ko04915(Estrogen signaling pathway)	KOG0543	FKBP-type peptidyl-prolyl cis-trans isomerase	O	sp|Q13451|FKBP5_HUMAN	Peptidyl-prolyl cis-trans isomerase FKBP5 OS=Homo sapiens OX=9606 GN=FKBP5 PE=1 SV=2
shibanyu_transcript_10915	0	0	1.06	4.28	34.03	2.21	5.67474	0.00360185	0.0130651	XP_019733477.1	PREDICTED: complement factor H-related protein 1-like isoform X1 [Hippocampus comes]	*	*	*	*	*	*	*	*	*	*
shibanyu_transcript_3377	5.59	5.82	6.74	1.83	1.75	1.4	-1.77003	5.0283e-16	1.30294e-14	*	*	*	*	*	*	*	*	*	*	*	*
shibanyu_transcript_6595	0	16663.8	0	0	0	0	-30	1.60353e-14	3.50319e-13	*	*	*	*	*	*	*	*	*	*	*	*
shibanyu_transcript_3712	59.26	72.88	33.62	10.14	10.15	11.27	-2.3326	6.33971e-08	5.66677e-07	XP_028286749.1	acyl-coenzyme A thioesterase 4-like [Parambassis ranga]	GO:0006637(acyl-CoA metabolic process)	*	GO:0016790(thiolester hydrolase activity)	K01068|ACOT1_2_4|http://www.genome.jp/dbget-bin/www_bget?ko:K01068	ko01040(Biosynthesis of unsaturated fatty acids);ko00062(Fatty acid elongation)	*	*	*	sp|Q8N9L9|ACOT4_HUMAN	Acyl-coenzyme A thioesterase 4 OS=Homo sapiens OX=9606 GN=ACOT4 PE=1 SV=2
shibanyu_transcript_8985	10.64	9.87	17.47	33.15	20.7	26.29	1.19778	7.63502e-05	0.000419797	XP_010748708.1	small EDRK-rich factor 2 [Larimichthys crocea]	*	*	*	*	*	*	*	*	*	*
shibanyu_transcript_8062	22.58	20.46	23.95	8.64	5.59	13.91	-1.17291	0.00238531	0.00921861	XP_022603743.1	RPA-interacting protein [Seriola dumerili]	*	*	*	*	*	*	*	*	sp|Q9W704|RIPA_XENLA	RPA-interacting protein A OS=Xenopus laevis OX=8355 GN=rpain-a PE=1 SV=1
shibanyu_transcript_2169	11.1	3.75	77.88	0	0.03	0.29	-8.0242	2.70481e-06	1.89726e-05	QBA17253.1	glucokinase, partial [Epinephelus fuscoguttatus x Epinephelus lanceolatus]	*	*	*	K12407|GCK|http://www.genome.jp/dbget-bin/www_bget?ko:K12407	ko00524(Neomycin, kanamycin and gentamicin biosynthesis);ko00521(Streptomycin biosynthesis);ko00520(Amino sugar and nucleotide sugar metabolism);ko00052(Galactose metabolism);ko00010(Glycolysis / Gluconeogenesis);ko00500(Starch and sucrose metabolism);ko01200(Carbon metabolism);ko04922(Glucagon signaling pathway);ko04911(Insulin secretion);ko04910(Insulin signaling pathway);ko04917(Prolactin sign…	KOG1369	Hexokinase	G	sp|P35557|HXK4_HUMAN	Glucokinase OS=Homo sapiens OX=9606 GN=GCK PE=1 SV=1
shibanyu_transcript_1138	0	0	22.5	0	0	0	-24.3897	4.30949e-10	5.37611e-09	XP_018539234.1	PREDICTED: fibronectin-like isoform X1 [Lates calcarifer]	GO:0003181(atrioventricular valve morphogenesis);GO:0003128(heart field specification);GO:0001756(somitogenesis)	GO:0005576(extracellular region)	*	K05717|FN1|http://www.genome.jp/dbget-bin/www_bget?ko:K05717	ko04810(Regulation of actin cytoskeleton);ko04510(Focal adhesion);ko04151(PI3K-Akt signaling pathway);ko04512(ECM-receptor interaction)	*	*	*	sp|P04937|FINC_RAT	Fibronectin OS=Rattus norvegicus OX=10116 GN=Fn1 PE=1 SV=2
shibanyu_transcript_1822	0	0	0	0	0	268.84	27.1098	3.94465e-12	6.66078e-11	ACH53600.1	hepatic lipase [Epinephelus coioides]	*	*	*	K01046|E3.1.1.3|http://www.genome.jp/dbget-bin/www_bget?ko:K01046	ko00561(Glycerolipid metabolism)	*	*	*	sp|P27656|LIPC_MOUSE	Hepatic triacylglycerol lipase OS=Mus musculus OX=10090 GN=Lipc PE=2 SV=2
shibanyu_transcript_2288	48.06	62.11	52.71	19.81	19.84	26.44	-1.22191	5.41295e-09	5.63975e-08	XP_022623320.1	monocarboxylate transporter 2-like [Seriola dumerili]	*	*	*	K08184|SLC16A7|http://www.genome.jp/dbget-bin/www_bget?ko:K08184	*	KOG2504	Monocarboxylate transporter	G	sp|O60669|MOT2_HUMAN	Monocarboxylate transporter 2 OS=Homo sapiens OX=9606 GN=SLC16A7 PE=1 SV=2
shibanyu_transcript_2684	11.97	19.9	15.27	5.54	6.56	7.54	-1.17174	7.41986e-05	0.00040889	XP_010764785.1	PREDICTED: ectonucleoside triphosphate diphosphohydrolase 1 isoform X1 [Notothenia coriiceps]	*	*	*	K01510|ENTPD1_3_8|http://www.genome.jp/dbget-bin/www_bget?ko:K01510	ko00230(Purine metabolism);ko00240(Pyrimidine metabolism)	KOG1386	Nucleoside phosphatase	F	sp|P49961|ENTP1_HUMAN	Ectonucleoside triphosphate diphosphohydrolase 1 OS=Homo sapiens OX=9606 GN=ENTPD1 PE=1 SV=1
shibanyu_transcript_930	13.34	18.33	23.68	5.77	6.09	8.06	-1.3747	1.19094e-07	1.02503e-06	XP_019123149.2	non-muscle caldesmon-like [Larimichthys crocea]	GO:0006936(muscle contraction)	*	GO:0003779(actin binding);GO:0005516(calmodulin binding);GO:0017022(myosin binding)	K12327|CALD1|http://www.genome.jp/dbget-bin/www_bget?ko:K12327	ko04270(Vascular smooth muscle contraction)	*	*	*	sp|Q05682|CALD1_HUMAN	Caldesmon OS=Homo sapiens OX=9606 GN=CALD1 PE=1 SV=3
shibanyu_transcript_2478	5.99	5.45	5.56	3.12	1.58	2.91	-1.11323	0.000482398	0.00223138	ALJ92401.1	Bcl2-associated X [Epinephelus coioides]	GO:0042981(regulation of apoptotic process)	GO:0016021(integral component of membrane)	*	K02159|BAX|http://www.genome.jp/dbget-bin/www_bget?ko:K02159	ko04210(Apoptosis);ko04215(Apoptosis - multiple species);ko04217(Necroptosis);ko04115(p53 signaling pathway);ko04071(Sphingolipid signaling pathway);ko04141(Protein processing in endoplasmic reticulum);ko04211(Longevity regulating pathway - mammal);ko04722(Neurotrophin signaling pathway)	*	*	*	sp|O02703|BAX_BOVIN	Apoptosis regulator BAX OS=Bos taurus OX=9913 GN=BAX PE=2 SV=1
shibanyu_transcript_3619	36.99	37.09	41.39	115.86	48.37	120.97	1.36402	0.000610519	0.00275463	XP_022074044.1	LOW QUALITY PROTEIN: sequestosome-1 [Acanthochromis polyacanthus]	*	*	*	K14381|SQSTM1|http://www.genome.jp/dbget-bin/www_bget?ko:K14381	ko04217(Necroptosis);ko04137(Mitophagy - animal);ko04380(Osteoclast differentiation)	*	*	*	sp|O08623|SQSTM_RAT	Sequestosome-1 OS=Rattus norvegicus OX=10116 GN=Sqstm1 PE=1 SV=1
shibanyu_transcript_4616	5.78	6.97	8.31	32.4	25.35	19.03	1.96859	5.09074e-11	7.50365e-10	XP_008302148.1	PREDICTED: mitochondrial import receptor subunit TOM40 homolog [Stegastes partitus]	GO:0030150(protein import into mitochondrial matrix)	GO:0005741(mitochondrial outer membrane)	GO:0008320(protein transmembrane transporter activity)	K11518|TOM40|http://www.genome.jp/dbget-bin/www_bget?ko:K11518	*	KOG3296	Translocase of outer mitochondrial membrane complex, subunit TOM40	U	sp|Q6P825|TOM40_XENTR	Mitochondrial import receptor subunit TOM40 homolog OS=Xenopus tropicalis OX=8364 GN=tomm40 PE=2 SV=1
shibanyu_transcript_1532	8.27	9.65	9.18	3.04	2.27	3.45	-1.55617	2.78335e-16	7.34911e-15	XP_022598158.1	beclin-1 [Seriola dumerili]	GO:0006914(autophagy);GO:0090398(cellular senescence);GO:0006897(endocytosis);GO:0007507(heart development);GO:0032465(regulation of cytokinesis);GO:0043416(regulation of skeletal muscle tissue regeneration)	*	*	K08334|BECN1, VPS30, ATG6|http://www.genome.jp/dbget-bin/www_bget?ko:K08334	ko04215(Apoptosis - multiple species);ko04140(Autophagy - animal);ko04136(Autophagy - other eukaryotes);ko04138(Autophagy - yeast);ko04137(Mitophagy - animal);ko04371(Apelin signaling pathway)	KOG2751	Beclin-like protein	T	sp|F1RCP1|BECN1_DANRE	Beclin-1 OS=Danio rerio OX=7955 GN=becn1 PE=2 SV=3
shibanyu_transcript_6420	14.84	15.95	19.8	6.13	5.84	5.34	-1.4438	3.80781e-17	1.08162e-15	XP_026230781.1	tropomyosin alpha-4 chain-like isoform X1 [Anabas testudineus]	*	*	*	K10375|TPM4|http://www.genome.jp/dbget-bin/www_bget?ko:K10375	ko04261(Adrenergic signaling in cardiomyocytes);ko04260(Cardiac muscle contraction)	KOG1003	Actin filament-coating protein tropomyosin	Z	sp|P02561|TPM4_HORSE	Tropomyosin alpha-4 chain OS=Equus caballus OX=9796 GN=TPM4 PE=1 SV=2
shibanyu_transcript_5697	7.78	7.03	8.73	12.5	15.38	23.7	1.22349	0.000210829	0.00106156	XP_018516017.1	PREDICTED: DCN1-like protein 5 [Lates calcarifer]	*	*	*	K17824|DCUN1D4_5|http://www.genome.jp/dbget-bin/www_bget?ko:K17824	*	KOG3077	Uncharacterized conserved protein	S	sp|Q9BTE7|DCNL5_HUMAN	DCN1-like protein 5 OS=Homo sapiens OX=9606 GN=DCUN1D5 PE=1 SV=1
shibanyu_transcript_595	9.65	14.45	18.82	27.23	36.73	39.71	1.38524	1.73776e-05	0.000107362	XP_022625248.1	translocon-associated protein subunit alpha [Seriola dumerili]	GO:0071391(cellular response to estrogen stimulus)	GO:0005789(endoplasmic reticulum membrane);GO:0016021(integral component of membrane)	*	K13249|SSR1|http://www.genome.jp/dbget-bin/www_bget?ko:K13249	ko04141(Protein processing in endoplasmic reticulum)	KOG1631	Translocon-associated complex TRAP, alpha subunit	U	sp|P43307|SSRA_HUMAN	Translocon-associated protein subunit alpha OS=Homo sapiens OX=9606 GN=SSR1 PE=1 SV=3
shibanyu_transcript_667	34.32	22.51	16.57	57.13	46	120.43	1.63051	0.00484401	0.0168014	BAM36362.1	coagulin factor II [Oplegnathus fasciatus]	GO:0006953(acute-phase response);GO:0007596(blood coagulation)	GO:0005576(extracellular region)	GO:0005509(calcium ion binding);GO:0004252(serine-type endopeptidase activity)	K01313|F2|http://www.genome.jp/dbget-bin/www_bget?ko:K01313	ko04810(Regulation of actin cytoskeleton);ko04080(Neuroactive ligand-receptor interaction);ko04610(Complement and coagulation cascades)	*	*	*	sp|P00734|THRB_HUMAN	Prothrombin OS=Homo sapiens OX=9606 GN=F2 PE=1 SV=2
shibanyu_transcript_8947	1308.04	1473.89	2406.71	4396.99	3117.79	2386.75	1.06592	0.00370609	0.0133784	ADK73984.1	leukocyte cell-derived chemotaxin-2 [Epinephelus coioides]	*	*	GO:0046872(metal ion binding)	*	*	*	*	*	sp|O88803|LECT2_MOUSE	Leukocyte cell-derived chemotaxin-2 OS=Mus musculus OX=10090 GN=Lect2 PE=1 SV=1
shibanyu_transcript_3153	11.22	9.31	11.14	2.95	1.79	3.4	-1.89512	7.02566e-11	1.01259e-09	XP_020509527.1	SNARE-associated protein Snapin [Labrus bergylta]	GO:0006886(intracellular protein transport)	GO:0031083(BLOC-1 complex);GO:0030672(synaptic vesicle membrane)	*	K20002|SNAPIN, BLOC1S7|http://www.genome.jp/dbget-bin/www_bget?ko:K20002	*	*	*	*	sp|Q9Z266|SNAPN_MOUSE	SNARE-associated protein Snapin OS=Mus musculus OX=10090 GN=Snapin PE=1 SV=1
shibanyu_transcript_3018	5.86	6.53	10.34	44.3	30.52	28.55	2.29206	9.02083e-14	1.82723e-12	XP_008282581.1	PREDICTED: heat shock 70 kDa protein 4 [Stegastes partitus]	*	*	*	K09489|HSPA4|http://www.genome.jp/dbget-bin/www_bget?ko:K09489	ko04530(Tight junction);ko04612(Antigen processing and presentation)	KOG0103	Molecular chaperones HSP105/HSP110/SSE1, HSP70 superfamily	O	sp|Q2TFN9|HSP74_CANLF	Heat shock 70 kDa protein 4 OS=Canis lupus familiaris OX=9615 GN=HSPA4 PE=1 SV=1
shibanyu_transcript_2911	0	0	0.09	170.59	0	0	11.3272	0.00347771	0.0126809	XP_015251540.1	PREDICTED: phosphoglycerate kinase 1 [Cyprinodon variegatus]	GO:0006096(glycolytic process);GO:1903862(positive regulation of oxidative phosphorylation);GO:0001666(response to hypoxia)	*	GO:0005524(ATP binding);GO:0004618(phosphoglycerate kinase activity)	K00927|PGK, pgk|http://www.genome.jp/dbget-bin/www_bget?ko:K00927	ko00010(Glycolysis / Gluconeogenesis);ko00710(Carbon fixation in photosynthetic organisms);ko01230(Biosynthesis of amino acids);ko01200(Carbon metabolism)	KOG1367	3-phosphoglycerate kinase	G	sp|P51903|PGK_CHICK	Phosphoglycerate kinase OS=Gallus gallus OX=9031 GN=PGK PE=2 SV=2
shibanyu_transcript_4010	7.74	12.63	12.18	0.28	0.59	0.84	-4.14017	2.69443e-18	8.57903e-17	XP_010790157.1	PREDICTED: PDZ and LIM domain protein 2-like, partial [Notothenia coriiceps]	*	*	GO:0046872(metal ion binding)	*	*	KOG1703	Adaptor protein Enigma and related PDZ-LIM proteins	TZ	sp|Q9GKU1|PDLI2_MACFA	PDZ and LIM domain protein 2 OS=Macaca fascicularis OX=9541 GN=PDLIM2 PE=2 SV=1
shibanyu_transcript_812	3.32	4.26	4.56	194.61	197.99	158.6	5.60541	2.98019e-141	4.148e-138	XP_022605489.1	serine/threonine-protein kinase pim-3 [Seriola dumerili]	GO:0043066(negative regulation of apoptotic process)	GO:0005737(cytoplasm)	GO:0005524(ATP binding);GO:0004674(protein serine/threonine kinase activity)	K08807|PIM3|http://www.genome.jp/dbget-bin/www_bget?ko:K08807	*	KOG0583	Serine/threonine protein kinase	T	sp|Q9PU85|PIM3_COTJA	Serine/threonine-protein kinase pim-3 OS=Coturnix japonica OX=93934 GN=PIM3 PE=2 SV=1
shibanyu_transcript_4583	0	0	0	11.8	0	0	22.0861	1.58809e-08	1.55506e-07	AEB31299.1	hypothetical protein, partial [Epinephelus bruneus]	*	*	*	K03997|C8A|http://www.genome.jp/dbget-bin/www_bget?ko:K03997	ko04610(Complement and coagulation cascades)	*	*	*	sp|P07357|CO8A_HUMAN	Complement component C8 alpha chain OS=Homo sapiens OX=9606 GN=C8A PE=1 SV=2
shibanyu_transcript_7311	2.57	0	0.96	14.42	20.42	30.52	4.28175	0.00238637	0.00921902	*	*	*	*	*	*	*	*	*	*	*	*
shibanyu_transcript_181	105.45	88.06	95.31	30.46	32.27	62.25	-1.14895	0.00275935	0.0104324	XP_027144244.1	serine hydroxymethyltransferase, mitochondrial [Larimichthys crocea]	GO:0019264(glycine biosynthetic process from serine);GO:0035999(tetrahydrofolate interconversion)	*	GO:0004372(glycine hydroxymethyltransferase activity);GO:0030170(pyridoxal phosphate binding)	K00600|glyA, SHMT|http://www.genome.jp/dbget-bin/www_bget?ko:K00600	ko00260(Glycine, serine and threonine metabolism);ko00630(Glyoxylate and dicarboxylate metabolism);ko00680(Methane metabolism);ko00670(One carbon pool by folate);ko00460(Cyanoamino acid metabolism);ko01230(Biosynthesis of amino acids);ko01200(Carbon metabolism)	KOG2467	Glycine/serine hydroxymethyltransferase	E	sp|Q9CZN7|GLYM_MOUSE	Serine hydroxymethyltransferase, mitochondrial OS=Mus musculus OX=10090 GN=Shmt2 PE=1 SV=1
shibanyu_transcript_8921	6.98	6.64	11.25	4.15	2.7	2.57	-1.28795	0.00034543	0.00165463	AEB31287.1	caspace-like protein, partial [Epinephelus bruneus]	*	*	*	*	*	*	*	*	*	*
shibanyu_transcript_3544	2.86	2.15	3.18	14.61	11.1	9.86	2.21611	2.3232e-14	4.97471e-13	CBN81392.1	Protein pelota homolog [Dicentrarchus labrax]	GO:0070966(nuclear-transcribed mRNA catabolic process, no-go decay);GO:0070481(nuclear-transcribed mRNA catabolic process, non-stop decay);GO:0071025(RNA surveillance)	GO:0005737(cytoplasm);GO:0005634(nucleus)	GO:0004519(endonuclease activity);GO:0046872(metal ion binding)	K06965|PELO, DOM34, pelA|http://www.genome.jp/dbget-bin/www_bget?ko:K06965	ko03015(mRNA surveillance pathway)	KOG2869	Meiotic cell division protein Pelota/DOM34	J	sp|Q7ZWC4|PELO_DANRE	Protein pelota homolog OS=Danio rerio OX=7955 GN=pelo PE=2 SV=1
shibanyu_transcript_832	73.79	76.49	0	0	0	0	-13.5553	0.000521123	0.00239044	XP_018550398.1	PREDICTED: inter-alpha-trypsin inhibitor heavy chain H2 [Lates calcarifer]	*	*	*	K19015|ITIH2, SHAP|http://www.genome.jp/dbget-bin/www_bget?ko:K19015	*	*	*	*	sp|P19823|ITIH2_HUMAN	Inter-alpha-trypsin inhibitor heavy chain H2 OS=Homo sapiens OX=9606 GN=ITIH2 PE=1 SV=2
shibanyu_transcript_10462	1092.68	14.67	2.92	0	9.69	6.05	-6.09409	0.00987927	0.030278	AEB31340.1	fibrinogen gamma chain, partial [Epinephelus bruneus]	GO:0072378(blood coagulation, fibrin clot formation);GO:0030168(platelet activation);GO:0051258(protein polymerization)	GO:0005577(fibrinogen complex)	GO:0005102(signaling receptor binding)	K03905|FGG|http://www.genome.jp/dbget-bin/www_bget?ko:K03905	ko04610(Complement and coagulation cascades);ko04611(Platelet activation)	KOG2579	Ficolin and related extracellular proteins	R	sp|P17634|FIBG_XENLA	Fibrinogen gamma chain OS=Xenopus laevis OX=8355 GN=fgg PE=2 SV=1
shibanyu_transcript_961	20.78	19.46	19.76	107.8	94.55	57.42	2.20123	6.44598e-10	7.76306e-09	XP_022621240.1	cystathionine beta-synthase-like [Seriola dumerili]	GO:0006535(cysteine biosynthetic process from serine);GO:0019343(cysteine biosynthetic process via cystathionine)	GO:0005737(cytoplasm)	GO:0004122(cystathionine beta-synthase activity)	K01697|E4.2.1.22, CBS|http://www.genome.jp/dbget-bin/www_bget?ko:K01697	ko00270(Cysteine and methionine metabolism);ko00260(Glycine, serine and threonine metabolism);ko01230(Biosynthesis of amino acids)	KOG1252	Cystathionine beta-synthase and related enzymes	E	sp|Q58H57|CBS_MACFA	Cystathionine beta-synthase OS=Macaca fascicularis OX=9541 GN=CBS PE=2 SV=3
shibanyu_transcript_10894	0	0	0	9.18	9.04	2.94	6.91222	1.27946e-05	8.09994e-05	*	*	*	*	*	*	*	*	*	*	*	*
shibanyu_transcript_3659	10.01	10.48	10.8	2.6	3.47	3.39	-1.62736	2.18623e-13	4.22629e-12	XP_022599804.1	chromodomain-helicase-DNA-binding protein 9 isoform X3 [Seriola dumerili]	*	*	*	K14438|CHD9|http://www.genome.jp/dbget-bin/www_bget?ko:K14438	*	KOG0384	Chromodomain-helicase DNA-binding protein	K	sp|Q3L8U1|CHD9_HUMAN	Chromodomain-helicase-DNA-binding protein 9 OS=Homo sapiens OX=9606 GN=CHD9 PE=1 SV=2
shibanyu_transcript_8850	20.23	19.46	22.94	8.82	6.15	13.58	-1.04218	0.00198224	0.0078444	XP_028255175.1	small integral membrane protein 30 [Parambassis ranga]	*	*	*	K07189|PPP1R3|http://www.genome.jp/dbget-bin/www_bget?ko:K07189	ko04910(Insulin signaling pathway)	*	*	*	sp|A4D0T7|SIM30_HUMAN	Small integral membrane protein 30 OS=Homo sapiens OX=9606 GN=SMIM30 PE=3 SV=2
shibanyu_transcript_4836	3.48	4.49	2.46	8.43	5.3	8.49	1.15759	0.00271106	0.0102818	XP_018553856.1	PREDICTED: calumenin-like isoform X2 [Lates calcarifer]	*	*	GO:0005509(calcium ion binding)	*	*	KOG4223	Reticulocalbin, calumenin, DNA supercoiling factor, and related Ca2+-binding proteins of the CREC family (EF-Hand protein superfamily)	TU	sp|Q7SXV9|CALUB_DANRE	Calumenin-B OS=Danio rerio OX=7955 GN=calub PE=2 SV=1
shibanyu_transcript_8110	1.34	0.68	4.43	9.61	160.56	136.42	5.79908	1.79589e-06	1.28941e-05	XP_028262051.1	1,25-dihydroxyvitamin D(3) 24-hydroxylase, mitochondrial [Parambassis ranga]	*	*	GO:0020037(heme binding);GO:0005506(iron ion binding);GO:0004497(monooxygenase activity);GO:0016705(oxidoreductase activity, acting on paired donors, with incorporation or reduction of molecular oxygen)	K07436|CYP24A1|http://www.genome.jp/dbget-bin/www_bget?ko:K07436	ko00100(Steroid biosynthesis)	KOG0159	Cytochrome P450 CYP11/CYP12/CYP24/CYP27 subfamilies	Q	sp|Q07973|CP24A_HUMAN	1,25-dihydroxyvitamin D(3) 24-hydroxylase, mitochondrial OS=Homo sapiens OX=9606 GN=CYP24A1 PE=1 SV=2
shibanyu_transcript_748	0	31.37	36.47	0	0	0.09	-9.56176	0.00270235	0.0102607	XP_018518673.1	PREDICTED: fibrinogen alpha chain-like [Lates calcarifer]	GO:0030168(platelet activation);GO:0051258(protein polymerization)	GO:0005577(fibrinogen complex)	GO:0005102(signaling receptor binding)	K03903|FGA|http://www.genome.jp/dbget-bin/www_bget?ko:K03903	ko04610(Complement and coagulation cascades);ko04611(Platelet activation)	KOG2579	Ficolin and related extracellular proteins	R	sp|P14448|FIBA_CHICK	Fibrinogen alpha chain OS=Gallus gallus OX=9031 GN=FGA PE=1 SV=4
shibanyu_transcript_3202	28.54	17.98	35.49	11.32	9.59	17.2	-1.02372	0.0072186	0.023327	PWA19023.1	hypothetical protein CCH79_00004902 [Gambusia affinis]	*	GO:0008180(COP9 signalosome);GO:0005737(cytoplasm)	*	K12176|COPS2, CSN2, TRIP15|http://www.genome.jp/dbget-bin/www_bget?ko:K12176	*	KOG1464	COP9 signalosome, subunit CSN2	OT	sp|P61201|CSN2_HUMAN	COP9 signalosome complex subunit 2 OS=Homo sapiens OX=9606 GN=COPS2 PE=1 SV=1
shibanyu_transcript_986	79.28	61.75	120.94	161.86	358.56	419.76	1.95656	0.00016662	0.00085441	XP_023153233.1	eukaryotic initiation factor 4A-I [Amphiprion ocellaris]	*	*	GO:0005524(ATP binding);GO:0004386(helicase activity);GO:0003676(nucleic acid binding)	K03257|EIF4A|http://www.genome.jp/dbget-bin/www_bget?ko:K03257	ko03013(RNA transport)	KOG0327	Translation initiation factor 4F, helicase subunit (eIF-4A) and related helicases	J	sp|Q3SZ54|IF4A1_BOVIN	Eukaryotic initiation factor 4A-I OS=Bos taurus OX=9913 GN=EIF4A1 PE=2 SV=1
shibanyu_transcript_2298	0	242.81	0	0	0	0	-27.4937	1.95866e-12	3.44462e-11	XP_022613554.1	selenoprotein P [Seriola dumerili]	*	*	*	*	*	*	*	*	sp|Q98SV1|SELPA_DANRE	Selenoprotein Pa OS=Danio rerio OX=7955 GN=sepp1a PE=1 SV=3
shibanyu_transcript_3019	4.85	64.43	43.55	10.67	4.51	2.83	-2.53796	0.0142718	0.041335	XP_026233036.1	sterol 26-hydroxylase, mitochondrial [Anabas testudineus]	*	*	GO:0020037(heme binding);GO:0005506(iron ion binding);GO:0004497(monooxygenase activity);GO:0016705(oxidoreductase activity, acting on paired donors, with incorporation or reduction of molecular oxygen)	K00488|CYP27A|http://www.genome.jp/dbget-bin/www_bget?ko:K00488	ko00120(Primary bile acid biosynthesis);ko03320(PPAR signaling pathway)	KOG0159	Cytochrome P450 CYP11/CYP12/CYP24/CYP27 subfamilies	Q	sp|P17177|CP27A_RABIT	Sterol 26-hydroxylase, mitochondrial OS=Oryctolagus cuniculus OX=9986 GN=CYP27A1 PE=1 SV=1
shibanyu_transcript_8797	0	0	0	19.68	16.32	0	9.1943	0.0137024	0.0399829	AWP10564.1	putative complement factor H-like isoform 3 [Scophthalmus maximus]	*	*	*	K04004|CFH, HF1|http://www.genome.jp/dbget-bin/www_bget?ko:K04004	ko04610(Complement and coagulation cascades)	*	*	*	sp|P36980|FHR2_HUMAN	Complement factor H-related protein 2 OS=Homo sapiens OX=9606 GN=CFHR2 PE=1 SV=1
shibanyu_transcript_1482	16.82	16.42	22.75	88.86	59.57	100.43	2.23172	6.05362e-22	2.71799e-20	XP_018531309.1	PREDICTED: nuclear factor erythroid 2-related factor 2 [Lates calcarifer]	GO:0034599(cellular response to oxidative stress);GO:0071379(cellular response to prostaglandin stimulus);GO:0071466(cellular response to xenobiotic stimulus);GO:0045893(positive regulation of transcription, DNA-templated)	GO:0005737(cytoplasm);GO:0005634(nucleus);GO:0005667(transcription factor complex)	GO:0003677(DNA binding);GO:0003700(DNA-binding transcription factor activity);GO:0046982(protein heterodimerization activity);GO:0000976(transcription regulatory region sequence-specific DNA binding)	K05638|NFE2L2, NRF2|http://www.genome.jp/dbget-bin/www_bget?ko:K05638	ko04141(Protein processing in endoplasmic reticulum);ko04212(Longevity regulating pathway - worm)	KOG3863	bZIP transcription factor NRF1	K	sp|Q5NUA6|NF2L2_BOVIN	Nuclear factor erythroid 2-related factor 2 OS=Bos taurus OX=9913 GN=NFE2L2 PE=2 SV=2
shibanyu_transcript_9469	15.95	35.06	53.26	0.05	0	0	-10.1937	2.74177e-13	5.23786e-12	*	*	*	*	*	*	*	*	*	*	*	*
shibanyu_transcript_1872	1.74	2.34	0.95	4.76	3.87	5.37	1.52697	0.00108943	0.00462902	XP_010793645.1	PREDICTED: putative interleukin-17 receptor E-like [Notothenia coriiceps]	*	GO:0016021(integral component of membrane)	GO:0030368(interleukin-17 receptor activity)	*	*	*	*	*	sp|Q6ZVW7|I17EL_HUMAN	Putative interleukin-17 receptor E-like OS=Homo sapiens OX=9606 GN=IL17REL PE=2 SV=2
shibanyu_transcript_919	5.02	7.16	7.06	1.11	2.13	3.22	-1.47795	0.00234956	0.00911206	XP_018525569.1	PREDICTED: tumor protein p63-regulated gene 1-like protein isoform X1 [Lates calcarifer]	*	*	*	*	*	*	*	*	sp|Q5T0D9|TPRGL_HUMAN	Tumor protein p63-regulated gene 1-like protein OS=Homo sapiens OX=9606 GN=TPRG1L PE=1 SV=1
shibanyu_transcript_8763	76.53	82	114.44	260.95	167.54	177.11	1.26383	5.73233e-07	4.45021e-06	*	*	*	*	*	*	*	*	*	*	*	*
shibanyu_transcript_8980	0	0	0	199.41	0	0	24.7222	2.48686e-10	3.2263e-09	*	*	*	*	*	*	*	*	*	*	*	*
shibanyu_transcript_7760	0	0	0	0	765.51	0	27.142	3.72075e-12	6.30457e-11	XP_008293673.1	PREDICTED: histidine-rich glycoprotein-like [Stegastes partitus]	*	*	GO:0004869(cysteine-type endopeptidase inhibitor activity)	*	*	*	*	*	*	*
shibanyu_transcript_1161	25.94	18.57	27.91	8.08	7.12	9.54	-1.47223	6.9305e-10	8.26485e-09	CBN81113.1	Ell2 protein [Dicentrarchus labrax]	GO:0006368(transcription elongation from RNA polymerase II promoter)	GO:0008023(transcription elongation factor complex)	GO:0003746(translation elongation factor activity)	K15183|ELL|http://www.genome.jp/dbget-bin/www_bget?ko:K15183	*	KOG4796	RNA polymerase II elongation factor	K	sp|Q3UKU1|ELL2_MOUSE	RNA polymerase II elongation factor ELL2 OS=Mus musculus OX=10090 GN=Ell2 PE=1 SV=2
shibanyu_transcript_1301	14.49	16.81	11.65	5.93	4.47	5.54	-1.368	5.23087e-07	4.09023e-06	XP_010783655.1	PREDICTED: glutaminyl-peptide cyclotransferase [Notothenia coriiceps]	*	*	GO:0016603(glutaminyl-peptide cyclotransferase activity)	K00683|QPCT|http://www.genome.jp/dbget-bin/www_bget?ko:K00683	*	KOG3946	Glutaminyl cyclase	O	sp|Q28120|QPCT_BOVIN	Glutaminyl-peptide cyclotransferase OS=Bos taurus OX=9913 GN=QPCT PE=1 SV=1
shibanyu_transcript_1936	42.33	70.69	20.73	20.55	5.11	6.6	-2.02902	0.0119053	0.0352944	AER42703.1	pancreatic progenitor cell differentiation and proliferation factor [Epinephelus coioides]	GO:0030154(cell differentiation);GO:0007275(multicellular organism development)	*	*	*	*	*	*	*	sp|Q6PFP3|PDPFA_DANRE	Pancreatic progenitor cell differentiation and proliferation factor A OS=Danio rerio OX=7955 GN=ppdpfa PE=2 SV=1
shibanyu_transcript_1625	14.29	14.03	26.96	9.82	4.88	5.89	-1.3284	0.00123224	0.00515931	XP_020484006.1	NF-kappa-B inhibitor epsilon [Labrus bergylta]	*	*	*	K05872|NFKBIE|http://www.genome.jp/dbget-bin/www_bget?ko:K05872	ko04920(Adipocytokine signaling pathway);ko04662(B cell receptor signaling pathway);ko04660(T cell receptor signaling pathway);ko04658(Th1 and Th2 cell differentiation);ko04659(Th17 cell differentiation);ko04722(Neurotrophin signaling pathway)	KOG0504	FOG: Ankyrin repeat	R	sp|O00221|IKBE_HUMAN	NF-kappa-B inhibitor epsilon OS=Homo sapiens OX=9606 GN=NFKBIE PE=1 SV=3
shibanyu_transcript_2996	8.51	8.89	10.87	1.1	2.13	3.93	-1.8897	0.000453323	0.00211428	XP_018516867.1	PREDICTED: solute carrier family 22 member 13-like [Lates calcarifer]	GO:0055085(transmembrane transport)	GO:0016021(integral component of membrane)	*	*	*	KOG0255	Synaptic vesicle transporter SVOP and related transporters (major facilitator superfamily)	R	sp|Q9Y226|S22AD_HUMAN	Solute carrier family 22 member 13 OS=Homo sapiens OX=9606 GN=SLC22A13 PE=2 SV=2
shibanyu_transcript_7443	23.52	9.09	18.37	68.44	62.53	44.49	1.87562	0.000227666	0.00113985	*	*	*	*	*	*	*	*	*	*	*	*
shibanyu_transcript_6878	25.54	21.01	54.21	6.64	12.32	10	-1.65439	0.00135815	0.0056421	ACJ26846.1	tributyltin binding protein type 2-like protein [Epinephelus coioides]	*	*	*	*	*	*	*	*	sp|Q90WJ7|SXT1_TAKPA	Saxitoxin and tetrodotoxin-binding protein 1 OS=Takifugu pardalis OX=98921 GN=psbp1 PE=1 SV=2
shibanyu_transcript_5126	57.97	21.74	51.13	309.44	249.64	427.45	2.98396	3.8508e-09	4.10036e-08	A7YD35.2	RecName: Full=Thyroxine 5-deiodinase; AltName: Full=5DIII; AltName: Full=DIOIII; AltName: Full=Type 3 DI; AltName: Full=Type III iodothyronine deiodinase	*	*	*	K07754|DIO3|http://www.genome.jp/dbget-bin/www_bget?ko:K07754	ko04919(Thyroid hormone signaling pathway)	*	*	*	sp|A7YD35|IOD3_SPAAU	Thyroxine 5-deiodinase OS=Sparus aurata OX=8175 GN=dio3 PE=2 SV=2
shibanyu_transcript_4684	5.28	5.83	7.83	3.77	2.13	2.76	-1.04498	0.000136095	0.000711358	XP_022623103.1	arsenite methyltransferase-like isoform X2 [Seriola dumerili]	*	*	*	K07755|AS3MT|http://www.genome.jp/dbget-bin/www_bget?ko:K07755	*	*	*	*	sp|Q91WU5|AS3MT_MOUSE	Arsenite methyltransferase OS=Mus musculus OX=10090 GN=As3mt PE=1 SV=2
shibanyu_transcript_7268	1018.76	5.55	0.51	1.74	4.57	0.71	-7.1722	0.00089785	0.00388962	XP_018547850.1	PREDICTED: high choriolytic enzyme 1-like [Lates calcarifer]	*	*	GO:0004222(metalloendopeptidase activity);GO:0008270(zinc ion binding)	*	*	KOG3714	Meprin A metalloprotease	O	sp|P31580|HCE1_ORYLA	High choriolytic enzyme 1 OS=Oryzias latipes OX=8090 GN=hcea PE=1 SV=1
shibanyu_transcript_6740	106.44	108.07	111.44	29.5	27	46.96	-1.57535	5.12993e-09	5.38008e-08	XP_020491708.1	atrial natriuretic peptide receptor 2-like [Labrus bergylta]	GO:0060038(cardiac muscle cell proliferation);GO:0035556(intracellular signal transduction)	GO:0016021(integral component of membrane)	GO:0005524(ATP binding);GO:0004383(guanylate cyclase activity);GO:0004672(protein kinase activity)	K12324|ANPRB, NPR2|http://www.genome.jp/dbget-bin/www_bget?ko:K12324	ko04022(cGMP - PKG signaling pathway);ko00230(Purine metabolism);ko04270(Vascular smooth muscle contraction);ko04921(Oxytocin signaling pathway)	KOG1023	Natriuretic peptide receptor, guanylate cyclase	T	sp|P55202|ANPRB_ANGJA	Atrial natriuretic peptide receptor 2 OS=Anguilla japonica OX=7937 GN=npr2 PE=2 SV=1
shibanyu_transcript_3218	27.14	32.27	33.07	4.88	5.84	12.94	-1.89385	4.35519e-05	0.000249751	XP_010744394.1	indoleamine 2,3-dioxygenase 2 [Larimichthys crocea]	GO:0019441(tryptophan catabolic process to kynurenine)	*	GO:0020037(heme binding);GO:0046872(metal ion binding)	K00463|INDO|http://www.genome.jp/dbget-bin/www_bget?ko:K00463	ko00380(Tryptophan metabolism)	*	*	*	sp|Q6ZQW0|I23O2_HUMAN	Indoleamine 2,3-dioxygenase 2 OS=Homo sapiens OX=9606 GN=IDO2 PE=1 SV=4
shibanyu_transcript_2222	9.99	10.47	16.8	3.61	4.15	7.22	-1.21954	0.00152445	0.00624589	XP_018537167.1	PREDICTED: LOW QUALITY PROTEIN: chitinase domain-containing protein 1 [Lates calcarifer]	GO:0005975(carbohydrate metabolic process)	*	GO:0008061(chitin binding)	K17525|CHID1|http://www.genome.jp/dbget-bin/www_bget?ko:K17525	*	KOG2091	Predicted member of glycosyl hydrolase family 18	G	sp|Q7SYK0|CHID1_DANRE	Chitinase domain-containing protein 1 OS=Danio rerio OX=7955 GN=chid1 PE=2 SV=1
shibanyu_transcript_4090	3.59	0	0	0	0	0	-21.4525	4.09317e-08	3.7587e-07	XP_019115274.2	UTP--glucose-1-phosphate uridylyltransferase isoform X1 [Larimichthys crocea]	GO:0006011(UDP-glucose metabolic process)	*	GO:0003983(UTP:glucose-1-phosphate uridylyltransferase activity)	K00963|UGP2, galU, galF|http://www.genome.jp/dbget-bin/www_bget?ko:K00963	ko00520(Amino sugar and nucleotide sugar metabolism);ko00052(Galactose metabolism);ko00040(Pentose and glucuronate interconversions);ko00500(Starch and sucrose metabolism)	KOG2638	UDP-glucose pyrophosphorylase	G	sp|Q91ZJ5|UGPA_MOUSE	UTP--glucose-1-phosphate uridylyltransferase OS=Mus musculus OX=10090 GN=Ugp2 PE=1 SV=3
shibanyu_transcript_1640	10.41	12.07	6.88	36.11	39.88	17.13	1.74949	0.00121511	0.00510295	ACO82023.1	apolipoprotein B, partial [Perca flavescens]	*	*	*	K14462|APOB|http://www.genome.jp/dbget-bin/www_bget?ko:K14462	ko04975(Fat digestion and absorption);ko04977(Vitamin digestion and absorption)	KOG4338	Predicted lipoprotein	I	sp|P04114|APOB_HUMAN	Apolipoprotein B-100 OS=Homo sapiens OX=9606 GN=APOB PE=1 SV=2
shibanyu_transcript_7179	22.74	25.71	14.36	5.06	3.05	2.53	-2.50947	1.88253e-07	1.57302e-06	XP_027143652.1	uncharacterized protein LOC109138056 [Larimichthys crocea]	*	*	*	*	*	*	*	*	*	*
shibanyu_transcript_4155	47.56	50.66	56.59	19.81	21.33	23.19	-1.17252	2.96421e-22	1.35588e-20	XP_022598715.1	phenazine biosynthesis-like domain-containing protein isoform X2 [Seriola dumerili]	GO:0009058(biosynthetic process)	*	GO:0003824(catalytic activity)	*	*	KOG3033	Predicted PhzC/PhzF-type epimerase	R	sp|Q9DCG6|PBLD1_MOUSE	Phenazine biosynthesis-like domain-containing protein 1 OS=Mus musculus OX=10090 GN=Pbld1 PE=1 SV=2
shibanyu_transcript_2289	1.27	1.38	1.97	2.36	40.38	1.93	3.49192	0.0083537	0.0263313	XP_019128660.1	eukaryotic translation initiation factor 3 subunit C [Larimichthys crocea]	GO:0001732(formation of cytoplasmic translation initiation complex)	GO:0016282(eukaryotic 43S preinitiation complex);GO:0033290(eukaryotic 48S preinitiation complex);GO:0005852(eukaryotic translation initiation factor 3 complex)	GO:0003743(translation initiation factor activity);GO:0031369(translation initiation factor binding)	K03252|EIF3C|http://www.genome.jp/dbget-bin/www_bget?ko:K03252	ko03013(RNA transport)	KOG1076	Translation initiation factor 3, subunit c (eIF-3c)	J	sp|Q6PFQ2|EIF3C_DANRE	Eukaryotic translation initiation factor 3 subunit C OS=Danio rerio OX=7955 GN=eif3c PE=1 SV=1
shibanyu_transcript_9787	139.33	1.37	0	1.43	0.87	0.15	-5.84664	0.0152658	0.0436683	XP_028276008.1	transcobalamin-1-like [Parambassis ranga]	*	*	*	*	*	*	*	*	*	*
shibanyu_transcript_4489	6.05	5.63	8.44	2.77	2.2	3.08	-1.23098	1.35143e-07	1.15197e-06	XP_020470636.1	protein UXT [Monopterus albus]	GO:0001525(angiogenesis);GO:0045746(negative regulation of Notch signaling pathway);GO:0000122(negative regulation of transcription by RNA polymerase II);GO:0006457(protein folding)	GO:0000785(chromatin);GO:0016272(prefoldin complex)	GO:0003714(transcription corepressor activity);GO:0051082(unfolded protein binding)	*	*	KOG3047	Predicted transcriptional regulator UXT	K	sp|Q9WTZ0|UXT_MOUSE	Protein UXT OS=Mus musculus OX=10090 GN=Uxt PE=1 SV=2
shibanyu_transcript_2569	1.07	1.13	1.84	5.93	5.78	6.15	2.24317	1.45095e-20	5.7466e-19	XP_010778305.1	PREDICTED: GDP-L-fucose synthase-like [Notothenia coriiceps]	GO:0009226(nucleotide-sugar biosynthetic process)	*	GO:0050662(coenzyme binding);GO:0016491(oxidoreductase activity)	K02377|TSTA3, fcl|http://www.genome.jp/dbget-bin/www_bget?ko:K02377	ko00520(Amino sugar and nucleotide sugar metabolism);ko00051(Fructose and mannose metabolism)	KOG1431	GDP-L-fucose synthetase	GO	sp|Q13630|FCL_HUMAN	GDP-L-fucose synthase OS=Homo sapiens OX=9606 GN=TSTA3 PE=1 SV=1
shibanyu_transcript_4543	0.26	0.37	0	3.69	0.07	11.27	4.64092	0.0169223	0.0476653	ADZ99149.1	MHC class II antigen [Epinephelus coioides]	*	*	*	K06752|MHC2|http://www.genome.jp/dbget-bin/www_bget?ko:K06752	ko04145(Phagosome);ko04514(Cell adhesion molecules (CAMs));ko04612(Antigen processing and presentation);ko04640(Hematopoietic cell lineage);ko04672(Intestinal immune network for IgA production);ko04658(Th1 and Th2 cell differentiation);ko04659(Th17 cell differentiation)	*	*	*	sp|P14483|HB2A_MOUSE	H-2 class II histocompatibility antigen, A beta chain OS=Mus musculus OX=10090 GN=H2-Ab1 PE=1 SV=1
shibanyu_transcript_7574	0.03	0	0.07	29.44	7.61	0	9.65689	0.0118059	0.0350472	*	*	*	*	*	*	*	*	*	*	*	*
shibanyu_transcript_55	47.27	47.57	91.16	23.89	19.81	36.98	-1.11054	0.00373132	0.0134396	CBN81715.1	Tax1-binding protein 1 homolog B [Dicentrarchus labrax]	*	*	*	*	*	*	*	*	sp|Q6P3P1|TAXB1_XENTR	Tax1-binding protein 1 homolog OS=Xenopus tropicalis OX=8364 GN=tax1bp1 PE=2 SV=1
shibanyu_transcript_5862	236.84	240.17	285.62	110.64	93.34	144.37	-1.04371	8.07312e-09	8.21048e-08	XP_010771519.1	PREDICTED: glyoxylate reductase/hydroxypyruvate reductase [Notothenia coriiceps]	*	*	GO:0051287(NAD binding);GO:0016616(oxidoreductase activity, acting on the CH-OH group of donors, NAD or NADP as acceptor)	K00049|GRHPR|http://www.genome.jp/dbget-bin/www_bget?ko:K00049	ko00260(Glycine, serine and threonine metabolism);ko00630(Glyoxylate and dicarboxylate metabolism);ko00620(Pyruvate metabolism)	KOG0069	Glyoxylate/hydroxypyruvate reductase (D-isomer-specific 2-hydroxy acid dehydrogenase superfamily)	C	sp|Q9UBQ7|GRHPR_HUMAN	Glyoxylate reductase/hydroxypyruvate reductase OS=Homo sapiens OX=9606 GN=GRHPR PE=1 SV=1
shibanyu_transcript_10302	0	0	71.83	0	0	0	-22.7834	5.54086e-09	5.73694e-08	*	*	*	*	*	*	*	*	*	*	*	*
shibanyu_transcript_4455	11.67	11.32	18.44	48.19	38.84	42.8	1.75033	2.50333e-16	6.64577e-15	XP_023144668.1	interleukin enhancer-binding factor 2 [Amphiprion ocellaris]	GO:0006955(immune response)	*	GO:0005524(ATP binding);GO:0003723(RNA binding);GO:0016740(transferase activity)	K13089|ILF2|http://www.genome.jp/dbget-bin/www_bget?ko:K13089	*	KOG3793	Transcription factor NFAT, subunit NF45	K	sp|Q6NZ06|ILF2_DANRE	Interleukin enhancer-binding factor 2 homolog OS=Danio rerio OX=7955 GN=ilf2 PE=2 SV=1
shibanyu_transcript_2768	106.23	138.22	137.64	1126.66	887.67	777.63	2.96178	1.6095e-41	2.11911e-39	XP_019121332.1	uncharacterized protein LOC104921026 [Larimichthys crocea]	*	*	GO:0016491(oxidoreductase activity)	*	*	*	*	*	sp|Q9V0D5|MDH_PYRAB	Malate dehydrogenase OS=Pyrococcus abyssi (strain GE5 / Orsay) OX=272844 GN=mdh PE=3 SV=1
shibanyu_transcript_3189	20.77	30.4	19.63	73.17	59.7	73.57	1.61661	4.85795e-09	5.11134e-08	XP_020791047.1	bone morphogenetic protein 1-like isoform X1 [Boleophthalmus pectinirostris]	*	*	*	K05502|BMP1, TLD|http://www.genome.jp/dbget-bin/www_bget?ko:K05502	*	KOG3714	Meprin A metalloprotease	O	sp|P98063|BMP1_MOUSE	Bone morphogenetic protein 1 OS=Mus musculus OX=10090 GN=Bmp1 PE=1 SV=2
shibanyu_transcript_838	1.26	0.71	1	46.51	10.56	19.46	4.74928	2.67671e-12	4.60762e-11	XP_008282663.1	PREDICTED: early growth response protein 1 [Stegastes partitus]	GO:0060059(embryonic retina morphogenesis in camera-type eye);GO:0048703(embryonic viscerocranium morphogenesis)	GO:0005634(nucleus)	GO:0003677(DNA binding);GO:0046872(metal ion binding)	K09203|EGR1|http://www.genome.jp/dbget-bin/www_bget?ko:K09203	ko04371(Apelin signaling pathway)	KOG1721	FOG: Zn-finger	R	sp|P26632|EGR1_DANRE	Early growth response protein 1 OS=Danio rerio OX=7955 GN=egr1 PE=2 SV=2
shibanyu_transcript_3509	380.18	519.07	473.95	1948.28	1312.67	1675.09	1.92691	5.814e-23	2.79043e-21	XP_023279912.1	fibrinogen beta chain [Seriola lalandi dorsalis]	GO:0072378(blood coagulation, fibrin clot formation);GO:0030168(platelet activation);GO:0051258(protein polymerization)	GO:0005577(fibrinogen complex)	GO:0005102(signaling receptor binding)	K03904|FGB|http://www.genome.jp/dbget-bin/www_bget?ko:K03904	ko04610(Complement and coagulation cascades);ko04611(Platelet activation)	KOG2579	Ficolin and related extracellular proteins	R	sp|P02675|FIBB_HUMAN	Fibrinogen beta chain OS=Homo sapiens OX=9606 GN=FGB PE=1 SV=2
shibanyu_transcript_1703	8.43	10.68	7.13	2.31	2.13	2.98	-1.75339	1.13289e-08	1.12976e-07	XP_018521560.1	PREDICTED: uncharacterized protein LOC108876495 [Lates calcarifer]	*	GO:0016021(integral component of membrane)	GO:0005044(scavenger receptor activity)	*	*	*	*	*	sp|P30205|WC11_BOVIN	Antigen WC1.1 OS=Bos taurus OX=9913 PE=2 SV=1
shibanyu_transcript_8391	67.16	66.12	70.84	326.86	199.72	232.36	1.98665	1.39798e-17	4.11496e-16	*	*	*	*	*	*	*	*	*	*	*	*
shibanyu_transcript_6094	2.75	3.69	0.89	27.2	30.24	39.23	3.77396	5.45634e-09	5.66146e-08	*	*	*	*	*	*	*	*	*	*	*	*
shibanyu_transcript_3945	196.09	287.49	262.56	8.08	18.03	26.55	-3.72747	4.21931e-12	7.08771e-11	AWP04044.1	Glutamine synthetase isoform 2, partial [Scophthalmus maximus]	GO:0006542(glutamine biosynthetic process)	*	GO:0005524(ATP binding);GO:0004356(glutamate-ammonia ligase activity)	K01915|glnA, GLUL|http://www.genome.jp/dbget-bin/www_bget?ko:K01915	ko04217(Necroptosis);ko02020(Two-component system);ko00250(Alanine, aspartate and glutamate metabolism);ko00220(Arginine biosynthesis);ko00630(Glyoxylate and dicarboxylate metabolism);ko00910(Nitrogen metabolism);ko01230(Biosynthesis of amino acids);ko04727(GABAergic synapse);ko04724(Glutamatergic synapse)	KOG0683	Glutamine synthetase	E	sp|Q8HZM5|GLNA_CANLF	Glutamine synthetase OS=Canis lupus familiaris OX=9615 GN=GLUL PE=1 SV=3
shibanyu_transcript_10627	13.93	3.09	6.08	56.48	37.91	13.6	2.34612	0.00876677	0.0274469	*	*	*	*	*	*	*	*	*	*	*	*
shibanyu_transcript_2669	2.12	2.77	1.49	96.99	119.42	20.38	5.32902	8.16052e-11	1.15062e-09	XP_018542808.1	PREDICTED: protein BTG4-like [Lates calcarifer]	*	*	*	K14443|TOB|http://www.genome.jp/dbget-bin/www_bget?ko:K14443	ko03018(RNA degradation)	KOG4006	Anti-proliferation factor BTG1/TOB	TR	sp|A4UTQ2|BTG3_PIG	Protein BTG3 OS=Sus scrofa OX=9823 GN=BTG3 PE=2 SV=1
shibanyu_transcript_3350	12.46	14.68	16.37	4.36	5.14	6.08	-1.384	7.50336e-13	1.37675e-11	XP_018549834.1	PREDICTED: heterogeneous nuclear ribonucleoprotein D0-like [Lates calcarifer]	*	*	GO:0003723(RNA binding)	K13044|HNRNPABD|http://www.genome.jp/dbget-bin/www_bget?ko:K13044	*	KOG0118	FOG: RRM domain	R	sp|Q14103|HNRPD_HUMAN	Heterogeneous nuclear ribonucleoprotein D0 OS=Homo sapiens OX=9606 GN=HNRNPD PE=1 SV=1
shibanyu_transcript_3069	0	0.07	0	42.87	0	38.58	10.946	0.000369062	0.0017566	XP_028268380.1	collagen alpha-1(X) chain-like [Parambassis ranga]	*	*	*	*	*	*	*	*	sp|Q86Z23|C1QL4_HUMAN	Complement C1q-like protein 4 OS=Homo sapiens OX=9606 GN=C1QL4 PE=2 SV=1
shibanyu_transcript_7889	62.36	77.97	9.83	1.86	0.4	0.83	-5.64688	3.9412e-08	3.6294e-07	AEM37728.1	beta-microseminoprotein, partial [Epinephelus bruneus]	*	*	*	*	*	*	*	*	*	*
shibanyu_transcript_1337	102.42	130.25	84.26	41.18	28.51	39.84	-1.47469	7.49746e-07	5.71132e-06	BAM34024.1	thioredoxin-interacting protein [Oplegnathus fasciatus]	*	*	*	*	*	KOG3780	Thioredoxin binding protein TBP-2/VDUP1	R	sp|Q9H3M7|TXNIP_HUMAN	Thioredoxin-interacting protein OS=Homo sapiens OX=9606 GN=TXNIP PE=1 SV=1
shibanyu_transcript_4055	143.36	213.62	151.91	7.76	18.68	6.39	-3.82552	5.69157e-10	6.91433e-09	XP_018541893.1	PREDICTED: uncharacterized protein LOC108889753 [Lates calcarifer]	*	*	*	*	*	*	*	*	*	*
shibanyu_transcript_9913	0	0	0	0	17	0	20.8066	1.02558e-07	8.89778e-07	AEB31300.1	hypothetical protein, partial [Epinephelus bruneus]	*	*	*	*	*	*	*	*	*	*
shibanyu_transcript_7580	0	0	0.25	2.05	3.26	1.39	5.39872	3.52256e-05	0.000204653	ACO34811.1	acetyl-Coenzyme A acyltransferase [Perca flavescens]	*	*	GO:0016747(transferase activity, transferring acyl groups other than amino-acyl groups)	K07508|ACAA2|http://www.genome.jp/dbget-bin/www_bget?ko:K07508	ko00280(Valine, leucine and isoleucine degradation);ko00071(Fatty acid degradation);ko00062(Fatty acid elongation);ko01212(Fatty acid metabolism)	KOG1391	Acetyl-CoA acetyltransferase	I	sp|Q3T0R7|THIM_BOVIN	3-ketoacyl-CoA thiolase, mitochondrial OS=Bos taurus OX=9913 GN=ACAA2 PE=2 SV=1
shibanyu_transcript_7661	6.44	6.52	8.79	3.98	2.73	3.03	-1.06874	2.20374e-05	0.00013336	XP_010795767.1	PREDICTED: atrial natriuretic peptide receptor 2, partial [Notothenia coriiceps]	GO:0060038(cardiac muscle cell proliferation);GO:0035556(intracellular signal transduction)	GO:0016021(integral component of membrane)	GO:0005524(ATP binding);GO:0004383(guanylate cyclase activity);GO:0004672(protein kinase activity)	K12324|ANPRB, NPR2|http://www.genome.jp/dbget-bin/www_bget?ko:K12324	ko04022(cGMP - PKG signaling pathway);ko00230(Purine metabolism);ko04270(Vascular smooth muscle contraction);ko04921(Oxytocin signaling pathway)	KOG1023	Natriuretic peptide receptor, guanylate cyclase	T	sp|P55202|ANPRB_ANGJA	Atrial natriuretic peptide receptor 2 OS=Anguilla japonica OX=7937 GN=npr2 PE=2 SV=1
shibanyu_transcript_11491	19.81	0	0	111.39	107.64	81.92	4.42546	0.00073399	0.00325057	*	*	*	*	*	*	*	*	*	*	*	*
shibanyu_transcript_9339	12.06	4.22	3.86	2.07	0.59	1.91	-2.11603	0.0106777	0.0322983	XP_018560004.1	PREDICTED: lymphocyte antigen 6D-like [Lates calcarifer]	*	*	*	*	*	*	*	*	*	*
shibanyu_transcript_4372	217.18	0.55	0.14	1.41	0.32	0.04	-7.03729	0.00235026	0.00911206	XP_023255722.1	bile salt-activated lipase-like [Seriola lalandi dorsalis]	*	*	*	K12298|CEL|http://www.genome.jp/dbget-bin/www_bget?ko:K12298	ko00561(Glycerolipid metabolism);ko00100(Steroid biosynthesis);ko04975(Fat digestion and absorption);ko04972(Pancreatic secretion)	KOG1516	Carboxylesterase and related proteins	R	sp|P30122|CEL_BOVIN	Bile salt-activated lipase (Fragment) OS=Bos taurus OX=9913 GN=CEL PE=1 SV=2
shibanyu_transcript_9665	30.89	33.95	42.95	77.38	60.58	102.93	1.27734	9.99423e-08	8.70964e-07	XP_018528331.1	PREDICTED: THO complex subunit 4 [Lates calcarifer]	*	*	GO:0003723(RNA binding)	K12881|THOC4, ALY|http://www.genome.jp/dbget-bin/www_bget?ko:K12881	ko03040(Spliceosome);ko03013(RNA transport);ko03015(mRNA surveillance pathway)	KOG0533	RRM motif-containing protein	A	sp|B5FXN8|THOC4_TAEGU	THO complex subunit 4 OS=Taeniopygia guttata OX=59729 GN=ALYREF PE=2 SV=1
shibanyu_transcript_5185	1.35	0	0	14.89	73.03	36.86	6.59481	0.00269616	0.0102452	XP_022594808.1	angiopoietin-related protein 4-like [Seriola dumerili]	GO:0001525(angiogenesis);GO:0043066(negative regulation of apoptotic process)	GO:0005615(extracellular space)	*	K08767|ANGPTL4, PGAR|http://www.genome.jp/dbget-bin/www_bget?ko:K08767	ko03320(PPAR signaling pathway)	KOG2579	Ficolin and related extracellular proteins	R	sp|Q2TNK5|ANGL4_PIG	Angiopoietin-related protein 4 OS=Sus scrofa OX=9823 GN=ANGPTL4 PE=2 SV=2
shibanyu_transcript_9713	0.78	2.56	2.43	452.9	591.01	468.49	8.22274	1.27533e-66	3.76533e-64	XP_010738574.3	ERBB receptor feedback inhibitor 1 [Larimichthys crocea]	*	*	*	*	*	*	*	*	*	*
shibanyu_transcript_1990	6.65	12.37	7.98	2.1	3.06	2.86	-1.65374	3.02017e-05	0.000177476	XP_019116830.1	protein ABHD15 isoform X1 [Larimichthys crocea]	*	*	*	K13707|ABHD15|http://www.genome.jp/dbget-bin/www_bget?ko:K13707	*	KOG1838	Alpha/beta hydrolase	R	sp|Q5F2F2|ABH15_MOUSE	Protein ABHD15 OS=Mus musculus OX=10090 GN=Abhd15 PE=1 SV=1
shibanyu_transcript_2301	5.1	32.09	7.12	748.67	910.05	734.37	5.8476	5.55943e-12	9.21182e-11	XP_023276705.1	L-2-hydroxyglutarate dehydrogenase, mitochondrial [Seriola lalandi dorsalis]	*	*	GO:0016491(oxidoreductase activity)	K00109|E1.1.99.2|http://www.genome.jp/dbget-bin/www_bget?ko:K00109	ko00650(Butanoate metabolism)	KOG2665	Predicted FAD-dependent oxidoreductase	S	sp|A7MBI3|L2HDH_BOVIN	L-2-hydroxyglutarate dehydrogenase, mitochondrial OS=Bos taurus OX=9913 GN=L2HGDH PE=2 SV=1
shibanyu_transcript_11105	0	0	0	121.69	133.58	0	10.0704	0.00820683	0.0259773	*	*	*	*	*	*	*	*	*	*	*	*
shibanyu_transcript_7731	5.31	4.59	5.3	1.71	1.92	1.68	-1.43617	1.62835e-06	1.17561e-05	XP_010753167.1	protein Hikeshi [Larimichthys crocea]	*	*	*	*	*	KOG4067	Uncharacterized conserved protein	S	sp|Q9DD02|HIKES_MOUSE	Protein Hikeshi OS=Mus musculus OX=10090 GN=Hikeshi PE=1 SV=1
shibanyu_transcript_2179	0.97	2.93	1.03	130.73	1.31	1.57	4.79299	0.00530403	0.0180563	XP_022599441.1	hyaluronan-binding protein 2-like [Seriola dumerili]	*	GO:0005576(extracellular region)	GO:0004252(serine-type endopeptidase activity)	K08648|HABP2|http://www.genome.jp/dbget-bin/www_bget?ko:K08648	*	KOG3627	Trypsin	E	sp|Q8K0D2|HABP2_MOUSE	Hyaluronan-binding protein 2 OS=Mus musculus OX=10090 GN=Habp2 PE=1 SV=2
shibanyu_transcript_2024	6.58	8.07	9.53	5.69	2.6	3.14	-1.00724	0.00649523	0.021365	XP_008275939.1	PREDICTED: putative monooxygenase p33MONOX [Stegastes partitus]	*	*	*	*	*	*	*	*	sp|A4QNZ7|P33MX_DANRE	Putative monooxygenase p33MONOX OS=Danio rerio OX=7955 GN=p33monox PE=1 SV=1
shibanyu_transcript_10449	23.91	22.97	35.67	80.15	49.19	59.9	1.33948	1.48094e-06	1.07919e-05	*	*	*	*	*	*	*	*	*	*	*	*
shibanyu_transcript_8267	0.83	2.53	3.18	0	0	0	-6.76398	1.23809e-05	7.85334e-05	*	*	*	*	*	*	*	*	*	*	*	*
shibanyu_transcript_617	4.95	4.34	6	39.39	18.59	11.84	2.27462	3.3092e-05	0.000193179	XP_026179102.1	protein phosphatase 1K, mitochondrial-like [Mastacembelus armatus]	*	*	GO:0046872(metal ion binding);GO:0004722(protein serine/threonine phosphatase activity)	K17505|PPM1K, PP2CM|http://www.genome.jp/dbget-bin/www_bget?ko:K17505	*	KOG0698	Serine/threonine protein phosphatase	T	sp|Q8BXN7|PPM1K_MOUSE	Protein phosphatase 1K, mitochondrial OS=Mus musculus OX=10090 GN=Ppm1k PE=1 SV=1
shibanyu_transcript_8554	986.59	726.6	910.54	71.73	108.52	183.21	-2.76086	1.62328e-09	1.83902e-08	XP_018557257.1	PREDICTED: hemopexin isoform X1 [Lates calcarifer]	GO:0006879(cellular iron ion homeostasis)	GO:0005623(cell);GO:0005576(extracellular region)	GO:0015232(heme transporter activity);GO:0046872(metal ion binding)	K18977|HPX|http://www.genome.jp/dbget-bin/www_bget?ko:K18977	*	KOG1565	Gelatinase A and related matrix metalloproteases	OW	sp|Q6PHG2|HEMO_DANRE	Hemopexin OS=Danio rerio OX=7955 GN=hpx PE=2 SV=2
shibanyu_transcript_80	7.65	9.74	13.04	5.24	3.07	4.21	-1.19871	8.86558e-06	5.75849e-05	XP_023273426.1	glycerol kinase-like isoform X1 [Seriola lalandi dorsalis]	GO:0005975(carbohydrate metabolic process);GO:0006072(glycerol-3-phosphate metabolic process)	*	GO:0004370(glycerol kinase activity)	K00864|glpK, GK|http://www.genome.jp/dbget-bin/www_bget?ko:K00864	ko00561(Glycerolipid metabolism);ko03320(PPAR signaling pathway);ko04626(Plant-pathogen interaction)	KOG2517	Ribulose kinase and related carbohydrate kinases	G	sp|Q63060|GLPK_RAT	Glycerol kinase OS=Rattus norvegicus OX=10116 GN=Gk PE=2 SV=1
shibanyu_transcript_7036	8.15	9.34	21.68	2.91	3.48	6.62	-1.45912	0.00902521	0.0281114	ABS19625.1	gamma-interferon-inducible-lysosomal thiol reductase [Epinephelus coioides]	*	*	*	K08059|IFI30, GILT|http://www.genome.jp/dbget-bin/www_bget?ko:K08059	ko04612(Antigen processing and presentation)	KOG3160	Gamma-interferon inducible lysosomal thiol reductase	O	sp|Q5XJN2|GILT_DANRE	Gamma-interferon-inducible lysosomal thiol reductase OS=Danio rerio OX=7955 GN=ifi30 PE=1 SV=1
shibanyu_transcript_3367	0	0.23	0	0	0.18	127.08	9.26597	0.0142758	0.041335	XP_008293673.1	PREDICTED: histidine-rich glycoprotein-like [Stegastes partitus]	*	*	GO:0004869(cysteine-type endopeptidase inhibitor activity)	*	*	*	*	*	sp|Q9UGM5|FETUB_HUMAN	Fetuin-B OS=Homo sapiens OX=9606 GN=FETUB PE=1 SV=2
shibanyu_transcript_3387	25	22.55	28.7	3.15	2.56	5.85	-2.64844	1.48856e-12	2.65624e-11	XP_022595392.1	3 beta-hydroxysteroid dehydrogenase type 7 [Seriola dumerili]	GO:0006694(steroid biosynthetic process)	*	GO:0003854(3-beta-hydroxy-delta5-steroid dehydrogenase activity)	K12408|HSD3B7|http://www.genome.jp/dbget-bin/www_bget?ko:K12408	ko00120(Primary bile acid biosynthesis)	KOG1430	C-3 sterol dehydrogenase/3-beta-hydroxysteroid dehydrogenase and related dehydrogenases	IE	sp|Q9EQC1|3BHS7_MOUSE	3 beta-hydroxysteroid dehydrogenase type 7 OS=Mus musculus OX=10090 GN=Hsd3b7 PE=1 SV=1
shibanyu_transcript_7819	7.92	3.62	6.89	18.9	24	17.05	1.81659	5.48582e-05	0.000309129	*	*	*	*	*	*	*	*	*	*	*	*
shibanyu_transcript_2376	7.1	8.83	2.56	105.6	54.86	35.18	3.44746	2.72374e-06	1.90916e-05	XP_023279912.1	fibrinogen beta chain [Seriola lalandi dorsalis]	GO:0030168(platelet activation);GO:0051258(protein polymerization);GO:0072378(blood coagulation, fibrin clot formation)	GO:0005577(fibrinogen complex)	GO:0005102(signaling receptor binding)	K03904|FGB|http://www.genome.jp/dbget-bin/www_bget?ko:K03904	ko04610(Complement and coagulation cascades);ko04611(Platelet activation)	KOG2579	Ficolin and related extracellular proteins	R	sp|Q8K0E8|FIBB_MOUSE	Fibrinogen beta chain OS=Mus musculus OX=10090 GN=Fgb PE=1 SV=1
shibanyu_transcript_1469	8.92	11.45	11.13	26.16	23.86	31.85	1.46039	3.1771e-20	1.22835e-18	XP_018515853.1	PREDICTED: syntaxin-5 isoform X4 [Lates calcarifer]	GO:0006886(intracellular protein transport);GO:0016192(vesicle-mediated transport)	GO:0016021(integral component of membrane)	GO:0005484(SNAP receptor activity)	K08490|STX5|http://www.genome.jp/dbget-bin/www_bget?ko:K08490	ko04130(SNARE interactions in vesicular transport)	KOG0812	SNARE protein SED5/Syntaxin 5	U	sp|Q08DB5|STX5_BOVIN	Syntaxin-5 OS=Bos taurus OX=9913 GN=STX5 PE=2 SV=1
shibanyu_transcript_1956	21.16	20.77	18.03	3.9	4.16	10.38	-1.64659	0.00110071	0.00467491	XP_028257630.1	rhophilin-2 isoform X1 [Parambassis ranga]	GO:0007165(signal transduction)	*	*	*	*	KOG2220	Predicted signal transduction protein	R	sp|Q6TNR1|RHPN2_DANRE	Rhophilin-2 OS=Danio rerio OX=7955 GN=rhpn2 PE=2 SV=1
shibanyu_transcript_11133	0	0	0	72.03	11.12	21.73	7.8693	8.11768e-06	5.32597e-05	*	*	*	*	*	*	*	*	*	*	*	*
shibanyu_transcript_4581	6.49	10.84	13.42	16.63	21.37	23.54	1.12032	0.000824857	0.00360062	CBN81918.1	Translocating chain-associated membrane protein 1-like 1 [Dicentrarchus labrax]	GO:0006616(SRP-dependent cotranslational protein targeting to membrane, translocation)	GO:0016021(integral component of membrane)	*	K14010|TRAM1|http://www.genome.jp/dbget-bin/www_bget?ko:K14010	ko04141(Protein processing in endoplasmic reticulum)	KOG1608	Protein transporter of the TRAM (translocating chain-associating membrane) superfamily	U	sp|Q6DED0|TR1L1_XENLA	Translocating chain-associated membrane protein 1-like 1 OS=Xenopus laevis OX=8355 GN=tram1l1 PE=2 SV=1
shibanyu_transcript_8887	1266.89	5.3	1.25	14.94	4.16	1.57	-5.98498	0.00489857	0.0169605	AWP20593.1	putative elastase-1-like isoform 2 [Scophthalmus maximus]	*	*	GO:0004252(serine-type endopeptidase activity)	K01346|CELA2|http://www.genome.jp/dbget-bin/www_bget?ko:K01346	ko04972(Pancreatic secretion);ko04974(Protein digestion and absorption)	KOG3627	Trypsin	E	sp|P08217|CEL2A_HUMAN	Chymotrypsin-like elastase family member 2A OS=Homo sapiens OX=9606 GN=CELA2A PE=1 SV=1
shibanyu_transcript_1017	9.76	8.46	10.07	29.47	30.66	26.14	1.69864	2.45047e-17	7.04274e-16	CAF90843.1	unnamed protein product, partial [Tetraodon nigroviridis]	*	*	*	K03456|PPP2R1|http://www.genome.jp/dbget-bin/www_bget?ko:K03456	ko04111(Cell cycle - yeast);ko04113(Meiosis - yeast);ko04114(Oocyte meiosis);ko04530(Tight junction);ko04152(AMPK signaling pathway);ko04390(Hippo signaling pathway);ko04391(Hippo signaling pathway -fly);ko04151(PI3K-Akt signaling pathway);ko04071(Sphingolipid signaling pathway);ko04350(TGF-beta signaling pathway);ko03015(mRNA surveillance pathway);ko04261(Adrenergic signaling in cardiomyocytes);…	*	*	*	*	*
shibanyu_transcript_3108	0	0	10.45	0	0	0	-22.866	4.87756e-09	5.12643e-08	XP_023279790.1	vitamin K-dependent gamma-carboxylase [Seriola lalandi dorsalis]	GO:0017187(peptidyl-glutamic acid carboxylation)	GO:0016021(integral component of membrane)	GO:0008488(gamma-glutamyl carboxylase activity)	K10106|GGCX|http://www.genome.jp/dbget-bin/www_bget?ko:K10106	ko00130(Ubiquinone and other terpenoid-quinone biosynthesis)	*	*	*	sp|Q9MYY3|VKGC_DELLE	Vitamin K-dependent gamma-carboxylase OS=Delphinapterus leucas OX=9749 GN=GGCX PE=2 SV=1
shibanyu_transcript_11034	7.76	25.58	12.46	24.62	39.83	45.44	1.46635	0.0167259	0.0472485	*	*	*	*	*	*	*	*	*	*	*	*
shibanyu_transcript_10067	84.02	96.42	0.7	1.17	0.91	0	-6.59449	0.000514068	0.00236253	*	*	*	*	*	*	*	*	*	*	*	*
shibanyu_transcript_1089	6.12	10.61	14.76	58.19	114.96	103.7	3.27232	1.42181e-11	2.22712e-10	AWP15332.1	78 kDa glucose-regulated protein [Scophthalmus maximus]	*	*	GO:0005524(ATP binding)	K09490|HSPA5, BIP|http://www.genome.jp/dbget-bin/www_bget?ko:K09490	ko03060(Protein export);ko04141(Protein processing in endoplasmic reticulum);ko04918(Thyroid hormone synthesis)	KOG0100	Molecular chaperones GRP78/BiP/KAR2, HSP70 superfamily	O	sp|Q91883|BIP_XENLA	Endoplasmic reticulum chaperone BiP OS=Xenopus laevis OX=8355 GN=hspa5 PE=2 SV=1
shibanyu_transcript_5696	3.29	4.87	10.46	0.81	0.92	1.62	-2.38397	6.653e-05	0.000369135	XP_022595030.1	coronin-1A-like [Seriola dumerili]	GO:0007420(brain development);GO:0021952(central nervous system projection neuron axonogenesis);GO:0001654(eye development)	*	*	K13882|CORO1A|http://www.genome.jp/dbget-bin/www_bget?ko:K13882	ko04145(Phagosome)	KOG0303	Actin-binding protein Coronin, contains WD40 repeats	Z	sp|B0R0D7|COR1C_DANRE	Coronin-1C-A OS=Danio rerio OX=7955 GN=coro1ca PE=2 SV=1
shibanyu_transcript_4748	3.21	3.23	2.33	162	205.78	144.63	5.95969	5.67538e-61	1.49446e-58	XP_028282541.1	HIG1 domain family member 1A, mitochondrial [Parambassis ranga]	*	*	*	*	*	KOG4431	Uncharacterized protein, induced by hypoxia	R	sp|Q9Y241|HIG1A_HUMAN	HIG1 domain family member 1A, mitochondrial OS=Homo sapiens OX=9606 GN=HIGD1A PE=1 SV=1
shibanyu_transcript_8411	0	12032.8	3.76	0	0	0	-30	1.60356e-14	3.50319e-13	ACM41842.1	14 kDa apolipoprotein, partial [Epinephelus coioides]	GO:0043009(chordate embryonic development);GO:0055113(epiboly involved in gastrulation with mouth forming second);GO:0000280(nuclear division)	*	*	*	*	*	*	*	*	*
shibanyu_transcript_7907	13.84	40.25	39.03	150.94	209.09	206.23	2.74393	3.38657e-08	3.16958e-07	XP_008281117.1	PREDICTED: aquaporin-1-like [Stegastes partitus]	GO:0120029(proton export across plasma membrane)	GO:0016021(integral component of membrane)	GO:0008519(ammonium transmembrane transporter activity);GO:0035379(carbon dioxide transmembrane transporter activity);GO:0015250(water channel activity)	K09864|AQP1|http://www.genome.jp/dbget-bin/www_bget?ko:K09864	ko04976(Bile secretion);ko04924(Renin secretion);ko04964(Proximal tubule bicarbonate reclamation)	KOG0223	Aquaporin (major intrinsic protein family)	G	sp|Q5R819|AQP1_PONAB	Aquaporin-1 OS=Pongo abelii OX=9601 GN=AQP1 PE=2 SV=3
shibanyu_transcript_7765	122.06	1.35	1	2.67	0.46	2.13	-4.63359	0.0108544	0.032721	XP_022593544.1	guanidinoacetate N-methyltransferase [Seriola dumerili]	GO:0006601(creatine biosynthetic process);GO:0032259(methylation)	*	GO:0030731(guanidinoacetate N-methyltransferase activity)	K00542|GAMT|http://www.genome.jp/dbget-bin/www_bget?ko:K00542	ko00330(Arginine and proline metabolism);ko00260(Glycine, serine and threonine metabolism)	KOG1709	Guanidinoacetate methyltransferase and related proteins	E	sp|Q71N41|GAMT_DANRE	Guanidinoacetate N-methyltransferase OS=Danio rerio OX=7955 GN=gamt PE=2 SV=2
shibanyu_transcript_2531	16.45	22.37	31.78	1.97	3.39	4.46	-2.73638	5.03573e-10	6.17923e-09	XP_018556544.1	PREDICTED: LOW QUALITY PROTEIN: high affinity choline transporter 1-like [Lates calcarifer]	*	GO:0016021(integral component of membrane)	GO:0022857(transmembrane transporter activity)	K14387|SLC5A7, CHT1|http://www.genome.jp/dbget-bin/www_bget?ko:K14387	ko04725(Cholinergic synapse)	KOG3761	Choline transporter	I	sp|Q9GZV3|SC5A7_HUMAN	High affinity choline transporter 1 OS=Homo sapiens OX=9606 GN=SLC5A7 PE=1 SV=1
shibanyu_transcript_7214	6.9	4.85	10.28	9.57	17.55	15.82	1.09856	0.0154199	0.0440317	CBN81062.1	Dolichyl-diphosphooligosaccharide--protein glycosyltransferase subunit 1 [Dicentrarchus labrax]	GO:0006486(protein glycosylation)	GO:0005789(endoplasmic reticulum membrane);GO:0016021(integral component of membrane)	GO:0004579(dolichyl-diphosphooligosaccharide-protein glycotransferase activity)	K12666|OST1, RPN1|http://www.genome.jp/dbget-bin/www_bget?ko:K12666	ko04141(Protein processing in endoplasmic reticulum);ko00510(N-Glycan biosynthesis);ko00513(Various types of N-glycan biosynthesis)	KOG2291	Oligosaccharyltransferase, alpha subunit (ribophorin I)	O	sp|E2RQ08|RPN1_CANLF	Dolichyl-diphosphooligosaccharide--protein glycosyltransferase subunit 1 OS=Canis lupus familiaris OX=9615 GN=RPN1 PE=1 SV=1
shibanyu_transcript_8625	18.25	16	22.69	3.1	2.67	2.46	-2.68177	4.74967e-24	2.42283e-22	*	*	*	*	*	*	*	*	*	*	*	*
shibanyu_transcript_4782	1.72	1.44	2.44	15.18	13.48	10.49	2.93337	7.5773e-20	2.81777e-18	CBN81392.1	Protein pelota homolog [Dicentrarchus labrax]	GO:0070966(nuclear-transcribed mRNA catabolic process, no-go decay);GO:0070481(nuclear-transcribed mRNA catabolic process, non-stop decay);GO:0071025(RNA surveillance)	GO:0005737(cytoplasm);GO:0005634(nucleus)	GO:0004519(endonuclease activity);GO:0046872(metal ion binding)	K06965|PELO, DOM34, pelA|http://www.genome.jp/dbget-bin/www_bget?ko:K06965	ko03015(mRNA surveillance pathway)	KOG2869	Meiotic cell division protein Pelota/DOM34	J	sp|Q7ZWC4|PELO_DANRE	Protein pelota homolog OS=Danio rerio OX=7955 GN=pelo PE=2 SV=1
shibanyu_transcript_8733	0	0.47	0.13	28.69	59.97	1.19	7.43837	1.61567e-05	0.000100456	XP_023152570.1	coagulation factor XIII B chain-like [Amphiprion ocellaris]	*	*	*	*	*	*	*	*	sp|Q03591|FHR1_HUMAN	Complement factor H-related protein 1 OS=Homo sapiens OX=9606 GN=CFHR1 PE=1 SV=2
shibanyu_transcript_6111	4.04	4.58	5.03	0.94	1.65	2.71	-1.26197	0.00611525	0.020314	BAK55649.1	cathepsin O [Oplegnathus fasciatus]	*	*	GO:0008234(cysteine-type peptidase activity)	K01374|CTSO|http://www.genome.jp/dbget-bin/www_bget?ko:K01374	ko04210(Apoptosis);ko04142(Lysosome)	KOG1542	Cysteine proteinase Cathepsin F	O	sp|P43234|CATO_HUMAN	Cathepsin O OS=Homo sapiens OX=9606 GN=CTSO PE=2 SV=1
shibanyu_transcript_7720	12401.1	45.6	5.17	106.8	40.38	7.54	-6.36629	0.00408088	0.0145162	XP_022620363.1	trypsin-1-like [Seriola dumerili]	*	*	GO:0004252(serine-type endopeptidase activity)	K01312|PRSS1_2_3|http://www.genome.jp/dbget-bin/www_bget?ko:K01312	ko04080(Neuroactive ligand-receptor interaction);ko04972(Pancreatic secretion);ko04974(Protein digestion and absorption)	KOG3627	Trypsin	E	sp|P35031|TRY1_SALSA	Trypsin-1 OS=Salmo salar OX=8030 PE=1 SV=1
shibanyu_transcript_121	17.08	23.76	16.51	46.93	26.17	38.76	1.02088	0.00139474	0.0057727	XP_023255574.1	signal peptide, CUB and EGF-like domain-containing protein 2 isoform X1 [Seriola lalandi dorsalis]	*	*	GO:0005509(calcium ion binding)	*	*	KOG1217	Fibrillins and related proteins containing Ca2+-binding EGF-like domains	T	sp|Q5G872|SCUB2_DANRE	Signal peptide, CUB and EGF-like domain-containing protein 2 OS=Danio rerio OX=7955 GN=scube2 PE=2 SV=1
shibanyu_transcript_348	0.25	0.44	0.16	39.51	31.19	34.12	7.01134	3.24936e-55	7.53774e-53	XP_023277866.1	uncharacterized protein LOC111666682 [Seriola lalandi dorsalis]	GO:0032922(circadian regulation of gene expression)	*	GO:0003700(DNA-binding transcription factor activity)	*	*	KOG3119	Basic region leucine zipper transcription factor	K	sp|Q5FW38|NFIL3_XENTR	Nuclear factor interleukin-3-regulated protein OS=Xenopus tropicalis OX=8364 GN=nfil3 PE=2 SV=1
shibanyu_transcript_2121	0.29	0.77	0.66	43.33	1.16	61.68	6.02795	2.11357e-06	1.5053e-05	XP_023270284.1	complement factor I-like [Seriola lalandi dorsalis]	*	GO:0016020(membrane)	GO:0005044(scavenger receptor activity);GO:0004252(serine-type endopeptidase activity)	K01333|CFI|http://www.genome.jp/dbget-bin/www_bget?ko:K01333	ko04610(Complement and coagulation cascades)	KOG3627	Trypsin	E	sp|Q61129|CFAI_MOUSE	Complement factor I OS=Mus musculus OX=10090 GN=Cfi PE=1 SV=3
shibanyu_transcript_149	9.86	13.3	8.43	38.47	29.17	26.95	1.65036	3.60203e-07	2.8719e-06	XP_019124382.2	uncharacterized protein LOC109140830 [Larimichthys crocea]	*	*	*	*	*	*	*	*	*	*
shibanyu_transcript_10833	0.52	11.65	2.14	30.61	33.18	34.63	2.99637	0.00958468	0.0295144	XP_023263083.1	phosphoethanolamine N-methyltransferase 3-like isoform X2 [Seriola lalandi dorsalis]	*	*	*	K05929|E2.1.1.103, NMT|http://www.genome.jp/dbget-bin/www_bget?ko:K05929	ko00564(Glycerophospholipid metabolism)	KOG1269	SAM-dependent methyltransferases	IR	sp|Q9C6B9|PEAM3_ARATH	Phosphoethanolamine N-methyltransferase 3 OS=Arabidopsis thaliana OX=3702 GN=NMT3 PE=2 SV=2
shibanyu_transcript_5801	55.2	55.72	79.25	10.79	8.57	15.01	-2.37558	7.57447e-20	2.81777e-18	XP_018528966.1	PREDICTED: methyltransferase-like protein 7A [Lates calcarifer]	*	*	*	*	*	KOG4300	Predicted methyltransferase	R	sp|Q9H8H3|MET7A_HUMAN	Methyltransferase-like protein 7A OS=Homo sapiens OX=9606 GN=METTL7A PE=1 SV=1
shibanyu_transcript_10950	0	0	0	21.18	3.28	11.39	7.16179	3.3698e-05	0.000196599	ADU33222.1	complement component c3 [Epinephelus coioides]	*	*	*	K03990|C3|http://www.genome.jp/dbget-bin/www_bget?ko:K03990	ko04145(Phagosome);ko04610(Complement and coagulation cascades)	KOG1366	Alpha-macroglobulin	O	sp|P98093|CO3_ONCMY	Complement C3 (Fragment) OS=Oncorhynchus mykiss OX=8022 GN=c3 PE=1 SV=1
shibanyu_transcript_1642	42.33	52.09	63.42	0.6	1.52	3.26	-4.79432	1.80317e-12	3.18267e-11	XP_018516326.1	PREDICTED: protein phosphatase 1 regulatory subunit 3C [Lates calcarifer]	GO:0005977(glycogen metabolic process)	*	*	K07189|PPP1R3|http://www.genome.jp/dbget-bin/www_bget?ko:K07189	ko04910(Insulin signaling pathway)	KOG3986	Protein phosphatase, regulatory subunit PPP1R3C/D	OT	sp|Q6P950|PR3CB_DANRE	Protein phosphatase 1 regulatory subunit 3C-B OS=Danio rerio OX=7955 GN=ppp1r3cb PE=2 SV=1
shibanyu_transcript_1252	88.19	101.65	71.32	0.58	1.25	0.28	-6.85684	3.04077e-22	1.3844e-20	XP_023252717.1	saxitoxin and tetrodotoxin-binding protein 1-like [Seriola lalandi dorsalis]	*	*	*	*	*	*	*	*	*	*
shibanyu_transcript_6374	306.16	353.49	296.43	79.01	100.62	199.89	-1.25789	0.00527479	0.0179819	XP_010745371.2	uricase [Larimichthys crocea]	GO:0006144(purine nucleobase metabolic process);GO:0019628(urate catabolic process);GO:0051289(protein homotetramerization)	GO:0005777(peroxisome)	GO:0004846(urate oxidase activity)	K00365|uaZ|http://www.genome.jp/dbget-bin/www_bget?ko:K00365	ko00232(Caffeine metabolism);ko00230(Purine metabolism)	KOG1599	Uricase (urate oxidase)	Q	sp|Q6DG85|URIC_DANRE	Uricase OS=Danio rerio OX=7955 GN=uox PE=1 SV=1
shibanyu_transcript_2849	2.89	2.4	4.26	11.76	11.31	8.23	1.8212	3.21862e-08	3.02693e-07	XP_022601148.1	mitochondrial intermembrane space import and assembly protein 40-like [Seriola dumerili]	GO:0045041(protein import into mitochondrial intermembrane space)	*	GO:0015035(protein disulfide oxidoreductase activity)	K17782|MIA40, CHCHD4|http://www.genome.jp/dbget-bin/www_bget?ko:K17782	*	KOG4149	Uncharacterized conserved protein	S	sp|Q6DEI8|MIA40_DANRE	Mitochondrial intermembrane space import and assembly protein 40 OS=Danio rerio OX=7955 GN=chchd4 PE=2 SV=1
shibanyu_transcript_7441	50.5	40.09	35.84	12.32	5.4	7.49	-2.27219	1.01454e-07	8.81768e-07	XP_026163669.1	5-aminolevulinate synthase, nonspecific, mitochondrial [Mastacembelus armatus]	GO:0006782(protoporphyrinogen IX biosynthetic process)	GO:0005759(mitochondrial matrix)	GO:0003870(5-aminolevulinate synthase activity);GO:0030170(pyridoxal phosphate binding)	K00643|E2.3.1.37, ALAS|http://www.genome.jp/dbget-bin/www_bget?ko:K00643	ko00260(Glycine, serine and threonine metabolism);ko00860(Porphyrin and chlorophyll metabolism)	KOG1360	5-aminolevulinate synthase	H	sp|P43091|HEM1_OPSTA	5-aminolevulinate synthase, nonspecific, mitochondrial OS=Opsanus tau OX=8068 GN=alas1 PE=2 SV=1
shibanyu_transcript_7525	4.2	5.11	12.27	103.65	75.23	71.36	3.68488	1.23481e-14	2.77132e-13	ADG29192.1	putative malate dehydrogenase, partial [Epinephelus coioides]	*	*	GO:0016491(oxidoreductase activity)	*	*	*	*	*	*	*
shibanyu_transcript_7717	6.59	7.89	8.11	1.21	3.27	1.85	-1.69353	0.000764309	0.00337143	XP_018516999.1	PREDICTED: COMM domain-containing protein 7-like [Lates calcarifer]	*	*	*	*	*	*	*	*	sp|Q3MHX1|COMD7_BOVIN	COMM domain-containing protein 7 OS=Bos taurus OX=9913 GN=COMMD7 PE=2 SV=1
shibanyu_transcript_8956	4.41	4.74	4.31	64.3	89.86	90.89	4.30105	2.14754e-43	3.03239e-41	*	*	*	*	*	*	*	*	*	*	*	*
shibanyu_transcript_4866	12.82	2.17	1.75	9461.37	1.78	9150.09	10.0686	3.09061e-07	2.49891e-06	XP_023256300.1	apolipoprotein A-IV [Seriola lalandi dorsalis]	GO:0006869(lipid transport);GO:0042157(lipoprotein metabolic process)	GO:0005576(extracellular region)	GO:0008289(lipid binding)	K08757|APOA1|http://www.genome.jp/dbget-bin/www_bget?ko:K08757	ko04975(Fat digestion and absorption);ko04977(Vitamin digestion and absorption);ko03320(PPAR signaling pathway)	*	*	*	sp|O42175|APOA1_SPAAU	Apolipoprotein A-I OS=Sparus aurata OX=8175 GN=apoa1 PE=2 SV=1
shibanyu_transcript_2660	19.93	22.07	31.86	87.13	102.96	86.21	2.01716	8.55435e-17	2.3745e-15	XP_022609982.1	ADP-ribosylation factor 4-like [Seriola dumerili]	*	*	GO:0005525(GTP binding)	K07939|ARF4|http://www.genome.jp/dbget-bin/www_bget?ko:K07939	*	KOG0070	GTP-binding ADP-ribosylation factor Arf1	U	sp|P84085|ARF5_HUMAN	ADP-ribosylation factor 5 OS=Homo sapiens OX=9606 GN=ARF5 PE=1 SV=2
shibanyu_transcript_6288	8.38	5	12.72	0	1.07	0.28	-4.11974	0.00181275	0.00726519	XP_020467730.1	angiopoietin-related protein 4-like [Monopterus albus]	GO:0001525(angiogenesis);GO:0043066(negative regulation of apoptotic process)	GO:0005615(extracellular space)	*	*	*	KOG2579	Ficolin and related extracellular proteins	R	sp|Q2KJ51|ANGL4_BOVIN	Angiopoietin-related protein 4 OS=Bos taurus OX=9913 GN=ANGPTL4 PE=2 SV=1
shibanyu_transcript_7102	1485.55	5.31	1.5	13.84	5.85	1.14	-6.20229	0.00380774	0.0136722	AWP07859.1	putative carboxypeptidase A1-like [Scophthalmus maximus]	*	*	GO:0004181(metallocarboxypeptidase activity);GO:0008270(zinc ion binding)	K08779|CPA1|http://www.genome.jp/dbget-bin/www_bget?ko:K08779	ko04972(Pancreatic secretion);ko04974(Protein digestion and absorption)	KOG2650	Zinc carboxypeptidase	S	sp|P00731|CBPA1_RAT	Carboxypeptidase A1 OS=Rattus norvegicus OX=10116 GN=Cpa1 PE=2 SV=2
shibanyu_transcript_4697	1.88	3.89	2.82	10.07	9.86	7.81	1.79219	1.02187e-06	7.60009e-06	XP_008287599.1	PREDICTED: cytokine-inducible SH2-containing protein [Stegastes partitus]	GO:0035556(intracellular signal transduction);GO:0016567(protein ubiquitination)	*	*	K04701|CISH|http://www.genome.jp/dbget-bin/www_bget?ko:K04701	ko04630(Jak-STAT signaling pathway);ko04917(Prolactin signaling pathway)	KOG4566	Cytokine-inducible SH2 protein	T	sp|Q9PW70|CISH_CHICK	Cytokine-inducible SH2-containing protein OS=Gallus gallus OX=9031 GN=CISH PE=2 SV=1
shibanyu_transcript_3443	59.36	19.85	791.17	0	0.14	2.49	-8.24274	9.75285e-05	0.000524983	XP_022603157.1	saxitoxin and tetrodotoxin-binding protein 1-like [Seriola dumerili]	*	*	*	*	*	*	*	*	sp|Q90WJ7|SXT1_TAKPA	Saxitoxin and tetrodotoxin-binding protein 1 OS=Takifugu pardalis OX=98921 GN=psbp1 PE=1 SV=2
shibanyu_transcript_163	0.15	0.17	0.2	416.51	262.57	219.47	10.8957	2.54427e-122	2.25353e-119	XP_010736313.2	proline dehydrogenase 1, mitochondrial isoform X1 [Larimichthys crocea]	GO:0006562(proline catabolic process)	*	GO:0004657(proline dehydrogenase activity)	K00318|PRODH|http://www.genome.jp/dbget-bin/www_bget?ko:K00318	ko00330(Arginine and proline metabolism)	KOG0186	Proline oxidase	E	sp|Q9WU79|PROD_MOUSE	Proline dehydrogenase 1, mitochondrial OS=Mus musculus OX=10090 GN=Prodh PE=1 SV=2
shibanyu_transcript_7963	16615.1	51.84	6.59	144.46	52.4	8.31	-6.38106	0.00448272	0.0157162	XP_022606173.1	chymotrypsin A-like [Seriola dumerili]	*	*	*	K01310|CTRB|http://www.genome.jp/dbget-bin/www_bget?ko:K01310	*	KOG3627	Trypsin	E	sp|P47796|CTRA_GADMO	Chymotrypsin A OS=Gadus morhua OX=8049 PE=1 SV=1
shibanyu_transcript_888	5.4	10.54	12.41	51.96	66.23	56	2.74194	3.0508e-13	5.80545e-12	XP_019115031.2	AN1-type zinc finger protein 5 isoform X1 [Larimichthys crocea]	*	*	GO:0003677(DNA binding);GO:0008270(zinc ion binding)	*	*	KOG3173	Predicted Zn-finger protein	R	sp|O76080|ZFAN5_HUMAN	AN1-type zinc finger protein 5 OS=Homo sapiens OX=9606 GN=ZFAND5 PE=1 SV=1
shibanyu_transcript_3937	4.71	5.37	9.9	21.99	17.48	15.55	1.57943	5.74432e-06	3.81766e-05	XP_026228838.1	26S proteasome regulatory subunit 6B [Anabas testudineus]	*	*	*	K03063|PSMC4, RPT3|http://www.genome.jp/dbget-bin/www_bget?ko:K03063	ko03050(Proteasome)	KOG0727	26S proteasome regulatory complex, ATPase RPT3	O	sp|Q3T030|PRS6B_BOVIN	26S proteasome regulatory subunit 6B OS=Bos taurus OX=9913 GN=PSMC4 PE=2 SV=1
shibanyu_transcript_94	8.05	8.4	12.66	15.61	17.66	21.3	1.00517	2.21916e-05	0.000134127	XP_026186115.1	clathrin interactor 1-like isoform X3 [Mastacembelus armatus]	*	*	*	*	*	KOG2057	Predicted equilibrative nucleoside transporter protein	F	sp|A7Z035|EPN4_BOVIN	Clathrin interactor 1 OS=Bos taurus OX=9913 GN=CLINT1 PE=2 SV=1
shibanyu_transcript_485	9.77	12.12	9.34	18.85	36.98	20.08	1.3877	0.00252243	0.00966799	*	*	*	*	*	*	*	*	*	*	*	*
shibanyu_transcript_11406	1.53	0	4.56	9.04	6.89	11.33	2.50558	0.0131299	0.0385083	*	*	*	*	*	*	*	*	*	*	*	*
shibanyu_transcript_1594	46.12	61.4	54.76	8.07	9.86	14.63	-2.23668	5.59569e-13	1.03845e-11	XP_008279918.1	PREDICTED: CMP-N-acetylneuraminate-beta-galactosamide-alpha-2,3-sialyltransferase 4 isoform X1 [Stegastes partitus]	GO:0006486(protein glycosylation)	GO:0005794(Golgi apparatus);GO:0016021(integral component of membrane)	GO:0008373(sialyltransferase activity)	K03494|SIAT4C|http://www.genome.jp/dbget-bin/www_bget?ko:K03494	ko00601(Glycosphingolipid biosynthesis - lacto and neolacto series)	KOG2692	Sialyltransferase	G	sp|P61131|SIA4C_RAT	CMP-N-acetylneuraminate-beta-galactosamide-alpha-2,3-sialyltransferase 4 OS=Rattus norvegicus OX=10116 GN=St3gal4 PE=2 SV=1
shibanyu_transcript_6759	87.41	91.31	122.56	205.96	189.5	188.05	1.06159	5.65456e-15	1.31172e-13	RVE67293.1	hypothetical protein OJAV_G00101640 [Oryzias javanicus]	GO:0003407(neural retina development);GO:0006913(nucleocytoplasmic transport);GO:0015031(protein transport)	GO:0005634(nucleus)	GO:0005525(GTP binding);GO:0003924(GTPase activity)	K07936|RAN|http://www.genome.jp/dbget-bin/www_bget?ko:K07936	ko03013(RNA transport);ko03008(Ribosome biogenesis in eukaryotes)	KOG0096	GTPase Ran/TC4/GSP1 (nuclear protein transport pathway), small G protein superfamily	U	sp|P79735|RAN_DANRE	GTP-binding nuclear protein Ran OS=Danio rerio OX=7955 GN=ran PE=2 SV=1
shibanyu_transcript_8410	416.36	0.74	0.97	6.17	1.52	0.29	-5.75588	0.00869931	0.0272795	XP_023255723.1	bile salt-activated lipase [Seriola lalandi dorsalis]	GO:0006629(lipid metabolic process)	*	GO:0016788(hydrolase activity, acting on ester bonds)	K12298|CEL|http://www.genome.jp/dbget-bin/www_bget?ko:K12298	ko00561(Glycerolipid metabolism);ko00100(Steroid biosynthesis);ko04975(Fat digestion and absorption);ko04972(Pancreatic secretion)	KOG1516	Carboxylesterase and related proteins	R	sp|P30122|CEL_BOVIN	Bile salt-activated lipase (Fragment) OS=Bos taurus OX=9913 GN=CEL PE=1 SV=2
shibanyu_transcript_7834	11114	30.63	2.52	94.1	27.76	4.99	-6.50283	0.00478829	0.0166556	ACM41852.1	elastase 4 precursor, partial [Epinephelus coioides]	*	*	GO:0004252(serine-type endopeptidase activity)	K01346|CELA2|http://www.genome.jp/dbget-bin/www_bget?ko:K01346	ko04972(Pancreatic secretion);ko04974(Protein digestion and absorption)	KOG3627	Trypsin	E	sp|P08217|CEL2A_HUMAN	Chymotrypsin-like elastase family member 2A OS=Homo sapiens OX=9606 GN=CELA2A PE=1 SV=1
shibanyu_transcript_1968	1.15	1.49	2.07	3.44	3.59	2.65	1.14958	0.000308096	0.00149491	XP_018525686.1	PREDICTED: phosphatidylinositol N-acetylglucosaminyltransferase subunit C [Lates calcarifer]	GO:0006506(GPI anchor biosynthetic process)	GO:0016021(integral component of membrane)	GO:0017176(phosphatidylinositol N-acetylglucosaminyltransferase activity)	K03859|PIGC, GPI2|http://www.genome.jp/dbget-bin/www_bget?ko:K03859	ko00563(Glycosylphosphatidylinositol(GPI)-anchor biosynthesis)	KOG3059	N-acetylglucosaminyltransferase complex, subunit PIG-C/GPI2, required for phosphatidylinositol biosynthesis	I	sp|Q92535|PIGC_HUMAN	Phosphatidylinositol N-acetylglucosaminyltransferase subunit C OS=Homo sapiens OX=9606 GN=PIGC PE=1 SV=1
shibanyu_transcript_10619	4.76	10.37	5.83	20.36	15.24	10.65	1.30778	0.0115924	0.0345403	*	*	*	*	*	*	*	*	*	*	*	*
shibanyu_transcript_10089	3.72	6.23	7.5	35.89	39.76	41.37	2.88633	2.86146e-25	1.61151e-23	*	*	*	*	*	*	*	*	*	*	*	*
shibanyu_transcript_5277	15.9	13.57	8.1	6.38	2.4	5.15	-1.40438	0.0105441	0.0319836	XP_019124382.2	uncharacterized protein LOC109140830 [Larimichthys crocea]	*	*	*	*	*	*	*	*	*	*
shibanyu_transcript_7536	0	0	0	3.75	1.19	24.95	9.31049	1.40123e-05	8.82496e-05	*	*	*	*	*	*	*	*	*	*	*	*
shibanyu_transcript_7295	23.1	32.76	30.94	190.23	134.14	66.26	2.28289	4.70499e-06	3.17897e-05	XP_026155413.1	fatty acid-binding protein, heart [Mastacembelus armatus]	GO:0043009(chordate embryonic development);GO:0001947(heart looping)	*	GO:0008289(lipid binding)	K08752|FABP3|http://www.genome.jp/dbget-bin/www_bget?ko:K08752	ko03320(PPAR signaling pathway)	KOG4015	Fatty acid-binding protein FABP	I	sp|O13008|FABPH_ONCMY	Fatty acid-binding protein, heart OS=Oncorhynchus mykiss OX=8022 GN=fabp3 PE=2 SV=3
shibanyu_transcript_8911	26.67	40.85	59.49	162.97	180.27	195.44	2.22802	8.8008e-13	1.60273e-11	*	*	*	*	*	*	*	*	*	*	*	*
shibanyu_transcript_3035	34.67	25.54	40.23	8.43	16.65	8.93	-1.43949	0.00202295	0.00798931	XP_018551651.1	PREDICTED: protein LEG1 homolog [Lates calcarifer]	*	*	*	*	*	*	*	*	sp|Q5QT17|LEG1H_ONCMY	Protein LEG1 homolog OS=Oncorhynchus mykiss OX=8022 GN=leg1 PE=2 SV=1
shibanyu_transcript_11305	0	0	0	0	1170.71	0	24.7241	2.47857e-10	3.21982e-09	XP_006189001.1	PREDICTED: 60S ribosomal protein L8 [Camelus ferus]	GO:0006412(translation)	GO:0015934(large ribosomal subunit)	GO:0003723(RNA binding);GO:0003735(structural constituent of ribosome)	K02938|RP-L8e, RPL8|http://www.genome.jp/dbget-bin/www_bget?ko:K02938	ko03010(Ribosome)	KOG2309	60s ribosomal protein L2/L8	J	sp|Q3T0S6|RL8_BOVIN	60S ribosomal protein L8 OS=Bos taurus OX=9913 GN=RPL8 PE=2 SV=3
shibanyu_transcript_5622	6.41	9.29	9.97	3.83	3.44	3.77	-1.12525	3.50304e-07	2.79985e-06	AEA39678.1	CD63, partial [Epinephelus coioides]	GO:0035188(hatching)	GO:0016021(integral component of membrane)	*	K06497|CD63, MLA1, TSPAN30|http://www.genome.jp/dbget-bin/www_bget?ko:K06497	ko04142(Lysosome)	KOG3882	Tetraspanin family integral membrane protein	R	sp|P08962|CD63_HUMAN	CD63 antigen OS=Homo sapiens OX=9606 GN=CD63 PE=1 SV=2
shibanyu_transcript_3423	17.98	18.86	17.94	6.04	5.57	9.89	-1.27784	1.09289e-05	7.01448e-05	XP_018518004.1	PREDICTED: trimeric intracellular cation channel type B isoform X1 [Lates calcarifer]	GO:0015672(monovalent inorganic cation transport)	GO:0016021(integral component of membrane)	GO:0005261(cation channel activity)	*	*	KOG3944	Uncharacterized conserved protein	S	sp|Q7ZVP8|TM38B_DANRE	Trimeric intracellular cation channel type B OS=Danio rerio OX=7955 GN=tmem38b PE=2 SV=1
shibanyu_transcript_3808	1.47	1.98	0.88	4.58	7.32	5.32	2.10653	4.78805e-05	0.000272647	XP_022068712.1	3-keto-steroid reductase-like isoform X2 [Acanthochromis polyacanthus]	GO:0006695(cholesterol biosynthetic process)	GO:0016021(integral component of membrane)	GO:0000253(3-keto sterol reductase activity)	K13373|HSD17B7|http://www.genome.jp/dbget-bin/www_bget?ko:K13373	ko00100(Steroid biosynthesis);ko00140(Steroid hormone biosynthesis);ko04913(Ovarian Steroidogenesis)	KOG1478	3-keto sterol reductase	I	sp|Q62904|DHB7_RAT	3-keto-steroid reductase OS=Rattus norvegicus OX=10116 GN=Hsd17b7 PE=1 SV=1
shibanyu_transcript_4217	3.21	4.69	3.22	2.2	1.22	1.77	-1.03469	0.00380201	0.0136589	XP_022600151.1	serine/threonine-protein phosphatase 2A activator isoform X1 [Seriola dumerili]	*	GO:0005737(cytoplasm)	GO:0003755(peptidyl-prolyl cis-trans isomerase activity);GO:0019211(phosphatase activator activity)	K17605|PPP2R4, PTPA|http://www.genome.jp/dbget-bin/www_bget?ko:K17605	*	KOG2867	Phosphotyrosyl phosphatase activator	DT	sp|Q2KJ44|PTPA_BOVIN	Serine/threonine-protein phosphatase 2A activator OS=Bos taurus OX=9913 GN=PTPA PE=2 SV=1
shibanyu_transcript_3618	8.22	7.19	11.1	60.91	57.09	49.09	2.762	3.34311e-33	2.83234e-31	AWP17254.1	Tob1 [Scophthalmus maximus]	*	*	*	K14443|TOB|http://www.genome.jp/dbget-bin/www_bget?ko:K14443	ko03018(RNA degradation)	KOG4006	Anti-proliferation factor BTG1/TOB	TR	sp|Q61471|TOB1_MOUSE	Protein Tob1 OS=Mus musculus OX=10090 GN=Tob1 PE=1 SV=2
shibanyu_transcript_6697	7.12	6	9.95	0	0	0	-9.17395	1.26991e-13	2.51479e-12	ACJ26846.1	tributyltin binding protein type 2-like protein [Epinephelus coioides]	*	*	*	*	*	*	*	*	sp|Q90WJ7|SXT1_TAKPA	Saxitoxin and tetrodotoxin-binding protein 1 OS=Takifugu pardalis OX=98921 GN=psbp1 PE=1 SV=2
shibanyu_transcript_1524	9.07	6.95	9.85	23.41	18.2	20.32	1.33996	1.97862e-11	3.05511e-10	XP_027128042.1	nuclear pore complex protein Nup50 [Larimichthys crocea]	GO:0046907(intracellular transport)	GO:0005643(nuclear pore)	*	K14295|NUP50, NPAP60|http://www.genome.jp/dbget-bin/www_bget?ko:K14295	ko03013(RNA transport)	KOG2724	Nuclear pore complex component NPAP60L/NUP50	U	sp|Q9UKX7|NUP50_HUMAN	Nuclear pore complex protein Nup50 OS=Homo sapiens OX=9606 GN=NUP50 PE=1 SV=2
shibanyu_transcript_7254	9.58	13.38	10.52	2.38	5.47	4.02	-1.37364	0.00293721	0.0109747	XP_023265173.1	canalicular multispecific organic anion transporter 1 [Seriola lalandi dorsalis]	*	*	*	K05666|ABCC2|http://www.genome.jp/dbget-bin/www_bget?ko:K05666	ko02010(ABC transporters);ko04976(Bile secretion)	KOG0054	Multidrug resistance-associated protein/mitoxantrone resistance protein, ABC superfamily	Q	sp|Q28689|MRP2_RABIT	Canalicular multispecific organic anion transporter 1 OS=Oryctolagus cuniculus OX=9986 GN=ABCC2 PE=2 SV=1
shibanyu_transcript_1954	12.53	15.7	18.91	40.28	52.36	57.47	1.77524	4.35038e-13	8.15111e-12	XP_023263932.1	differentially expressed in FDCP 6 homolog [Seriola lalandi dorsalis]	*	*	*	*	*	*	*	*	sp|Q8C2K1|DEFI6_MOUSE	Differentially expressed in FDCP 6 OS=Mus musculus OX=10090 GN=Def6 PE=1 SV=1
shibanyu_transcript_2593	90.37	110.93	110.91	34.54	1400.33	893.75	3.04028	0.0109483	0.0329327	AEJ91608.1	angiotensinogen [Oplegnathus fasciatus]	GO:0003081(regulation of systemic arterial blood pressure by renin-angiotensin)	GO:0005615(extracellular space)	*	K09821|AGT|http://www.genome.jp/dbget-bin/www_bget?ko:K09821	ko04270(Vascular smooth muscle contraction);ko04924(Renin secretion);ko04614(Renin-angiotensin system)	KOG2392	Serpin	V	sp|P01015|ANGT_RAT	Angiotensinogen OS=Rattus norvegicus OX=10116 GN=Agt PE=1 SV=1
shibanyu_transcript_5598	20.87	25.56	20.37	5.78	4.01	7.01	-1.92111	6.0457e-12	9.9331e-11	XP_018552191.1	PREDICTED: insulin-like growth factor-binding protein 5 [Lates calcarifer]	*	GO:0005576(extracellular region)	GO:0005520(insulin-like growth factor binding)	*	*	*	*	*	sp|P24593|IBP5_HUMAN	Insulin-like growth factor-binding protein 5 OS=Homo sapiens OX=9606 GN=IGFBP5 PE=1 SV=1
shibanyu_transcript_112	32.39	31.93	33.79	1.97	1.19	4.37	-3.65617	1.27282e-11	2.00989e-10	ACR15760.1	peroxisome proliferator-activated receptor beta [Lateolabrax japonicus]	*	GO:0005634(nucleus)	GO:0004879(nuclear receptor activity);GO:0043565(sequence-specific DNA binding);GO:0003707(steroid hormone receptor activity);GO:0008270(zinc ion binding)	K04504|NR1C2, PPARD|http://www.genome.jp/dbget-bin/www_bget?ko:K04504	ko04310(Wnt signaling pathway);ko03320(PPAR signaling pathway)	KOG3575	FOG: Hormone receptors	T	sp|Q03181|PPARD_HUMAN	Peroxisome proliferator-activated receptor delta OS=Homo sapiens OX=9606 GN=PPARD PE=1 SV=1
shibanyu_transcript_8996	16.08	29.6	17.86	8.39	7.52	8.7	-1.26353	0.000433906	0.00203443	XP_018515977.1	PREDICTED: 5-hydroxyisourate hydrolase-like isoform X2 [Lates calcarifer]	GO:0006144(purine nucleobase metabolic process)	*	GO:0033971(hydroxyisourate hydrolase activity)	K07127|uraH, pucM, hiuH|http://www.genome.jp/dbget-bin/www_bget?ko:K07127	ko00230(Purine metabolism)	KOG3006	Transthyretin and related proteins	I	sp|Q06S87|HIUH_DANRE	5-hydroxyisourate hydrolase OS=Danio rerio OX=7955 GN=urah PE=1 SV=1
shibanyu_transcript_847	2.76	7.41	4.59	18.21	14.79	13.98	1.76007	8.39413e-05	0.000456894	CBN80799.1	NFX1-type zinc finger-containing protein 1 [Dicentrarchus labrax]	*	GO:0005634(nucleus)	GO:0003700(DNA-binding transcription factor activity);GO:0008270(zinc ion binding)	*	*	KOG1807	Helicases	L	sp|Q9P2E3|ZNFX1_HUMAN	NFX1-type zinc finger-containing protein 1 OS=Homo sapiens OX=9606 GN=ZNFX1 PE=2 SV=2
shibanyu_transcript_1737	0.39	0.48	0.5	2.01	1.56	0.68	1.75982	0.00282905	0.0106505	XP_028269961.1	protein phosphatase PTC7 homolog [Parambassis ranga]	*	*	GO:0046872(metal ion binding);GO:0004721(phosphoprotein phosphatase activity)	K17508|PTC7, PPTC7|http://www.genome.jp/dbget-bin/www_bget?ko:K17508	*	KOG1379	Serine/threonine protein phosphatase	T	sp|Q5U3N5|PPTC7_DANRE	Protein phosphatase PTC7 homolog OS=Danio rerio OX=7955 GN=pptc7 PE=2 SV=1
shibanyu_transcript_11031	57.89	100.76	10.53	8.19	1.35	8.51	-3.13499	0.00437302	0.0153813	*	*	*	*	*	*	*	*	*	*	*	*
shibanyu_transcript_6074	2.34	1.56	2.66	37.24	18.54	10.32	3.42441	3.55214e-08	3.3055e-07	XP_018536730.1	PREDICTED: LOW QUALITY PROTEIN: phosphoserine phosphatase [Lates calcarifer]	GO:0006564(L-serine biosynthetic process)	*	GO:0004647(phosphoserine phosphatase activity)	K01079|serB, PSPH|http://www.genome.jp/dbget-bin/www_bget?ko:K01079	ko00260(Glycine, serine and threonine metabolism);ko00680(Methane metabolism);ko01230(Biosynthesis of amino acids);ko01200(Carbon metabolism)	KOG1615	Phosphoserine phosphatase	E	sp|P78330|SERB_HUMAN	Phosphoserine phosphatase OS=Homo sapiens OX=9606 GN=PSPH PE=1 SV=2
shibanyu_transcript_7297	1738.81	1711.05	5199.86	178.42	247.74	401.6	-3.24004	1.03322e-07	8.94817e-07	XP_022624102.1	secreted phosphoprotein 24 isoform X1 [Seriola dumerili]	GO:0046849(bone remodeling)	GO:0005576(extracellular region)	*	*	*	*	*	*	sp|Q70I47|SPP24_ONCMY	Secreted phosphoprotein 24 OS=Oncorhynchus mykiss OX=8022 GN=spp2 PE=2 SV=1
shibanyu_transcript_4224	7.87	5.25	1.92	0	0.51	0.95	-3.3753	0.0147937	0.0425467	XP_022071093.1	claudin-14-like isoform X1 [Acanthochromis polyacanthus]	*	GO:0005923(bicellular tight junction);GO:0016021(integral component of membrane);GO:0005886(plasma membrane)	GO:0005198(structural molecule activity)	K06087|CLDN|http://www.genome.jp/dbget-bin/www_bget?ko:K06087	ko04530(Tight junction);ko04514(Cell adhesion molecules (CAMs));ko04670(Leukocyte transendothelial migration)	*	*	*	sp|Q9Z0S3|CLD14_MOUSE	Claudin-14 OS=Mus musculus OX=10090 GN=Cldn14 PE=1 SV=2
shibanyu_transcript_86	3.09	3.92	3.08	37.93	137.14	88.04	4.8206	7.84174e-15	1.78094e-13	CBN81999.1	Cysteine/serine-rich nuclear protein 1 [Dicentrarchus labrax]	GO:0021536(diencephalon development);GO:0030901(midbrain development)	*	*	K17494|CSRNP|http://www.genome.jp/dbget-bin/www_bget?ko:K17494	*	KOG3813	Uncharacterized conserved protein (tumor-suppressor AXUD1 in humans)	R	sp|Q96S65|CSRN1_HUMAN	Cysteine/serine-rich nuclear protein 1 OS=Homo sapiens OX=9606 GN=CSRNP1 PE=1 SV=2
shibanyu_transcript_5394	0	0	0	0.24	0	52.2	23.9807	8.36574e-10	9.89167e-09	XP_010749513.1	1,25-dihydroxyvitamin D(3) 24-hydroxylase, mitochondrial [Larimichthys crocea]	*	*	GO:0020037(heme binding);GO:0005506(iron ion binding);GO:0004497(monooxygenase activity);GO:0016705(oxidoreductase activity, acting on paired donors, with incorporation or reduction of molecular oxygen)	K07436|CYP24A1|http://www.genome.jp/dbget-bin/www_bget?ko:K07436	ko00100(Steroid biosynthesis)	KOG0159	Cytochrome P450 CYP11/CYP12/CYP24/CYP27 subfamilies	Q	sp|Q07973|CP24A_HUMAN	1,25-dihydroxyvitamin D(3) 24-hydroxylase, mitochondrial OS=Homo sapiens OX=9606 GN=CYP24A1 PE=1 SV=2
shibanyu_transcript_8999	18.7	16.98	22.87	50.63	45.45	41.43	1.34968	7.62071e-13	1.39303e-11	*	*	*	*	*	*	*	*	*	*	*	*
shibanyu_transcript_3753	4.23	4.71	4.87	1.58	1.29	0.72	-1.85025	9.29933e-07	6.96949e-06	XP_010745857.2	molybdate-anion transporter [Larimichthys crocea]	*	GO:0016021(integral component of membrane)	GO:0015098(molybdate ion transmembrane transporter activity)	*	*	KOG4332	Predicted sugar transporter	G	sp|Q1KKV8|MFSD5_TAKRU	Molybdate-anion transporter OS=Takifugu rubripes OX=31033 GN=mfsd5 PE=3 SV=1
shibanyu_transcript_5499	43.16	30.74	40.59	171.89	133.81	127.01	2.00294	1.72581e-14	3.75325e-13	XP_022611314.1	MAPK regulated corepressor interacting protein 2 [Seriola dumerili]	*	*	*	*	*	*	*	*	sp|Q0II70|MCRI2_BOVIN	MAPK regulated corepressor interacting protein 2 OS=Bos taurus OX=9913 GN=MCRIP2 PE=2 SV=1
shibanyu_transcript_10519	0	0	0	0	0	26.67	20.6422	1.29459e-07	1.10739e-06	*	*	*	*	*	*	*	*	*	*	*	*
shibanyu_transcript_1155	22.45	19.11	29.94	4.74	3.68	5.4	-2.2916	1.27473e-23	6.36907e-22	XP_020514815.1	claudin-1-like [Labrus bergylta]	*	*	*	K06087|CLDN|http://www.genome.jp/dbget-bin/www_bget?ko:K06087	ko04530(Tight junction);ko04514(Cell adhesion molecules (CAMs));ko04670(Leukocyte transendothelial migration)	*	*	*	sp|P56746|CLD15_HUMAN	Claudin-15 OS=Homo sapiens OX=9606 GN=CLDN15 PE=1 SV=1
shibanyu_transcript_3129	4.26	2.54	5.5	55.75	43.27	42.67	3.62095	4.64523e-25	2.55697e-23	AWO97793.1	NUFIP2 domain containing protein [Scophthalmus maximus]	*	*	GO:0003723(RNA binding)	*	*	*	*	*	*	*
shibanyu_transcript_10418	14849.8	0	0	0	0	0	-30	1.60364e-14	3.50319e-13	*	*	*	*	*	*	*	*	*	*	*	*
shibanyu_transcript_5938	4.46	8.97	11.28	18.34	22.31	15.89	1.33092	0.00154388	0.00631222	XP_026212013.1	ubiquitin-conjugating enzyme E2 L3-like [Anabas testudineus]	*	*	GO:0005524(ATP binding);GO:0016740(transferase activity)	K04552|UBE2L3, UBCH7|http://www.genome.jp/dbget-bin/www_bget?ko:K04552	ko04120(Ubiquitin mediated proteolysis)	KOG0422	Ubiquitin-protein ligase	O	sp|Q3MHP1|UB2L3_BOVIN	Ubiquitin-conjugating enzyme E2 L3 OS=Bos taurus OX=9913 GN=UBE2L3 PE=2 SV=1
shibanyu_transcript_2601	7.09	9.94	11.14	17.64	26.2	23.85	1.38033	4.13282e-06	2.81778e-05	*	*	*	*	*	*	*	*	*	*	*	*
shibanyu_transcript_7474	0	0	0	55.76	86.81	91.02	12.369	2.26829e-22	1.05238e-20	ACM41874.1	tyrosine aminotransferase, partial [Epinephelus coioides]	GO:0009058(biosynthetic process);GO:0006559(L-phenylalanine catabolic process)	*	GO:0004838(L-tyrosine:2-oxoglutarate aminotransferase activity);GO:0030170(pyridoxal phosphate binding)	K00815|TAT|http://www.genome.jp/dbget-bin/www_bget?ko:K00815	ko00270(Cysteine and methionine metabolism);ko00360(Phenylalanine metabolism);ko00400(Phenylalanine, tyrosine and tryptophan biosynthesis);ko00350(Tyrosine metabolism);ko00950(Isoquinoline alkaloid biosynthesis);ko00401(Novobiocin biosynthesis);ko00960(Tropane, piperidine and pyridine alkaloid biosynthesis);ko00130(Ubiquinone and other terpenoid-quinone biosynthesis);ko01230(Biosynthesis of amino…	KOG0259	Tyrosine aminotransferase	E	sp|Q8QZR1|ATTY_MOUSE	Tyrosine aminotransferase OS=Mus musculus OX=10090 GN=Tat PE=1 SV=1
shibanyu_transcript_6330	0	0	0.17	0	330.97	0	11.5834	0.00280715	0.0105818	AUI80561.1	complement protein C1r [Sebastes schlegelii]	*	*	*	K01330|C1R|http://www.genome.jp/dbget-bin/www_bget?ko:K01330	ko04145(Phagosome);ko04610(Complement and coagulation cascades)	KOG3627	Trypsin	E	sp|P00736|C1R_HUMAN	Complement C1r subcomponent OS=Homo sapiens OX=9606 GN=C1R PE=1 SV=2
shibanyu_transcript_4864	8.78	9.18	8.04	1.28	0.9	2.45	-2.42628	3.78465e-08	3.50846e-07	XP_026163264.1	protein ABHD14B isoform X1 [Mastacembelus armatus]	*	*	*	K13706|ABHD14|http://www.genome.jp/dbget-bin/www_bget?ko:K13706	*	*	*	*	sp|Q96IU4|ABHEB_HUMAN	Protein ABHD14B OS=Homo sapiens OX=9606 GN=ABHD14B PE=1 SV=1
shibanyu_transcript_2490	3.36	2.43	1.55	15.69	6.06	8.49	2.07537	0.000311286	0.00150889	CDS30781.1	expressed protein [Hymenolepis microstoma]	*	*	*	*	*	*	*	*	*	*
shibanyu_transcript_8212	9.47	14.39	16.22	54.29	56.66	69.5	2.28666	1.15176e-22	5.47394e-21	*	*	*	*	*	*	*	*	*	*	*	*
[truncated: 1,505 more rows]
